# Supplementary material for: Glucocorticoid-mediated induction of ZBTB16 affects insulin secretion in human islets and EndoC-βH1 β-cells
Source: iScience. 2023 Apr 1;26(5):106555. doi: 10.1016/j.isci.2023.106555 (PMC10214295; doi:10.1016/j.isci.2023.106555)
Supplement: Table S2. Differentially expressed genes in human islets and EndoC-βH1 cells, related to Figure 1 [file mmc2.xlsx]

## Sheet: Human_Islets
Ensembl_Gene_ID	Gene_Name	Gene_Biotype	log2FoldChange	padj	Description
ENSG00000109906	ZBTB16	protein_coding	4.77306	6.23657e-113	zinc finger and BTB domain containing 16 [Source:HGNC Symbol;Acc:HGNC:12930]
ENSG00000124440	HIF3A	protein_coding	4.22202	1.16798e-20	hypoxia inducible factor 3 subunit alpha [Source:HGNC Symbol;Acc:HGNC:15825]
ENSG00000156414	TDRD9	protein_coding	3.72011	9.63066e-149	tudor domain containing 9 [Source:HGNC Symbol;Acc:HGNC:20122]
ENSG00000152583	SPARCL1	protein_coding	3.39412	7.47508e-14	SPARC like 1 [Source:HGNC Symbol;Acc:HGNC:11220]
ENSG00000115602	IL1RL1	protein_coding	3.29693	1.55714e-26	interleukin 1 receptor like 1 [Source:HGNC Symbol;Acc:HGNC:5998]
ENSG00000096060	FKBP5	protein_coding	3.26441	4.23648e-176	FKBP prolyl isomerase 5 [Source:HGNC Symbol;Acc:HGNC:3721]
ENSG00000169347	GP2	protein_coding	3.23813	1.54607e-15	glycoprotein 2 [Source:HGNC Symbol;Acc:HGNC:4441]
ENSG00000158014	SLC30A2	protein_coding	3.1836	3.2793e-83	solute carrier family 30 member 2 [Source:HGNC Symbol;Acc:HGNC:11013]
ENSG00000177359		transcribed_unprocessed_pseudogene	3.10187	3.02368e-09	ovostatin 2
ENSG00000225156		lncRNA	3.09948	3.65157e-21	novel transcript
ENSG00000113763	UNC5A	protein_coding	3.07011	1.66352e-28	unc-5 netrin receptor A [Source:HGNC Symbol;Acc:HGNC:12567]
ENSG00000128285	MCHR1	protein_coding	-3.05849	1.07631e-23	melanin concentrating hormone receptor 1 [Source:HGNC Symbol;Acc:HGNC:4479]
ENSG00000100985	MMP9	protein_coding	-2.98796	8.54156e-15	matrix metallopeptidase 9 [Source:HGNC Symbol;Acc:HGNC:7176]
ENSG00000163884	KLF15	protein_coding	2.97599	6.08681e-16	Kruppel like factor 15 [Source:HGNC Symbol;Acc:HGNC:14536]
ENSG00000247381	PLUT	lncRNA	-2.96467	9.71312e-19	PDX1 associated lncRNA upregulator of transcription [Source:HGNC Symbol;Acc:HGNC:43698]
ENSG00000184113	CLDN5	protein_coding	2.93746	1.47796e-27	claudin 5 [Source:HGNC Symbol;Acc:HGNC:2047]
ENSG00000114812	VIPR1	protein_coding	2.91499	2.1474e-40	vasoactive intestinal peptide receptor 1 [Source:HGNC Symbol;Acc:HGNC:12694]
ENSG00000110723	EXPH5	protein_coding	-2.77385	4.61111e-117	exophilin 5 [Source:HGNC Symbol;Acc:HGNC:30578]
ENSG00000014257	ACP3	protein_coding	2.73501	1.91519e-64	acid phosphatase 3 [Source:HGNC Symbol;Acc:HGNC:125]
ENSG00000236502	SIX3-AS1	lncRNA	2.71442	1.40175e-34	SIX3 antisense RNA 1 [Source:HGNC Symbol;Acc:HGNC:40532]
ENSG00000184459	BPIFC	protein_coding	-2.62928	2.30962e-09	BPI fold containing family C [Source:HGNC Symbol;Acc:HGNC:16503]
ENSG00000095752	IL11	protein_coding	-2.61396	8.94868e-55	interleukin 11 [Source:HGNC Symbol;Acc:HGNC:5966]
ENSG00000167711	SERPINF2	protein_coding	2.6083	9.53362e-10	serpin family F member 2 [Source:HGNC Symbol;Acc:HGNC:9075]
ENSG00000166670	MMP10	protein_coding	-2.54873	4.0401e-29	matrix metallopeptidase 10 [Source:HGNC Symbol;Acc:HGNC:7156]
ENSG00000149571	KIRREL3	protein_coding	-2.54729	8.95796e-42	kirre like nephrin family adhesion molecule 3 [Source:HGNC Symbol;Acc:HGNC:23204]
ENSG00000183160	TMEM119	protein_coding	2.50499	2.08311e-25	transmembrane protein 119 [Source:HGNC Symbol;Acc:HGNC:27884]
ENSG00000140092	FBLN5	protein_coding	2.49925	4.6352e-23	fibulin 5 [Source:HGNC Symbol;Acc:HGNC:3602]
ENSG00000170323	FABP4	protein_coding	2.47672	2.80317e-15	fatty acid binding protein 4 [Source:HGNC Symbol;Acc:HGNC:3559]
ENSG00000115008	IL1A	protein_coding	-2.4668	2.1995e-17	interleukin 1 alpha [Source:HGNC Symbol;Acc:HGNC:5991]
ENSG00000240520	UOX	transcribed_unitary_pseudogene	2.45567	2.67265e-06	urate oxidase (pseudogene) [Source:HGNC Symbol;Acc:HGNC:12575]
ENSG00000167183	PRR15L	protein_coding	2.44235	3.51133e-57	proline rich 15 like [Source:HGNC Symbol;Acc:HGNC:28149]
ENSG00000112214	FHL5	protein_coding	2.43464	6.7396e-06	four and a half LIM domains 5 [Source:HGNC Symbol;Acc:HGNC:17371]
ENSG00000248323	LUCAT1	lncRNA	-2.41196	3.23842e-15	lung cancer associated transcript 1 [Source:HGNC Symbol;Acc:HGNC:48498]
ENSG00000262406	MMP12	protein_coding	-2.40034	8.54156e-15	matrix metallopeptidase 12 [Source:HGNC Symbol;Acc:HGNC:7158]
ENSG00000177575	CD163	protein_coding	2.37416	0.00361049	CD163 molecule [Source:HGNC Symbol;Acc:HGNC:1631]
ENSG00000196611	MMP1	protein_coding	-2.35373	0.000186221	matrix metallopeptidase 1 [Source:HGNC Symbol;Acc:HGNC:7155]
ENSG00000039537	C6	protein_coding	2.333	2.73656e-06	complement C6 [Source:HGNC Symbol;Acc:HGNC:1339]
ENSG00000185432	METTL7A	protein_coding	2.31954	5.49741e-64	methyltransferase like 7A [Source:HGNC Symbol;Acc:HGNC:24550]
ENSG00000149527	PLCH2	protein_coding	2.27453	8.03218e-52	phospholipase C eta 2 [Source:HGNC Symbol;Acc:HGNC:29037]
ENSG00000155659	VSIG4	protein_coding	2.26052	1.09843e-12	V-set and immunoglobulin domain containing 4 [Source:HGNC Symbol;Acc:HGNC:17032]
ENSG00000259466	NPM1P47	processed_pseudogene	-2.26021	0.0130033	nucleophosmin 1 pseudogene 47 [Source:HGNC Symbol;Acc:HGNC:45226]
ENSG00000100867	DHRS2	protein_coding	-2.21543	2.42148e-65	dehydrogenase/reductase 2 [Source:HGNC Symbol;Acc:HGNC:18349]
ENSG00000011465	DCN	protein_coding	2.2032	6.47174e-127	decorin [Source:HGNC Symbol;Acc:HGNC:2705]
ENSG00000143127	ITGA10	protein_coding	2.19856	5.68478e-16	integrin subunit alpha 10 [Source:HGNC Symbol;Acc:HGNC:6135]
ENSG00000138083	SIX3	protein_coding	2.14503	1.18175e-12	SIX homeobox 3 [Source:HGNC Symbol;Acc:HGNC:10889]
ENSG00000154645	CHODL	protein_coding	-2.14274	2.66818e-18	chondrolectin [Source:HGNC Symbol;Acc:HGNC:17807]
ENSG00000134339	SAA2	protein_coding	2.1259	0.000118201	serum amyloid A2 [Source:HGNC Symbol;Acc:HGNC:10514]
ENSG00000101955	SRPX	protein_coding	2.11964	1.20189e-10	sushi repeat containing protein X-linked [Source:HGNC Symbol;Acc:HGNC:11309]
ENSG00000237372	UNQ6494	lncRNA	-2.11198	0.000191215	uncharacterized LOC100129066 [Source:NCBI gene (formerly Entrezgene);Acc:100129066]
ENSG00000116285	ERRFI1	protein_coding	2.11159	1.91741e-96	ERBB receptor feedback inhibitor 1 [Source:HGNC Symbol;Acc:HGNC:18185]
ENSG00000125538	IL1B	protein_coding	-2.10678	2.55952e-06	interleukin 1 beta [Source:HGNC Symbol;Acc:HGNC:5992]
ENSG00000112936	C7	protein_coding	2.08042	0.000200748	complement C7 [Source:HGNC Symbol;Acc:HGNC:1346]
ENSG00000170577	SIX2	protein_coding	2.06907	9.91549e-35	SIX homeobox 2 [Source:HGNC Symbol;Acc:HGNC:10888]
ENSG00000152936	LMNTD1	protein_coding	2.05287	7.94467e-12	lamin tail domain containing 1 [Source:HGNC Symbol;Acc:HGNC:26683]
ENSG00000283503	LINC01902	lncRNA	2.0331	9.51295e-06	long intergenic non-protein coding RNA 1902 [Source:HGNC Symbol;Acc:HGNC:52721]
ENSG00000115112	TFCP2L1	protein_coding	2.01546	1.82641e-60	transcription factor CP2 like 1 [Source:HGNC Symbol;Acc:HGNC:17925]
ENSG00000205364	MT1M	protein_coding	2.01356	1.46063e-09	metallothionein 1M [Source:HGNC Symbol;Acc:HGNC:14296]
ENSG00000189058	APOD	protein_coding	2.00229	1.92574e-07	apolipoprotein D [Source:HGNC Symbol;Acc:HGNC:612]
ENSG00000169860	P2RY1	protein_coding	1.99757	3.3813e-49	purinergic receptor P2Y1 [Source:HGNC Symbol;Acc:HGNC:8539]
ENSG00000188783	PRELP	protein_coding	1.9878	1.61922e-10	proline and arginine rich end leucine rich repeat protein [Source:HGNC Symbol;Acc:HGNC:9357]
ENSG00000282608	ADORA3	protein_coding	1.98248	0.000746708	adenosine A3 receptor [Source:HGNC Symbol;Acc:HGNC:268]
ENSG00000171051	FPR1	protein_coding	1.98087	0.00119376	formyl peptide receptor 1 [Source:HGNC Symbol;Acc:HGNC:3826]
ENSG00000072952	IRAG1	protein_coding	1.96131	8.22254e-10	inositol 1 4 5-triphosphate receptor associated 1 [Source:HGNC Symbol;Acc:HGNC:7237]
ENSG00000171551	ECEL1	protein_coding	-1.96131	1.48108e-37	endothelin converting enzyme like 1 [Source:HGNC Symbol;Acc:HGNC:3147]
ENSG00000170271	FAXDC2	protein_coding	1.95822	3.16626e-19	fatty acid hydroxylase domain containing 2 [Source:HGNC Symbol;Acc:HGNC:1334]
ENSG00000232679	LINC01705	lncRNA	-1.94521	0.00187126	long intergenic non-protein coding RNA 1705 [Source:HGNC Symbol;Acc:HGNC:52493]
ENSG00000248307	LINC00616	lncRNA	-1.93563	0.00302735	long intergenic non-protein coding RNA 616 [Source:HGNC Symbol;Acc:HGNC:44065]
ENSG00000204787	REG1CP	transcribed_unprocessed_pseudogene	1.93254	0.0018879	regenerating family member 1 gamma pseudogene [Source:HGNC Symbol;Acc:HGNC:9953]
ENSG00000277399	GPR179	protein_coding	1.93182	3.54026e-06	G protein-coupled receptor 179 [Source:HGNC Symbol;Acc:HGNC:31371]
ENSG00000136244	IL6	protein_coding	-1.9313	8.71859e-15	interleukin 6 [Source:HGNC Symbol;Acc:HGNC:6018]
ENSG00000168497	CAVIN2	protein_coding	1.93014	1.27488e-06	caveolae associated protein 2 [Source:HGNC Symbol;Acc:HGNC:10690]
ENSG00000021852	C8B	protein_coding	-1.93011	0.00321986	complement C8 beta chain [Source:HGNC Symbol;Acc:HGNC:1353]
ENSG00000157087	ATP2B2	protein_coding	1.92169	0.00178523	ATPase plasma membrane Ca2+ transporting 2 [Source:HGNC Symbol;Acc:HGNC:815]
ENSG00000196569	LAMA2	protein_coding	1.91973	3.54474e-70	laminin subunit alpha 2 [Source:HGNC Symbol;Acc:HGNC:6482]
ENSG00000196208	GREB1	protein_coding	1.90338	1.97315e-20	growth regulating estrogen receptor binding 1 [Source:HGNC Symbol;Acc:HGNC:24885]
ENSG00000175356	SCUBE2	protein_coding	1.88524	1.17092e-05	signal peptide CUB domain and EGF like domain containing 2 [Source:HGNC Symbol;Acc:HGNC:30425]
ENSG00000164761	TNFRSF11B	protein_coding	-1.88495	7.48957e-18	TNF receptor superfamily member 11b [Source:HGNC Symbol;Acc:HGNC:11909]
ENSG00000271321	CTAGE6	protein_coding	1.87642	6.56351e-08	CTAGE family member 6 [Source:HGNC Symbol;Acc:HGNC:28644]
ENSG00000142512	SIGLEC10	protein_coding	1.86902	0.000360965	sialic acid binding Ig like lectin 10 [Source:HGNC Symbol;Acc:HGNC:15620]
ENSG00000111913	RIPOR2	protein_coding	1.86667	2.9179e-07	RHO family interacting cell polarization regulator 2 [Source:HGNC Symbol;Acc:HGNC:13872]
ENSG00000122585	NPY	protein_coding	1.86453	4.36207e-32	neuropeptide Y [Source:HGNC Symbol;Acc:HGNC:7955]
ENSG00000073282	TP63	protein_coding	-1.86295	0.0302556	tumor protein p63 [Source:HGNC Symbol;Acc:HGNC:15979]
ENSG00000280068		TEC	1.85982	0.00211192	TEC
ENSG00000138162	TACC2	protein_coding	1.85581	2.92012e-24	transforming acidic coiled-coil containing protein 2 [Source:HGNC Symbol;Acc:HGNC:11523]
ENSG00000147571	CRH	protein_coding	1.85503	1.5627e-16	corticotropin releasing hormone [Source:HGNC Symbol;Acc:HGNC:2355]
ENSG00000228262	LINC01320	lncRNA	1.84482	0.00550096	long intergenic non-protein coding RNA 1320 [Source:HGNC Symbol;Acc:HGNC:50526]
ENSG00000120937	NPPB	protein_coding	-1.83643	8.85865e-08	natriuretic peptide B [Source:HGNC Symbol;Acc:HGNC:7940]
ENSG00000184613	NELL2	protein_coding	-1.82632	1.20565e-15	neural EGFL like 2 [Source:HGNC Symbol;Acc:HGNC:7751]
ENSG00000137331	IER3	protein_coding	-1.81763	4.68556e-73	immediate early response 3 [Source:HGNC Symbol;Acc:HGNC:5392]
ENSG00000248791		processed_pseudogene	1.81074	0.00462273	pleckstrin homology domain containing family A (phosphoinositide binding specific) member 1 (PLEKHA1) pseudogene
ENSG00000179954	SSC5D	protein_coding	-1.80125	0.000778842	scavenger receptor cysteine rich family member with 5 domains [Source:HGNC Symbol;Acc:HGNC:26641]
ENSG00000225511	LINC00475	transcribed_unprocessed_pseudogene	1.79248	4.92742e-05	long intergenic non-protein coding RNA 475 [Source:HGNC Symbol;Acc:HGNC:23569]
ENSG00000256802		lncRNA	-1.78168	0.000935363	novel transcript antisense to TJP1
ENSG00000119138	KLF9	protein_coding	1.78098	2.20099e-58	Kruppel like factor 9 [Source:HGNC Symbol;Acc:HGNC:1123]
ENSG00000198542	ITGBL1	protein_coding	1.78031	2.14586e-11	integrin subunit beta like 1 [Source:HGNC Symbol;Acc:HGNC:6164]
ENSG00000250056	LINC01018	lncRNA	1.77516	5.15582e-17	long intergenic non-protein coding RNA 1018 [Source:HGNC Symbol;Acc:HGNC:27394]
ENSG00000260314	MRC1	protein_coding	1.77398	2.89958e-61	mannose receptor C-type 1 [Source:HGNC Symbol;Acc:HGNC:7228]
ENSG00000123610	TNFAIP6	protein_coding	-1.76968	9.39943e-12	TNF alpha induced protein 6 [Source:HGNC Symbol;Acc:HGNC:11898]
ENSG00000126262	FFAR2	protein_coding	-1.7627	1.50703e-05	free fatty acid receptor 2 [Source:HGNC Symbol;Acc:HGNC:4501]
ENSG00000122641	INHBA	protein_coding	-1.75792	2.17273e-37	inhibin subunit beta A [Source:HGNC Symbol;Acc:HGNC:6066]
ENSG00000165891	E2F7	protein_coding	-1.74079	0.00890883	E2F transcription factor 7 [Source:HGNC Symbol;Acc:HGNC:23820]
ENSG00000075035	WSCD2	protein_coding	-1.73648	0.00234697	WSC domain containing 2 [Source:HGNC Symbol;Acc:HGNC:29117]
ENSG00000124343	XG	protein_coding	1.73178	0.00133231	Xg glycoprotein (Xg blood group) [Source:HGNC Symbol;Acc:HGNC:12806]
ENSG00000176387	HSD11B2	protein_coding	1.72902	3.89692e-05	hydroxysteroid 11-beta dehydrogenase 2 [Source:HGNC Symbol;Acc:HGNC:5209]
ENSG00000148848	ADAM12	protein_coding	-1.72657	2.71675e-18	ADAM metallopeptidase domain 12 [Source:HGNC Symbol;Acc:HGNC:190]
ENSG00000196549	MME	protein_coding	1.71922	1.86491e-11	membrane metalloendopeptidase [Source:HGNC Symbol;Acc:HGNC:7154]
ENSG00000160182	TFF1	protein_coding	-1.71489	3.45943e-06	trefoil factor 1 [Source:HGNC Symbol;Acc:HGNC:11755]
ENSG00000029534	ANK1	protein_coding	1.71481	1.6026e-08	ankyrin 1 [Source:HGNC Symbol;Acc:HGNC:492]
ENSG00000144908	ALDH1L1	protein_coding	1.70918	4.00707e-06	aldehyde dehydrogenase 1 family member L1 [Source:HGNC Symbol;Acc:HGNC:3978]
ENSG00000179583	CIITA	protein_coding	1.69825	2.87865e-05	class II major histocompatibility complex transactivator [Source:HGNC Symbol;Acc:HGNC:7067]
ENSG00000057294	PKP2	protein_coding	1.68784	1.27657e-38	plakophilin 2 [Source:HGNC Symbol;Acc:HGNC:9024]
ENSG00000176887	SOX11	protein_coding	-1.68239	0.0189899	SRY-box transcription factor 11 [Source:HGNC Symbol;Acc:HGNC:11191]
ENSG00000134042	MRO	protein_coding	1.66386	0.0040052	maestro [Source:HGNC Symbol;Acc:HGNC:24121]
ENSG00000073756	PTGS2	protein_coding	-1.65771	1.90054e-15	prostaglandin-endoperoxide synthase 2 [Source:HGNC Symbol;Acc:HGNC:9605]
ENSG00000139352	ASCL1	protein_coding	-1.6512	0.000113427	achaete-scute family bHLH transcription factor 1 [Source:HGNC Symbol;Acc:HGNC:738]
ENSG00000166148	AVPR1A	protein_coding	1.64594	0.00386514	arginine vasopressin receptor 1A [Source:HGNC Symbol;Acc:HGNC:895]
ENSG00000145506	NKD2	protein_coding	1.63916	0.0389122	NKD inhibitor of WNT signaling pathway 2 [Source:HGNC Symbol;Acc:HGNC:17046]
ENSG00000203867	RBM20	protein_coding	1.63872	0.0311264	RNA binding motif protein 20 [Source:HGNC Symbol;Acc:HGNC:27424]
ENSG00000239282	CASTOR1	protein_coding	1.63806	0.000114507	cytosolic arginine sensor for mTORC1 subunit 1 [Source:HGNC Symbol;Acc:HGNC:34423]
ENSG00000104415	CCN4	protein_coding	1.62599	1.12492e-19	cellular communication network factor 4 [Source:HGNC Symbol;Acc:HGNC:12769]
ENSG00000224568	LINC01886	lncRNA	1.62528	0.0119165	long intergenic non-protein coding RNA 1886 [Source:HGNC Symbol;Acc:HGNC:52705]
ENSG00000169550	MUC15	protein_coding	1.6247	0.00678211	mucin 15 cell surface associated [Source:HGNC Symbol;Acc:HGNC:14956]
ENSG00000249684		lncRNA	1.62355	5.82988e-14	novel transcript antisense to PROP1
ENSG00000104332	SFRP1	protein_coding	-1.61975	0.000136568	secreted frizzled related protein 1 [Source:HGNC Symbol;Acc:HGNC:10776]
ENSG00000125869	LAMP5	protein_coding	-1.61701	5.87914e-13	lysosomal associated membrane protein family member 5 [Source:HGNC Symbol;Acc:HGNC:16097]
ENSG00000164690	SHH	protein_coding	-1.60746	0.0191636	sonic hedgehog signaling molecule [Source:HGNC Symbol;Acc:HGNC:10848]
ENSG00000156564	LRFN2	protein_coding	-1.60496	1.10528e-13	leucine rich repeat and fibronectin type III domain containing 2 [Source:HGNC Symbol;Acc:HGNC:21226]
ENSG00000259439	LINC01833	lncRNA	1.60407	0.00926711	long intergenic non-protein coding RNA 1833 [Source:HGNC Symbol;Acc:HGNC:52644]
ENSG00000119686	FLVCR2	protein_coding	1.59866	0.0320757	FLVCR heme transporter 2 [Source:HGNC Symbol;Acc:HGNC:20105]
ENSG00000180875	GREM2	protein_coding	-1.59469	1.80723e-06	gremlin 2 DAN family BMP antagonist [Source:HGNC Symbol;Acc:HGNC:17655]
ENSG00000124203	ZNF831	protein_coding	1.59444	0.00152325	zinc finger protein 831 [Source:HGNC Symbol;Acc:HGNC:16167]
ENSG00000186369	LINC00643	transcribed_unitary_pseudogene	1.5905	3.72759e-60	long intergenic non-protein coding RNA 643 [Source:HGNC Symbol;Acc:HGNC:44296]
ENSG00000180535	BHLHA15	protein_coding	1.58832	0.00062129	basic helix-loop-helix family member a15 [Source:HGNC Symbol;Acc:HGNC:22265]
ENSG00000131771	PPP1R1B	protein_coding	1.58365	1.60396e-05	protein phosphatase 1 regulatory inhibitor subunit 1B [Source:HGNC Symbol;Acc:HGNC:9287]
ENSG00000146122	DAAM2	protein_coding	1.58172	0.000599885	dishevelled associated activator of morphogenesis 2 [Source:HGNC Symbol;Acc:HGNC:18143]
ENSG00000137648	TMPRSS4	protein_coding	-1.58064	0.00146503	transmembrane serine protease 4 [Source:HGNC Symbol;Acc:HGNC:11878]
ENSG00000135744	AGT	protein_coding	1.57691	4.51259e-42	angiotensinogen [Source:HGNC Symbol;Acc:HGNC:333]
ENSG00000006606	CCL26	protein_coding	1.56275	0.00986632	C-C motif chemokine ligand 26 [Source:HGNC Symbol;Acc:HGNC:10625]
ENSG00000111452	ADGRD1	protein_coding	1.56208	0.00483615	adhesion G protein-coupled receptor D1 [Source:HGNC Symbol;Acc:HGNC:19893]
ENSG00000173369	C1QB	protein_coding	1.55939	1.13613e-13	complement C1q B chain [Source:HGNC Symbol;Acc:HGNC:1242]
ENSG00000198829	SUCNR1	protein_coding	-1.55305	3.42279e-06	succinate receptor 1 [Source:HGNC Symbol;Acc:HGNC:4542]
ENSG00000159248	GJD2	protein_coding	1.54686	7.37883e-38	gap junction protein delta 2 [Source:HGNC Symbol;Acc:HGNC:19154]
ENSG00000115604	IL18R1	protein_coding	1.54268	1.28522e-05	interleukin 18 receptor 1 [Source:HGNC Symbol;Acc:HGNC:5988]
ENSG00000110944	IL23A	protein_coding	-1.53489	0.00592455	interleukin 23 subunit alpha [Source:HGNC Symbol;Acc:HGNC:15488]
ENSG00000135094	SDS	protein_coding	-1.52112	1.21796e-06	serine dehydratase [Source:HGNC Symbol;Acc:HGNC:10691]
ENSG00000166396	SERPINB7	protein_coding	-1.51679	8.0263e-06	serpin family B member 7 [Source:HGNC Symbol;Acc:HGNC:13902]
ENSG00000131153	GINS2	protein_coding	1.51676	4.05096e-10	GINS complex subunit 2 [Source:HGNC Symbol;Acc:HGNC:24575]
ENSG00000231290	APCDD1L-DT	lncRNA	-1.50686	3.02316e-16	APCDD1L divergent transcript [Source:HGNC Symbol;Acc:HGNC:27152]
ENSG00000104760	FGL1	protein_coding	1.49991	0.00022858	fibrinogen like 1 [Source:HGNC Symbol;Acc:HGNC:3695]
ENSG00000121351	IAPP	protein_coding	-1.48993	1.39874e-40	islet amyloid polypeptide [Source:HGNC Symbol;Acc:HGNC:5329]
ENSG00000169403	PTAFR	protein_coding	-1.48951	1.21796e-06	platelet activating factor receptor [Source:HGNC Symbol;Acc:HGNC:9582]
ENSG00000180447	GAS1	protein_coding	1.4887	0.00469556	growth arrest specific 1 [Source:HGNC Symbol;Acc:HGNC:4165]
ENSG00000185479	KRT6B	protein_coding	-1.48858	0.00065825	keratin 6B [Source:HGNC Symbol;Acc:HGNC:6444]
ENSG00000134853	PDGFRA	protein_coding	1.48417	5.68987e-28	platelet derived growth factor receptor alpha [Source:HGNC Symbol;Acc:HGNC:8803]
ENSG00000163631	ALB	protein_coding	1.48327	0.000157924	albumin [Source:HGNC Symbol;Acc:HGNC:399]
ENSG00000128342	LIF	protein_coding	-1.48136	3.67564e-05	LIF interleukin 6 family cytokine [Source:HGNC Symbol;Acc:HGNC:6596]
ENSG00000183578	TNFAIP8L3	protein_coding	1.48062	0.0196532	TNF alpha induced protein 8 like 3 [Source:HGNC Symbol;Acc:HGNC:20620]
ENSG00000280002		TEC	1.47836	0.0313539	novel transcript
ENSG00000166407	LMO1	protein_coding	-1.4743	2.58037e-16	LIM domain only 1 [Source:HGNC Symbol;Acc:HGNC:6641]
ENSG00000169418	NPR1	protein_coding	1.47164	0.000431712	natriuretic peptide receptor 1 [Source:HGNC Symbol;Acc:HGNC:7943]
ENSG00000150687	PRSS23	protein_coding	-1.46872	6.87417e-40	serine protease 23 [Source:HGNC Symbol;Acc:HGNC:14370]
ENSG00000226416	MRPL23-AS1	lncRNA	1.46639	0.000379593	MRPL23 antisense RNA 1 [Source:HGNC Symbol;Acc:HGNC:42812]
ENSG00000002586	CD99	protein_coding	1.46477	3.35767e-64	CD99 molecule (Xg blood group) [Source:HGNC Symbol;Acc:HGNC:7082]
ENSG00000108576	SLC6A4	protein_coding	-1.46464	1.05565e-23	solute carrier family 6 member 4 [Source:HGNC Symbol;Acc:HGNC:11050]
ENSG00000217801		transcribed_unprocessed_pseudogene	-1.46383	0.00236686	protein tyrosine phosphatase family pseudogene
ENSG00000117009	KMO	protein_coding	-1.45709	0.00311755	kynurenine 3-monooxygenase [Source:HGNC Symbol;Acc:HGNC:6381]
ENSG00000112576	CCND3	protein_coding	1.45652	3.10646e-38	cyclin D3 [Source:HGNC Symbol;Acc:HGNC:1585]
ENSG00000198585	NUDT16	protein_coding	1.45338	2.91303e-30	nudix hydrolase 16 [Source:HGNC Symbol;Acc:HGNC:26442]
ENSG00000136160	EDNRB	protein_coding	1.4527	6.71245e-09	endothelin receptor type B [Source:HGNC Symbol;Acc:HGNC:3180]
ENSG00000142178	SIK1	protein_coding	1.44513	6.69258e-05	salt inducible kinase 1 [Source:HGNC Symbol;Acc:HGNC:11142]
ENSG00000173372	C1QA	protein_coding	1.43813	4.08443e-09	complement C1q A chain [Source:HGNC Symbol;Acc:HGNC:1241]
ENSG00000225792		lncRNA	-1.43289	0.00382019	novel transcript
ENSG00000041982	TNC	protein_coding	-1.43031	3.16626e-19	tenascin C [Source:HGNC Symbol;Acc:HGNC:5318]
ENSG00000111319	SCNN1A	protein_coding	1.40832	3.45259e-13	sodium channel epithelial 1 subunit alpha [Source:HGNC Symbol;Acc:HGNC:10599]
ENSG00000198535	C2CD4A	protein_coding	-1.40814	7.37883e-38	C2 calcium dependent domain containing 4A [Source:HGNC Symbol;Acc:HGNC:33627]
ENSG00000108691	CCL2	protein_coding	-1.40596	3.72886e-31	C-C motif chemokine ligand 2 [Source:HGNC Symbol;Acc:HGNC:10618]
ENSG00000175164	ABO	protein_coding	-1.40369	0.0396489	ABO alpha 1-3-N-acetylgalactosaminyltransferase and alpha 1-3-galactosyltransferase [Source:HGNC Symbol;Acc:HGNC:79]
ENSG00000123342	MMP19	protein_coding	1.40279	0.00141143	matrix metallopeptidase 19 [Source:HGNC Symbol;Acc:HGNC:7165]
ENSG00000229153	EPHA1-AS1	lncRNA	1.40179	2.18987e-05	EPHA1 antisense RNA 1 [Source:HGNC Symbol;Acc:HGNC:27799]
ENSG00000137033	IL33	protein_coding	-1.40145	0.00578353	interleukin 33 [Source:HGNC Symbol;Acc:HGNC:16028]
ENSG00000107551	RASSF4	protein_coding	1.39908	4.2972e-20	Ras association domain family member 4 [Source:HGNC Symbol;Acc:HGNC:20793]
ENSG00000249992	TMEM158	protein_coding	-1.39852	0.0234173	transmembrane protein 158 [Source:HGNC Symbol;Acc:HGNC:30293]
ENSG00000165376	CLDN2	protein_coding	-1.39282	2.73362e-29	claudin 2 [Source:HGNC Symbol;Acc:HGNC:2041]
ENSG00000170915	PAQR8	protein_coding	1.39092	1.737e-10	progestin and adipoQ receptor family member 8 [Source:HGNC Symbol;Acc:HGNC:15708]
ENSG00000243480	AMY2A	protein_coding	1.39005	1.33664e-05	amylase alpha 2A [Source:HGNC Symbol;Acc:HGNC:477]
ENSG00000196329	GIMAP5	protein_coding	1.3872	0.000435356	GTPase IMAP family member 5 [Source:HGNC Symbol;Acc:HGNC:18005]
ENSG00000170961	HAS2	protein_coding	-1.38662	1.11554e-07	hyaluronan synthase 2 [Source:HGNC Symbol;Acc:HGNC:4819]
ENSG00000249746		lncRNA	-1.38453	1.41398e-10	novel transcript
ENSG00000143320	CRABP2	protein_coding	-1.38173	0.000395256	cellular retinoic acid binding protein 2 [Source:HGNC Symbol;Acc:HGNC:2339]
ENSG00000205502	C2CD4B	protein_coding	-1.37759	1.29479e-18	C2 calcium dependent domain containing 4B [Source:HGNC Symbol;Acc:HGNC:33628]
ENSG00000175445	LPL	protein_coding	1.37718	0.000324109	lipoprotein lipase [Source:HGNC Symbol;Acc:HGNC:6677]
ENSG00000111341	MGP	protein_coding	1.37715	7.48957e-18	matrix Gla protein [Source:HGNC Symbol;Acc:HGNC:7060]
ENSG00000226268		processed_pseudogene	1.37304	0.0411168	solute carrier family 25 member 33 (SLC25A33) pseudogene
ENSG00000123500	COL10A1	protein_coding	-1.36925	0.000622947	collagen type X alpha 1 chain [Source:HGNC Symbol;Acc:HGNC:2185]
ENSG00000143954	REG3G	protein_coding	-1.36576	0.000331213	regenerating family member 3 gamma [Source:HGNC Symbol;Acc:HGNC:29595]
ENSG00000146006	LRRTM2	protein_coding	-1.36495	1.03346e-08	leucine rich repeat transmembrane neuronal 2 [Source:HGNC Symbol;Acc:HGNC:19409]
ENSG00000164056	SPRY1	protein_coding	1.36244	3.11695e-10	sprouty RTK signaling antagonist 1 [Source:HGNC Symbol;Acc:HGNC:11269]
ENSG00000144648	ACKR2	protein_coding	-1.3622	0.0368876	atypical chemokine receptor 2 [Source:HGNC Symbol;Acc:HGNC:1565]
ENSG00000198203	SULT1C2	protein_coding	1.36139	3.57931e-05	sulfotransferase family 1C member 2 [Source:HGNC Symbol;Acc:HGNC:11456]
ENSG00000167552	TUBA1A	protein_coding	-1.36092	1.09712e-58	tubulin alpha 1a [Source:HGNC Symbol;Acc:HGNC:20766]
ENSG00000213853	EMP2	protein_coding	1.35569	3.0302e-16	epithelial membrane protein 2 [Source:HGNC Symbol;Acc:HGNC:3334]
ENSG00000174358	SLC6A19	protein_coding	1.35175	1.73661e-10	solute carrier family 6 member 19 [Source:HGNC Symbol;Acc:HGNC:27960]
ENSG00000239474	KLHL41	protein_coding	-1.35042	2.52303e-20	kelch like family member 41 [Source:HGNC Symbol;Acc:HGNC:16905]
ENSG00000146360	GPR6	protein_coding	1.34667	0.0451775	G protein-coupled receptor 6 [Source:HGNC Symbol;Acc:HGNC:4515]
ENSG00000140274	DUOXA2	protein_coding	-1.34271	2.74731e-15	dual oxidase maturation factor 2 [Source:HGNC Symbol;Acc:HGNC:32698]
ENSG00000181634	TNFSF15	protein_coding	-1.33904	4.3175e-05	TNF superfamily member 15 [Source:HGNC Symbol;Acc:HGNC:11931]
ENSG00000130176	CNN1	protein_coding	-1.33589	0.000217186	calponin 1 [Source:HGNC Symbol;Acc:HGNC:2155]
ENSG00000113657	DPYSL3	protein_coding	-1.33368	2.2971e-32	dihydropyrimidinase like 3 [Source:HGNC Symbol;Acc:HGNC:3015]
ENSG00000173702	MUC13	protein_coding	-1.33159	2.23537e-30	mucin 13 cell surface associated [Source:HGNC Symbol;Acc:HGNC:7511]
ENSG00000123838	C4BPA	protein_coding	1.32908	7.10189e-05	complement component 4 binding protein alpha [Source:HGNC Symbol;Acc:HGNC:1325]
ENSG00000125148	MT2A	protein_coding	1.3216	2.68887e-06	metallothionein 2A [Source:HGNC Symbol;Acc:HGNC:7406]
ENSG00000154764	WNT7A	protein_coding	-1.32147	0.00455376	Wnt family member 7A [Source:HGNC Symbol;Acc:HGNC:12786]
ENSG00000118473	SGIP1	protein_coding	-1.31498	2.83843e-06	SH3GL interacting endocytic adaptor 1 [Source:HGNC Symbol;Acc:HGNC:25412]
ENSG00000152689	RASGRP3	protein_coding	-1.31155	1.26534e-19	RAS guanyl releasing protein 3 [Source:HGNC Symbol;Acc:HGNC:14545]
ENSG00000166165	CKB	protein_coding	1.29958	3.65157e-21	creatine kinase B [Source:HGNC Symbol;Acc:HGNC:1991]
ENSG00000187193	MT1X	protein_coding	1.2987	0.00182093	metallothionein 1X [Source:HGNC Symbol;Acc:HGNC:7405]
ENSG00000168824	NSG1	protein_coding	1.29796	1.04712e-18	neuronal vesicle trafficking associated 1 [Source:HGNC Symbol;Acc:HGNC:18790]
ENSG00000144810	COL8A1	protein_coding	-1.28766	4.78055e-13	collagen type VIII alpha 1 chain [Source:HGNC Symbol;Acc:HGNC:2215]
ENSG00000103888	CEMIP	protein_coding	-1.28721	0.00227704	cell migration inducing hyaluronidase 1 [Source:HGNC Symbol;Acc:HGNC:29213]
ENSG00000134321	RSAD2	protein_coding	-1.28246	5.03338e-15	radical S-adenosyl methionine domain containing 2 [Source:HGNC Symbol;Acc:HGNC:30908]
ENSG00000095587	TLL2	protein_coding	-1.27899	0.0418602	tolloid like 2 [Source:HGNC Symbol;Acc:HGNC:11844]
ENSG00000145545	SRD5A1	protein_coding	1.27582	2.22578e-17	steroid 5 alpha-reductase 1 [Source:HGNC Symbol;Acc:HGNC:11284]
ENSG00000163126	ANKRD23	protein_coding	1.27054	1.88375e-09	ankyrin repeat domain 23 [Source:HGNC Symbol;Acc:HGNC:24470]
ENSG00000144191	CNGA3	protein_coding	-1.26978	2.05755e-11	cyclic nucleotide gated channel subunit alpha 3 [Source:HGNC Symbol;Acc:HGNC:2150]
ENSG00000283537		transcribed_unprocessed_pseudogene	1.2657	5.91621e-10	novel TRPM8 channel-associated factor pseudogene
ENSG00000184160	ADRA2C	protein_coding	1.26489	0.0118587	adrenoceptor alpha 2C [Source:HGNC Symbol;Acc:HGNC:283]
ENSG00000116701	NCF2	protein_coding	-1.2608	2.3064e-08	neutrophil cytosolic factor 2 [Source:HGNC Symbol;Acc:HGNC:7661]
ENSG00000164344	KLKB1	protein_coding	1.25782	1.15339e-06	kallikrein B1 [Source:HGNC Symbol;Acc:HGNC:6371]
ENSG00000133519	ZDHHC8P1	transcribed_unprocessed_pseudogene	1.25696	0.000247563	ZDHHC8 pseudogene 1 [Source:HGNC Symbol;Acc:HGNC:26461]
ENSG00000080644	CHRNA3	protein_coding	-1.25417	0.0346197	cholinergic receptor nicotinic alpha 3 subunit [Source:HGNC Symbol;Acc:HGNC:1957]
ENSG00000157514	TSC22D3	protein_coding	1.25365	2.22578e-17	TSC22 domain family member 3 [Source:HGNC Symbol;Acc:HGNC:3051]
ENSG00000165556	CDX2	protein_coding	1.24781	0.0212415	caudal type homeobox 2 [Source:HGNC Symbol;Acc:HGNC:1806]
ENSG00000183379	SYNDIG1L	protein_coding	-1.24776	0.0298725	synapse differentiation inducing 1 like [Source:HGNC Symbol;Acc:HGNC:32388]
ENSG00000116962	NID1	protein_coding	1.24717	2.67288e-21	nidogen 1 [Source:HGNC Symbol;Acc:HGNC:7821]
ENSG00000136859	ANGPTL2	protein_coding	-1.24716	8.05783e-14	angiopoietin like 2 [Source:HGNC Symbol;Acc:HGNC:490]
ENSG00000267034			1.24315	0.0250044
ENSG00000182103	FAM181B	protein_coding	-1.2425	0.0148213	family with sequence similarity 181 member B [Source:HGNC Symbol;Acc:HGNC:28512]
ENSG00000154930	ACSS1	protein_coding	1.24142	0.000478319	acyl-CoA synthetase short chain family member 1 [Source:HGNC Symbol;Acc:HGNC:16091]
ENSG00000108551	RASD1	protein_coding	1.23874	4.15186e-30	ras related dexamethasone induced 1 [Source:HGNC Symbol;Acc:HGNC:15828]
ENSG00000153976	HS3ST3A1	protein_coding	-1.236	0.0258724	heparan sulfate-glucosamine 3-sulfotransferase 3A1 [Source:HGNC Symbol;Acc:HGNC:5196]
ENSG00000134533	RERG	protein_coding	1.23419	0.000576571	RAS like estrogen regulated growth inhibitor [Source:HGNC Symbol;Acc:HGNC:15980]
ENSG00000129757	CDKN1C	protein_coding	1.22825	0.0369164	cyclin dependent kinase inhibitor 1C [Source:HGNC Symbol;Acc:HGNC:1786]
ENSG00000172602	RND1	protein_coding	-1.22767	1.92331e-10	Rho family GTPase 1 [Source:HGNC Symbol;Acc:HGNC:18314]
ENSG00000113805	CNTN3	protein_coding	1.22731	1.50633e-06	contactin 3 [Source:HGNC Symbol;Acc:HGNC:2173]
ENSG00000250007		lncRNA	1.22114	0.028606	novel transcript antisense to ACTC1
ENSG00000169282	KCNAB1	protein_coding	1.22083	3.58841e-06	potassium voltage-gated channel subfamily A member regulatory beta subunit 1 [Source:HGNC Symbol;Acc:HGNC:6228]
ENSG00000137558	PI15	protein_coding	1.22	4.72374e-05	peptidase inhibitor 15 [Source:HGNC Symbol;Acc:HGNC:8946]
ENSG00000064692	SNCAIP	protein_coding	-1.21989	0.0250867	synuclein alpha interacting protein [Source:HGNC Symbol;Acc:HGNC:11139]
ENSG00000198768	APCDD1L	protein_coding	-1.20992	1.0558e-09	APC down-regulated 1 like [Source:HGNC Symbol;Acc:HGNC:26892]
ENSG00000143340	FAM163A	protein_coding	-1.20892	0.0116825	family with sequence similarity 163 member A [Source:HGNC Symbol;Acc:HGNC:28274]
ENSG00000166592	RRAD	protein_coding	-1.20647	0.00127741	RRAD Ras related glycolysis inhibitor and calcium channel regulator [Source:HGNC Symbol;Acc:HGNC:10446]
ENSG00000091664	SLC17A6	protein_coding	-1.20082	1.222e-13	solute carrier family 17 member 6 [Source:HGNC Symbol;Acc:HGNC:16703]
ENSG00000182747	SLC35D3	protein_coding	1.19872	0.00235964	solute carrier family 35 member D3 [Source:HGNC Symbol;Acc:HGNC:15621]
ENSG00000138615	CILP	protein_coding	-1.19637	0.00025279	cartilage intermediate layer protein [Source:HGNC Symbol;Acc:HGNC:1980]
ENSG00000162009	SSTR5	protein_coding	1.19003	0.00182093	somatostatin receptor 5 [Source:HGNC Symbol;Acc:HGNC:11334]
ENSG00000046653	GPM6B	protein_coding	1.19002	0.0272607	glycoprotein M6B [Source:HGNC Symbol;Acc:HGNC:4461]
ENSG00000112561	TFEB	protein_coding	1.18856	8.76374e-13	transcription factor EB [Source:HGNC Symbol;Acc:HGNC:11753]
ENSG00000049540	ELN	protein_coding	1.18842	0.0202856	elastin [Source:HGNC Symbol;Acc:HGNC:3327]
ENSG00000171659	GPR34	protein_coding	1.18165	0.0114912	G protein-coupled receptor 34 [Source:HGNC Symbol;Acc:HGNC:4490]
ENSG00000261713	SSTR5-AS1	lncRNA	1.17531	1.25405e-06	SSTR5 antisense RNA 1 [Source:HGNC Symbol;Acc:HGNC:26502]
ENSG00000132386	SERPINF1	protein_coding	1.17006	1.41136e-06	serpin family F member 1 [Source:HGNC Symbol;Acc:HGNC:8824]
ENSG00000119714	GPR68	protein_coding	-1.16705	0.00321636	G protein-coupled receptor 68 [Source:HGNC Symbol;Acc:HGNC:4519]
ENSG00000136842	TMOD1	protein_coding	-1.1655	1.88288e-26	tropomodulin 1 [Source:HGNC Symbol;Acc:HGNC:11871]
ENSG00000129988	LBP	protein_coding	1.1637	0.00023061	lipopolysaccharide binding protein [Source:HGNC Symbol;Acc:HGNC:6517]
ENSG00000162595	DIRAS3	protein_coding	1.16361	8.91162e-17	DIRAS family GTPase 3 [Source:HGNC Symbol;Acc:HGNC:687]
ENSG00000079215	SLC1A3	protein_coding	1.16324	0.0145847	solute carrier family 1 member 3 [Source:HGNC Symbol;Acc:HGNC:10941]
ENSG00000157734	SNX22	protein_coding	1.15837	0.0207556	sorting nexin 22 [Source:HGNC Symbol;Acc:HGNC:16315]
ENSG00000168481	LGI3	protein_coding	1.15695	3.51559e-08	leucine rich repeat LGI family member 3 [Source:HGNC Symbol;Acc:HGNC:18711]
ENSG00000176435	CLEC14A	protein_coding	1.15515	0.000817134	C-type lectin domain containing 14A [Source:HGNC Symbol;Acc:HGNC:19832]
ENSG00000185519	FAM131C	protein_coding	1.15102	3.24167e-06	family with sequence similarity 131 member C [Source:HGNC Symbol;Acc:HGNC:26717]
ENSG00000129009	ISLR	protein_coding	-1.15082	2.46657e-10	immunoglobulin superfamily containing leucine rich repeat [Source:HGNC Symbol;Acc:HGNC:6133]
ENSG00000171236	LRG1	protein_coding	1.15001	0.0214717	leucine rich alpha-2-glycoprotein 1 [Source:HGNC Symbol;Acc:HGNC:29480]
ENSG00000177337	DLGAP1-AS1	lncRNA	-1.14985	0.00696902	DLGAP1 antisense RNA 1 [Source:HGNC Symbol;Acc:HGNC:31676]
ENSG00000170379	TCAF2	protein_coding	1.14968	2.53657e-14	TRPM8 channel associated factor 2 [Source:HGNC Symbol;Acc:HGNC:26878]
ENSG00000169715	MT1E	protein_coding	1.14811	0.000112362	metallothionein 1E [Source:HGNC Symbol;Acc:HGNC:7397]
ENSG00000158715	SLC45A3	protein_coding	-1.14748	1.65493e-07	solute carrier family 45 member 3 [Source:HGNC Symbol;Acc:HGNC:8642]
ENSG00000012504	NR1H4	protein_coding	1.14263	0.00397463	nuclear receptor subfamily 1 group H member 4 [Source:HGNC Symbol;Acc:HGNC:7967]
ENSG00000178878	APOLD1	protein_coding	1.14178	2.0531e-06	apolipoprotein L domain containing 1 [Source:HGNC Symbol;Acc:HGNC:25268]
ENSG00000145920	CPLX2	protein_coding	1.13978	2.95337e-37	complexin 2 [Source:HGNC Symbol;Acc:HGNC:2310]
ENSG00000162892	IL24	protein_coding	-1.13799	0.00449926	interleukin 24 [Source:HGNC Symbol;Acc:HGNC:11346]
ENSG00000153064	BANK1	protein_coding	1.13504	0.00081641	B cell scaffold protein with ankyrin repeats 1 [Source:HGNC Symbol;Acc:HGNC:18233]
ENSG00000137673	MMP7	protein_coding	-1.13449	2.13599e-20	matrix metallopeptidase 7 [Source:HGNC Symbol;Acc:HGNC:7174]
ENSG00000090376	IRAK3	protein_coding	1.12809	2.21852e-06	interleukin 1 receptor associated kinase 3 [Source:HGNC Symbol;Acc:HGNC:17020]
ENSG00000198739	LRRTM3	protein_coding	1.12624	1.59983e-08	leucine rich repeat transmembrane neuronal 3 [Source:HGNC Symbol;Acc:HGNC:19410]
ENSG00000121743	GJA3	protein_coding	-1.12581	0.0014533	gap junction protein alpha 3 [Source:HGNC Symbol;Acc:HGNC:4277]
ENSG00000169436	COL22A1	protein_coding	-1.12488	0.00131188	collagen type XXII alpha 1 chain [Source:HGNC Symbol;Acc:HGNC:22989]
ENSG00000261884		protein_coding	-1.12256	0.0328445	novel transcript
ENSG00000135424	ITGA7	protein_coding	1.1204	0.000510363	integrin subunit alpha 7 [Source:HGNC Symbol;Acc:HGNC:6143]
ENSG00000132854	KANK4	protein_coding	-1.1196	0.000521235	KN motif and ankyrin repeat domains 4 [Source:HGNC Symbol;Acc:HGNC:27263]
ENSG00000240032	LNCSRLR	lncRNA	-1.11866	0.0120248	lncRNA sorafenib resistance in renal cell carcinoma associated [Source:HGNC Symbol;Acc:HGNC:52753]
ENSG00000117152	RGS4	protein_coding	-1.11497	2.17273e-37	regulator of G protein signaling 4 [Source:HGNC Symbol;Acc:HGNC:10000]
ENSG00000113361	CDH6	protein_coding	-1.11468	1.80337e-13	cadherin 6 [Source:HGNC Symbol;Acc:HGNC:1765]
ENSG00000122861	PLAU	protein_coding	-1.11014	9.43124e-16	plasminogen activator urokinase [Source:HGNC Symbol;Acc:HGNC:9052]
ENSG00000253669	GASAL1	lncRNA	-1.10414	0.018221	growth arrest associated lncRNA 1 [Source:HGNC Symbol;Acc:HGNC:53461]
ENSG00000100285	NEFH	protein_coding	1.10002	0.000139652	neurofilament heavy [Source:HGNC Symbol;Acc:HGNC:7737]
ENSG00000099994	SUSD2	protein_coding	1.0969	1.0667e-05	sushi domain containing 2 [Source:HGNC Symbol;Acc:HGNC:30667]
ENSG00000114270	COL7A1	protein_coding	-1.09432	1.82023e-15	collagen type VII alpha 1 chain [Source:HGNC Symbol;Acc:HGNC:2214]
ENSG00000183092	BEGAIN	protein_coding	-1.09383	0.00211712	brain enriched guanylate kinase associated [Source:HGNC Symbol;Acc:HGNC:24163]
ENSG00000120820	GLT8D2	protein_coding	-1.09351	8.38425e-07	glycosyltransferase 8 domain containing 2 [Source:HGNC Symbol;Acc:HGNC:24890]
ENSG00000163735	CXCL5	protein_coding	-1.0928	0.0158706	C-X-C motif chemokine ligand 5 [Source:HGNC Symbol;Acc:HGNC:10642]
ENSG00000243319	FGF14-IT1	lncRNA	1.09065	0.0466517	FGF14 intronic transcript 1 [Source:HGNC Symbol;Acc:HGNC:42774]
ENSG00000119782	FKBP1B	protein_coding	1.08778	3.47725e-09	FKBP prolyl isomerase 1B [Source:HGNC Symbol;Acc:HGNC:3712]
ENSG00000114315	HES1	protein_coding	-1.08774	1.93819e-11	hes family bHLH transcription factor 1 [Source:HGNC Symbol;Acc:HGNC:5192]
ENSG00000162630	B3GALT2	protein_coding	-1.08564	0.000161121	beta-1 3-galactosyltransferase 2 [Source:HGNC Symbol;Acc:HGNC:917]
ENSG00000197405	C5AR1	protein_coding	1.08543	0.0210346	complement C5a receptor 1 [Source:HGNC Symbol;Acc:HGNC:1338]
ENSG00000171385	KCND3	protein_coding	1.08334	1.71522e-17	potassium voltage-gated channel subfamily D member 3 [Source:HGNC Symbol;Acc:HGNC:6239]
ENSG00000198417	MT1F	protein_coding	1.08259	2.87033e-10	metallothionein 1F [Source:HGNC Symbol;Acc:HGNC:7398]
ENSG00000175906	ARL4D	protein_coding	1.08184	1.46683e-07	ADP ribosylation factor like GTPase 4D [Source:HGNC Symbol;Acc:HGNC:656]
ENSG00000148671	ADIRF	protein_coding	1.0805	0.0201852	adipogenesis regulatory factor [Source:HGNC Symbol;Acc:HGNC:24043]
ENSG00000124205	EDN3	protein_coding	1.08036	5.65644e-20	endothelin 3 [Source:HGNC Symbol;Acc:HGNC:3178]
ENSG00000172020	GAP43	protein_coding	-1.0802	0.00544192	growth associated protein 43 [Source:HGNC Symbol;Acc:HGNC:4140]
ENSG00000203812	H2AC18	protein_coding	-1.07971	0.0182831	H2A clustered histone 18 [Source:HGNC Symbol;Acc:HGNC:4736]
ENSG00000279878		TEC	1.07846	0.00395006	novel transcript
ENSG00000088926	F11	protein_coding	1.0778	4.00707e-06	coagulation factor XI [Source:HGNC Symbol;Acc:HGNC:3529]
ENSG00000272168	CASC15	lncRNA	-1.0764	0.0015789	cancer susceptibility 15 [Source:HGNC Symbol;Acc:HGNC:28245]
ENSG00000133574	GIMAP4	protein_coding	1.07561	0.0136687	GTPase IMAP family member 4 [Source:HGNC Symbol;Acc:HGNC:21872]
ENSG00000176473	WDR25	protein_coding	-1.07511	1.90566e-05	WD repeat domain 25 [Source:HGNC Symbol;Acc:HGNC:21064]
ENSG00000121904	CSMD2	protein_coding	-1.07081	0.00978503	CUB and Sushi multiple domains 2 [Source:HGNC Symbol;Acc:HGNC:19290]
ENSG00000110448	CD5	protein_coding	-1.07016	0.00726982	CD5 molecule [Source:HGNC Symbol;Acc:HGNC:1685]
ENSG00000014914	MTMR11	protein_coding	-1.06777	6.67915e-10	myotubularin related protein 11 [Source:HGNC Symbol;Acc:HGNC:24307]
ENSG00000196581	AJAP1	protein_coding	1.06407	0.0451792	adherens junctions associated protein 1 [Source:HGNC Symbol;Acc:HGNC:30801]
ENSG00000125820	NKX2-2	protein_coding	1.06131	7.30943e-19	NK2 homeobox 2 [Source:HGNC Symbol;Acc:HGNC:7835]
ENSG00000048540	LMO3	protein_coding	1.05768	0.000601208	LIM domain only 3 [Source:HGNC Symbol;Acc:HGNC:6643]
ENSG00000180834	MAP6D1	protein_coding	-1.05421	0.00885393	MAP6 domain containing 1 [Source:HGNC Symbol;Acc:HGNC:25753]
ENSG00000204711	C9orf135	protein_coding	-1.05112	0.00146084	chromosome 9 open reading frame 135 [Source:HGNC Symbol;Acc:HGNC:31422]
ENSG00000146070	PLA2G7	protein_coding	-1.05023	0.00660439	phospholipase A2 group VII [Source:HGNC Symbol;Acc:HGNC:9040]
ENSG00000250802	ZBED3-AS1	lncRNA	1.04858	1.06062e-08	ZBED3 antisense RNA 1 [Source:HGNC Symbol;Acc:HGNC:44188]
ENSG00000099998	GGT5	protein_coding	1.04542	0.000863051	gamma-glutamyltransferase 5 [Source:HGNC Symbol;Acc:HGNC:4260]
ENSG00000113070	HBEGF	protein_coding	-1.04312	1.46365e-09	heparin binding EGF like growth factor [Source:HGNC Symbol;Acc:HGNC:3059]
ENSG00000197208	SLC22A4	protein_coding	-1.03956	0.00670931	solute carrier family 22 member 4 [Source:HGNC Symbol;Acc:HGNC:10968]
ENSG00000168556	ING2	protein_coding	1.03846	2.34035e-06	inhibitor of growth family member 2 [Source:HGNC Symbol;Acc:HGNC:6063]
ENSG00000105329	TGFB1	protein_coding	-1.03386	2.69971e-05	transforming growth factor beta 1 [Source:HGNC Symbol;Acc:HGNC:11766]
ENSG00000113555	PCDH12	protein_coding	-1.03348	0.0224793	protocadherin 12 [Source:HGNC Symbol;Acc:HGNC:8657]
ENSG00000103196	CRISPLD2	protein_coding	1.0319	2.24118e-14	cysteine rich secretory protein LCCL domain containing 2 [Source:HGNC Symbol;Acc:HGNC:25248]
ENSG00000140279	DUOX2	protein_coding	-1.03151	0.00117415	dual oxidase 2 [Source:HGNC Symbol;Acc:HGNC:13273]
ENSG00000188158	NHS	protein_coding	-1.03137	0.000175946	NHS actin remodeling regulator [Source:HGNC Symbol;Acc:HGNC:7820]
ENSG00000164687	FABP5	protein_coding	-1.02387	3.65049e-10	fatty acid binding protein 5 [Source:HGNC Symbol;Acc:HGNC:3560]
ENSG00000104856	RELB	protein_coding	-1.02328	6.38272e-06	RELB proto-oncogene NF-kB subunit [Source:HGNC Symbol;Acc:HGNC:9956]
ENSG00000157005	SST	protein_coding	-1.01971	9.06321e-18	somatostatin [Source:HGNC Symbol;Acc:HGNC:11329]
ENSG00000221869	CEBPD	protein_coding	1.01959	3.94752e-13	CCAAT enhancer binding protein delta [Source:HGNC Symbol;Acc:HGNC:1835]
ENSG00000165323	FAT3	protein_coding	-1.01742	1.53761e-08	FAT atypical cadherin 3 [Source:HGNC Symbol;Acc:HGNC:23112]
ENSG00000169429	CXCL8	protein_coding	-1.01714	1.21493e-31	C-X-C motif chemokine ligand 8 [Source:HGNC Symbol;Acc:HGNC:6025]
ENSG00000187720	THSD4	protein_coding	1.01575	0.000160004	thrombospondin type 1 domain containing 4 [Source:HGNC Symbol;Acc:HGNC:25835]
ENSG00000156475	PPP2R2B	protein_coding	-1.01445	7.58006e-11	protein phosphatase 2 regulatory subunit Bbeta [Source:HGNC Symbol;Acc:HGNC:9305]
ENSG00000171227	TMEM37	protein_coding	1.01371	0.00442076	transmembrane protein 37 [Source:HGNC Symbol;Acc:HGNC:18216]
ENSG00000253882		transcribed_unprocessed_pseudogene	1.01337	1.97445e-10	family with sequence similarity 115 member C (FAM115C) pseudogene
ENSG00000134121	CHL1	protein_coding	-1.01128	9.38863e-06	cell adhesion molecule L1 like [Source:HGNC Symbol;Acc:HGNC:1939]
ENSG00000108370	RGS9	protein_coding	-1.00794	1.7788e-15	regulator of G protein signaling 9 [Source:HGNC Symbol;Acc:HGNC:10004]
ENSG00000146674	IGFBP3	protein_coding	-1.00769	0.0287623	insulin like growth factor binding protein 3 [Source:HGNC Symbol;Acc:HGNC:5472]
ENSG00000077264	PAK3	protein_coding	-1.00087	3.68949e-24	p21 (RAC1) activated kinase 3 [Source:HGNC Symbol;Acc:HGNC:8592]
ENSG00000278041		lncRNA	1.00071	2.99694e-08	novel transcript
ENSG00000151468	CCDC3	protein_coding	0.999822	0.0425569	coiled-coil domain containing 3 [Source:HGNC Symbol;Acc:HGNC:23813]
ENSG00000002587	HS3ST1	protein_coding	-0.996118	0.00497965	heparan sulfate-glucosamine 3-sulfotransferase 1 [Source:HGNC Symbol;Acc:HGNC:5194]
ENSG00000010322	NISCH	protein_coding	0.995511	1.296e-21	nischarin [Source:HGNC Symbol;Acc:HGNC:18006]
ENSG00000016082	ISL1	protein_coding	-0.995236	1.98308e-27	ISL LIM homeobox 1 [Source:HGNC Symbol;Acc:HGNC:6132]
ENSG00000176974	SHMT1	protein_coding	0.993082	0.00387305	serine hydroxymethyltransferase 1 [Source:HGNC Symbol;Acc:HGNC:10850]
ENSG00000173918	C1QTNF1	protein_coding	0.992776	0.00071577	C1q and TNF related 1 [Source:HGNC Symbol;Acc:HGNC:14324]
ENSG00000198734	F5	protein_coding	0.991437	5.80992e-06	coagulation factor V [Source:HGNC Symbol;Acc:HGNC:3542]
ENSG00000144834	TAGLN3	protein_coding	-0.99021	2.22997e-10	transgelin 3 [Source:HGNC Symbol;Acc:HGNC:29868]
ENSG00000198626	RYR2	protein_coding	-0.988886	1.99464e-08	ryanodine receptor 2 [Source:HGNC Symbol;Acc:HGNC:10484]
ENSG00000163331	DAPL1	protein_coding	0.987999	0.0137544	death associated protein like 1 [Source:HGNC Symbol;Acc:HGNC:21490]
ENSG00000068078	FGFR3	protein_coding	0.986599	0.00291183	fibroblast growth factor receptor 3 [Source:HGNC Symbol;Acc:HGNC:3690]
ENSG00000188107	EYS	protein_coding	-0.986291	7.64746e-06	eyes shut homolog [Source:HGNC Symbol;Acc:HGNC:21555]
ENSG00000174576	NPAS4	protein_coding	-0.986146	0.0384999	neuronal PAS domain protein 4 [Source:HGNC Symbol;Acc:HGNC:18983]
ENSG00000056558	TRAF1	protein_coding	-0.984698	8.75495e-07	TNF receptor associated factor 1 [Source:HGNC Symbol;Acc:HGNC:12031]
ENSG00000143554	SLC27A3	protein_coding	0.978509	8.84084e-06	solute carrier family 27 member 3 [Source:HGNC Symbol;Acc:HGNC:10997]
ENSG00000225096		lncRNA	0.978443	0.00209291	novel transcript
ENSG00000173826	KCNH6	protein_coding	0.976502	6.09692e-09	potassium voltage-gated channel subfamily H member 6 [Source:HGNC Symbol;Acc:HGNC:18862]
ENSG00000185338	SOCS1	protein_coding	-0.971888	0.00079739	suppressor of cytokine signaling 1 [Source:HGNC Symbol;Acc:HGNC:19383]
ENSG00000170624	SGCD	protein_coding	-0.969267	0.000473363	sarcoglycan delta [Source:HGNC Symbol;Acc:HGNC:10807]
ENSG00000038427	VCAN	protein_coding	-0.969164	4.63039e-18	versican [Source:HGNC Symbol;Acc:HGNC:2464]
ENSG00000187134	AKR1C1	protein_coding	0.968932	0.0131484	aldo-keto reductase family 1 member C1 [Source:HGNC Symbol;Acc:HGNC:384]
ENSG00000240583	AQP1	protein_coding	0.9659	2.49371e-07	aquaporin 1 (Colton blood group) [Source:HGNC Symbol;Acc:HGNC:633]
ENSG00000140835	CHST4	protein_coding	0.965817	0.0288629	carbohydrate sulfotransferase 4 [Source:HGNC Symbol;Acc:HGNC:1972]
ENSG00000126351	THRA	protein_coding	0.964921	7.27177e-16	thyroid hormone receptor alpha [Source:HGNC Symbol;Acc:HGNC:11796]
ENSG00000178473	UCN3	protein_coding	-0.964384	1.43335e-11	urocortin 3 [Source:HGNC Symbol;Acc:HGNC:17781]
ENSG00000182050	MGAT4C	protein_coding	0.961978	1.54735e-05	MGAT4 family member C [Source:HGNC Symbol;Acc:HGNC:30871]
ENSG00000124302	CHST8	protein_coding	-0.961856	0.00025279	carbohydrate sulfotransferase 8 [Source:HGNC Symbol;Acc:HGNC:15993]
ENSG00000123689	G0S2	protein_coding	-0.961433	4.98679e-05	G0/G1 switch 2 [Source:HGNC Symbol;Acc:HGNC:30229]
ENSG00000116194	ANGPTL1	protein_coding	0.957782	0.0272193	angiopoietin like 1 [Source:HGNC Symbol;Acc:HGNC:489]
ENSG00000114378	HYAL1	protein_coding	0.953512	0.00226776	hyaluronidase 1 [Source:HGNC Symbol;Acc:HGNC:5320]
ENSG00000187554	TLR5	protein_coding	0.949688	0.000649364	toll like receptor 5 [Source:HGNC Symbol;Acc:HGNC:11851]
ENSG00000112769	LAMA4	protein_coding	-0.949651	1.90076e-12	laminin subunit alpha 4 [Source:HGNC Symbol;Acc:HGNC:6484]
ENSG00000100234	TIMP3	protein_coding	-0.944403	5.96506e-14	TIMP metallopeptidase inhibitor 3 [Source:HGNC Symbol;Acc:HGNC:11822]
ENSG00000106278	PTPRZ1	protein_coding	-0.943829	0.0332064	protein tyrosine phosphatase receptor type Z1 [Source:HGNC Symbol;Acc:HGNC:9685]
ENSG00000133687	TMTC1	protein_coding	0.942144	0.00970721	transmembrane O-mannosyltransferase targeting cadherins 1 [Source:HGNC Symbol;Acc:HGNC:24099]
ENSG00000163817	SLC6A20	protein_coding	0.941823	0.027841	solute carrier family 6 member 20 [Source:HGNC Symbol;Acc:HGNC:30927]
ENSG00000160712	IL6R	protein_coding	0.939497	1.7055e-16	interleukin 6 receptor [Source:HGNC Symbol;Acc:HGNC:6019]
ENSG00000143502	SUSD4	protein_coding	0.939373	3.05936e-14	sushi domain containing 4 [Source:HGNC Symbol;Acc:HGNC:25470]
ENSG00000106804	C5	protein_coding	0.939034	7.9675e-05	complement C5 [Source:HGNC Symbol;Acc:HGNC:1331]
ENSG00000145569	OTULINL	protein_coding	0.937625	7.63255e-20	OTU deubiquitinase with linear linkage specificity like [Source:HGNC Symbol;Acc:HGNC:25629]
ENSG00000241506	PSMC1P1	processed_pseudogene	-0.93736	0.0186349	proteasome 26S subunit ATPase 1 pseudogene 1 [Source:HGNC Symbol;Acc:HGNC:30147]
ENSG00000174348	PODN	protein_coding	-0.936591	0.00784735	podocan [Source:HGNC Symbol;Acc:HGNC:23174]
ENSG00000261051		lncRNA	-0.934486	0.000324109	novel transcript overlapping to PLOD2
ENSG00000213801	ZNF321P	transcribed_processed_pseudogene	0.932166	0.00249311	zinc finger protein 321 pseudogene [Source:HGNC Symbol;Acc:HGNC:13827]
ENSG00000154127	UBASH3B	protein_coding	-0.930399	7.2639e-06	ubiquitin associated and SH3 domain containing B [Source:HGNC Symbol;Acc:HGNC:29884]
ENSG00000175426	PCSK1	protein_coding	-0.930259	3.07898e-13	proprotein convertase subtilisin/kexin type 1 [Source:HGNC Symbol;Acc:HGNC:8743]
ENSG00000262919	CCNQ	protein_coding	0.930047	2.51129e-10	cyclin Q [Source:HGNC Symbol;Acc:HGNC:28434]
ENSG00000163590	PPM1L	protein_coding	0.929292	2.33405e-14	protein phosphatase Mg2+/Mn2+ dependent 1L [Source:HGNC Symbol;Acc:HGNC:16381]
ENSG00000110169	HPX	protein_coding	0.928065	0.0175598	hemopexin [Source:HGNC Symbol;Acc:HGNC:5171]
ENSG00000200320	SNORA63	snoRNA	-0.92784	0.0381951	small nucleolar RNA H/ACA box 63 [Source:HGNC Symbol;Acc:HGNC:10106]
ENSG00000134326	CMPK2	protein_coding	-0.92469	7.30285e-07	cytidine/uridine monophosphate kinase 2 [Source:HGNC Symbol;Acc:HGNC:27015]
ENSG00000130600	H19	lncRNA	0.923972	0.04446	H19 imprinted maternally expressed transcript [Source:HGNC Symbol;Acc:HGNC:4713]
ENSG00000113369	ARRDC3	protein_coding	-0.922019	3.61954e-25	arrestin domain containing 3 [Source:HGNC Symbol;Acc:HGNC:29263]
ENSG00000249896	LINC02495	transcribed_unprocessed_pseudogene	0.921426	4.98659e-05	long intergenic non-protein coding RNA 2495 [Source:HGNC Symbol;Acc:HGNC:27728]
ENSG00000188706	ZDHHC9	protein_coding	0.920491	3.52076e-10	zinc finger DHHC-type palmitoyltransferase 9 [Source:HGNC Symbol;Acc:HGNC:18475]
ENSG00000139515	PDX1	protein_coding	-0.919375	0.000119894	pancreatic and duodenal homeobox 1 [Source:HGNC Symbol;Acc:HGNC:6107]
ENSG00000100336	APOL4	protein_coding	0.916234	0.0371598	apolipoprotein L4 [Source:HGNC Symbol;Acc:HGNC:14867]
ENSG00000105664	COMP	protein_coding	0.910295	0.000127778	cartilage oligomeric matrix protein [Source:HGNC Symbol;Acc:HGNC:2227]
ENSG00000126733	DACH2	protein_coding	-0.910275	0.000178849	dachshund family transcription factor 2 [Source:HGNC Symbol;Acc:HGNC:16814]
ENSG00000115414	FN1	protein_coding	0.909117	8.91162e-17	fibronectin 1 [Source:HGNC Symbol;Acc:HGNC:3778]
ENSG00000113083	LOX	protein_coding	0.907514	3.63801e-09	lysyl oxidase [Source:HGNC Symbol;Acc:HGNC:6664]
ENSG00000146477	SLC22A3	protein_coding	-0.904999	0.0169782	solute carrier family 22 member 3 [Source:HGNC Symbol;Acc:HGNC:10967]
ENSG00000115461	IGFBP5	protein_coding	-0.900478	0.00393564	insulin like growth factor binding protein 5 [Source:HGNC Symbol;Acc:HGNC:5474]
ENSG00000113924	HGD	protein_coding	0.899339	0.000171229	homogentisate 1 2-dioxygenase [Source:HGNC Symbol;Acc:HGNC:4892]
ENSG00000147408	CSGALNACT1	protein_coding	0.898749	6.20099e-06	chondroitin sulfate N-acetylgalactosaminyltransferase 1 [Source:HGNC Symbol;Acc:HGNC:24290]
ENSG00000185924	RTN4RL1	protein_coding	0.898704	2.03981e-05	reticulon 4 receptor like 1 [Source:HGNC Symbol;Acc:HGNC:21329]
ENSG00000036672	USP2	protein_coding	0.897589	0.000237098	ubiquitin specific peptidase 2 [Source:HGNC Symbol;Acc:HGNC:12618]
ENSG00000159189	C1QC	protein_coding	0.896241	0.000695812	complement C1q C chain [Source:HGNC Symbol;Acc:HGNC:1245]
ENSG00000138798	EGF	protein_coding	-0.895855	0.0120056	epidermal growth factor [Source:HGNC Symbol;Acc:HGNC:3229]
ENSG00000175262	C1orf127	protein_coding	0.894068	5.83668e-09	chromosome 1 open reading frame 127 [Source:HGNC Symbol;Acc:HGNC:26730]
ENSG00000119508	NR4A3	protein_coding	-0.891141	0.0115532	nuclear receptor subfamily 4 group A member 3 [Source:HGNC Symbol;Acc:HGNC:7982]
ENSG00000166415	WDR72	protein_coding	0.891037	0.0130361	WD repeat domain 72 [Source:HGNC Symbol;Acc:HGNC:26790]
ENSG00000133561	GIMAP6	protein_coding	0.889633	0.020531	GTPase IMAP family member 6 [Source:HGNC Symbol;Acc:HGNC:21918]
ENSG00000136689	IL1RN	protein_coding	-0.88502	0.0346585	interleukin 1 receptor antagonist [Source:HGNC Symbol;Acc:HGNC:6000]
ENSG00000256500		protein_coding	-0.88447	0.0212307	novel protein
ENSG00000138685	FGF2	protein_coding	-0.883523	0.000746708	fibroblast growth factor 2 [Source:HGNC Symbol;Acc:HGNC:3676]
ENSG00000118257	NRP2	protein_coding	-0.880537	1.51571e-11	neuropilin 2 [Source:HGNC Symbol;Acc:HGNC:8005]
ENSG00000111077	TNS2	protein_coding	0.879487	1.90576e-14	tensin 2 [Source:HGNC Symbol;Acc:HGNC:19737]
ENSG00000106366	SERPINE1	protein_coding	0.877972	8.53318e-18	serpin family E member 1 [Source:HGNC Symbol;Acc:HGNC:8583]
ENSG00000006704	GTF2IRD1	protein_coding	0.877464	1.66455e-07	GTF2I repeat domain containing 1 [Source:HGNC Symbol;Acc:HGNC:4661]
ENSG00000140479	PCSK6	protein_coding	0.876302	0.0403822	proprotein convertase subtilisin/kexin type 6 [Source:HGNC Symbol;Acc:HGNC:8569]
ENSG00000198286	CARD11	protein_coding	-0.875494	3.05353e-11	caspase recruitment domain family member 11 [Source:HGNC Symbol;Acc:HGNC:16393]
ENSG00000101384	JAG1	protein_coding	-0.874152	1.65266e-08	jagged canonical Notch ligand 1 [Source:HGNC Symbol;Acc:HGNC:6188]
ENSG00000131389	SLC6A6	protein_coding	-0.873064	6.87349e-09	solute carrier family 6 member 6 [Source:HGNC Symbol;Acc:HGNC:11052]
ENSG00000176153	GPX2	protein_coding	-0.872079	2.7193e-09	glutathione peroxidase 2 [Source:HGNC Symbol;Acc:HGNC:4554]
ENSG00000159403	C1R	protein_coding	0.870622	1.37422e-09	complement C1r [Source:HGNC Symbol;Acc:HGNC:1246]
ENSG00000183508	TENT5C	protein_coding	0.869869	6.23182e-23	terminal nucleotidyltransferase 5C [Source:HGNC Symbol;Acc:HGNC:24712]
ENSG00000175868	CALCB	protein_coding	-0.868884	0.000134328	calcitonin related polypeptide beta [Source:HGNC Symbol;Acc:HGNC:1438]
ENSG00000150594	ADRA2A	protein_coding	0.868408	0.000176068	adrenoceptor alpha 2A [Source:HGNC Symbol;Acc:HGNC:281]
ENSG00000147255	IGSF1	protein_coding	-0.868123	2.40495e-05	immunoglobulin superfamily member 1 [Source:HGNC Symbol;Acc:HGNC:5948]
ENSG00000204624	DISP3	protein_coding	-0.868111	7.2639e-06	dispatched RND transporter family member 3 [Source:HGNC Symbol;Acc:HGNC:29251]
ENSG00000152253	SPC25	protein_coding	-0.866407	5.36589e-08	SPC25 component of NDC80 kinetochore complex [Source:HGNC Symbol;Acc:HGNC:24031]
ENSG00000166313	APBB1	protein_coding	0.865477	5.10409e-18	amyloid beta precursor protein binding family B member 1 [Source:HGNC Symbol;Acc:HGNC:581]
ENSG00000074370	ATP2A3	protein_coding	-0.864755	4.50503e-12	ATPase sarcoplasmic/endoplasmic reticulum Ca2+ transporting 3 [Source:HGNC Symbol;Acc:HGNC:813]
ENSG00000138496	PARP9	protein_coding	0.863585	2.64624e-20	poly(ADP-ribose) polymerase family member 9 [Source:HGNC Symbol;Acc:HGNC:24118]
ENSG00000105707	HPN	protein_coding	0.862614	5.48623e-15	hepsin [Source:HGNC Symbol;Acc:HGNC:5155]
ENSG00000165124	SVEP1	protein_coding	0.861642	0.0351534	sushi von Willebrand factor type A EGF and pentraxin domain containing 1 [Source:HGNC Symbol;Acc:HGNC:15985]
ENSG00000140044	JDP2	protein_coding	0.858504	0.00135395	Jun dimerization protein 2 [Source:HGNC Symbol;Acc:HGNC:17546]
ENSG00000105467	SYNGR4	protein_coding	0.857425	0.0047857	synaptogyrin 4 [Source:HGNC Symbol;Acc:HGNC:11502]
ENSG00000134775	FHOD3	protein_coding	-0.85716	0.000345109	formin homology 2 domain containing 3 [Source:HGNC Symbol;Acc:HGNC:26178]
ENSG00000149177	PTPRJ	protein_coding	0.856223	2.22578e-17	protein tyrosine phosphatase receptor type J [Source:HGNC Symbol;Acc:HGNC:9673]
ENSG00000167011	NAT16	protein_coding	0.855956	0.0440962	N-acetyltransferase 16 (putative) [Source:HGNC Symbol;Acc:HGNC:22030]
ENSG00000139364	TMEM132B	protein_coding	-0.854469	0.000128056	transmembrane protein 132B [Source:HGNC Symbol;Acc:HGNC:29397]
ENSG00000149043	SYT8	protein_coding	0.849036	0.00917169	synaptotagmin 8 [Source:HGNC Symbol;Acc:HGNC:19264]
ENSG00000026025	VIM	protein_coding	-0.848637	1.14091e-12	vimentin [Source:HGNC Symbol;Acc:HGNC:12692]
ENSG00000131634	TMEM204	protein_coding	0.848192	0.00034748	transmembrane protein 204 [Source:HGNC Symbol;Acc:HGNC:14158]
ENSG00000172201	ID4	protein_coding	-0.847995	5.02729e-12	inhibitor of DNA binding 4 HLH protein [Source:HGNC Symbol;Acc:HGNC:5363]
ENSG00000062282	DGAT2	protein_coding	0.84748	0.00199631	diacylglycerol O-acyltransferase 2 [Source:HGNC Symbol;Acc:HGNC:16940]
ENSG00000171223	JUNB	protein_coding	-0.846959	1.71133e-18	JunB proto-oncogene AP-1 transcription factor subunit [Source:HGNC Symbol;Acc:HGNC:6205]
ENSG00000129167	TPH1	protein_coding	-0.846567	0.0165885	tryptophan hydroxylase 1 [Source:HGNC Symbol;Acc:HGNC:12008]
ENSG00000006118	TMEM132A	protein_coding	-0.846326	2.76038e-08	transmembrane protein 132A [Source:HGNC Symbol;Acc:HGNC:31092]
ENSG00000169926	KLF13	protein_coding	0.846317	6.8384e-15	Kruppel like factor 13 [Source:HGNC Symbol;Acc:HGNC:13672]
ENSG00000102048	ASB9	protein_coding	0.846179	8.27582e-07	ankyrin repeat and SOCS box containing 9 [Source:HGNC Symbol;Acc:HGNC:17184]
ENSG00000047597	XK	protein_coding	0.846015	0.000854026	X-linked Kx blood group [Source:HGNC Symbol;Acc:HGNC:12811]
ENSG00000100311	PDGFB	protein_coding	-0.844575	0.000432734	platelet derived growth factor subunit B [Source:HGNC Symbol;Acc:HGNC:8800]
ENSG00000039139	DNAH5	protein_coding	0.842921	1.20189e-10	dynein axonemal heavy chain 5 [Source:HGNC Symbol;Acc:HGNC:2950]
ENSG00000138771	SHROOM3	protein_coding	0.842126	5.43073e-13	shroom family member 3 [Source:HGNC Symbol;Acc:HGNC:30422]
ENSG00000189221	MAOA	protein_coding	0.838685	5.28986e-08	monoamine oxidase A [Source:HGNC Symbol;Acc:HGNC:6833]
ENSG00000127533	F2RL3	protein_coding	0.838485	0.000113427	F2R like thrombin or trypsin receptor 3 [Source:HGNC Symbol;Acc:HGNC:3540]
ENSG00000138623	SEMA7A	protein_coding	-0.835204	3.58841e-06	semaphorin 7A (John Milton Hagen blood group) [Source:HGNC Symbol;Acc:HGNC:10741]
ENSG00000179604	CDC42EP4	protein_coding	0.834798	3.73886e-08	CDC42 effector protein 4 [Source:HGNC Symbol;Acc:HGNC:17147]
ENSG00000007372	PAX6	protein_coding	-0.83268	1.29978e-22	paired box 6 [Source:HGNC Symbol;Acc:HGNC:8620]
ENSG00000135406	PRPH	protein_coding	-0.831495	0.00467206	peripherin [Source:HGNC Symbol;Acc:HGNC:9461]
ENSG00000183134	PTGDR2	protein_coding	0.831232	0.00500276	prostaglandin D2 receptor 2 [Source:HGNC Symbol;Acc:HGNC:4502]
ENSG00000259663		lncRNA	-0.830113	7.42497e-07	novel transcript antisense to ISL1
ENSG00000091831	ESR1	protein_coding	-0.82929	0.000622185	estrogen receptor 1 [Source:HGNC Symbol;Acc:HGNC:3467]
ENSG00000185304	RGPD2	protein_coding	-0.828228	0.0234173	RANBP2 like and GRIP domain containing 2 [Source:HGNC Symbol;Acc:HGNC:32415]
ENSG00000166448	TMEM130	protein_coding	-0.827853	0.0385462	transmembrane protein 130 [Source:HGNC Symbol;Acc:HGNC:25429]
ENSG00000105088	OLFM2	protein_coding	-0.825556	3.09459e-05	olfactomedin 2 [Source:HGNC Symbol;Acc:HGNC:17189]
ENSG00000172824	CES4A	protein_coding	0.825505	4.82172e-07	carboxylesterase 4A [Source:HGNC Symbol;Acc:HGNC:26741]
ENSG00000006534	ALDH3B1	protein_coding	0.825365	0.0276991	aldehyde dehydrogenase 3 family member B1 [Source:HGNC Symbol;Acc:HGNC:410]
ENSG00000152779	SLC16A12	protein_coding	0.824661	5.25118e-10	solute carrier family 16 member 12 [Source:HGNC Symbol;Acc:HGNC:23094]
ENSG00000137285	TUBB2B	protein_coding	-0.824099	2.02366e-06	tubulin beta 2B class IIb [Source:HGNC Symbol;Acc:HGNC:30829]
ENSG00000135318	NT5E	protein_coding	-0.824071	0.00179352	5'-nucleotidase ecto [Source:HGNC Symbol;Acc:HGNC:8021]
ENSG00000058085	LAMC2	protein_coding	-0.823171	5.64002e-12	laminin subunit gamma 2 [Source:HGNC Symbol;Acc:HGNC:6493]
ENSG00000153823	PID1	protein_coding	0.821753	0.00705651	phosphotyrosine interaction domain containing 1 [Source:HGNC Symbol;Acc:HGNC:26084]
ENSG00000151692	RNF144A	protein_coding	-0.82134	1.26151e-08	ring finger protein 144A [Source:HGNC Symbol;Acc:HGNC:20457]
ENSG00000144476	ACKR3	protein_coding	-0.819555	0.0250044	atypical chemokine receptor 3 [Source:HGNC Symbol;Acc:HGNC:23692]
ENSG00000141540	TTYH2	protein_coding	-0.818494	0.034088	tweety family member 2 [Source:HGNC Symbol;Acc:HGNC:13877]
ENSG00000139278	GLIPR1	protein_coding	-0.81737	8.9549e-07	GLI pathogenesis related 1 [Source:HGNC Symbol;Acc:HGNC:17001]
ENSG00000172478	MAB21L4	protein_coding	0.816647	0.00543822	mab-21 like 4 [Source:HGNC Symbol;Acc:HGNC:26216]
ENSG00000233452	STXBP5-AS1	lncRNA	0.81535	0.000172089	STXBP5 antisense RNA 1 [Source:HGNC Symbol;Acc:HGNC:44183]
ENSG00000163499	CRYBA2	protein_coding	0.814684	1.76851e-11	crystallin beta A2 [Source:HGNC Symbol;Acc:HGNC:2395]
ENSG00000154856	APCDD1	protein_coding	0.812635	0.0214361	APC down-regulated 1 [Source:HGNC Symbol;Acc:HGNC:15718]
ENSG00000171747	LGALS4	protein_coding	0.811978	0.00138133	galectin 4 [Source:HGNC Symbol;Acc:HGNC:6565]
ENSG00000164176	EDIL3	protein_coding	-0.810726	7.65707e-08	EGF like repeats and discoidin domains 3 [Source:HGNC Symbol;Acc:HGNC:3173]
ENSG00000167964	RAB26	protein_coding	0.808915	1.6026e-08	RAB26 member RAS oncogene family [Source:HGNC Symbol;Acc:HGNC:14259]
ENSG00000256443		lncRNA	0.807839	0.045897	novel transcript
ENSG00000168077	SCARA3	protein_coding	-0.806417	0.000769296	scavenger receptor class A member 3 [Source:HGNC Symbol;Acc:HGNC:19000]
ENSG00000147119	CHST7	protein_coding	0.806414	0.0351534	carbohydrate sulfotransferase 7 [Source:HGNC Symbol;Acc:HGNC:13817]
ENSG00000122547	EEPD1	protein_coding	0.805417	4.42013e-05	endonuclease/exonuclease/phosphatase family domain containing 1 [Source:HGNC Symbol;Acc:HGNC:22223]
ENSG00000138207	RBP4	protein_coding	-0.802076	2.58037e-16	retinol binding protein 4 [Source:HGNC Symbol;Acc:HGNC:9922]
ENSG00000132846	ZBED3	protein_coding	0.801748	0.00748245	zinc finger BED-type containing 3 [Source:HGNC Symbol;Acc:HGNC:20711]
ENSG00000112182	BACH2	protein_coding	-0.800992	0.0266147	BTB domain and CNC homolog 2 [Source:HGNC Symbol;Acc:HGNC:14078]
ENSG00000165125	TRPV6	protein_coding	0.798822	6.55484e-05	transient receptor potential cation channel subfamily V member 6 [Source:HGNC Symbol;Acc:HGNC:14006]
ENSG00000115687	PASK	protein_coding	-0.798705	0.0119281	PAS domain containing serine/threonine kinase [Source:HGNC Symbol;Acc:HGNC:17270]
ENSG00000152952	PLOD2	protein_coding	-0.797787	4.58192e-12	procollagen-lysine 2-oxoglutarate 5-dioxygenase 2 [Source:HGNC Symbol;Acc:HGNC:9082]
ENSG00000281571		TEC	-0.796785	0.00680558	TEC
ENSG00000136274	NACAD	protein_coding	-0.796697	0.0102744	NAC alpha domain containing [Source:HGNC Symbol;Acc:HGNC:22196]
ENSG00000198729	PPP1R14C	protein_coding	0.796158	0.000127747	protein phosphatase 1 regulatory inhibitor subunit 14C [Source:HGNC Symbol;Acc:HGNC:14952]
ENSG00000077150	NFKB2	protein_coding	-0.793373	3.28259e-07	nuclear factor kappa B subunit 2 [Source:HGNC Symbol;Acc:HGNC:7795]
ENSG00000258947	TUBB3	protein_coding	-0.791952	5.79009e-11	tubulin beta 3 class III [Source:HGNC Symbol;Acc:HGNC:20772]
ENSG00000170989	S1PR1	protein_coding	0.79168	0.000801078	sphingosine-1-phosphate receptor 1 [Source:HGNC Symbol;Acc:HGNC:3165]
ENSG00000176928	GCNT4	protein_coding	-0.79153	3.36795e-06	glucosaminyl (N-acetyl) transferase 4 [Source:HGNC Symbol;Acc:HGNC:17973]
ENSG00000116106	EPHA4	protein_coding	0.791375	0.00308901	EPH receptor A4 [Source:HGNC Symbol;Acc:HGNC:3388]
ENSG00000079257	LXN	protein_coding	-0.791332	4.92742e-05	latexin [Source:HGNC Symbol;Acc:HGNC:13347]
ENSG00000139209	SLC38A4	protein_coding	0.791026	3.1316e-16	solute carrier family 38 member 4 [Source:HGNC Symbol;Acc:HGNC:14679]
ENSG00000227877	MRLN	protein_coding	0.790802	0.00821613	myoregulin [Source:HGNC Symbol;Acc:HGNC:48649]
ENSG00000222489	SNORA79B	snoRNA	-0.789643	0.000494154	small nucleolar RNA H/ACA box 79B [Source:HGNC Symbol;Acc:HGNC:52222]
ENSG00000197385	ZNF860	protein_coding	-0.788401	0.0027894	zinc finger protein 860 [Source:HGNC Symbol;Acc:HGNC:34513]
ENSG00000179094	PER1	protein_coding	0.788064	1.28985e-08	period circadian regulator 1 [Source:HGNC Symbol;Acc:HGNC:8845]
ENSG00000112164	GLP1R	protein_coding	-0.785575	4.71911e-05	glucagon like peptide 1 receptor [Source:HGNC Symbol;Acc:HGNC:4324]
ENSG00000185518	SV2B	protein_coding	-0.783999	0.0315427	synaptic vesicle glycoprotein 2B [Source:HGNC Symbol;Acc:HGNC:16874]
ENSG00000124731	TREM1	protein_coding	-0.782959	0.0213022	triggering receptor expressed on myeloid cells 1 [Source:HGNC Symbol;Acc:HGNC:17760]
ENSG00000166979	EVA1C	protein_coding	0.781984	0.0140916	eva-1 homolog C [Source:HGNC Symbol;Acc:HGNC:13239]
ENSG00000280496	SNORA17B	snoRNA	-0.781084	0.0435151	small nucleolar RNA H/ACA box 17B [Source:HGNC Symbol;Acc:HGNC:32636]
ENSG00000139438	FAM222A	protein_coding	-0.780907	2.64832e-05	family with sequence similarity 222 member A [Source:HGNC Symbol;Acc:HGNC:25915]
ENSG00000064989	CALCRL	protein_coding	0.780098	5.91086e-05	calcitonin receptor like receptor [Source:HGNC Symbol;Acc:HGNC:16709]
ENSG00000171587	DSCAM	protein_coding	0.777602	0.000220366	DS cell adhesion molecule [Source:HGNC Symbol;Acc:HGNC:3039]
ENSG00000140961	OSGIN1	protein_coding	-0.777385	0.00499726	oxidative stress induced growth inhibitor 1 [Source:HGNC Symbol;Acc:HGNC:30093]
ENSG00000133116	KL	protein_coding	-0.775222	2.04433e-08	klotho [Source:HGNC Symbol;Acc:HGNC:6344]
ENSG00000011347	SYT7	protein_coding	0.775075	1.15721e-18	synaptotagmin 7 [Source:HGNC Symbol;Acc:HGNC:11514]
ENSG00000137700	SLC37A4	protein_coding	0.774934	3.93789e-14	solute carrier family 37 member 4 [Source:HGNC Symbol;Acc:HGNC:4061]
ENSG00000151376	ME3	protein_coding	-0.774374	3.62371e-07	malic enzyme 3 [Source:HGNC Symbol;Acc:HGNC:6985]
ENSG00000160862	AZGP1	protein_coding	0.772773	1.10474e-05	alpha-2-glycoprotein 1 zinc-binding [Source:HGNC Symbol;Acc:HGNC:910]
ENSG00000163623	NKX6-1	protein_coding	-0.771056	1.22474e-06	NK6 homeobox 1 [Source:HGNC Symbol;Acc:HGNC:7839]
ENSG00000100558	PLEK2	protein_coding	-0.770441	0.0140338	pleckstrin 2 [Source:HGNC Symbol;Acc:HGNC:19238]
ENSG00000124780	KCNK17	protein_coding	-0.76842	3.03394e-05	potassium two pore domain channel subfamily K member 17 [Source:HGNC Symbol;Acc:HGNC:14465]
ENSG00000159713	TPPP3	protein_coding	-0.766437	5.89234e-07	tubulin polymerization promoting protein family member 3 [Source:HGNC Symbol;Acc:HGNC:24162]
ENSG00000270276	H4C15	protein_coding	-0.765466	0.0484216	H4 clustered histone 15 [Source:HGNC Symbol;Acc:HGNC:29607]
ENSG00000162873	KLHDC8A	protein_coding	-0.763151	0.000280092	kelch domain containing 8A [Source:HGNC Symbol;Acc:HGNC:25573]
ENSG00000121671	CRY2	protein_coding	0.763076	5.20808e-14	cryptochrome circadian regulator 2 [Source:HGNC Symbol;Acc:HGNC:2385]
ENSG00000184489	PTP4A3	protein_coding	-0.763033	1.39654e-10	protein tyrosine phosphatase 4A3 [Source:HGNC Symbol;Acc:HGNC:9636]
ENSG00000125398	SOX9	protein_coding	-0.762626	0.00121495	SRY-box transcription factor 9 [Source:HGNC Symbol;Acc:HGNC:11204]
ENSG00000222041	CYTOR	lncRNA	-0.761396	2.79551e-06	cytoskeleton regulator RNA [Source:HGNC Symbol;Acc:HGNC:28717]
ENSG00000187889	FYB2	protein_coding	0.760833	0.000239274	FYN binding protein 2 [Source:HGNC Symbol;Acc:HGNC:27295]
ENSG00000107738	VSIR	protein_coding	0.760216	0.0447248	V-set immunoregulatory receptor [Source:HGNC Symbol;Acc:HGNC:30085]
ENSG00000165434	PGM2L1	protein_coding	-0.7583	1.58274e-08	phosphoglucomutase 2 like 1 [Source:HGNC Symbol;Acc:HGNC:20898]
ENSG00000137731	FXYD2	protein_coding	0.758216	2.36478e-18	FXYD domain containing ion transport regulator 2 [Source:HGNC Symbol;Acc:HGNC:4026]
ENSG00000108176	DNAJC12	protein_coding	-0.757999	1.49901e-08	DnaJ heat shock protein family (Hsp40) member C12 [Source:HGNC Symbol;Acc:HGNC:28908]
ENSG00000178695	KCTD12	protein_coding	-0.757743	1.17027e-12	potassium channel tetramerization domain containing 12 [Source:HGNC Symbol;Acc:HGNC:14678]
ENSG00000106624	AEBP1	protein_coding	-0.756944	0.0150842	AE binding protein 1 [Source:HGNC Symbol;Acc:HGNC:303]
ENSG00000185885	IFITM1	protein_coding	0.753158	0.00152325	interferon induced transmembrane protein 1 [Source:HGNC Symbol;Acc:HGNC:5412]
ENSG00000173210	ABLIM3	protein_coding	0.752479	0.000264096	actin binding LIM protein family member 3 [Source:HGNC Symbol;Acc:HGNC:29132]
ENSG00000070371	CLTCL1	protein_coding	0.75111	0.000692714	clathrin heavy chain like 1 [Source:HGNC Symbol;Acc:HGNC:2093]
ENSG00000135750	KCNK1	protein_coding	-0.74743	2.17744e-08	potassium two pore domain channel subfamily K member 1 [Source:HGNC Symbol;Acc:HGNC:6272]
ENSG00000221491	SNORA2C	snoRNA	-0.747351	0.000648467	small nucleolar RNA H/ACA box 2C [Source:HGNC Symbol;Acc:HGNC:32624]
ENSG00000124253	PCK1	protein_coding	-0.745584	0.0340245	phosphoenolpyruvate carboxykinase 1 [Source:HGNC Symbol;Acc:HGNC:8724]
ENSG00000124225	PMEPA1	protein_coding	-0.744858	1.76441e-07	prostate transmembrane protein androgen induced 1 [Source:HGNC Symbol;Acc:HGNC:14107]
ENSG00000115963	RND3	protein_coding	-0.744172	4.26639e-08	Rho family GTPase 3 [Source:HGNC Symbol;Acc:HGNC:671]
ENSG00000141682	PMAIP1	protein_coding	-0.743353	0.000911828	phorbol-12-myristate-13-acetate-induced protein 1 [Source:HGNC Symbol;Acc:HGNC:9108]
ENSG00000138650	PCDH10	protein_coding	-0.741646	0.00660523	protocadherin 10 [Source:HGNC Symbol;Acc:HGNC:13404]
ENSG00000163947	ARHGEF3	protein_coding	-0.741079	1.39483e-08	Rho guanine nucleotide exchange factor 3 [Source:HGNC Symbol;Acc:HGNC:683]
ENSG00000104341	LAPTM4B	protein_coding	-0.740397	2.09698e-10	lysosomal protein transmembrane 4 beta [Source:HGNC Symbol;Acc:HGNC:13646]
ENSG00000137496	IL18BP	protein_coding	-0.739343	0.0389038	interleukin 18 binding protein [Source:HGNC Symbol;Acc:HGNC:5987]
ENSG00000171914	TLN2	protein_coding	0.736771	0.000247717	talin 2 [Source:HGNC Symbol;Acc:HGNC:15447]
ENSG00000173269	MMRN2	protein_coding	-0.734991	0.0101118	multimerin 2 [Source:HGNC Symbol;Acc:HGNC:19888]
ENSG00000140937	CDH11	protein_coding	-0.734144	8.43431e-07	cadherin 11 [Source:HGNC Symbol;Acc:HGNC:1750]
ENSG00000157978	LDLRAP1	protein_coding	0.733786	1.06557e-13	low density lipoprotein receptor adaptor protein 1 [Source:HGNC Symbol;Acc:HGNC:18640]
ENSG00000063015	SEZ6	protein_coding	-0.733762	0.000144788	seizure related 6 homolog [Source:HGNC Symbol;Acc:HGNC:15955]
ENSG00000102575	ACP5	protein_coding	-0.731853	0.00600459	acid phosphatase 5 tartrate resistant [Source:HGNC Symbol;Acc:HGNC:124]
ENSG00000196542	SPTSSB	protein_coding	-0.731374	0.000239274	serine palmitoyltransferase small subunit B [Source:HGNC Symbol;Acc:HGNC:24045]
ENSG00000160271	RALGDS	protein_coding	0.729183	1.6736e-10	ral guanine nucleotide dissociation stimulator [Source:HGNC Symbol;Acc:HGNC:9842]
ENSG00000155980	KIF5A	protein_coding	-0.729003	6.04687e-07	kinesin family member 5A [Source:HGNC Symbol;Acc:HGNC:6323]
ENSG00000162390	ACOT11	protein_coding	0.728197	0.000292955	acyl-CoA thioesterase 11 [Source:HGNC Symbol;Acc:HGNC:18156]
ENSG00000186350	RXRA	protein_coding	0.725631	1.3048e-05	retinoid X receptor alpha [Source:HGNC Symbol;Acc:HGNC:10477]
ENSG00000254528		lncRNA	0.725126	0.000499167	novel transcript antisense to FXYD6
ENSG00000112246	SIM1	protein_coding	-0.724599	5.25118e-10	SIM bHLH transcription factor 1 [Source:HGNC Symbol;Acc:HGNC:10882]
ENSG00000139211	AMIGO2	protein_coding	-0.722848	0.00509335	adhesion molecule with Ig like domain 2 [Source:HGNC Symbol;Acc:HGNC:24073]
ENSG00000105499	PLA2G4C	protein_coding	-0.722788	0.000609648	phospholipase A2 group IVC [Source:HGNC Symbol;Acc:HGNC:9037]
ENSG00000234771	SLC25A25-AS1	lncRNA	0.722208	0.00121061	SLC25A25 antisense RNA 1 [Source:HGNC Symbol;Acc:HGNC:27844]
ENSG00000185215	TNFAIP2	protein_coding	-0.722163	3.92912e-09	TNF alpha induced protein 2 [Source:HGNC Symbol;Acc:HGNC:11895]
ENSG00000075239	ACAT1	protein_coding	-0.720687	2.83352e-10	acetyl-CoA acetyltransferase 1 [Source:HGNC Symbol;Acc:HGNC:93]
ENSG00000142875	PRKACB	protein_coding	0.718123	1.23001e-09	protein kinase cAMP-activated catalytic subunit beta [Source:HGNC Symbol;Acc:HGNC:9381]
ENSG00000163898	LIPH	protein_coding	-0.718096	4.05935e-06	lipase H [Source:HGNC Symbol;Acc:HGNC:18483]
ENSG00000175183	CSRP2	protein_coding	0.717664	0.0133508	cysteine and glycine rich protein 2 [Source:HGNC Symbol;Acc:HGNC:2470]
ENSG00000110318	CEP126	protein_coding	0.713166	9.30805e-09	centrosomal protein 126 [Source:HGNC Symbol;Acc:HGNC:29264]
ENSG00000152661	GJA1	protein_coding	-0.711665	1.31359e-10	gap junction protein alpha 1 [Source:HGNC Symbol;Acc:HGNC:4274]
ENSG00000164949	GEM	protein_coding	-0.710868	2.48646e-10	GTP binding protein overexpressed in skeletal muscle [Source:HGNC Symbol;Acc:HGNC:4234]
ENSG00000144668	ITGA9	protein_coding	0.70923	0.0427862	integrin subunit alpha 9 [Source:HGNC Symbol;Acc:HGNC:6145]
ENSG00000010404	IDS	protein_coding	-0.709014	1.56664e-13	iduronate 2-sulfatase [Source:HGNC Symbol;Acc:HGNC:5389]
ENSG00000213886	UBD	protein_coding	-0.707781	4.65644e-09	ubiquitin D [Source:HGNC Symbol;Acc:HGNC:18795]
ENSG00000169851	PCDH7	protein_coding	-0.706444	7.27562e-05	protocadherin 7 [Source:HGNC Symbol;Acc:HGNC:8659]
ENSG00000122862	SRGN	protein_coding	0.70606	0.00726982	serglycin [Source:HGNC Symbol;Acc:HGNC:9361]
ENSG00000204291	COL15A1	protein_coding	-0.705919	7.37134e-06	collagen type XV alpha 1 chain [Source:HGNC Symbol;Acc:HGNC:2192]
ENSG00000099992	TBC1D10A	protein_coding	0.703136	0.000330109	TBC1 domain family member 10A [Source:HGNC Symbol;Acc:HGNC:23609]
ENSG00000238961	SNORA47	snoRNA	-0.702187	0.0333328	small nucleolar RNA H/ACA box 47 [Source:HGNC Symbol;Acc:HGNC:32640]
ENSG00000157064	NMNAT2	protein_coding	0.701489	8.54544e-10	nicotinamide nucleotide adenylyltransferase 2 [Source:HGNC Symbol;Acc:HGNC:16789]
ENSG00000141655	TNFRSF11A	protein_coding	-0.699537	6.51282e-06	TNF receptor superfamily member 11a [Source:HGNC Symbol;Acc:HGNC:11908]
ENSG00000177181	RIMKLA	protein_coding	-0.699357	2.22275e-05	ribosomal modification protein rimK like family member A [Source:HGNC Symbol;Acc:HGNC:28725]
ENSG00000133026	MYH10	protein_coding	-0.698749	1.06999e-13	myosin heavy chain 10 [Source:HGNC Symbol;Acc:HGNC:7568]
ENSG00000166741	NNMT	protein_coding	0.698551	1.55989e-06	nicotinamide N-methyltransferase [Source:HGNC Symbol;Acc:HGNC:7861]
ENSG00000204580	DDR1	protein_coding	-0.697072	2.0778e-11	discoidin domain receptor tyrosine kinase 1 [Source:HGNC Symbol;Acc:HGNC:2730]
ENSG00000237499	WAKMAR2	lncRNA	0.696934	0.0399423	wound and keratinocyte migration associated lncRNA 2 [Source:HGNC Symbol;Acc:HGNC:53754]
ENSG00000271303	SRXN1	protein_coding	-0.696863	9.32999e-06	sulfiredoxin 1 [Source:HGNC Symbol;Acc:HGNC:16132]
ENSG00000120708	TGFBI	protein_coding	-0.696498	2.12718e-09	transforming growth factor beta induced [Source:HGNC Symbol;Acc:HGNC:11771]
ENSG00000151726	ACSL1	protein_coding	0.694964	1.48686e-10	acyl-CoA synthetase long chain family member 1 [Source:HGNC Symbol;Acc:HGNC:3569]
ENSG00000173068	BNC2	protein_coding	-0.693999	0.0314925	basonuclin 2 [Source:HGNC Symbol;Acc:HGNC:30988]
ENSG00000178573	MAF	protein_coding	-0.69341	0.00108088	MAF bZIP transcription factor [Source:HGNC Symbol;Acc:HGNC:6776]
ENSG00000131473	ACLY	protein_coding	-0.692948	4.76626e-15	ATP citrate lyase [Source:HGNC Symbol;Acc:HGNC:115]
ENSG00000090975	PITPNM2	protein_coding	0.692918	0.0131837	phosphatidylinositol transfer protein membrane associated 2 [Source:HGNC Symbol;Acc:HGNC:21044]
ENSG00000251791	SCARNA6	scaRNA	-0.691551	0.000311322	small Cajal body-specific RNA 6 [Source:HGNC Symbol;Acc:HGNC:32562]
ENSG00000163697	APBB2	protein_coding	-0.689483	8.19524e-07	amyloid beta precursor protein binding family B member 2 [Source:HGNC Symbol;Acc:HGNC:582]
ENSG00000204634	TBC1D8	protein_coding	0.689151	1.05029e-08	TBC1 domain family member 8 [Source:HGNC Symbol;Acc:HGNC:17791]
ENSG00000140465	CYP1A1	protein_coding	0.686338	0.00234697	cytochrome P450 family 1 subfamily A member 1 [Source:HGNC Symbol;Acc:HGNC:2595]
ENSG00000075651	PLD1	protein_coding	0.686111	1.27488e-06	phospholipase D1 [Source:HGNC Symbol;Acc:HGNC:9067]
ENSG00000155265	GOLGA7B	protein_coding	0.684845	1.6849e-05	golgin A7 family member B [Source:HGNC Symbol;Acc:HGNC:31668]
ENSG00000223459	TCAF1P1	unprocessed_pseudogene	0.68466	0.0214312	TRPM8 channel associated factor 1 pseudogene 1 [Source:HGNC Symbol;Acc:HGNC:33604]
ENSG00000208892	SNORA49	snoRNA	-0.6819	0.0063297	small nucleolar RNA H/ACA box 49 [Source:HGNC Symbol;Acc:HGNC:32642]
ENSG00000011422	PLAUR	protein_coding	-0.681055	1.22848e-05	plasminogen activator urokinase receptor [Source:HGNC Symbol;Acc:HGNC:9053]
ENSG00000162636	FAM102B	protein_coding	-0.678232	1.24461e-05	family with sequence similarity 102 member B [Source:HGNC Symbol;Acc:HGNC:27637]
ENSG00000179913	B3GNT3	protein_coding	0.678017	0.0207113	UDP-GlcNAc:betaGal beta-1 3-N-acetylglucosaminyltransferase 3 [Source:HGNC Symbol;Acc:HGNC:13528]
ENSG00000223414			-0.676522	0.00387305
ENSG00000132510	KDM6B	protein_coding	-0.675785	0.0390538	lysine demethylase 6B [Source:HGNC Symbol;Acc:HGNC:29012]
ENSG00000110455	ACCS	protein_coding	0.675204	0.00474327	1-aminocyclopropane-1-carboxylate synthase homolog (inactive) [Source:HGNC Symbol;Acc:HGNC:23989]
ENSG00000196843	ARID5A	protein_coding	-0.674481	0.000525682	AT-rich interaction domain 5A [Source:HGNC Symbol;Acc:HGNC:17361]
ENSG00000197043	ANXA6	protein_coding	0.673988	4.17211e-17	annexin A6 [Source:HGNC Symbol;Acc:HGNC:544]
ENSG00000143845	ETNK2	protein_coding	0.67392	3.973e-06	ethanolamine kinase 2 [Source:HGNC Symbol;Acc:HGNC:25575]
ENSG00000101347	SAMHD1	protein_coding	0.672705	0.000226264	SAM and HD domain containing deoxynucleoside triphosphate triphosphohydrolase 1 [Source:HGNC Symbol;Acc:HGNC:15925]
ENSG00000141337	ARSG	protein_coding	0.672367	0.0220695	arylsulfatase G [Source:HGNC Symbol;Acc:HGNC:24102]
ENSG00000173848	NET1	protein_coding	-0.671365	6.02737e-07	neuroepithelial cell transforming 1 [Source:HGNC Symbol;Acc:HGNC:14592]
ENSG00000198933	TBKBP1	protein_coding	0.67075	0.0284962	TBK1 binding protein 1 [Source:HGNC Symbol;Acc:HGNC:30140]
ENSG00000150593	PDCD4	protein_coding	0.669598	1.22691e-10	programmed cell death 4 [Source:HGNC Symbol;Acc:HGNC:8763]
ENSG00000153253	SCN3A	protein_coding	-0.669338	0.000601208	sodium voltage-gated channel alpha subunit 3 [Source:HGNC Symbol;Acc:HGNC:10590]
ENSG00000076555	ACACB	protein_coding	0.669012	1.5165e-07	acetyl-CoA carboxylase beta [Source:HGNC Symbol;Acc:HGNC:85]
ENSG00000145416	MARCHF1	protein_coding	-0.668804	0.0165885	membrane associated ring-CH-type finger 1 [Source:HGNC Symbol;Acc:HGNC:26077]
ENSG00000162434	JAK1	protein_coding	0.667903	9.53362e-10	Janus kinase 1 [Source:HGNC Symbol;Acc:HGNC:6190]
ENSG00000151012	SLC7A11	protein_coding	-0.667109	0.00134109	solute carrier family 7 member 11 [Source:HGNC Symbol;Acc:HGNC:11059]
ENSG00000213722	DDAH2	protein_coding	-0.666107	6.82447e-05	dimethylarginine dimethylaminohydrolase 2 [Source:HGNC Symbol;Acc:HGNC:2716]
ENSG00000011485	PPP5C	protein_coding	0.665455	6.32012e-08	protein phosphatase 5 catalytic subunit [Source:HGNC Symbol;Acc:HGNC:9322]
ENSG00000164171	ITGA2	protein_coding	-0.665066	7.55699e-12	integrin subunit alpha 2 [Source:HGNC Symbol;Acc:HGNC:6137]
ENSG00000252010	SCARNA5	scaRNA	-0.664613	6.06717e-05	small Cajal body-specific RNA 5 [Source:HGNC Symbol;Acc:HGNC:32561]
ENSG00000011028	MRC2	protein_coding	-0.66459	0.00167485	mannose receptor C type 2 [Source:HGNC Symbol;Acc:HGNC:16875]
ENSG00000118596	SLC16A7	protein_coding	0.664119	2.849e-05	solute carrier family 16 member 7 [Source:HGNC Symbol;Acc:HGNC:10928]
ENSG00000176170	SPHK1	protein_coding	-0.663803	0.000101745	sphingosine kinase 1 [Source:HGNC Symbol;Acc:HGNC:11240]
ENSG00000109819	PPARGC1A	protein_coding	0.662771	0.000379593	PPARG coactivator 1 alpha [Source:HGNC Symbol;Acc:HGNC:9237]
ENSG00000168309	FAM107A	protein_coding	0.662188	0.00730323	family with sequence similarity 107 member A [Source:HGNC Symbol;Acc:HGNC:30827]
ENSG00000132688	NES	protein_coding	-0.661991	0.00152697	nestin [Source:HGNC Symbol;Acc:HGNC:7756]
ENSG00000181019	NQO1	protein_coding	-0.661532	0.000247717	NAD(P)H quinone dehydrogenase 1 [Source:HGNC Symbol;Acc:HGNC:2874]
ENSG00000091592	NLRP1	protein_coding	-0.657883	1.91227e-12	NLR family pyrin domain containing 1 [Source:HGNC Symbol;Acc:HGNC:14374]
ENSG00000143369	ECM1	protein_coding	-0.657859	0.010807	extracellular matrix protein 1 [Source:HGNC Symbol;Acc:HGNC:3153]
ENSG00000010327	STAB1	protein_coding	0.657659	0.0300218	stabilin 1 [Source:HGNC Symbol;Acc:HGNC:18628]
ENSG00000198825	INPP5F	protein_coding	-0.657445	3.33712e-10	inositol polyphosphate-5-phosphatase F [Source:HGNC Symbol;Acc:HGNC:17054]
ENSG00000065320	NTN1	protein_coding	0.656883	0.000550666	netrin 1 [Source:HGNC Symbol;Acc:HGNC:8029]
ENSG00000140931	CMTM3	protein_coding	-0.655935	0.0451775	CKLF like MARVEL transmembrane domain containing 3 [Source:HGNC Symbol;Acc:HGNC:19174]
ENSG00000274070	CASTOR2	protein_coding	0.654182	0.00223374	cytosolic arginine sensor for mTORC1 subunit 2 [Source:HGNC Symbol;Acc:HGNC:37073]
ENSG00000165646	SLC18A2	protein_coding	0.653193	4.48541e-07	solute carrier family 18 member A2 [Source:HGNC Symbol;Acc:HGNC:10935]
ENSG00000128641	MYO1B	protein_coding	0.65312	2.23471e-14	myosin IB [Source:HGNC Symbol;Acc:HGNC:7596]
ENSG00000141447	OSBPL1A	protein_coding	0.65158	0.00373091	oxysterol binding protein like 1A [Source:HGNC Symbol;Acc:HGNC:16398]
ENSG00000119771	KLHL29	protein_coding	0.649712	0.00079739	kelch like family member 29 [Source:HGNC Symbol;Acc:HGNC:29404]
ENSG00000162804	SNED1	protein_coding	0.648698	1.80784e-06	sushi nidogen and EGF like domains 1 [Source:HGNC Symbol;Acc:HGNC:24696]
ENSG00000134107	BHLHE40	protein_coding	-0.648294	1.99183e-10	basic helix-loop-helix family member e40 [Source:HGNC Symbol;Acc:HGNC:1046]
ENSG00000005436	GCFC2	protein_coding	0.648263	6.17815e-07	GC-rich sequence DNA-binding factor 2 [Source:HGNC Symbol;Acc:HGNC:1317]
ENSG00000006327	TNFRSF12A	protein_coding	-0.648042	2.99694e-08	TNF receptor superfamily member 12A [Source:HGNC Symbol;Acc:HGNC:18152]
ENSG00000123836	PFKFB2	protein_coding	0.64772	5.15017e-09	6-phosphofructo-2-kinase/fructose-2 6-biphosphatase 2 [Source:HGNC Symbol;Acc:HGNC:8873]
ENSG00000175899	A2M	protein_coding	0.647457	1.11286e-07	alpha-2-macroglobulin [Source:HGNC Symbol;Acc:HGNC:7]
ENSG00000048342	CC2D2A	protein_coding	0.645921	0.0301286	coiled-coil and C2 domain containing 2A [Source:HGNC Symbol;Acc:HGNC:29253]
ENSG00000145779	TNFAIP8	protein_coding	-0.645224	3.48457e-05	TNF alpha induced protein 8 [Source:HGNC Symbol;Acc:HGNC:17260]
ENSG00000064651	SLC12A2	protein_coding	-0.644619	2.72131e-10	solute carrier family 12 member 2 [Source:HGNC Symbol;Acc:HGNC:10911]
ENSG00000164291	ARSK	protein_coding	0.643723	0.0101745	arylsulfatase family member K [Source:HGNC Symbol;Acc:HGNC:25239]
ENSG00000019485	PRDM11	protein_coding	0.643671	0.000407147	PR/SET domain 11 [Source:HGNC Symbol;Acc:HGNC:13996]
ENSG00000164574	GALNT10	protein_coding	-0.643333	1.45593e-06	polypeptide N-acetylgalactosaminyltransferase 10 [Source:HGNC Symbol;Acc:HGNC:19873]
ENSG00000104635	SLC39A14	protein_coding	0.643305	1.59506e-09	solute carrier family 39 member 14 [Source:HGNC Symbol;Acc:HGNC:20858]
ENSG00000177669	MBOAT4	protein_coding	-0.643247	0.000355807	membrane bound O-acyltransferase domain containing 4 [Source:HGNC Symbol;Acc:HGNC:32311]
ENSG00000067177	PHKA1	protein_coding	0.642335	6.04687e-07	phosphorylase kinase regulatory subunit alpha 1 [Source:HGNC Symbol;Acc:HGNC:8925]
ENSG00000178202	POGLUT3	protein_coding	-0.639599	0.000454676	protein O-glucosyltransferase 3 [Source:HGNC Symbol;Acc:HGNC:28496]
ENSG00000169330	MINAR1	protein_coding	0.638615	0.0233988	membrane integral NOTCH2 associated receptor 1 [Source:HGNC Symbol;Acc:HGNC:29172]
ENSG00000111859	NEDD9	protein_coding	0.638554	1.53775e-08	neural precursor cell expressed developmentally down-regulated 9 [Source:HGNC Symbol;Acc:HGNC:7733]
ENSG00000164484	TMEM200A	protein_coding	-0.638298	3.25099e-06	transmembrane protein 200A [Source:HGNC Symbol;Acc:HGNC:21075]
ENSG00000120437	ACAT2	protein_coding	0.637639	1.09254e-05	acetyl-CoA acetyltransferase 2 [Source:HGNC Symbol;Acc:HGNC:94]
ENSG00000122126	OCRL	protein_coding	0.636997	1.30337e-11	OCRL inositol polyphosphate-5-phosphatase [Source:HGNC Symbol;Acc:HGNC:8108]
ENSG00000165449	SLC16A9	protein_coding	0.636539	3.05571e-08	solute carrier family 16 member 9 [Source:HGNC Symbol;Acc:HGNC:23520]
ENSG00000131620	ANO1	protein_coding	-0.636174	0.0119281	anoctamin 1 [Source:HGNC Symbol;Acc:HGNC:21625]
ENSG00000095981	KCNK16	protein_coding	-0.634592	6.38272e-06	potassium two pore domain channel subfamily K member 16 [Source:HGNC Symbol;Acc:HGNC:14464]
ENSG00000131435	PDLIM4	protein_coding	-0.633592	0.00453237	PDZ and LIM domain 4 [Source:HGNC Symbol;Acc:HGNC:16501]
ENSG00000168874	ATOH8	protein_coding	0.633111	0.0368876	atonal bHLH transcription factor 8 [Source:HGNC Symbol;Acc:HGNC:24126]
ENSG00000128564	VGF	protein_coding	-0.632617	1.3448e-07	VGF nerve growth factor inducible [Source:HGNC Symbol;Acc:HGNC:12684]
ENSG00000146950	SHROOM2	protein_coding	0.63213	0.000373968	shroom family member 2 [Source:HGNC Symbol;Acc:HGNC:630]
ENSG00000155849	ELMO1	protein_coding	-0.630943	6.71681e-06	engulfment and cell motility 1 [Source:HGNC Symbol;Acc:HGNC:16286]
ENSG00000178401	DNAJC22	protein_coding	-0.630525	0.00738652	DnaJ heat shock protein family (Hsp40) member C22 [Source:HGNC Symbol;Acc:HGNC:25802]
ENSG00000175866	BAIAP2	protein_coding	0.630348	5.17203e-05	BAR/IMD domain containing adaptor protein 2 [Source:HGNC Symbol;Acc:HGNC:947]
ENSG00000145675	PIK3R1	protein_coding	0.63006	0.000125648	phosphoinositide-3-kinase regulatory subunit 1 [Source:HGNC Symbol;Acc:HGNC:8979]
ENSG00000162687	KCNT2	protein_coding	-0.630032	0.0213003	potassium sodium-activated channel subfamily T member 2 [Source:HGNC Symbol;Acc:HGNC:18866]
ENSG00000067798	NAV3	protein_coding	-0.629518	0.00206936	neuron navigator 3 [Source:HGNC Symbol;Acc:HGNC:15998]
ENSG00000169432	SCN9A	protein_coding	-0.629131	0.000310332	sodium voltage-gated channel alpha subunit 9 [Source:HGNC Symbol;Acc:HGNC:10597]
ENSG00000102239	BRS3	protein_coding	0.628908	0.00942515	bombesin receptor subtype 3 [Source:HGNC Symbol;Acc:HGNC:1113]
ENSG00000144847	IGSF11	protein_coding	0.628716	0.0288629	immunoglobulin superfamily member 11 [Source:HGNC Symbol;Acc:HGNC:16669]
ENSG00000167244	IGF2	protein_coding	0.628557	0.000112362	insulin like growth factor 2 [Source:HGNC Symbol;Acc:HGNC:5466]
ENSG00000109072	VTN	protein_coding	-0.628338	0.0218878	vitronectin [Source:HGNC Symbol;Acc:HGNC:12724]
ENSG00000145642	SHISAL2B	protein_coding	0.627455	0.00056453	shisa like 2B [Source:HGNC Symbol;Acc:HGNC:34236]
ENSG00000115380	EFEMP1	protein_coding	0.627339	0.00750066	EGF containing fibulin extracellular matrix protein 1 [Source:HGNC Symbol;Acc:HGNC:3218]
ENSG00000196923	PDLIM7	protein_coding	-0.626652	0.00297035	PDZ and LIM domain 7 [Source:HGNC Symbol;Acc:HGNC:22958]
ENSG00000149218	ENDOD1	protein_coding	-0.625773	7.66754e-08	endonuclease domain containing 1 [Source:HGNC Symbol;Acc:HGNC:29129]
ENSG00000163093	BBS5	protein_coding	0.624602	0.047684	Bardet-Biedl syndrome 5 [Source:HGNC Symbol;Acc:HGNC:970]
ENSG00000158966	CACHD1	protein_coding	-0.624484	0.0174124	cache domain containing 1 [Source:HGNC Symbol;Acc:HGNC:29314]
ENSG00000167654	ATCAY	protein_coding	-0.62423	0.0418248	ATCAY kinesin light chain interacting caytaxin [Source:HGNC Symbol;Acc:HGNC:779]
ENSG00000084710	EFR3B	protein_coding	-0.622626	0.00065657	EFR3 homolog B [Source:HGNC Symbol;Acc:HGNC:29155]
ENSG00000207304	SNORA8	snoRNA	-0.622219	0.0181717	small nucleolar RNA H/ACA box 8 [Source:HGNC Symbol;Acc:HGNC:32596]
ENSG00000188488	SERPINA5	protein_coding	0.620742	0.00158054	serpin family A member 5 [Source:HGNC Symbol;Acc:HGNC:8723]
ENSG00000110651	CD81	protein_coding	0.620264	2.12758e-08	CD81 molecule [Source:HGNC Symbol;Acc:HGNC:1701]
ENSG00000158234	FAIM	protein_coding	0.619886	0.0194671	Fas apoptotic inhibitory molecule [Source:HGNC Symbol;Acc:HGNC:18703]
ENSG00000154734	ADAMTS1	protein_coding	0.619664	0.00100198	ADAM metallopeptidase with thrombospondin type 1 motif 1 [Source:HGNC Symbol;Acc:HGNC:217]
ENSG00000131979	GCH1	protein_coding	-0.619285	4.31227e-10	GTP cyclohydrolase 1 [Source:HGNC Symbol;Acc:HGNC:4193]
ENSG00000143001	TMEM61	protein_coding	0.618673	0.00251917	transmembrane protein 61 [Source:HGNC Symbol;Acc:HGNC:27296]
ENSG00000169122	FAM110B	protein_coding	-0.618195	0.0368876	family with sequence similarity 110 member B [Source:HGNC Symbol;Acc:HGNC:28587]
ENSG00000238917	SNORD10	snoRNA	-0.617137	0.000228404	small nucleolar RNA C/D box 10 [Source:HGNC Symbol;Acc:HGNC:32706]
ENSG00000164506	STXBP5	protein_coding	0.617032	1.89934e-08	syntaxin binding protein 5 [Source:HGNC Symbol;Acc:HGNC:19665]
ENSG00000116016	EPAS1	protein_coding	-0.617024	1.63547e-07	endothelial PAS domain protein 1 [Source:HGNC Symbol;Acc:HGNC:3374]
ENSG00000121361	KCNJ8	protein_coding	0.616351	6.81837e-06	potassium inwardly rectifying channel subfamily J member 8 [Source:HGNC Symbol;Acc:HGNC:6269]
ENSG00000163399	ATP1A1	protein_coding	0.614801	1.30095e-11	ATPase Na+/K+ transporting subunit alpha 1 [Source:HGNC Symbol;Acc:HGNC:799]
ENSG00000236609	ZNF853	protein_coding	-0.614587	0.00724916	zinc finger protein 853 [Source:HGNC Symbol;Acc:HGNC:21767]
ENSG00000113273	ARSB	protein_coding	-0.613656	0.000150309	arylsulfatase B [Source:HGNC Symbol;Acc:HGNC:714]
ENSG00000120129	DUSP1	protein_coding	0.611283	6.93877e-12	dual specificity phosphatase 1 [Source:HGNC Symbol;Acc:HGNC:3064]
ENSG00000062038	CDH3	protein_coding	-0.611079	0.000901647	cadherin 3 [Source:HGNC Symbol;Acc:HGNC:1762]
ENSG00000205856	C22orf42	protein_coding	-0.609395	0.00869639	chromosome 22 open reading frame 42 [Source:HGNC Symbol;Acc:HGNC:27160]
ENSG00000184584	STING1	protein_coding	-0.609154	0.0113318	stimulator of interferon response cGAMP interactor 1 [Source:HGNC Symbol;Acc:HGNC:27962]
ENSG00000064225	ST3GAL6	protein_coding	-0.608525	0.000512311	ST3 beta-galactoside alpha-2 3-sialyltransferase 6 [Source:HGNC Symbol;Acc:HGNC:18080]
ENSG00000147065	MSN	protein_coding	-0.608404	6.72526e-10	moesin [Source:HGNC Symbol;Acc:HGNC:7373]
ENSG00000118515	SGK1	protein_coding	0.607661	2.74585e-07	serum/glucocorticoid regulated kinase 1 [Source:HGNC Symbol;Acc:HGNC:10810]
ENSG00000197959	DNM3	protein_coding	-0.607634	0.00166391	dynamin 3 [Source:HGNC Symbol;Acc:HGNC:29125]
ENSG00000145703	IQGAP2	protein_coding	0.606768	0.00579135	IQ motif containing GTPase activating protein 2 [Source:HGNC Symbol;Acc:HGNC:6111]
ENSG00000184156	KCNQ3	protein_coding	0.606375	0.00121267	potassium voltage-gated channel subfamily Q member 3 [Source:HGNC Symbol;Acc:HGNC:6297]
ENSG00000186187	ZNRF1	protein_coding	-0.606189	0.000423217	zinc and ring finger 1 [Source:HGNC Symbol;Acc:HGNC:18452]
ENSG00000164283	ESM1	protein_coding	-0.605815	0.01081	endothelial cell specific molecule 1 [Source:HGNC Symbol;Acc:HGNC:3466]
ENSG00000161011	SQSTM1	protein_coding	-0.604263	9.77749e-14	sequestosome 1 [Source:HGNC Symbol;Acc:HGNC:11280]
ENSG00000196878	LAMB3	protein_coding	-0.603864	6.03496e-06	laminin subunit beta 3 [Source:HGNC Symbol;Acc:HGNC:6490]
ENSG00000100647	SUSD6	protein_coding	-0.603241	1.05598e-09	sushi domain containing 6 [Source:HGNC Symbol;Acc:HGNC:19956]
ENSG00000069702	TGFBR3	protein_coding	0.602886	4.64233e-08	transforming growth factor beta receptor 3 [Source:HGNC Symbol;Acc:HGNC:11774]
ENSG00000250722	SELENOP	protein_coding	0.602358	9.44536e-07	selenoprotein P [Source:HGNC Symbol;Acc:HGNC:10751]
ENSG00000125848	FLRT3	protein_coding	-0.600478	8.17107e-05	fibronectin leucine rich transmembrane protein 3 [Source:HGNC Symbol;Acc:HGNC:3762]
ENSG00000159921	GNE	protein_coding	0.599205	9.81372e-09	glucosamine (UDP-N-acetyl)-2-epimerase/N-acetylmannosamine kinase [Source:HGNC Symbol;Acc:HGNC:23657]
ENSG00000166886	NAB2	protein_coding	-0.59884	0.000235779	NGFI-A binding protein 2 [Source:HGNC Symbol;Acc:HGNC:7627]
ENSG00000090339	ICAM1	protein_coding	-0.598557	2.09044e-06	intercellular adhesion molecule 1 [Source:HGNC Symbol;Acc:HGNC:5344]
ENSG00000117758	STX12	protein_coding	0.596673	2.5608e-08	syntaxin 12 [Source:HGNC Symbol;Acc:HGNC:11430]
ENSG00000134070	IRAK2	protein_coding	-0.596673	0.00920726	interleukin 1 receptor associated kinase 2 [Source:HGNC Symbol;Acc:HGNC:6113]
ENSG00000186188	FFAR4	protein_coding	-0.595695	0.013104	free fatty acid receptor 4 [Source:HGNC Symbol;Acc:HGNC:19061]
ENSG00000176907	TCIM	protein_coding	-0.594935	0.00428575	transcriptional and immune response regulator [Source:HGNC Symbol;Acc:HGNC:1357]
ENSG00000185710	SMG1P4	transcribed_unprocessed_pseudogene	0.593748	0.0060051	SMG1 pseudogene 4 [Source:HGNC Symbol;Acc:HGNC:49861]
ENSG00000207166	SNORA68	snoRNA	-0.593535	0.00107051	small nucleolar RNA H/ACA box 68 [Source:HGNC Symbol;Acc:HGNC:10225]
ENSG00000125144	MT1G	protein_coding	0.592942	0.0294453	metallothionein 1G [Source:HGNC Symbol;Acc:HGNC:7399]
ENSG00000170089		transcribed_unprocessed_pseudogene	0.59252	0.0176794	THO complex 3 (THOC3) pseudogene
ENSG00000068024	HDAC4	protein_coding	0.592105	0.00126931	histone deacetylase 4 [Source:HGNC Symbol;Acc:HGNC:14063]
ENSG00000127311	HELB	protein_coding	-0.589562	0.00949321	DNA helicase B [Source:HGNC Symbol;Acc:HGNC:17196]
ENSG00000205356	TECPR1	protein_coding	0.589373	0.00401702	tectonin beta-propeller repeat containing 1 [Source:HGNC Symbol;Acc:HGNC:22214]
ENSG00000143416	SELENBP1	protein_coding	0.587805	0.014796	selenium binding protein 1 [Source:HGNC Symbol;Acc:HGNC:10719]
ENSG00000104812	GYS1	protein_coding	0.587737	0.000516361	glycogen synthase 1 [Source:HGNC Symbol;Acc:HGNC:4706]
ENSG00000196482	ESRRG	protein_coding	-0.587237	0.00101052	estrogen related receptor gamma [Source:HGNC Symbol;Acc:HGNC:3474]
ENSG00000185201	IFITM2	protein_coding	0.58714	0.00269963	interferon induced transmembrane protein 2 [Source:HGNC Symbol;Acc:HGNC:5413]
ENSG00000100097	LGALS1	protein_coding	-0.586969	3.66307e-08	galectin 1 [Source:HGNC Symbol;Acc:HGNC:6561]
ENSG00000102265	TIMP1	protein_coding	-0.586093	2.55952e-06	TIMP metallopeptidase inhibitor 1 [Source:HGNC Symbol;Acc:HGNC:11820]
ENSG00000188641	DPYD	protein_coding	0.58512	0.00489771	dihydropyrimidine dehydrogenase [Source:HGNC Symbol;Acc:HGNC:3012]
ENSG00000108924	HLF	protein_coding	0.584234	1.13798e-05	HLF transcription factor PAR bZIP family member [Source:HGNC Symbol;Acc:HGNC:4977]
ENSG00000151208	DLG5	protein_coding	0.583237	4.79638e-05	discs large MAGUK scaffold protein 5 [Source:HGNC Symbol;Acc:HGNC:2904]
ENSG00000275993	SIK1B	protein_coding	0.582744	0.000499167	salt inducible kinase 1B (putative) [Source:HGNC Symbol;Acc:HGNC:52389]
ENSG00000153822	KCNJ16	protein_coding	0.582028	0.0338339	potassium inwardly rectifying channel subfamily J member 16 [Source:HGNC Symbol;Acc:HGNC:6262]
ENSG00000167703	SLC43A2	protein_coding	0.580706	1.53978e-07	solute carrier family 43 member 2 [Source:HGNC Symbol;Acc:HGNC:23087]
ENSG00000134827	TCN1	protein_coding	-0.580207	0.0418602	transcobalamin 1 [Source:HGNC Symbol;Acc:HGNC:11652]
ENSG00000109062	SLC9A3R1	protein_coding	0.579854	1.33258e-06	SLC9A3 regulator 1 [Source:HGNC Symbol;Acc:HGNC:11075]
ENSG00000095794	CREM	protein_coding	-0.579322	0.00297939	cAMP responsive element modulator [Source:HGNC Symbol;Acc:HGNC:2352]
ENSG00000174827	PDZK1	protein_coding	0.578283	0.000641462	PDZ domain containing 1 [Source:HGNC Symbol;Acc:HGNC:8821]
ENSG00000253368	TRNP1	protein_coding	-0.578223	7.2639e-06	TMF1 regulated nuclear protein 1 [Source:HGNC Symbol;Acc:HGNC:34348]
ENSG00000204103	MAFB	protein_coding	0.577214	5.57756e-06	MAF bZIP transcription factor B [Source:HGNC Symbol;Acc:HGNC:6408]
ENSG00000197442	MAP3K5	protein_coding	0.574326	1.21796e-06	mitogen-activated protein kinase kinase kinase 5 [Source:HGNC Symbol;Acc:HGNC:6857]
ENSG00000155090	KLF10	protein_coding	-0.573908	5.50373e-07	Kruppel like factor 10 [Source:HGNC Symbol;Acc:HGNC:11810]
ENSG00000135324	MRAP2	protein_coding	0.573211	2.00221e-05	melanocortin 2 receptor accessory protein 2 [Source:HGNC Symbol;Acc:HGNC:21232]
ENSG00000124942	AHNAK	protein_coding	0.572949	2.19464e-12	AHNAK nucleoprotein [Source:HGNC Symbol;Acc:HGNC:347]
ENSG00000040731	CDH10	protein_coding	-0.572488	0.000218807	cadherin 10 [Source:HGNC Symbol;Acc:HGNC:1749]
ENSG00000209582	SNORA48	snoRNA	-0.572423	3.80625e-05	small nucleolar RNA H/ACA box 48 [Source:HGNC Symbol;Acc:HGNC:32641]
ENSG00000125968	ID1	protein_coding	-0.571897	1.0532e-09	inhibitor of DNA binding 1 HLH protein [Source:HGNC Symbol;Acc:HGNC:5360]
ENSG00000197444	OGDHL	protein_coding	0.571408	1.33615e-06	oxoglutarate dehydrogenase L [Source:HGNC Symbol;Acc:HGNC:25590]
ENSG00000185339	TCN2	protein_coding	0.571108	0.01081	transcobalamin 2 [Source:HGNC Symbol;Acc:HGNC:11653]
ENSG00000004799	PDK4	protein_coding	0.570567	8.12008e-07	pyruvate dehydrogenase kinase 4 [Source:HGNC Symbol;Acc:HGNC:8812]
ENSG00000165548	TMEM63C	protein_coding	-0.56998	0.000126532	transmembrane protein 63C [Source:HGNC Symbol;Acc:HGNC:23787]
ENSG00000164976	MYORG	protein_coding	0.569533	0.0143387	myogenesis regulating glycosidase (putative) [Source:HGNC Symbol;Acc:HGNC:19918]
ENSG00000114790	ARHGEF26	protein_coding	0.569245	0.0410686	Rho guanine nucleotide exchange factor 26 [Source:HGNC Symbol;Acc:HGNC:24490]
ENSG00000091986	CCDC80	protein_coding	0.569052	0.00716421	coiled-coil domain containing 80 [Source:HGNC Symbol;Acc:HGNC:30649]
ENSG00000169083	AR	protein_coding	0.56888	0.0491219	androgen receptor [Source:HGNC Symbol;Acc:HGNC:644]
ENSG00000086619	ERO1B	protein_coding	0.568656	1.39801e-08	endoplasmic reticulum oxidoreductase 1 beta [Source:HGNC Symbol;Acc:HGNC:14355]
ENSG00000082175	PGR	protein_coding	-0.568433	3.5345e-06	progesterone receptor [Source:HGNC Symbol;Acc:HGNC:8910]
ENSG00000259207	ITGB3	protein_coding	-0.568352	0.0338037	integrin subunit beta 3 [Source:HGNC Symbol;Acc:HGNC:6156]
ENSG00000006468	ETV1	protein_coding	-0.567418	2.49371e-07	ETS variant transcription factor 1 [Source:HGNC Symbol;Acc:HGNC:3490]
ENSG00000231205	ZNF826P	transcribed_unprocessed_pseudogene	-0.565528	0.0242849	zinc finger protein 826 pseudogene [Source:HGNC Symbol;Acc:HGNC:33875]
ENSG00000136040	PLXNC1	protein_coding	-0.565127	2.4189e-05	plexin C1 [Source:HGNC Symbol;Acc:HGNC:9106]
ENSG00000095932	SMIM24	protein_coding	0.564668	0.0135512	small integral membrane protein 24 [Source:HGNC Symbol;Acc:HGNC:37244]
ENSG00000095397	WHRN	protein_coding	-0.564311	0.0444477	whirlin [Source:HGNC Symbol;Acc:HGNC:16361]
ENSG00000115738	ID2	protein_coding	-0.564246	3.57017e-09	inhibitor of DNA binding 2 [Source:HGNC Symbol;Acc:HGNC:5361]
ENSG00000109265	CRACD	protein_coding	0.564123	0.0255525	capping protein inhibiting regulator of actin dynamics [Source:HGNC Symbol;Acc:HGNC:29219]
ENSG00000166402	TUB	protein_coding	0.563447	0.0207751	TUB bipartite transcription factor [Source:HGNC Symbol;Acc:HGNC:12406]
ENSG00000088386	SLC15A1	protein_coding	0.562179	0.0333498	solute carrier family 15 member 1 [Source:HGNC Symbol;Acc:HGNC:10920]
ENSG00000110799	VWF	protein_coding	0.561948	0.014199	von Willebrand factor [Source:HGNC Symbol;Acc:HGNC:12726]
ENSG00000156510	HKDC1	protein_coding	-0.561693	0.0162928	hexokinase domain containing 1 [Source:HGNC Symbol;Acc:HGNC:23302]
ENSG00000149294	NCAM1	protein_coding	-0.561097	0.000172089	neural cell adhesion molecule 1 [Source:HGNC Symbol;Acc:HGNC:7656]
ENSG00000162783	IER5	protein_coding	-0.560956	0.00692823	immediate early response 5 [Source:HGNC Symbol;Acc:HGNC:5393]
ENSG00000183036	PCP4	protein_coding	-0.560549	0.0049071	Purkinje cell protein 4 [Source:HGNC Symbol;Acc:HGNC:8742]
ENSG00000133805	AMPD3	protein_coding	-0.559564	0.000607944	adenosine monophosphate deaminase 3 [Source:HGNC Symbol;Acc:HGNC:470]
ENSG00000063660	GPC1	protein_coding	0.559309	0.00295758	glypican 1 [Source:HGNC Symbol;Acc:HGNC:4449]
ENSG00000102038	SMARCA1	protein_coding	0.55855	5.59183e-11	SWI/SNF related matrix associated actin dependent regulator of chromatin subfamily a member 1 [Source:HGNC Symbol;Acc:HGNC:11097]
ENSG00000106236	NPTX2	protein_coding	0.556338	2.55546e-11	neuronal pentraxin 2 [Source:HGNC Symbol;Acc:HGNC:7953]
ENSG00000172795	DCP2	protein_coding	-0.556141	0.000797871	decapping mRNA 2 [Source:HGNC Symbol;Acc:HGNC:24452]
ENSG00000079335	CDC14A	protein_coding	0.555926	0.00988439	cell division cycle 14A [Source:HGNC Symbol;Acc:HGNC:1718]
ENSG00000100116	GCAT	protein_coding	0.554824	0.0460882	glycine C-acetyltransferase [Source:HGNC Symbol;Acc:HGNC:4188]
ENSG00000136870	ZNF189	protein_coding	0.554401	2.4929e-06	zinc finger protein 189 [Source:HGNC Symbol;Acc:HGNC:12980]
ENSG00000163840	DTX3L	protein_coding	0.554345	2.56578e-08	deltex E3 ubiquitin ligase 3L [Source:HGNC Symbol;Acc:HGNC:30323]
ENSG00000125347	IRF1	protein_coding	-0.554233	2.27183e-05	interferon regulatory factor 1 [Source:HGNC Symbol;Acc:HGNC:6116]
ENSG00000187391	MAGI2	protein_coding	0.554088	0.0052077	membrane associated guanylate kinase WW and PDZ domain containing 2 [Source:HGNC Symbol;Acc:HGNC:18957]
ENSG00000171724	VAT1L	protein_coding	-0.553856	0.00261971	vesicle amine transport 1 like [Source:HGNC Symbol;Acc:HGNC:29315]
ENSG00000171988	JMJD1C	protein_coding	-0.55372	6.19543e-08	jumonji domain containing 1C [Source:HGNC Symbol;Acc:HGNC:12313]
ENSG00000080573	COL5A3	protein_coding	-0.553315	0.00135132	collagen type V alpha 3 chain [Source:HGNC Symbol;Acc:HGNC:14864]
ENSG00000163513	TGFBR2	protein_coding	0.55315	0.000204485	transforming growth factor beta receptor 2 [Source:HGNC Symbol;Acc:HGNC:11773]
ENSG00000121858	TNFSF10	protein_coding	-0.553114	5.25105e-06	TNF superfamily member 10 [Source:HGNC Symbol;Acc:HGNC:11925]
ENSG00000149654	CDH22	protein_coding	0.552588	0.0158501	cadherin 22 [Source:HGNC Symbol;Acc:HGNC:13251]
ENSG00000173281	PPP1R3B	protein_coding	-0.552489	7.04167e-05	protein phosphatase 1 regulatory subunit 3B [Source:HGNC Symbol;Acc:HGNC:14942]
ENSG00000183044	ABAT	protein_coding	0.55104	1.16071e-05	4-aminobutyrate aminotransferase [Source:HGNC Symbol;Acc:HGNC:23]
ENSG00000151491	EPS8	protein_coding	0.549881	4.45786e-05	epidermal growth factor receptor pathway substrate 8 [Source:HGNC Symbol;Acc:HGNC:3420]
ENSG00000173786	CNP	protein_coding	-0.549187	1.90971e-06	2' 3'-cyclic nucleotide 3' phosphodiesterase [Source:HGNC Symbol;Acc:HGNC:2158]
ENSG00000095739	BAMBI	protein_coding	-0.548459	0.0128924	BMP and activin membrane bound inhibitor [Source:HGNC Symbol;Acc:HGNC:30251]
ENSG00000269190	FBXO17	protein_coding	-0.548362	0.028606	F-box protein 17 [Source:HGNC Symbol;Acc:HGNC:18754]
ENSG00000196557	CACNA1H	protein_coding	0.547362	9.42792e-07	calcium voltage-gated channel subunit alpha1 H [Source:HGNC Symbol;Acc:HGNC:1395]
ENSG00000120162	MOB3B	protein_coding	0.546857	0.0410828	MOB kinase activator 3B [Source:HGNC Symbol;Acc:HGNC:23825]
ENSG00000243244	STON1	protein_coding	0.546825	0.0464319	stonin 1 [Source:HGNC Symbol;Acc:HGNC:17003]
ENSG00000178726	THBD	protein_coding	-0.545827	0.0110264	thrombomodulin [Source:HGNC Symbol;Acc:HGNC:11784]
ENSG00000165757	JCAD	protein_coding	0.545702	0.0223121	junctional cadherin 5 associated [Source:HGNC Symbol;Acc:HGNC:29283]
ENSG00000175414	ARL10	protein_coding	-0.545386	0.00523377	ADP ribosylation factor like GTPase 10 [Source:HGNC Symbol;Acc:HGNC:22042]
ENSG00000134986	NREP	protein_coding	-0.545213	0.00393564	neuronal regeneration related protein [Source:HGNC Symbol;Acc:HGNC:16834]
ENSG00000147872	PLIN2	protein_coding	0.545088	2.32232e-05	perilipin 2 [Source:HGNC Symbol;Acc:HGNC:248]
ENSG00000143248	RGS5	protein_coding	0.544918	0.0223121	regulator of G protein signaling 5 [Source:HGNC Symbol;Acc:HGNC:10001]
ENSG00000163754	GYG1	protein_coding	0.544824	2.28632e-05	glycogenin 1 [Source:HGNC Symbol;Acc:HGNC:4699]
ENSG00000144802	NFKBIZ	protein_coding	-0.544467	2.24939e-06	NFKB inhibitor zeta [Source:HGNC Symbol;Acc:HGNC:29805]
ENSG00000151388	ADAMTS12	protein_coding	-0.544062	0.000375794	ADAM metallopeptidase with thrombospondin type 1 motif 12 [Source:HGNC Symbol;Acc:HGNC:14605]
ENSG00000166780	BMERB1	protein_coding	-0.543977	4.57967e-05	bMERB domain containing 1 [Source:HGNC Symbol;Acc:HGNC:19213]
ENSG00000163297	ANTXR2	protein_coding	0.543938	0.00571412	ANTXR cell adhesion molecule 2 [Source:HGNC Symbol;Acc:HGNC:21732]
ENSG00000113494	PRLR	protein_coding	0.543104	0.000106961	prolactin receptor [Source:HGNC Symbol;Acc:HGNC:9446]
ENSG00000177459	ERICH5	protein_coding	0.543032	0.0254546	glutamate rich 5 [Source:HGNC Symbol;Acc:HGNC:26823]
ENSG00000101049	SGK2	protein_coding	0.543002	0.0298725	serum/glucocorticoid regulated kinase 2 [Source:HGNC Symbol;Acc:HGNC:13900]
ENSG00000136750	GAD2	protein_coding	-0.54241	4.33056e-07	glutamate decarboxylase 2 [Source:HGNC Symbol;Acc:HGNC:4093]
ENSG00000163739	CXCL1	protein_coding	-0.54132	0.00896636	C-X-C motif chemokine ligand 1 [Source:HGNC Symbol;Acc:HGNC:4602]
ENSG00000273802	H2BC8	protein_coding	-0.541029	0.0234948	H2B clustered histone 8 [Source:HGNC Symbol;Acc:HGNC:4746]
ENSG00000105808	RASA4	protein_coding	0.540589	2.63576e-07	RAS p21 protein activator 4 [Source:HGNC Symbol;Acc:HGNC:23181]
ENSG00000164733	CTSB	protein_coding	-0.540391	1.20199e-08	cathepsin B [Source:HGNC Symbol;Acc:HGNC:2527]
ENSG00000185813	PCYT2	protein_coding	0.540293	0.00867075	phosphate cytidylyltransferase 2 ethanolamine [Source:HGNC Symbol;Acc:HGNC:8756]
ENSG00000151617	EDNRA	protein_coding	-0.540149	0.00503279	endothelin receptor type A [Source:HGNC Symbol;Acc:HGNC:3179]
ENSG00000213949	ITGA1	protein_coding	-0.538673	7.41634e-09	integrin subunit alpha 1 [Source:HGNC Symbol;Acc:HGNC:6134]
ENSG00000159335	PTMS	protein_coding	-0.538142	0.000596367	parathymosin [Source:HGNC Symbol;Acc:HGNC:9629]
ENSG00000117069	ST6GALNAC5	protein_coding	-0.53768	0.0279091	ST6 N-acetylgalactosaminide alpha-2 6-sialyltransferase 5 [Source:HGNC Symbol;Acc:HGNC:19342]
ENSG00000185010	F8	protein_coding	0.537135	0.0104435	coagulation factor VIII [Source:HGNC Symbol;Acc:HGNC:3546]
ENSG00000008311	AASS	protein_coding	0.53691	0.00817505	aminoadipate-semialdehyde synthase [Source:HGNC Symbol;Acc:HGNC:17366]
ENSG00000112320	SOBP	protein_coding	-0.536796	0.0198708	sine oculis binding protein homolog [Source:HGNC Symbol;Acc:HGNC:29256]
ENSG00000138080	EMILIN1	protein_coding	-0.535697	0.015133	elastin microfibril interfacer 1 [Source:HGNC Symbol;Acc:HGNC:19880]
ENSG00000140521	POLG	protein_coding	0.535257	0.00443811	DNA polymerase gamma catalytic subunit [Source:HGNC Symbol;Acc:HGNC:9179]
ENSG00000197562	RAB40C	protein_coding	0.535252	0.0317371	RAB40C member RAS oncogene family [Source:HGNC Symbol;Acc:HGNC:18285]
ENSG00000237517	DGCR5	transcribed_unprocessed_pseudogene	-0.534962	0.0190999	DiGeorge syndrome critical region gene 5 [Source:HGNC Symbol;Acc:HGNC:16757]
ENSG00000139926	FRMD6	protein_coding	-0.534911	0.000256534	FERM domain containing 6 [Source:HGNC Symbol;Acc:HGNC:19839]
ENSG00000111275	ALDH2	protein_coding	0.534447	0.000499167	aldehyde dehydrogenase 2 family member [Source:HGNC Symbol;Acc:HGNC:404]
ENSG00000166347	CYB5A	protein_coding	0.533736	0.000536106	cytochrome b5 type A [Source:HGNC Symbol;Acc:HGNC:2570]
ENSG00000161638	ITGA5	protein_coding	0.533262	4.08388e-07	integrin subunit alpha 5 [Source:HGNC Symbol;Acc:HGNC:6141]
ENSG00000115594	IL1R1	protein_coding	0.532973	0.000452769	interleukin 1 receptor type 1 [Source:HGNC Symbol;Acc:HGNC:5993]
ENSG00000165795	NDRG2	protein_coding	0.532816	0.0143908	NDRG family member 2 [Source:HGNC Symbol;Acc:HGNC:14460]
ENSG00000054277	OPN3	protein_coding	-0.532562	0.0151392	opsin 3 [Source:HGNC Symbol;Acc:HGNC:14007]
ENSG00000148584	A1CF	protein_coding	0.53209	8.78599e-08	APOBEC1 complementation factor [Source:HGNC Symbol;Acc:HGNC:24086]
ENSG00000003436	TFPI	protein_coding	0.531926	0.000499167	tissue factor pathway inhibitor [Source:HGNC Symbol;Acc:HGNC:11760]
ENSG00000117479	SLC19A2	protein_coding	0.530946	0.000329652	solute carrier family 19 member 2 [Source:HGNC Symbol;Acc:HGNC:10938]
ENSG00000151715	TMEM45B	protein_coding	-0.530893	0.00192052	transmembrane protein 45B [Source:HGNC Symbol;Acc:HGNC:25194]
ENSG00000164756	SLC30A8	protein_coding	-0.530713	3.5963e-08	solute carrier family 30 member 8 [Source:HGNC Symbol;Acc:HGNC:20303]
ENSG00000197620	EOLA1	protein_coding	-0.530472	0.00340575	endothelium and lymphocyte associated ASCH domain 1 [Source:HGNC Symbol;Acc:HGNC:28089]
ENSG00000149573	MPZL2	protein_coding	0.529315	0.0182951	myelin protein zero like 2 [Source:HGNC Symbol;Acc:HGNC:3496]
ENSG00000186197	EDARADD	protein_coding	0.529084	6.22832e-05	EDAR associated death domain [Source:HGNC Symbol;Acc:HGNC:14341]
ENSG00000140450	ARRDC4	protein_coding	0.528095	1.6719e-05	arrestin domain containing 4 [Source:HGNC Symbol;Acc:HGNC:28087]
ENSG00000124374	PAIP2B	protein_coding	0.527581	0.000738607	poly(A) binding protein interacting protein 2B [Source:HGNC Symbol;Acc:HGNC:29200]
ENSG00000126266	FFAR1	protein_coding	-0.526394	4.34056e-05	free fatty acid receptor 1 [Source:HGNC Symbol;Acc:HGNC:4498]
ENSG00000145555	MYO10	protein_coding	-0.525606	0.000337265	myosin X [Source:HGNC Symbol;Acc:HGNC:7593]
ENSG00000121297	TSHZ3	protein_coding	-0.525401	0.00869639	teashirt zinc finger homeobox 3 [Source:HGNC Symbol;Acc:HGNC:30700]
ENSG00000156687	UNC5D	protein_coding	-0.523198	0.0068467	unc-5 netrin receptor D [Source:HGNC Symbol;Acc:HGNC:18634]
ENSG00000100292	HMOX1	protein_coding	-0.521644	0.0018413	heme oxygenase 1 [Source:HGNC Symbol;Acc:HGNC:5013]
ENSG00000182704	TSKU	protein_coding	-0.521384	0.00410417	tsukushi small leucine rich proteoglycan [Source:HGNC Symbol;Acc:HGNC:28850]
ENSG00000126003	PLAGL2	protein_coding	0.520905	0.0056699	PLAG1 like zinc finger 2 [Source:HGNC Symbol;Acc:HGNC:9047]
ENSG00000277443	MARCKS	protein_coding	-0.520699	2.03981e-05	myristoylated alanine rich protein kinase C substrate [Source:HGNC Symbol;Acc:HGNC:6759]
ENSG00000029153	ARNTL2	protein_coding	-0.519969	0.00795862	aryl hydrocarbon receptor nuclear translocator like 2 [Source:HGNC Symbol;Acc:HGNC:18984]
ENSG00000148143	ZNF462	protein_coding	-0.518233	0.000312404	zinc finger protein 462 [Source:HGNC Symbol;Acc:HGNC:21684]
ENSG00000139517	LNX2	protein_coding	0.51806	0.00318711	ligand of numb-protein X 2 [Source:HGNC Symbol;Acc:HGNC:20421]
ENSG00000109861	CTSC	protein_coding	0.517658	0.000264096	cathepsin C [Source:HGNC Symbol;Acc:HGNC:2528]
ENSG00000156103	MMP16	protein_coding	-0.517345	0.000564192	matrix metallopeptidase 16 [Source:HGNC Symbol;Acc:HGNC:7162]
ENSG00000170955	CAVIN3	protein_coding	-0.516018	0.0453263	caveolae associated protein 3 [Source:HGNC Symbol;Acc:HGNC:9400]
ENSG00000173404	INSM1	protein_coding	0.51545	3.03084e-05	INSM transcriptional repressor 1 [Source:HGNC Symbol;Acc:HGNC:6090]
ENSG00000124762	CDKN1A	protein_coding	-0.515145	2.17744e-08	cyclin dependent kinase inhibitor 1A [Source:HGNC Symbol;Acc:HGNC:1784]
ENSG00000164938	TP53INP1	protein_coding	0.514356	8.29008e-05	tumor protein p53 inducible nuclear protein 1 [Source:HGNC Symbol;Acc:HGNC:18022]
ENSG00000075240	GRAMD4	protein_coding	-0.514045	0.000290052	GRAM domain containing 4 [Source:HGNC Symbol;Acc:HGNC:29113]
ENSG00000198846	TOX	protein_coding	0.513787	0.00282641	thymocyte selection associated high mobility group box [Source:HGNC Symbol;Acc:HGNC:18988]
ENSG00000148483	TMEM236	protein_coding	-0.513462	0.000257427	transmembrane protein 236 [Source:HGNC Symbol;Acc:HGNC:23473]
ENSG00000151632	AKR1C2	protein_coding	0.51336	0.00920726	aldo-keto reductase family 1 member C2 [Source:HGNC Symbol;Acc:HGNC:385]
ENSG00000130037	KCNA5	protein_coding	0.513229	0.00154245	potassium voltage-gated channel subfamily A member 5 [Source:HGNC Symbol;Acc:HGNC:6224]
ENSG00000139973	SYT16	protein_coding	0.512754	0.000725418	synaptotagmin 16 [Source:HGNC Symbol;Acc:HGNC:23142]
ENSG00000124701	APOBEC2	protein_coding	-0.511576	0.0361718	apolipoprotein B mRNA editing enzyme catalytic subunit 2 [Source:HGNC Symbol;Acc:HGNC:605]
ENSG00000102804	TSC22D1	protein_coding	-0.511322	1.33615e-06	TSC22 domain family member 1 [Source:HGNC Symbol;Acc:HGNC:16826]
ENSG00000177707	NECTIN3	protein_coding	-0.510084	1.09254e-05	nectin cell adhesion molecule 3 [Source:HGNC Symbol;Acc:HGNC:17664]
ENSG00000139289	PHLDA1	protein_coding	-0.509718	0.0120791	pleckstrin homology like domain family A member 1 [Source:HGNC Symbol;Acc:HGNC:8933]
ENSG00000116396	KCNC4	protein_coding	-0.508883	0.00555146	potassium voltage-gated channel subfamily C member 4 [Source:HGNC Symbol;Acc:HGNC:6236]
ENSG00000145730	PAM	protein_coding	-0.508859	1.14397e-08	peptidylglycine alpha-amidating monooxygenase [Source:HGNC Symbol;Acc:HGNC:8596]
ENSG00000129353	SLC44A2	protein_coding	0.508558	0.00353996	solute carrier family 44 member 2 [Source:HGNC Symbol;Acc:HGNC:17292]
ENSG00000110721	CHKA	protein_coding	0.508503	0.000608409	choline kinase alpha [Source:HGNC Symbol;Acc:HGNC:1937]
ENSG00000130635	COL5A1	protein_coding	0.508118	0.00446523	collagen type V alpha 1 chain [Source:HGNC Symbol;Acc:HGNC:2209]
ENSG00000213859	KCTD11	protein_coding	-0.507994	0.0353889	potassium channel tetramerization domain containing 11 [Source:HGNC Symbol;Acc:HGNC:21302]
ENSG00000182985	CADM1	protein_coding	-0.506467	0.00249167	cell adhesion molecule 1 [Source:HGNC Symbol;Acc:HGNC:5951]
ENSG00000158560	DYNC1I1	protein_coding	0.506463	0.000604254	dynein cytoplasmic 1 intermediate chain 1 [Source:HGNC Symbol;Acc:HGNC:2963]
ENSG00000149970	CNKSR2	protein_coding	0.505999	0.0118129	connector enhancer of kinase suppressor of Ras 2 [Source:HGNC Symbol;Acc:HGNC:19701]
ENSG00000148935	GAS2	protein_coding	-0.505788	0.0161992	growth arrest specific 2 [Source:HGNC Symbol;Acc:HGNC:4167]
ENSG00000049239	H6PD	protein_coding	0.505748	0.00069264	hexose-6-phosphate dehydrogenase/glucose 1-dehydrogenase [Source:HGNC Symbol;Acc:HGNC:4795]
ENSG00000127946	HIP1	protein_coding	0.505535	0.0110332	huntingtin interacting protein 1 [Source:HGNC Symbol;Acc:HGNC:4913]
ENSG00000127831	VIL1	protein_coding	0.505382	0.00279364	villin 1 [Source:HGNC Symbol;Acc:HGNC:12690]
ENSG00000200087	SNORA73B	snoRNA	-0.505145	0.000373659	small nucleolar RNA H/ACA box 73B [Source:HGNC Symbol;Acc:HGNC:10116]
ENSG00000274266	SNORA73A	snoRNA	-0.505017	9.00579e-06	small nucleolar RNA H/ACA box 73A [Source:HGNC Symbol;Acc:HGNC:10115]
ENSG00000256235	SMIM3	protein_coding	0.504661	0.0123894	small integral membrane protein 3 [Source:HGNC Symbol;Acc:HGNC:30248]
ENSG00000143878	RHOB	protein_coding	0.503533	1.41136e-06	ras homolog family member B [Source:HGNC Symbol;Acc:HGNC:668]
ENSG00000126218	F10	protein_coding	0.503134	0.000576698	coagulation factor X [Source:HGNC Symbol;Acc:HGNC:3528]
ENSG00000070159	PTPN3	protein_coding	-0.502693	2.78827e-06	protein tyrosine phosphatase non-receptor type 3 [Source:HGNC Symbol;Acc:HGNC:9655]
ENSG00000188483	IER5L	protein_coding	-0.501806	0.00920726	immediate early response 5 like [Source:HGNC Symbol;Acc:HGNC:23679]
ENSG00000155975	VPS37A	protein_coding	-0.50107	5.02958e-05	VPS37A subunit of ESCRT-I [Source:HGNC Symbol;Acc:HGNC:24928]
ENSG00000169258	GPRIN1	protein_coding	-0.500185	0.00201742	G protein regulated inducer of neurite outgrowth 1 [Source:HGNC Symbol;Acc:HGNC:24835]
ENSG00000197256	KANK2	protein_coding	0.500158	0.020888	KN motif and ankyrin repeat domains 2 [Source:HGNC Symbol;Acc:HGNC:29300]
ENSG00000119865	CNRIP1	protein_coding	-0.500002	0.00295459	cannabinoid receptor interacting protein 1 [Source:HGNC Symbol;Acc:HGNC:24546]
ENSG00000111490	TBC1D30	protein_coding	-0.499222	0.00350452	TBC1 domain family member 30 [Source:HGNC Symbol;Acc:HGNC:29164]
ENSG00000189325	BNIP5	protein_coding	-0.498376	0.0440424	BCL2 interacting protein 5 [Source:HGNC Symbol;Acc:HGNC:33769]
ENSG00000168906	MAT2A	protein_coding	0.497286	0.000243278	methionine adenosyltransferase 2A [Source:HGNC Symbol;Acc:HGNC:6904]
ENSG00000172575	RASGRP1	protein_coding	-0.497168	0.00282293	RAS guanyl releasing protein 1 [Source:HGNC Symbol;Acc:HGNC:9878]
ENSG00000141441	GAREM1	protein_coding	0.496656	0.0003799	GRB2 associated regulator of MAPK1 subtype 1 [Source:HGNC Symbol;Acc:HGNC:26136]
ENSG00000110328	GALNT18	protein_coding	0.49652	0.0456551	polypeptide N-acetylgalactosaminyltransferase 18 [Source:HGNC Symbol;Acc:HGNC:30488]
ENSG00000147883	CDKN2B	protein_coding	-0.496354	0.0398669	cyclin dependent kinase inhibitor 2B [Source:HGNC Symbol;Acc:HGNC:1788]
ENSG00000116299	ELAPOR1	protein_coding	0.496269	5.928e-09	endosome-lysosome associated apoptosis and autophagy regulator 1 [Source:HGNC Symbol;Acc:HGNC:29618]
ENSG00000218336	TENM3	protein_coding	-0.496232	2.40851e-06	teneurin transmembrane protein 3 [Source:HGNC Symbol;Acc:HGNC:29944]
ENSG00000136010	ALDH1L2	protein_coding	0.496135	0.0165675	aldehyde dehydrogenase 1 family member L2 [Source:HGNC Symbol;Acc:HGNC:26777]
ENSG00000168398	BDKRB2	protein_coding	-0.495927	0.00154982	bradykinin receptor B2 [Source:HGNC Symbol;Acc:HGNC:1030]
ENSG00000137571	SLCO5A1	protein_coding	0.494651	0.0123609	solute carrier organic anion transporter family member 5A1 [Source:HGNC Symbol;Acc:HGNC:19046]
ENSG00000176597	B3GNT5	protein_coding	0.493731	0.00110932	UDP-GlcNAc:betaGal beta-1 3-N-acetylglucosaminyltransferase 5 [Source:HGNC Symbol;Acc:HGNC:15684]
ENSG00000203727	SAMD5	protein_coding	-0.493453	0.000313497	sterile alpha motif domain containing 5 [Source:HGNC Symbol;Acc:HGNC:21180]
ENSG00000168743	NPNT	protein_coding	-0.493355	9.55218e-05	nephronectin [Source:HGNC Symbol;Acc:HGNC:27405]
ENSG00000171817	ZNF540	protein_coding	0.492983	0.0315518	zinc finger protein 540 [Source:HGNC Symbol;Acc:HGNC:25331]
ENSG00000139668	WDFY2	protein_coding	0.492835	0.000349561	WD repeat and FYVE domain containing 2 [Source:HGNC Symbol;Acc:HGNC:20482]
ENSG00000110492	MDK	protein_coding	-0.491951	0.00462273	midkine [Source:HGNC Symbol;Acc:HGNC:6972]
ENSG00000106258	CYP3A5	protein_coding	0.491104	0.0189899	cytochrome P450 family 3 subfamily A member 5 [Source:HGNC Symbol;Acc:HGNC:2638]
ENSG00000071242	RPS6KA2	protein_coding	0.490801	0.0265131	ribosomal protein S6 kinase A2 [Source:HGNC Symbol;Acc:HGNC:10431]
ENSG00000146555	SDK1	protein_coding	0.490762	9.7882e-06	sidekick cell adhesion molecule 1 [Source:HGNC Symbol;Acc:HGNC:19307]
ENSG00000248905	FMN1	protein_coding	0.490609	0.00265366	formin 1 [Source:HGNC Symbol;Acc:HGNC:3768]
ENSG00000136960	ENPP2	protein_coding	0.490584	3.90493e-08	ectonucleotide pyrophosphatase/phosphodiesterase 2 [Source:HGNC Symbol;Acc:HGNC:3357]
ENSG00000109452	INPP4B	protein_coding	-0.49047	0.00182695	inositol polyphosphate-4-phosphatase type II B [Source:HGNC Symbol;Acc:HGNC:6075]
ENSG00000100604	CHGA	protein_coding	-0.490319	1.51223e-08	chromogranin A [Source:HGNC Symbol;Acc:HGNC:1929]
ENSG00000102763	VWA8	protein_coding	0.490275	0.0190027	von Willebrand factor A domain containing 8 [Source:HGNC Symbol;Acc:HGNC:29071]
ENSG00000157933	SKI	protein_coding	0.490161	0.0336332	SKI proto-oncogene [Source:HGNC Symbol;Acc:HGNC:10896]
ENSG00000180573	H2AC6	protein_coding	-0.490091	0.00066918	H2A clustered histone 6 [Source:HGNC Symbol;Acc:HGNC:4733]
ENSG00000158373	H2BC5	protein_coding	-0.489639	0.000734058	H2B clustered histone 5 [Source:HGNC Symbol;Acc:HGNC:4747]
ENSG00000130589	HELZ2	protein_coding	-0.489354	0.00759381	helicase with zinc finger 2 [Source:HGNC Symbol;Acc:HGNC:30021]
ENSG00000172893	DHCR7	protein_coding	0.489257	0.00182144	7-dehydrocholesterol reductase [Source:HGNC Symbol;Acc:HGNC:2860]
ENSG00000132361	CLUH	protein_coding	0.489028	0.0432505	clustered mitochondria homolog [Source:HGNC Symbol;Acc:HGNC:29094]
ENSG00000171843	MLLT3	protein_coding	-0.488889	0.00251917	MLLT3 super elongation complex subunit [Source:HGNC Symbol;Acc:HGNC:7136]
ENSG00000102393	GLA	protein_coding	-0.488796	0.00640915	galactosidase alpha [Source:HGNC Symbol;Acc:HGNC:4296]
ENSG00000249242	TMEM150C	protein_coding	0.48847	0.0140915	transmembrane protein 150C [Source:HGNC Symbol;Acc:HGNC:37263]
ENSG00000171368	TPPP	protein_coding	0.487119	0.0150891	tubulin polymerization promoting protein [Source:HGNC Symbol;Acc:HGNC:24164]
ENSG00000052344	PRSS8	protein_coding	0.486228	0.0195359	serine protease 8 [Source:HGNC Symbol;Acc:HGNC:9491]
ENSG00000159216	RUNX1	protein_coding	-0.486063	0.00948343	RUNX family transcription factor 1 [Source:HGNC Symbol;Acc:HGNC:10471]
ENSG00000137801	THBS1	protein_coding	-0.485692	1.24396e-05	thrombospondin 1 [Source:HGNC Symbol;Acc:HGNC:11785]
ENSG00000119698	PPP4R4	protein_coding	-0.485442	0.0199305	protein phosphatase 4 regulatory subunit 4 [Source:HGNC Symbol;Acc:HGNC:23788]
ENSG00000213366	GSTM2	protein_coding	0.484898	0.0386061	glutathione S-transferase mu 2 [Source:HGNC Symbol;Acc:HGNC:4634]
ENSG00000172965	MIR4435-2HG	lncRNA	-0.484765	0.0100585	MIR4435-2 host gene [Source:HGNC Symbol;Acc:HGNC:35163]
ENSG00000125772	GPCPD1	protein_coding	0.484558	0.0045026	glycerophosphocholine phosphodiesterase 1 [Source:HGNC Symbol;Acc:HGNC:26957]
ENSG00000054690	PLEKHH1	protein_coding	0.48413	0.0304038	pleckstrin homology MyTH4 and FERM domain containing H1 [Source:HGNC Symbol;Acc:HGNC:17733]
ENSG00000003989	SLC7A2	protein_coding	-0.484055	4.10496e-08	solute carrier family 7 member 2 [Source:HGNC Symbol;Acc:HGNC:11060]
ENSG00000184678	H2BC21	protein_coding	-0.483764	0.000556325	H2B clustered histone 21 [Source:HGNC Symbol;Acc:HGNC:4760]
ENSG00000151929	BAG3	protein_coding	0.483713	0.0282066	BAG cochaperone 3 [Source:HGNC Symbol;Acc:HGNC:939]
ENSG00000116128	BCL9	protein_coding	-0.482461	0.000935238	BCL9 transcription coactivator [Source:HGNC Symbol;Acc:HGNC:1008]
ENSG00000270882	H4C14	protein_coding	-0.482202	0.0063197	H4 clustered histone 14 [Source:HGNC Symbol;Acc:HGNC:4794]
ENSG00000095777	MYO3A	protein_coding	-0.482117	3.04589e-05	myosin IIIA [Source:HGNC Symbol;Acc:HGNC:7601]
ENSG00000072422	RHOBTB1	protein_coding	-0.481083	0.0131837	Rho related BTB domain containing 1 [Source:HGNC Symbol;Acc:HGNC:18738]
ENSG00000065361	ERBB3	protein_coding	0.480784	0.000265521	erb-b2 receptor tyrosine kinase 3 [Source:HGNC Symbol;Acc:HGNC:3431]
ENSG00000170558	CDH2	protein_coding	-0.480667	0.00515574	cadherin 2 [Source:HGNC Symbol;Acc:HGNC:1759]
ENSG00000143479	DYRK3	protein_coding	-0.479257	0.00409857	dual specificity tyrosine phosphorylation regulated kinase 3 [Source:HGNC Symbol;Acc:HGNC:3094]
ENSG00000184012	TMPRSS2	protein_coding	0.47737	0.0132617	transmembrane serine protease 2 [Source:HGNC Symbol;Acc:HGNC:11876]
ENSG00000129538	RNASE1	protein_coding	-0.477203	0.0128698	ribonuclease A family member 1 pancreatic [Source:HGNC Symbol;Acc:HGNC:10044]
ENSG00000177189	RPS6KA3	protein_coding	-0.476855	2.35187e-05	ribosomal protein S6 kinase A3 [Source:HGNC Symbol;Acc:HGNC:10432]
ENSG00000198960	ARMCX6	protein_coding	-0.476584	0.0129152	armadillo repeat containing X-linked 6 [Source:HGNC Symbol;Acc:HGNC:26094]
ENSG00000185499	MUC1	protein_coding	0.476453	0.0220561	mucin 1 cell surface associated [Source:HGNC Symbol;Acc:HGNC:7508]
ENSG00000198420	TCAF1	protein_coding	0.476182	8.25018e-06	TRPM8 channel associated factor 1 [Source:HGNC Symbol;Acc:HGNC:22201]
ENSG00000185565	LSAMP	protein_coding	0.475965	0.00442076	limbic system associated membrane protein [Source:HGNC Symbol;Acc:HGNC:6705]
ENSG00000265185	SNORD3B-1	snoRNA	-0.475033	0.000191215	small nucleolar RNA C/D box 3B-1 [Source:HGNC Symbol;Acc:HGNC:10168]
ENSG00000205542	TMSB4X	protein_coding	-0.474388	1.21407e-05	thymosin beta 4 X-linked [Source:HGNC Symbol;Acc:HGNC:11881]
ENSG00000064932	SBNO2	protein_coding	-0.474198	0.00151649	strawberry notch homolog 2 [Source:HGNC Symbol;Acc:HGNC:29158]
ENSG00000159388	BTG2	protein_coding	-0.473752	0.00265366	BTG anti-proliferation factor 2 [Source:HGNC Symbol;Acc:HGNC:1131]
ENSG00000184307	ZDHHC23	protein_coding	-0.4737	0.0111469	zinc finger DHHC-type palmitoyltransferase 23 [Source:HGNC Symbol;Acc:HGNC:28654]
ENSG00000135218	CD36	protein_coding	-0.473407	0.0229204	CD36 molecule [Source:HGNC Symbol;Acc:HGNC:1663]
ENSG00000143324	XPR1	protein_coding	-0.473297	0.000155441	xenotropic and polytropic retrovirus receptor 1 [Source:HGNC Symbol;Acc:HGNC:12827]
ENSG00000168268	NT5DC2	protein_coding	0.471898	0.042547	5'-nucleotidase domain containing 2 [Source:HGNC Symbol;Acc:HGNC:25717]
ENSG00000101871	MID1	protein_coding	-0.470626	0.0368876	midline 1 [Source:HGNC Symbol;Acc:HGNC:7095]
ENSG00000162374	ELAVL4	protein_coding	-0.470136	0.0193566	ELAV like RNA binding protein 4 [Source:HGNC Symbol;Acc:HGNC:3315]
ENSG00000047365	ARAP2	protein_coding	-0.469961	0.0410415	ArfGAP with RhoGAP domain ankyrin repeat and PH domain 2 [Source:HGNC Symbol;Acc:HGNC:16924]
ENSG00000164366	CCDC127	protein_coding	0.469939	0.0451775	coiled-coil domain containing 127 [Source:HGNC Symbol;Acc:HGNC:30520]
ENSG00000114115	RBP1	protein_coding	-0.469683	0.0048524	retinol binding protein 1 [Source:HGNC Symbol;Acc:HGNC:9919]
ENSG00000173821	RNF213	protein_coding	-0.468934	6.17815e-07	ring finger protein 213 [Source:HGNC Symbol;Acc:HGNC:14539]
ENSG00000168234	TTC39C	protein_coding	0.468239	0.00626864	tetratricopeptide repeat domain 39C [Source:HGNC Symbol;Acc:HGNC:26595]
ENSG00000154277	UCHL1	protein_coding	-0.467759	4.72211e-06	ubiquitin C-terminal hydrolase L1 [Source:HGNC Symbol;Acc:HGNC:12513]
ENSG00000143344	RGL1	protein_coding	0.467451	0.000293243	ral guanine nucleotide dissociation stimulator like 1 [Source:HGNC Symbol;Acc:HGNC:30281]
ENSG00000087086	FTL	protein_coding	-0.467359	2.19327e-06	ferritin light chain [Source:HGNC Symbol;Acc:HGNC:3999]
ENSG00000066697	MSANTD3	protein_coding	-0.467157	0.00335011	Myb/SANT DNA binding domain containing 3 [Source:HGNC Symbol;Acc:HGNC:23370]
ENSG00000053524	MCF2L2	protein_coding	-0.467057	0.00499726	MCF.2 cell line derived transforming sequence-like 2 [Source:HGNC Symbol;Acc:HGNC:30319]
ENSG00000204642	HLA-F	protein_coding	-0.466928	0.0353386	major histocompatibility complex class I F [Source:HGNC Symbol;Acc:HGNC:4963]
ENSG00000089876	DHX32	protein_coding	-0.466147	4.10494e-05	DEAH-box helicase 32 (putative) [Source:HGNC Symbol;Acc:HGNC:16717]
ENSG00000110002	VWA5A	protein_coding	-0.465509	7.95894e-07	von Willebrand factor A domain containing 5A [Source:HGNC Symbol;Acc:HGNC:6658]
ENSG00000153317	ASAP1	protein_coding	-0.464688	0.000228404	ArfGAP with SH3 domain ankyrin repeat and PH domain 1 [Source:HGNC Symbol;Acc:HGNC:2720]
ENSG00000115295	CLIP4	protein_coding	-0.463607	2.20478e-05	CAP-Gly domain containing linker protein family member 4 [Source:HGNC Symbol;Acc:HGNC:26108]
ENSG00000128573	FOXP2	protein_coding	-0.463179	0.0146764	forkhead box P2 [Source:HGNC Symbol;Acc:HGNC:13875]
ENSG00000113231	PDE8B	protein_coding	0.462788	0.0025979	phosphodiesterase 8B [Source:HGNC Symbol;Acc:HGNC:8794]
ENSG00000169297	NR0B1	protein_coding	0.462608	0.0149622	nuclear receptor subfamily 0 group B member 1 [Source:HGNC Symbol;Acc:HGNC:7960]
ENSG00000082146	STRADB	protein_coding	0.462391	0.0460097	STE20 related adaptor beta [Source:HGNC Symbol;Acc:HGNC:13205]
ENSG00000196230	TUBB	protein_coding	-0.46206	4.61468e-08	tubulin beta class I [Source:HGNC Symbol;Acc:HGNC:20778]
ENSG00000027075	PRKCH	protein_coding	0.46053	0.011789	protein kinase C eta [Source:HGNC Symbol;Acc:HGNC:9403]
ENSG00000113758	DBN1	protein_coding	-0.460496	0.00393883	drebrin 1 [Source:HGNC Symbol;Acc:HGNC:2695]
ENSG00000136167	LCP1	protein_coding	-0.4598	0.0296026	lymphocyte cytosolic protein 1 [Source:HGNC Symbol;Acc:HGNC:6528]
ENSG00000186951	PPARA	protein_coding	0.459727	0.00328029	peroxisome proliferator activated receptor alpha [Source:HGNC Symbol;Acc:HGNC:9232]
ENSG00000240038	AMY2B	protein_coding	0.458976	0.00922533	amylase alpha 2B [Source:HGNC Symbol;Acc:HGNC:478]
ENSG00000103264	FBXO31	protein_coding	0.457061	0.00967558	F-box protein 31 [Source:HGNC Symbol;Acc:HGNC:16510]
ENSG00000010310	GIPR	protein_coding	-0.456142	0.0096825	gastric inhibitory polypeptide receptor [Source:HGNC Symbol;Acc:HGNC:4271]
ENSG00000058335	RASGRF1	protein_coding	0.455481	2.26108e-05	Ras protein specific guanine nucleotide releasing factor 1 [Source:HGNC Symbol;Acc:HGNC:9875]
ENSG00000182326	C1S	protein_coding	0.455022	0.00295758	complement C1s [Source:HGNC Symbol;Acc:HGNC:1247]
ENSG00000283293	RN7SK	snRNA	-0.453789	0.00113633	RNA component of 7SK nuclear ribonucleoprotein [Source:HGNC Symbol;Acc:HGNC:10037]
ENSG00000073350	LLGL2	protein_coding	0.453664	3.58841e-06	LLGL scribble cell polarity complex component 2 [Source:HGNC Symbol;Acc:HGNC:6629]
ENSG00000136603	SKIL	protein_coding	-0.453633	0.000155764	SKI like proto-oncogene [Source:HGNC Symbol;Acc:HGNC:10897]
ENSG00000108091	CCDC6	protein_coding	0.453468	3.85757e-05	coiled-coil domain containing 6 [Source:HGNC Symbol;Acc:HGNC:18782]
ENSG00000128052	KDR	protein_coding	-0.452865	0.00665253	kinase insert domain receptor [Source:HGNC Symbol;Acc:HGNC:6307]
ENSG00000157654	PALM2AKAP2	protein_coding	-0.452549	0.00387305	PALM2 and AKAP2 fusion [Source:HGNC Symbol;Acc:HGNC:33529]
ENSG00000054793	ATP9A	protein_coding	-0.452037	1.3448e-07	ATPase phospholipid transporting 9A (putative) [Source:HGNC Symbol;Acc:HGNC:13540]
ENSG00000185070	FLRT2	protein_coding	-0.451697	0.00402002	fibronectin leucine rich transmembrane protein 2 [Source:HGNC Symbol;Acc:HGNC:3761]
ENSG00000105711	SCN1B	protein_coding	0.451365	0.00720372	sodium voltage-gated channel beta subunit 1 [Source:HGNC Symbol;Acc:HGNC:10586]
ENSG00000170667	RASA4B	protein_coding	0.451319	0.00347116	RAS p21 protein activator 4B [Source:HGNC Symbol;Acc:HGNC:35202]
ENSG00000168916	ZNF608	protein_coding	-0.451153	0.00470727	zinc finger protein 608 [Source:HGNC Symbol;Acc:HGNC:29238]
ENSG00000111961	SASH1	protein_coding	0.451017	0.0179603	SAM and SH3 domain containing 1 [Source:HGNC Symbol;Acc:HGNC:19182]
ENSG00000177425	PAWR	protein_coding	-0.450144	0.0113827	pro-apoptotic WT1 regulator [Source:HGNC Symbol;Acc:HGNC:8614]
ENSG00000169242	EFNA1	protein_coding	-0.450054	0.00336681	ephrin A1 [Source:HGNC Symbol;Acc:HGNC:3221]
ENSG00000137312	FLOT1	protein_coding	-0.449717	9.59631e-07	flotillin 1 [Source:HGNC Symbol;Acc:HGNC:3757]
ENSG00000127863	TNFRSF19	protein_coding	-0.449514	0.00644733	TNF receptor superfamily member 19 [Source:HGNC Symbol;Acc:HGNC:11915]
ENSG00000138944	SHISAL1	protein_coding	-0.448631	0.0214363	shisa like 1 [Source:HGNC Symbol;Acc:HGNC:29335]
ENSG00000185477	GPRIN3	protein_coding	0.447828	0.000859046	GPRIN family member 3 [Source:HGNC Symbol;Acc:HGNC:27733]
ENSG00000112759	SLC29A1	protein_coding	0.447047	0.00200084	solute carrier family 29 member 1 (Augustine blood group) [Source:HGNC Symbol;Acc:HGNC:11003]
ENSG00000165995	CACNB2	protein_coding	0.446478	0.00393396	calcium voltage-gated channel auxiliary subunit beta 2 [Source:HGNC Symbol;Acc:HGNC:1402]
ENSG00000087074	PPP1R15A	protein_coding	-0.446079	0.000105325	protein phosphatase 1 regulatory subunit 15A [Source:HGNC Symbol;Acc:HGNC:14375]
ENSG00000170571	EMB	protein_coding	-0.446044	8.42712e-05	embigin [Source:HGNC Symbol;Acc:HGNC:30465]
ENSG00000118873	RAB3GAP2	protein_coding	-0.445327	0.000232723	RAB3 GTPase activating non-catalytic protein subunit 2 [Source:HGNC Symbol;Acc:HGNC:17168]
ENSG00000248487	ABHD14A	protein_coding	0.445204	0.0385462	abhydrolase domain containing 14A [Source:HGNC Symbol;Acc:HGNC:24538]
ENSG00000119938	PPP1R3C	protein_coding	-0.444284	0.00911124	protein phosphatase 1 regulatory subunit 3C [Source:HGNC Symbol;Acc:HGNC:9293]
ENSG00000141026	MED9	protein_coding	0.444008	0.016529	mediator complex subunit 9 [Source:HGNC Symbol;Acc:HGNC:25487]
ENSG00000129566	TEP1	protein_coding	-0.442322	0.00285094	telomerase associated protein 1 [Source:HGNC Symbol;Acc:HGNC:11726]
ENSG00000076864	RAP1GAP	protein_coding	0.441443	0.000820871	RAP1 GTPase activating protein [Source:HGNC Symbol;Acc:HGNC:9858]
ENSG00000159674	SPON2	protein_coding	0.44113	0.0279588	spondin 2 [Source:HGNC Symbol;Acc:HGNC:11253]
ENSG00000163050	COQ8A	protein_coding	0.441	0.000729649	coenzyme Q8A [Source:HGNC Symbol;Acc:HGNC:16812]
ENSG00000182463	TSHZ2	protein_coding	-0.440681	0.0124025	teashirt zinc finger homeobox 2 [Source:HGNC Symbol;Acc:HGNC:13010]
ENSG00000187486	KCNJ11	protein_coding	0.440604	0.0096825	potassium inwardly rectifying channel subfamily J member 11 [Source:HGNC Symbol;Acc:HGNC:6257]
ENSG00000175197	DDIT3	protein_coding	-0.440503	0.0232686	DNA damage inducible transcript 3 [Source:HGNC Symbol;Acc:HGNC:2726]
ENSG00000160285	LSS	protein_coding	0.440248	0.000525682	lanosterol synthase [Source:HGNC Symbol;Acc:HGNC:6708]
ENSG00000104435	STMN2	protein_coding	-0.439944	1.3072e-05	stathmin 2 [Source:HGNC Symbol;Acc:HGNC:10577]
ENSG00000133816	MICAL2	protein_coding	-0.439466	0.00141143	microtubule associated monooxygenase calponin and LIM domain containing 2 [Source:HGNC Symbol;Acc:HGNC:24693]
ENSG00000167553	TUBA1C	protein_coding	-0.439335	8.02575e-05	tubulin alpha 1c [Source:HGNC Symbol;Acc:HGNC:20768]
ENSG00000151789	ZNF385D	protein_coding	0.438924	0.0209632	zinc finger protein 385D [Source:HGNC Symbol;Acc:HGNC:26191]
ENSG00000065308	TRAM2	protein_coding	0.438518	0.00784648	translocation associated membrane protein 2 [Source:HGNC Symbol;Acc:HGNC:16855]
ENSG00000152578	GRIA4	protein_coding	-0.438421	0.0213003	glutamate ionotropic receptor AMPA type subunit 4 [Source:HGNC Symbol;Acc:HGNC:4574]
ENSG00000124602	UNC5CL	protein_coding	-0.438315	0.0101723	unc-5 family C-terminal like [Source:HGNC Symbol;Acc:HGNC:21203]
ENSG00000140832	MARVELD3	protein_coding	0.437397	0.0346585	MARVEL domain containing 3 [Source:HGNC Symbol;Acc:HGNC:30525]
ENSG00000174306	ZHX3	protein_coding	0.437374	0.00119376	zinc fingers and homeoboxes 3 [Source:HGNC Symbol;Acc:HGNC:15935]
ENSG00000010292	NCAPD2	protein_coding	-0.437058	0.0165991	non-SMC condensin I complex subunit D2 [Source:HGNC Symbol;Acc:HGNC:24305]
ENSG00000149591	TAGLN	protein_coding	-0.43648	0.00199239	transgelin [Source:HGNC Symbol;Acc:HGNC:11553]
ENSG00000180440	SERTM1	protein_coding	-0.436428	0.00393564	serine rich and transmembrane domain containing 1 [Source:HGNC Symbol;Acc:HGNC:33792]
ENSG00000135905	DOCK10	protein_coding	-0.435745	0.0168998	dedicator of cytokinesis 10 [Source:HGNC Symbol;Acc:HGNC:23479]
ENSG00000205336	ADGRG1	protein_coding	-0.435631	5.96821e-06	adhesion G protein-coupled receptor G1 [Source:HGNC Symbol;Acc:HGNC:4512]
ENSG00000132718	SYT11	protein_coding	-0.434974	4.88822e-05	synaptotagmin 11 [Source:HGNC Symbol;Acc:HGNC:19239]
ENSG00000185950	IRS2	protein_coding	0.434934	0.00355746	insulin receptor substrate 2 [Source:HGNC Symbol;Acc:HGNC:6126]
ENSG00000261371	PECAM1	protein_coding	0.434606	0.0320991	platelet and endothelial cell adhesion molecule 1 [Source:HGNC Symbol;Acc:HGNC:8823]
ENSG00000082641	NFE2L1	protein_coding	0.434192	3.04589e-05	nuclear factor erythroid 2 like 1 [Source:HGNC Symbol;Acc:HGNC:7781]
ENSG00000119711	ALDH6A1	protein_coding	0.43415	0.0112032	aldehyde dehydrogenase 6 family member A1 [Source:HGNC Symbol;Acc:HGNC:7179]
ENSG00000272196	H2AC19	protein_coding	-0.43357	0.00148185	H2A clustered histone 19 [Source:HGNC Symbol;Acc:HGNC:29668]
ENSG00000140105	WARS1	protein_coding	-0.433001	0.00114155	tryptophanyl-tRNA synthetase 1 [Source:HGNC Symbol;Acc:HGNC:12729]
ENSG00000057019	DCBLD2	protein_coding	-0.432407	0.00121267	discoidin CUB and LCCL domain containing 2 [Source:HGNC Symbol;Acc:HGNC:24627]
ENSG00000178538	CA8	protein_coding	0.43231	0.0485625	carbonic anhydrase 8 [Source:HGNC Symbol;Acc:HGNC:1382]
ENSG00000154553	PDLIM3	protein_coding	-0.43222	0.0314853	PDZ and LIM domain 3 [Source:HGNC Symbol;Acc:HGNC:20767]
ENSG00000095951	HIVEP1	protein_coding	-0.432054	0.00970721	HIVEP zinc finger 1 [Source:HGNC Symbol;Acc:HGNC:4920]
ENSG00000169116	PARM1	protein_coding	-0.430886	3.08064e-07	prostate androgen-regulated mucin-like protein 1 [Source:HGNC Symbol;Acc:HGNC:24536]
ENSG00000055118	KCNH2	protein_coding	0.43087	0.00079739	potassium voltage-gated channel subfamily H member 2 [Source:HGNC Symbol;Acc:HGNC:6251]
ENSG00000187244	BCAM	protein_coding	0.430091	0.00107483	basal cell adhesion molecule (Lutheran blood group) [Source:HGNC Symbol;Acc:HGNC:6722]
ENSG00000175175	PPM1E	protein_coding	0.42972	0.0234598	protein phosphatase Mg2+/Mn2+ dependent 1E [Source:HGNC Symbol;Acc:HGNC:19322]
ENSG00000198718	TOGARAM1	protein_coding	0.429697	0.0052446	TOG array regulator of axonemal microtubules 1 [Source:HGNC Symbol;Acc:HGNC:19959]
ENSG00000138131	LOXL4	protein_coding	-0.428086	0.00157974	lysyl oxidase like 4 [Source:HGNC Symbol;Acc:HGNC:17171]
ENSG00000137872	SEMA6D	protein_coding	-0.427826	0.00369648	semaphorin 6D [Source:HGNC Symbol;Acc:HGNC:16770]
ENSG00000071282	LMCD1	protein_coding	-0.426859	0.00970349	LIM and cysteine rich domains 1 [Source:HGNC Symbol;Acc:HGNC:6633]
ENSG00000222328	RNU2-2P	snRNA	-0.426413	0.000264096	RNA U2 small nuclear 2 pseudogene [Source:HGNC Symbol;Acc:HGNC:10152]
ENSG00000115419	GLS	protein_coding	-0.426222	1.54272e-05	glutaminase [Source:HGNC Symbol;Acc:HGNC:4331]
ENSG00000105810	CDK6	protein_coding	-0.426179	3.94762e-05	cyclin dependent kinase 6 [Source:HGNC Symbol;Acc:HGNC:1777]
ENSG00000130513	GDF15	protein_coding	-0.425927	0.019854	growth differentiation factor 15 [Source:HGNC Symbol;Acc:HGNC:30142]
ENSG00000124766	SOX4	protein_coding	-0.425709	0.00233855	SRY-box transcription factor 4 [Source:HGNC Symbol;Acc:HGNC:11200]
ENSG00000123416	TUBA1B	protein_coding	-0.425471	2.53711e-06	tubulin alpha 1b [Source:HGNC Symbol;Acc:HGNC:18809]
ENSG00000157191	NECAP2	protein_coding	-0.425371	0.00234438	NECAP endocytosis associated 2 [Source:HGNC Symbol;Acc:HGNC:25528]
ENSG00000052802	MSMO1	protein_coding	0.423378	0.00126994	methylsterol monooxygenase 1 [Source:HGNC Symbol;Acc:HGNC:10545]
ENSG00000134138	MEIS2	protein_coding	-0.423325	7.2639e-06	Meis homeobox 2 [Source:HGNC Symbol;Acc:HGNC:7001]
ENSG00000145247	OCIAD2	protein_coding	-0.423307	0.0082094	OCIA domain containing 2 [Source:HGNC Symbol;Acc:HGNC:28685]
ENSG00000149131	SERPING1	protein_coding	0.422103	0.00774396	serpin family G member 1 [Source:HGNC Symbol;Acc:HGNC:1228]
ENSG00000149115	TNKS1BP1	protein_coding	0.421539	0.0336332	tankyrase 1 binding protein 1 [Source:HGNC Symbol;Acc:HGNC:19081]
ENSG00000228794	LINC01128	lncRNA	0.421299	0.0082783	long intergenic non-protein coding RNA 1128 [Source:HGNC Symbol;Acc:HGNC:49377]
ENSG00000168672	LRATD2	protein_coding	0.4212	0.0131747	LRAT domain containing 2 [Source:HGNC Symbol;Acc:HGNC:24166]
ENSG00000188559	RALGAPA2	protein_coding	0.421195	0.000159877	Ral GTPase activating protein catalytic subunit alpha 2 [Source:HGNC Symbol;Acc:HGNC:16207]
ENSG00000111640	GAPDH	protein_coding	-0.421062	0.000217367	glyceraldehyde-3-phosphate dehydrogenase [Source:HGNC Symbol;Acc:HGNC:4141]
ENSG00000171219	CDC42BPG	protein_coding	0.42095	0.0351534	CDC42 binding protein kinase gamma [Source:HGNC Symbol;Acc:HGNC:29829]
ENSG00000166923	GREM1	protein_coding	-0.420563	0.00200298	gremlin 1 DAN family BMP antagonist [Source:HGNC Symbol;Acc:HGNC:2001]
ENSG00000168386	FILIP1L	protein_coding	-0.420031	0.018809	filamin A interacting protein 1 like [Source:HGNC Symbol;Acc:HGNC:24589]
ENSG00000139178	C1RL	protein_coding	0.419447	0.011789	complement C1r subcomponent like [Source:HGNC Symbol;Acc:HGNC:21265]
ENSG00000128266	GNAZ	protein_coding	0.419101	0.00187526	G protein subunit alpha z [Source:HGNC Symbol;Acc:HGNC:4395]
ENSG00000132872	SYT4	protein_coding	-0.418988	3.8376e-05	synaptotagmin 4 [Source:HGNC Symbol;Acc:HGNC:11512]
ENSG00000180616	SSTR2	protein_coding	-0.418767	0.000729649	somatostatin receptor 2 [Source:HGNC Symbol;Acc:HGNC:11331]
ENSG00000181061	HIGD1A	protein_coding	-0.418621	0.000131963	HIG1 hypoxia inducible domain family member 1A [Source:HGNC Symbol;Acc:HGNC:29527]
ENSG00000105514	RAB3D	protein_coding	0.417297	0.00750066	RAB3D member RAS oncogene family [Source:HGNC Symbol;Acc:HGNC:9779]
ENSG00000091844	RGS17	protein_coding	-0.417294	0.00680558	regulator of G protein signaling 17 [Source:HGNC Symbol;Acc:HGNC:14088]
ENSG00000082438	COBLL1	protein_coding	0.417019	8.96056e-05	cordon-bleu WH2 repeat protein like 1 [Source:HGNC Symbol;Acc:HGNC:23571]
ENSG00000173698	ADGRG2	protein_coding	0.416296	0.0131057	adhesion G protein-coupled receptor G2 [Source:HGNC Symbol;Acc:HGNC:4516]
ENSG00000008517	IL32	protein_coding	-0.416293	0.000406943	interleukin 32 [Source:HGNC Symbol;Acc:HGNC:16830]
ENSG00000163482	STK36	protein_coding	0.416292	0.0494848	serine/threonine kinase 36 [Source:HGNC Symbol;Acc:HGNC:17209]
ENSG00000122299	ZC3H7A	protein_coding	-0.415721	0.00491913	zinc finger CCCH-type containing 7A [Source:HGNC Symbol;Acc:HGNC:30959]
ENSG00000118985	ELL2	protein_coding	-0.4157	5.29872e-06	elongation factor for RNA polymerase II 2 [Source:HGNC Symbol;Acc:HGNC:17064]
ENSG00000076770	MBNL3	protein_coding	0.415537	0.00284859	muscleblind like splicing regulator 3 [Source:HGNC Symbol;Acc:HGNC:20564]
ENSG00000202198	7SK	misc_RNA	-0.415033	0.0205336	7SK RNA [Source:RFAM;Acc:RF00100]
ENSG00000185305	ARL15	protein_coding	-0.414458	0.0273325	ADP ribosylation factor like GTPase 15 [Source:HGNC Symbol;Acc:HGNC:25945]
ENSG00000181192	DHTKD1	protein_coding	0.41428	0.0187657	dehydrogenase E1 and transketolase domain containing 1 [Source:HGNC Symbol;Acc:HGNC:23537]
ENSG00000182871	COL18A1	protein_coding	0.413455	0.0142016	collagen type XVIII alpha 1 chain [Source:HGNC Symbol;Acc:HGNC:2195]
ENSG00000134247	PTGFRN	protein_coding	-0.413019	0.0108267	prostaglandin F2 receptor inhibitor [Source:HGNC Symbol;Acc:HGNC:9601]
ENSG00000215218	UBE2QL1	protein_coding	0.412948	0.00814232	ubiquitin conjugating enzyme E2 Q family like 1 [Source:HGNC Symbol;Acc:HGNC:37269]
ENSG00000117984	CTSD	protein_coding	0.4129	0.00844411	cathepsin D [Source:HGNC Symbol;Acc:HGNC:2529]
ENSG00000137642	SORL1	protein_coding	-0.412622	3.80246e-05	sortilin related receptor 1 [Source:HGNC Symbol;Acc:HGNC:11185]
ENSG00000138722	MMRN1	protein_coding	0.410864	2.95627e-05	multimerin 1 [Source:HGNC Symbol;Acc:HGNC:7178]
ENSG00000123240	OPTN	protein_coding	-0.409933	0.000131963	optineurin [Source:HGNC Symbol;Acc:HGNC:17142]
ENSG00000113161	HMGCR	protein_coding	0.409762	0.000102728	3-hydroxy-3-methylglutaryl-CoA reductase [Source:HGNC Symbol;Acc:HGNC:5006]
ENSG00000116641	DOCK7	protein_coding	-0.409717	0.000248358	dedicator of cytokinesis 7 [Source:HGNC Symbol;Acc:HGNC:19190]
ENSG00000234745	HLA-B	protein_coding	-0.409706	0.00130122	major histocompatibility complex class I B [Source:HGNC Symbol;Acc:HGNC:4932]
ENSG00000109670	FBXW7	protein_coding	-0.409661	9.74801e-05	F-box and WD repeat domain containing 7 [Source:HGNC Symbol;Acc:HGNC:16712]
ENSG00000139641	ESYT1	protein_coding	-0.409554	5.06416e-05	extended synaptotagmin 1 [Source:HGNC Symbol;Acc:HGNC:29534]
ENSG00000108561	C1QBP	protein_coding	0.409471	0.000962806	complement C1q binding protein [Source:HGNC Symbol;Acc:HGNC:1243]
ENSG00000241489		protein_coding	-0.409338	0.0027894	novel protein
ENSG00000265972	TXNIP	protein_coding	0.409125	0.000265448	thioredoxin interacting protein [Source:HGNC Symbol;Acc:HGNC:16952]
ENSG00000111674	ENO2	protein_coding	-0.40899	0.00452499	enolase 2 [Source:HGNC Symbol;Acc:HGNC:3353]
ENSG00000109466	KLHL2	protein_coding	0.40828	0.0166381	kelch like family member 2 [Source:HGNC Symbol;Acc:HGNC:6353]
ENSG00000157601	MX1	protein_coding	-0.407908	0.00581983	MX dynamin like GTPase 1 [Source:HGNC Symbol;Acc:HGNC:7532]
ENSG00000171033	PKIA	protein_coding	-0.40782	0.0384999	cAMP-dependent protein kinase inhibitor alpha [Source:HGNC Symbol;Acc:HGNC:9017]
ENSG00000099797	TECR	protein_coding	0.407501	0.00343627	trans-2 3-enoyl-CoA reductase [Source:HGNC Symbol;Acc:HGNC:4551]
ENSG00000112175	BMP5	protein_coding	-0.407363	0.000634098	bone morphogenetic protein 5 [Source:HGNC Symbol;Acc:HGNC:1072]
ENSG00000119927	GPAM	protein_coding	0.407293	0.0358638	glycerol-3-phosphate acyltransferase mitochondrial [Source:HGNC Symbol;Acc:HGNC:24865]
ENSG00000157240	FZD1	protein_coding	-0.406816	0.04979	frizzled class receptor 1 [Source:HGNC Symbol;Acc:HGNC:4038]
ENSG00000224078	SNHG14	lncRNA	0.405936	0.000148789	small nucleolar RNA host gene 14 [Source:HGNC Symbol;Acc:HGNC:37462]
ENSG00000214022	REPIN1	protein_coding	0.405639	0.00285147	replication initiator 1 [Source:HGNC Symbol;Acc:HGNC:17922]
ENSG00000170921	TANC2	protein_coding	0.405441	0.0030156	tetratricopeptide repeat ankyrin repeat and coiled-coil containing 2 [Source:HGNC Symbol;Acc:HGNC:30212]
ENSG00000026508	CD44	protein_coding	-0.405071	0.00249175	CD44 molecule (Indian blood group) [Source:HGNC Symbol;Acc:HGNC:1681]
ENSG00000132613	MTSS2	protein_coding	0.404629	0.00564526	MTSS I-BAR domain containing 2 [Source:HGNC Symbol;Acc:HGNC:25094]
ENSG00000197077	KIAA1671	protein_coding	0.404431	0.00755176	KIAA1671 [Source:HGNC Symbol;Acc:HGNC:29345]
ENSG00000235750	KIAA0040	protein_coding	0.403827	0.00931009	KIAA0040 [Source:HGNC Symbol;Acc:HGNC:28950]
ENSG00000109790	KLHL5	protein_coding	-0.403395	0.00137468	kelch like family member 5 [Source:HGNC Symbol;Acc:HGNC:6356]
ENSG00000242110	AMACR	protein_coding	-0.402955	0.00638352	alpha-methylacyl-CoA racemase [Source:HGNC Symbol;Acc:HGNC:451]
ENSG00000169764	UGP2	protein_coding	0.402495	0.000579049	UDP-glucose pyrophosphorylase 2 [Source:HGNC Symbol;Acc:HGNC:12527]
ENSG00000127328	RAB3IP	protein_coding	-0.40192	0.00302934	RAB3A interacting protein [Source:HGNC Symbol;Acc:HGNC:16508]
ENSG00000233369	GTF2IP4	transcribed_processed_pseudogene	0.401188	0.000433814	general transcription factor IIi pseudogene 4 [Source:HGNC Symbol;Acc:HGNC:51716]
ENSG00000111912	NCOA7	protein_coding	-0.398938	0.00218367	nuclear receptor coactivator 7 [Source:HGNC Symbol;Acc:HGNC:21081]
ENSG00000078070	MCCC1	protein_coding	0.396653	0.0282993	methylcrotonoyl-CoA carboxylase 1 [Source:HGNC Symbol;Acc:HGNC:6936]
ENSG00000236104	ZBTB22	protein_coding	-0.396371	0.0466449	zinc finger and BTB domain containing 22 [Source:HGNC Symbol;Acc:HGNC:13085]
ENSG00000049656	CLPTM1L	protein_coding	0.39621	0.0026574	CLPTM1 like [Source:HGNC Symbol;Acc:HGNC:24308]
ENSG00000164307	ERAP1	protein_coding	-0.396096	0.00039822	endoplasmic reticulum aminopeptidase 1 [Source:HGNC Symbol;Acc:HGNC:18173]
ENSG00000197461	PDGFA	protein_coding	-0.39513	0.0165991	platelet derived growth factor subunit A [Source:HGNC Symbol;Acc:HGNC:8799]
ENSG00000106070	GRB10	protein_coding	0.39486	0.00738652	growth factor receptor bound protein 10 [Source:HGNC Symbol;Acc:HGNC:4564]
ENSG00000154380	ENAH	protein_coding	-0.394596	0.0162837	ENAH actin regulator [Source:HGNC Symbol;Acc:HGNC:18271]
ENSG00000103942	HOMER2	protein_coding	0.394442	0.00450841	homer scaffold protein 2 [Source:HGNC Symbol;Acc:HGNC:17513]
ENSG00000154640	BTG3	protein_coding	0.393958	0.000907605	BTG anti-proliferation factor 3 [Source:HGNC Symbol;Acc:HGNC:1132]
ENSG00000092871	RFFL	protein_coding	0.391557	0.00920726	ring finger and FYVE like domain containing E3 ubiquitin protein ligase [Source:HGNC Symbol;Acc:HGNC:24821]
ENSG00000166025	AMOTL1	protein_coding	-0.391322	0.00918867	angiomotin like 1 [Source:HGNC Symbol;Acc:HGNC:17811]
ENSG00000171456	ASXL1	protein_coding	-0.39117	0.00279364	ASXL transcriptional regulator 1 [Source:HGNC Symbol;Acc:HGNC:18318]
ENSG00000144647	POMGNT2	protein_coding	0.390292	0.0425569	protein O-linked mannose N-acetylglucosaminyltransferase 2 (beta 1 4-) [Source:HGNC Symbol;Acc:HGNC:25902]
ENSG00000160716	CHRNB2	protein_coding	0.389649	0.0281822	cholinergic receptor nicotinic beta 2 subunit [Source:HGNC Symbol;Acc:HGNC:1962]
ENSG00000100304	TTLL12	protein_coding	0.389409	0.0357785	tubulin tyrosine ligase like 12 [Source:HGNC Symbol;Acc:HGNC:28974]
ENSG00000166311	SMPD1	protein_coding	0.388918	0.001062	sphingomyelin phosphodiesterase 1 [Source:HGNC Symbol;Acc:HGNC:11120]
ENSG00000146147	MLIP	protein_coding	0.388359	0.0466958	muscular LMNA interacting protein [Source:HGNC Symbol;Acc:HGNC:21355]
ENSG00000106392	C1GALT1	protein_coding	-0.387953	0.00238484	core 1 synthase glycoprotein-N-acetylgalactosamine 3-beta-galactosyltransferase 1 [Source:HGNC Symbol;Acc:HGNC:24337]
ENSG00000167378	IRGQ	protein_coding	-0.387743	0.00744916	immunity related GTPase Q [Source:HGNC Symbol;Acc:HGNC:24868]
ENSG00000124098	FAM210B	protein_coding	0.387334	0.000887005	family with sequence similarity 210 member B [Source:HGNC Symbol;Acc:HGNC:16102]
ENSG00000116991	SIPA1L2	protein_coding	-0.387261	0.00171653	signal induced proliferation associated 1 like 2 [Source:HGNC Symbol;Acc:HGNC:23800]
ENSG00000101474	APMAP	protein_coding	0.387235	0.000395271	adipocyte plasma membrane associated protein [Source:HGNC Symbol;Acc:HGNC:13238]
ENSG00000227051	C14orf132	protein_coding	-0.387229	0.000675772	chromosome 14 open reading frame 132 [Source:HGNC Symbol;Acc:HGNC:20346]
ENSG00000180354	MTURN	protein_coding	-0.386676	0.00204642	maturin neural progenitor differentiation regulator homolog [Source:HGNC Symbol;Acc:HGNC:25457]
ENSG00000050438	SLC4A8	protein_coding	-0.386017	0.00937842	solute carrier family 4 member 8 [Source:HGNC Symbol;Acc:HGNC:11034]
ENSG00000091490	SEL1L3	protein_coding	-0.385637	0.0385096	SEL1L family member 3 [Source:HGNC Symbol;Acc:HGNC:29108]
ENSG00000164164	OTUD4	protein_coding	0.384387	0.0136169	OTU deubiquitinase 4 [Source:HGNC Symbol;Acc:HGNC:24949]
ENSG00000140416	TPM1	protein_coding	-0.384162	0.000144788	tropomyosin 1 [Source:HGNC Symbol;Acc:HGNC:12010]
ENSG00000160796	NBEAL2	protein_coding	0.384074	0.00271759	neurobeachin like 2 [Source:HGNC Symbol;Acc:HGNC:31928]
ENSG00000197859	ADAMTSL2	protein_coding	-0.383833	0.0166381	ADAMTS like 2 [Source:HGNC Symbol;Acc:HGNC:14631]
ENSG00000147862	NFIB	protein_coding	0.383634	0.0262567	nuclear factor I B [Source:HGNC Symbol;Acc:HGNC:7785]
ENSG00000171105	INSR	protein_coding	0.383332	0.00911124	insulin receptor [Source:HGNC Symbol;Acc:HGNC:6091]
ENSG00000189143	CLDN4	protein_coding	-0.383209	0.000445871	claudin 4 [Source:HGNC Symbol;Acc:HGNC:2046]
ENSG00000163171	CDC42EP3	protein_coding	-0.383143	0.00410417	CDC42 effector protein 3 [Source:HGNC Symbol;Acc:HGNC:16943]
ENSG00000263934	SNORD3A	snoRNA	-0.383059	1.65152e-05	small nucleolar RNA C/D box 3A [Source:HGNC Symbol;Acc:HGNC:33189]
ENSG00000033178	UBA6	protein_coding	-0.382399	0.00795898	ubiquitin like modifier activating enzyme 6 [Source:HGNC Symbol;Acc:HGNC:25581]
ENSG00000133878	DUSP26	protein_coding	-0.382334	0.00986632	dual specificity phosphatase 26 [Source:HGNC Symbol;Acc:HGNC:28161]
ENSG00000058804	NDC1	protein_coding	-0.381744	0.0399398	NDC1 transmembrane nucleoporin [Source:HGNC Symbol;Acc:HGNC:25525]
ENSG00000207496	SNORA7A	snoRNA	-0.381565	0.0473193	small nucleolar RNA H/ACA box 7A [Source:HGNC Symbol;Acc:HGNC:32592]
ENSG00000115457	IGFBP2	protein_coding	-0.380943	0.00978503	insulin like growth factor binding protein 2 [Source:HGNC Symbol;Acc:HGNC:5471]
ENSG00000144711	IQSEC1	protein_coding	0.380827	0.00295758	IQ motif and Sec7 domain ArfGEF 1 [Source:HGNC Symbol;Acc:HGNC:29112]
ENSG00000186815	TPCN1	protein_coding	0.380503	0.0203037	two pore segment channel 1 [Source:HGNC Symbol;Acc:HGNC:18182]
ENSG00000151914	DST	protein_coding	-0.380273	2.3377e-05	dystonin [Source:HGNC Symbol;Acc:HGNC:1090]
ENSG00000168297	PXK	protein_coding	-0.378561	0.0368876	PX domain containing serine/threonine kinase like [Source:HGNC Symbol;Acc:HGNC:23326]
ENSG00000114554	PLXNA1	protein_coding	-0.377316	0.0346197	plexin A1 [Source:HGNC Symbol;Acc:HGNC:9099]
ENSG00000198743	SLC5A3	protein_coding	-0.376956	0.00770634	solute carrier family 5 member 3 [Source:HGNC Symbol;Acc:HGNC:11038]
ENSG00000185483	ROR1	protein_coding	-0.37627	0.00835501	receptor tyrosine kinase like orphan receptor 1 [Source:HGNC Symbol;Acc:HGNC:10256]
ENSG00000126217	MCF2L	protein_coding	0.375991	0.00154305	MCF.2 cell line derived transforming sequence like [Source:HGNC Symbol;Acc:HGNC:14576]
ENSG00000140403	DNAJA4	protein_coding	-0.375678	0.0361334	DnaJ heat shock protein family (Hsp40) member A4 [Source:HGNC Symbol;Acc:HGNC:14885]
ENSG00000184164	CRELD2	protein_coding	0.37391	0.0289335	cysteine rich with EGF like domains 2 [Source:HGNC Symbol;Acc:HGNC:28150]
ENSG00000128245	YWHAH	protein_coding	-0.373495	0.000591398	tyrosine 3-monooxygenase/tryptophan 5-monooxygenase activation protein eta [Source:HGNC Symbol;Acc:HGNC:12853]
ENSG00000109814	UGDH	protein_coding	-0.373475	0.00389109	UDP-glucose 6-dehydrogenase [Source:HGNC Symbol;Acc:HGNC:12525]
ENSG00000152254	G6PC2	protein_coding	0.373467	0.00166357	glucose-6-phosphatase catalytic subunit 2 [Source:HGNC Symbol;Acc:HGNC:28906]
ENSG00000138600	SPPL2A	protein_coding	-0.372394	0.000395271	signal peptide peptidase like 2A [Source:HGNC Symbol;Acc:HGNC:30227]
ENSG00000113645	WWC1	protein_coding	-0.372366	0.0208738	WW and C2 domain containing 1 [Source:HGNC Symbol;Acc:HGNC:29435]
ENSG00000160179	ABCG1	protein_coding	-0.372268	0.00863749	ATP binding cassette subfamily G member 1 [Source:HGNC Symbol;Acc:HGNC:73]
ENSG00000269821	KCNQ1OT1	lncRNA	0.371406	0.0358135	KCNQ1 opposite strand/antisense transcript 1 [Source:HGNC Symbol;Acc:HGNC:6295]
ENSG00000069020	MAST4	protein_coding	-0.37129	0.00782068	microtubule associated serine/threonine kinase family member 4 [Source:HGNC Symbol;Acc:HGNC:19037]
ENSG00000219481	NBPF1	protein_coding	-0.371167	0.0110728	NBPF member 1 [Source:HGNC Symbol;Acc:HGNC:26088]
ENSG00000133935	ERG28	protein_coding	0.369745	0.0339695	ergosterol biosynthesis 28 homolog [Source:HGNC Symbol;Acc:HGNC:1187]
ENSG00000095203	EPB41L4B	protein_coding	0.369366	0.00198949	erythrocyte membrane protein band 4.1 like 4B [Source:HGNC Symbol;Acc:HGNC:19818]
ENSG00000168000	BSCL2	protein_coding	0.36908	0.00349612	BSCL2 lipid droplet biogenesis associated seipin [Source:HGNC Symbol;Acc:HGNC:15832]
ENSG00000067064	IDI1	protein_coding	0.369013	0.00442371	isopentenyl-diphosphate delta isomerase 1 [Source:HGNC Symbol;Acc:HGNC:5387]
ENSG00000158301	GPRASP2	protein_coding	-0.368935	0.00605271	G protein-coupled receptor associated sorting protein 2 [Source:HGNC Symbol;Acc:HGNC:25169]
ENSG00000274012	RN7SL2	misc_RNA	-0.368489	0.00212683	RNA component of signal recognition particle 7SL2 [Source:HGNC Symbol;Acc:HGNC:23134]
ENSG00000013293	SLC7A14	protein_coding	-0.367568	0.00167485	solute carrier family 7 member 14 [Source:HGNC Symbol;Acc:HGNC:29326]
ENSG00000143469	SYT14	protein_coding	-0.367008	0.0030143	synaptotagmin 14 [Source:HGNC Symbol;Acc:HGNC:23143]
ENSG00000114770	ABCC5	protein_coding	0.366739	0.0151245	ATP binding cassette subfamily C member 5 [Source:HGNC Symbol;Acc:HGNC:56]
ENSG00000198805	PNP	protein_coding	-0.366293	0.0273807	purine nucleoside phosphorylase [Source:HGNC Symbol;Acc:HGNC:7892]
ENSG00000113580	NR3C1	protein_coding	-0.365355	0.00189403	nuclear receptor subfamily 3 group C member 1 [Source:HGNC Symbol;Acc:HGNC:7978]
ENSG00000116903	EXOC8	protein_coding	0.36531	0.0055222	exocyst complex component 8 [Source:HGNC Symbol;Acc:HGNC:24659]
ENSG00000164654	MIOS	protein_coding	0.364263	0.0193209	meiosis regulator for oocyte development [Source:HGNC Symbol;Acc:HGNC:21905]
ENSG00000111696	NT5DC3	protein_coding	0.363632	0.0355778	5'-nucleotidase domain containing 3 [Source:HGNC Symbol;Acc:HGNC:30826]
ENSG00000146072	TNFRSF21	protein_coding	-0.363319	0.00169362	TNF receptor superfamily member 21 [Source:HGNC Symbol;Acc:HGNC:13469]
ENSG00000125637	PSD4	protein_coding	0.363274	0.00592455	pleckstrin and Sec7 domain containing 4 [Source:HGNC Symbol;Acc:HGNC:19096]
ENSG00000115170	ACVR1	protein_coding	-0.361698	0.0166381	activin A receptor type 1 [Source:HGNC Symbol;Acc:HGNC:171]
ENSG00000112715	VEGFA	protein_coding	-0.361547	0.00183797	vascular endothelial growth factor A [Source:HGNC Symbol;Acc:HGNC:12680]
ENSG00000162599	NFIA	protein_coding	0.361289	0.0370725	nuclear factor I A [Source:HGNC Symbol;Acc:HGNC:7784]
ENSG00000125841	NRSN2	protein_coding	-0.361184	0.00795898	neurensin 2 [Source:HGNC Symbol;Acc:HGNC:16229]
ENSG00000099875	MKNK2	protein_coding	0.360656	0.0205975	MAPK interacting serine/threonine kinase 2 [Source:HGNC Symbol;Acc:HGNC:7111]
ENSG00000152270	PDE3B	protein_coding	0.360538	0.000849045	phosphodiesterase 3B [Source:HGNC Symbol;Acc:HGNC:8779]
ENSG00000099194	SCD	protein_coding	-0.359961	0.00786899	stearoyl-CoA desaturase [Source:HGNC Symbol;Acc:HGNC:10571]
ENSG00000276168	RN7SL1	misc_RNA	-0.359868	0.0073895	RNA component of signal recognition particle 7SL1 [Source:HGNC Symbol;Acc:HGNC:10038]
ENSG00000162413	KLHL21	protein_coding	0.359842	0.0315518	kelch like family member 21 [Source:HGNC Symbol;Acc:HGNC:29041]
ENSG00000123933	MXD4	protein_coding	0.359262	0.0451838	MAX dimerization protein 4 [Source:HGNC Symbol;Acc:HGNC:13906]
ENSG00000115828	QPCT	protein_coding	-0.358378	0.00110932	glutaminyl-peptide cyclotransferase [Source:HGNC Symbol;Acc:HGNC:9753]
ENSG00000067082	KLF6	protein_coding	0.358326	0.00311556	Kruppel like factor 6 [Source:HGNC Symbol;Acc:HGNC:2235]
ENSG00000183864	TOB2	protein_coding	0.358241	0.0290648	transducer of ERBB2 2 [Source:HGNC Symbol;Acc:HGNC:11980]
ENSG00000102409	BEX4	protein_coding	-0.358099	0.00521681	brain expressed X-linked 4 [Source:HGNC Symbol;Acc:HGNC:25475]
ENSG00000169905	TOR1AIP2	protein_coding	0.358043	0.000696078	torsin 1A interacting protein 2 [Source:HGNC Symbol;Acc:HGNC:24055]
ENSG00000118217	ATF6	protein_coding	0.357752	0.000919994	activating transcription factor 6 [Source:HGNC Symbol;Acc:HGNC:791]
ENSG00000184557	SOCS3	protein_coding	-0.35753	0.0304038	suppressor of cytokine signaling 3 [Source:HGNC Symbol;Acc:HGNC:19391]
ENSG00000157625	TAB3	protein_coding	0.357474	0.0176244	TGF-beta activated kinase 1 (MAP3K7) binding protein 3 [Source:HGNC Symbol;Acc:HGNC:30681]
ENSG00000095637	SORBS1	protein_coding	0.357251	0.039924	sorbin and SH3 domain containing 1 [Source:HGNC Symbol;Acc:HGNC:14565]
ENSG00000157227	MMP14	protein_coding	-0.357015	0.00541382	matrix metallopeptidase 14 [Source:HGNC Symbol;Acc:HGNC:7160]
ENSG00000177565	TBL1XR1	protein_coding	-0.356745	0.00996368	TBL1X receptor 1 [Source:HGNC Symbol;Acc:HGNC:29529]
ENSG00000168710	AHCYL1	protein_coding	0.356612	0.000213208	adenosylhomocysteinase like 1 [Source:HGNC Symbol;Acc:HGNC:344]
ENSG00000143702	CEP170	protein_coding	-0.356344	0.0170609	centrosomal protein 170 [Source:HGNC Symbol;Acc:HGNC:28920]
ENSG00000115977	AAK1	protein_coding	0.356039	0.00631178	AP2 associated kinase 1 [Source:HGNC Symbol;Acc:HGNC:19679]
ENSG00000091972	CD200	protein_coding	-0.355933	0.0122717	CD200 molecule [Source:HGNC Symbol;Acc:HGNC:7203]
ENSG00000105397	TYK2	protein_coding	0.355815	0.00801374	tyrosine kinase 2 [Source:HGNC Symbol;Acc:HGNC:12440]
ENSG00000143622	RIT1	protein_coding	-0.355368	0.0418602	Ras like without CAAX 1 [Source:HGNC Symbol;Acc:HGNC:10023]
ENSG00000180694	TMEM64	protein_coding	-0.354839	0.0116665	transmembrane protein 64 [Source:HGNC Symbol;Acc:HGNC:25441]
ENSG00000147162	OGT	protein_coding	-0.354026	0.000374352	O-linked N-acetylglucosamine (GlcNAc) transferase [Source:HGNC Symbol;Acc:HGNC:8127]
ENSG00000165169	DYNLT3	protein_coding	-0.353127	0.0040035	dynein light chain Tctex-type 3 [Source:HGNC Symbol;Acc:HGNC:11694]
ENSG00000105221	AKT2	protein_coding	0.353122	0.0458442	AKT serine/threonine kinase 2 [Source:HGNC Symbol;Acc:HGNC:392]
ENSG00000100997	ABHD12	protein_coding	0.353069	0.0073045	abhydrolase domain containing 12 lysophospholipase [Source:HGNC Symbol;Acc:HGNC:15868]
ENSG00000163082	SGPP2	protein_coding	0.35244	0.0258417	sphingosine-1-phosphate phosphatase 2 [Source:HGNC Symbol;Acc:HGNC:19953]
ENSG00000171621	SPSB1	protein_coding	0.35141	0.020531	splA/ryanodine receptor domain and SOCS box containing 1 [Source:HGNC Symbol;Acc:HGNC:30628]
ENSG00000123094	RASSF8	protein_coding	0.349692	0.029603	Ras association domain family member 8 [Source:HGNC Symbol;Acc:HGNC:13232]
ENSG00000120738	EGR1	protein_coding	-0.34912	0.0192797	early growth response 1 [Source:HGNC Symbol;Acc:HGNC:3238]
ENSG00000093183	SEC22C	protein_coding	0.349028	0.00337078	SEC22 homolog C vesicle trafficking protein [Source:HGNC Symbol;Acc:HGNC:16828]
ENSG00000083223	TUT7	protein_coding	0.348988	0.0102744	terminal uridylyl transferase 7 [Source:HGNC Symbol;Acc:HGNC:25817]
ENSG00000185033	SEMA4B	protein_coding	-0.34866	0.0017497	semaphorin 4B [Source:HGNC Symbol;Acc:HGNC:10730]
ENSG00000104695	PPP2CB	protein_coding	0.347746	0.0058192	protein phosphatase 2 catalytic subunit beta [Source:HGNC Symbol;Acc:HGNC:9300]
ENSG00000158985	CDC42SE2	protein_coding	-0.34715	0.00273128	CDC42 small effector 2 [Source:HGNC Symbol;Acc:HGNC:18547]
ENSG00000198648	STK39	protein_coding	0.346968	0.0242889	serine/threonine kinase 39 [Source:HGNC Symbol;Acc:HGNC:17717]
ENSG00000119729	RHOQ	protein_coding	-0.346727	0.0341754	ras homolog family member Q [Source:HGNC Symbol;Acc:HGNC:17736]
ENSG00000164292	RHOBTB3	protein_coding	0.346659	0.00371349	Rho related BTB domain containing 3 [Source:HGNC Symbol;Acc:HGNC:18757]
ENSG00000124145	SDC4	protein_coding	-0.34656	0.00524671	syndecan 4 [Source:HGNC Symbol;Acc:HGNC:10661]
ENSG00000170017	ALCAM	protein_coding	-0.346313	0.000820871	activated leukocyte cell adhesion molecule [Source:HGNC Symbol;Acc:HGNC:400]
ENSG00000023909	GCLM	protein_coding	-0.34553	0.0198111	glutamate-cysteine ligase modifier subunit [Source:HGNC Symbol;Acc:HGNC:4312]
ENSG00000171206	TRIM8	protein_coding	-0.345401	0.0229849	tripartite motif containing 8 [Source:HGNC Symbol;Acc:HGNC:15579]
ENSG00000114861	FOXP1	protein_coding	-0.344375	0.0150842	forkhead box P1 [Source:HGNC Symbol;Acc:HGNC:3823]
ENSG00000115159	GPD2	protein_coding	-0.344239	0.00458322	glycerol-3-phosphate dehydrogenase 2 [Source:HGNC Symbol;Acc:HGNC:4456]
ENSG00000169213	RAB3B	protein_coding	-0.344085	0.00261937	RAB3B member RAS oncogene family [Source:HGNC Symbol;Acc:HGNC:9778]
ENSG00000160293	VAV2	protein_coding	0.343766	0.0462129	vav guanine nucleotide exchange factor 2 [Source:HGNC Symbol;Acc:HGNC:12658]
ENSG00000108010	GLRX3	protein_coding	-0.343647	0.0315427	glutaredoxin 3 [Source:HGNC Symbol;Acc:HGNC:15987]
ENSG00000106078	COBL	protein_coding	0.343431	0.0299706	cordon-bleu WH2 repeat protein [Source:HGNC Symbol;Acc:HGNC:22199]
ENSG00000175155	YPEL2	protein_coding	-0.342513	0.0108267	yippee like 2 [Source:HGNC Symbol;Acc:HGNC:18326]
ENSG00000062716	VMP1	protein_coding	-0.342387	0.0196465	vacuole membrane protein 1 [Source:HGNC Symbol;Acc:HGNC:29559]
ENSG00000154447	SH3RF1	protein_coding	-0.342349	0.0485095	SH3 domain containing ring finger 1 [Source:HGNC Symbol;Acc:HGNC:17650]
ENSG00000100911	PSME2	protein_coding	-0.342301	0.0129935	proteasome activator subunit 2 [Source:HGNC Symbol;Acc:HGNC:9569]
ENSG00000180773	SLC36A4	protein_coding	-0.342289	0.025544	solute carrier family 36 member 4 [Source:HGNC Symbol;Acc:HGNC:19660]
ENSG00000109339	MAPK10	protein_coding	0.341972	0.00920726	mitogen-activated protein kinase 10 [Source:HGNC Symbol;Acc:HGNC:6872]
ENSG00000116005	PCYOX1	protein_coding	0.341067	0.00341655	prenylcysteine oxidase 1 [Source:HGNC Symbol;Acc:HGNC:20588]
ENSG00000110841	PPFIBP1	protein_coding	-0.340846	0.0453263	PPFIA binding protein 1 [Source:HGNC Symbol;Acc:HGNC:9249]
ENSG00000140526	ABHD2	protein_coding	0.34061	0.000703976	abhydrolase domain containing 2 acylglycerol lipase [Source:HGNC Symbol;Acc:HGNC:18717]
ENSG00000176014	TUBB6	protein_coding	-0.340468	0.0135864	tubulin beta 6 class V [Source:HGNC Symbol;Acc:HGNC:20776]
ENSG00000277053	GTF2IP1	transcribed_unprocessed_pseudogene	0.339878	0.00822216	general transcription factor IIi pseudogene 1 [Source:HGNC Symbol;Acc:HGNC:4660]
ENSG00000116141	MARK1	protein_coding	-0.339786	0.0383747	microtubule affinity regulating kinase 1 [Source:HGNC Symbol;Acc:HGNC:6896]
ENSG00000204054	LINC00963	lncRNA	-0.339407	0.00711261	long intergenic non-protein coding RNA 963 [Source:HGNC Symbol;Acc:HGNC:48716]
ENSG00000141298	SSH2	protein_coding	-0.339206	0.0475246	slingshot protein phosphatase 2 [Source:HGNC Symbol;Acc:HGNC:30580]
ENSG00000174437	ATP2A2	protein_coding	0.339188	0.00124965	ATPase sarcoplasmic/endoplasmic reticulum Ca2+ transporting 2 [Source:HGNC Symbol;Acc:HGNC:812]
ENSG00000133193	FAM104A	protein_coding	-0.339148	0.0294187	family with sequence similarity 104 member A [Source:HGNC Symbol;Acc:HGNC:25918]
ENSG00000163382	NAXE	protein_coding	0.33911	0.0187938	NAD(P)HX epimerase [Source:HGNC Symbol;Acc:HGNC:18453]
ENSG00000142089	IFITM3	protein_coding	0.33876	0.0130998	interferon induced transmembrane protein 3 [Source:HGNC Symbol;Acc:HGNC:5414]
ENSG00000147526	TACC1	protein_coding	0.338541	0.00156123	transforming acidic coiled-coil containing protein 1 [Source:HGNC Symbol;Acc:HGNC:11522]
ENSG00000094975	SUCO	protein_coding	0.338482	0.00260239	SUN domain containing ossification factor [Source:HGNC Symbol;Acc:HGNC:1240]
ENSG00000211455	STK38L	protein_coding	-0.338471	0.0234598	serine/threonine kinase 38 like [Source:HGNC Symbol;Acc:HGNC:17848]
ENSG00000134755	DSC2	protein_coding	-0.338274	0.0163215	desmocollin 2 [Source:HGNC Symbol;Acc:HGNC:3036]
ENSG00000196781	TLE1	protein_coding	0.33794	0.0135703	TLE family member 1 transcriptional corepressor [Source:HGNC Symbol;Acc:HGNC:11837]
ENSG00000061918	GUCY1B1	protein_coding	-0.336566	0.00998736	guanylate cyclase 1 soluble subunit beta 1 [Source:HGNC Symbol;Acc:HGNC:4687]
ENSG00000119801	YPEL5	protein_coding	-0.336294	0.00346285	yippee like 5 [Source:HGNC Symbol;Acc:HGNC:18329]
ENSG00000074800	ENO1	protein_coding	-0.336285	0.000318496	enolase 1 [Source:HGNC Symbol;Acc:HGNC:3350]
ENSG00000112655	PTK7	protein_coding	-0.336273	0.0296893	protein tyrosine kinase 7 (inactive) [Source:HGNC Symbol;Acc:HGNC:9618]
ENSG00000106772	PRUNE2	protein_coding	-0.335216	0.00307938	prune homolog 2 with BCH domain [Source:HGNC Symbol;Acc:HGNC:25209]
ENSG00000034713	GABARAPL2	protein_coding	-0.335013	0.0103361	GABA type A receptor associated protein like 2 [Source:HGNC Symbol;Acc:HGNC:13291]
ENSG00000181031	RPH3AL	protein_coding	0.334856	0.0171282	rabphilin 3A like (without C2 domains) [Source:HGNC Symbol;Acc:HGNC:10296]
ENSG00000187446	CHP1	protein_coding	0.334659	0.00350452	calcineurin like EF-hand protein 1 [Source:HGNC Symbol;Acc:HGNC:17433]
ENSG00000160991	ORAI2	protein_coding	-0.334426	0.0330411	ORAI calcium release-activated calcium modulator 2 [Source:HGNC Symbol;Acc:HGNC:21667]
ENSG00000122378	PRXL2A	protein_coding	0.334266	0.00394352	peroxiredoxin like 2A [Source:HGNC Symbol;Acc:HGNC:28651]
ENSG00000159176	CSRP1	protein_coding	-0.334078	0.0063297	cysteine and glycine rich protein 1 [Source:HGNC Symbol;Acc:HGNC:2469]
ENSG00000133657	ATP13A3	protein_coding	-0.334011	0.000968955	ATPase 13A3 [Source:HGNC Symbol;Acc:HGNC:24113]
ENSG00000101367	MAPRE1	protein_coding	-0.333824	0.0153411	microtubule associated protein RP/EB family member 1 [Source:HGNC Symbol;Acc:HGNC:6890]
ENSG00000099889	ARVCF	protein_coding	0.332	0.0139911	ARVCF delta catenin family member [Source:HGNC Symbol;Acc:HGNC:728]
ENSG00000166833	NAV2	protein_coding	-0.33198	0.00811507	neuron navigator 2 [Source:HGNC Symbol;Acc:HGNC:15997]
ENSG00000083799	CYLD	protein_coding	-0.3307	0.00709668	CYLD lysine 63 deubiquitinase [Source:HGNC Symbol;Acc:HGNC:2584]
ENSG00000049449	RCN1	protein_coding	0.330597	0.00867562	reticulocalbin 1 [Source:HGNC Symbol;Acc:HGNC:9934]
ENSG00000099204	ABLIM1	protein_coding	0.330238	0.00040628	actin binding LIM protein 1 [Source:HGNC Symbol;Acc:HGNC:78]
ENSG00000179889	PDXDC1	protein_coding	0.329328	0.000641462	pyridoxal dependent decarboxylase domain containing 1 [Source:HGNC Symbol;Acc:HGNC:28995]
ENSG00000151327	FAM177A1	protein_coding	-0.32932	0.0340365	family with sequence similarity 177 member A1 [Source:HGNC Symbol;Acc:HGNC:19829]
ENSG00000136436	CALCOCO2	protein_coding	0.329178	0.00643729	calcium binding and coiled-coil domain 2 [Source:HGNC Symbol;Acc:HGNC:29912]
ENSG00000104081	BMF	protein_coding	-0.329087	0.0495265	Bcl2 modifying factor [Source:HGNC Symbol;Acc:HGNC:24132]
ENSG00000106633	GCK	protein_coding	-0.325371	0.0403822	glucokinase [Source:HGNC Symbol;Acc:HGNC:4195]
ENSG00000049759	NEDD4L	protein_coding	0.325147	0.00884433	NEDD4 like E3 ubiquitin protein ligase [Source:HGNC Symbol;Acc:HGNC:7728]
ENSG00000157985	AGAP1	protein_coding	0.324023	0.0268445	ArfGAP with GTPase domain ankyrin repeat and PH domain 1 [Source:HGNC Symbol;Acc:HGNC:16922]
ENSG00000160752	FDPS	protein_coding	0.323941	0.0181345	farnesyl diphosphate synthase [Source:HGNC Symbol;Acc:HGNC:3631]
ENSG00000197956	S100A6	protein_coding	-0.32367	0.0157594	S100 calcium binding protein A6 [Source:HGNC Symbol;Acc:HGNC:10496]
ENSG00000145321	GC	protein_coding	0.323544	0.00437385	GC vitamin D binding protein [Source:HGNC Symbol;Acc:HGNC:4187]
ENSG00000078098	FAP	protein_coding	-0.323515	0.0329504	fibroblast activation protein alpha [Source:HGNC Symbol;Acc:HGNC:3590]
ENSG00000101940	WDR13	protein_coding	0.323506	0.0421102	WD repeat domain 13 [Source:HGNC Symbol;Acc:HGNC:14352]
ENSG00000183742	MACC1	protein_coding	-0.321987	0.0208238	MET transcriptional regulator MACC1 [Source:HGNC Symbol;Acc:HGNC:30215]
ENSG00000176840	MIR7-3HG	lncRNA	0.32176	0.0113545	MIR7-3 host gene [Source:HGNC Symbol;Acc:HGNC:30049]
ENSG00000165406	MARCHF8	protein_coding	-0.32149	0.00745619	membrane associated ring-CH-type finger 8 [Source:HGNC Symbol;Acc:HGNC:23356]
ENSG00000149485	FADS1	protein_coding	0.321464	0.0179603	fatty acid desaturase 1 [Source:HGNC Symbol;Acc:HGNC:3574]
ENSG00000162734	PEA15	protein_coding	-0.320874	0.0267001	proliferation and apoptosis adaptor protein 15 [Source:HGNC Symbol;Acc:HGNC:8822]
ENSG00000083857	FAT1	protein_coding	0.320036	0.00475275	FAT atypical cadherin 1 [Source:HGNC Symbol;Acc:HGNC:3595]
ENSG00000067992	PDK3	protein_coding	-0.317404	0.0451775	pyruvate dehydrogenase kinase 3 [Source:HGNC Symbol;Acc:HGNC:8811]
ENSG00000138032	PPM1B	protein_coding	0.317286	0.0444309	protein phosphatase Mg2+/Mn2+ dependent 1B [Source:HGNC Symbol;Acc:HGNC:9276]
ENSG00000145632	PLK2	protein_coding	-0.316076	0.00494393	polo like kinase 2 [Source:HGNC Symbol;Acc:HGNC:19699]
ENSG00000156675	RAB11FIP1	protein_coding	-0.316025	0.000878789	RAB11 family interacting protein 1 [Source:HGNC Symbol;Acc:HGNC:30265]
ENSG00000127824	TUBA4A	protein_coding	-0.315782	0.015405	tubulin alpha 4a [Source:HGNC Symbol;Acc:HGNC:12407]
ENSG00000033800	PIAS1	protein_coding	0.31539	0.00795862	protein inhibitor of activated STAT 1 [Source:HGNC Symbol;Acc:HGNC:2752]
ENSG00000197324	LRP10	protein_coding	-0.315267	0.00172726	LDL receptor related protein 10 [Source:HGNC Symbol;Acc:HGNC:14553]
ENSG00000157542	KCNJ6	protein_coding	0.314834	0.0056699	potassium inwardly rectifying channel subfamily J member 6 [Source:HGNC Symbol;Acc:HGNC:6267]
ENSG00000114166	KAT2B	protein_coding	0.314437	0.00884518	lysine acetyltransferase 2B [Source:HGNC Symbol;Acc:HGNC:8638]
ENSG00000140443	IGF1R	protein_coding	0.314284	0.0294573	insulin like growth factor 1 receptor [Source:HGNC Symbol;Acc:HGNC:5465]
ENSG00000124486	USP9X	protein_coding	0.313811	0.00532833	ubiquitin specific peptidase 9 X-linked [Source:HGNC Symbol;Acc:HGNC:12632]
ENSG00000139998	RAB15	protein_coding	-0.313807	0.0473193	RAB15 member RAS oncogene family [Source:HGNC Symbol;Acc:HGNC:20150]
ENSG00000153214	TMEM87B	protein_coding	-0.313299	0.0385096	transmembrane protein 87B [Source:HGNC Symbol;Acc:HGNC:25913]
ENSG00000001084	GCLC	protein_coding	-0.311892	0.0388869	glutamate-cysteine ligase catalytic subunit [Source:HGNC Symbol;Acc:HGNC:4311]
ENSG00000108582	CPD	protein_coding	0.310499	0.0174042	carboxypeptidase D [Source:HGNC Symbol;Acc:HGNC:2301]
ENSG00000127314	RAP1B	protein_coding	-0.309736	0.0082492	RAP1B member of RAS oncogene family [Source:HGNC Symbol;Acc:HGNC:9857]
ENSG00000178467	P4HTM	protein_coding	0.309687	0.0213508	prolyl 4-hydroxylase transmembrane [Source:HGNC Symbol;Acc:HGNC:28858]
ENSG00000103769	RAB11A	protein_coding	-0.309292	0.00280057	RAB11A member RAS oncogene family [Source:HGNC Symbol;Acc:HGNC:9760]
ENSG00000102316	MAGED2	protein_coding	-0.30897	0.00296869	MAGE family member D2 [Source:HGNC Symbol;Acc:HGNC:16353]
ENSG00000166710	B2M	protein_coding	-0.308165	0.00313344	beta-2-microglobulin [Source:HGNC Symbol;Acc:HGNC:914]
ENSG00000078269	SYNJ2	protein_coding	-0.307922	0.0155334	synaptojanin 2 [Source:HGNC Symbol;Acc:HGNC:11504]
ENSG00000121064	SCPEP1	protein_coding	0.307792	0.0352039	serine carboxypeptidase 1 [Source:HGNC Symbol;Acc:HGNC:29507]
ENSG00000165661	QSOX2	protein_coding	0.307591	0.0297455	quiescin sulfhydryl oxidase 2 [Source:HGNC Symbol;Acc:HGNC:30249]
ENSG00000152223	EPG5	protein_coding	0.307495	0.0316836	ectopic P-granules autophagy protein 5 homolog [Source:HGNC Symbol;Acc:HGNC:29331]
ENSG00000006071	ABCC8	protein_coding	0.307005	0.00220035	ATP binding cassette subfamily C member 8 [Source:HGNC Symbol;Acc:HGNC:59]
ENSG00000128731	HERC2	protein_coding	0.306816	0.0131819	HECT and RLD domain containing E3 ubiquitin protein ligase 2 [Source:HGNC Symbol;Acc:HGNC:4868]
ENSG00000171303	KCNK3	protein_coding	-0.306471	0.0218003	potassium two pore domain channel subfamily K member 3 [Source:HGNC Symbol;Acc:HGNC:6278]
ENSG00000100722	ZC3H14	protein_coding	0.305098	0.0118189	zinc finger CCCH-type containing 14 [Source:HGNC Symbol;Acc:HGNC:20509]
ENSG00000165092	ALDH1A1	protein_coding	-0.305012	0.0122717	aldehyde dehydrogenase 1 family member A1 [Source:HGNC Symbol;Acc:HGNC:402]
ENSG00000151229	SLC2A13	protein_coding	-0.304545	0.0139911	solute carrier family 2 member 13 [Source:HGNC Symbol;Acc:HGNC:15956]
ENSG00000166562	SEC11C	protein_coding	-0.304239	0.0302694	SEC11 homolog C signal peptidase complex subunit [Source:HGNC Symbol;Acc:HGNC:23400]
ENSG00000105438	KDELR1	protein_coding	0.304171	0.0125386	KDEL endoplasmic reticulum protein retention receptor 1 [Source:HGNC Symbol;Acc:HGNC:6304]
ENSG00000184009	ACTG1	protein_coding	-0.30397	0.000470976	actin gamma 1 [Source:HGNC Symbol;Acc:HGNC:144]
ENSG00000165997	ARL5B	protein_coding	-0.301804	0.041349	ADP ribosylation factor like GTPase 5B [Source:HGNC Symbol;Acc:HGNC:23052]
ENSG00000115091	ACTR3	protein_coding	-0.301601	0.00357123	actin related protein 3 [Source:HGNC Symbol;Acc:HGNC:170]
ENSG00000116791	CRYZ	protein_coding	-0.30137	0.0259689	crystallin zeta [Source:HGNC Symbol;Acc:HGNC:2419]
ENSG00000132669	RIN2	protein_coding	0.300975	0.00467604	Ras and Rab interactor 2 [Source:HGNC Symbol;Acc:HGNC:18750]
ENSG00000134243	SORT1	protein_coding	0.300019	0.00400416	sortilin 1 [Source:HGNC Symbol;Acc:HGNC:11186]
ENSG00000165322	ARHGAP12	protein_coding	0.3	0.0251923	Rho GTPase activating protein 12 [Source:HGNC Symbol;Acc:HGNC:16348]
ENSG00000106780	MEGF9	protein_coding	-0.29986	0.0466958	multiple EGF like domains 9 [Source:HGNC Symbol;Acc:HGNC:3234]
ENSG00000006576	PHTF2	protein_coding	-0.299346	0.0152338	putative homeodomain transcription factor 2 [Source:HGNC Symbol;Acc:HGNC:13411]
ENSG00000155093	PTPRN2	protein_coding	0.298283	0.0250739	protein tyrosine phosphatase receptor type N2 [Source:HGNC Symbol;Acc:HGNC:9677]
ENSG00000120694	HSPH1	protein_coding	-0.298129	0.00637029	heat shock protein family H (Hsp110) member 1 [Source:HGNC Symbol;Acc:HGNC:16969]
ENSG00000132475	H3-3B	protein_coding	-0.297327	0.00185103	H3.3 histone B [Source:HGNC Symbol;Acc:HGNC:4765]
ENSG00000235162	C12orf75	protein_coding	-0.297306	0.0384413	chromosome 12 open reading frame 75 [Source:HGNC Symbol;Acc:HGNC:35164]
ENSG00000164715	LMTK2	protein_coding	0.295341	0.0197764	lemur tyrosine kinase 2 [Source:HGNC Symbol;Acc:HGNC:17880]
ENSG00000115310	RTN4	protein_coding	-0.294693	0.00565541	reticulon 4 [Source:HGNC Symbol;Acc:HGNC:14085]
ENSG00000213719	CLIC1	protein_coding	-0.293895	0.00315424	chloride intracellular channel 1 [Source:HGNC Symbol;Acc:HGNC:2062]
ENSG00000150907	FOXO1	protein_coding	0.293833	0.0258938	forkhead box O1 [Source:HGNC Symbol;Acc:HGNC:3819]
ENSG00000105976	MET	protein_coding	-0.293134	0.047327	MET proto-oncogene receptor tyrosine kinase [Source:HGNC Symbol;Acc:HGNC:7029]
ENSG00000164040	PGRMC2	protein_coding	-0.292488	0.0399398	progesterone receptor membrane component 2 [Source:HGNC Symbol;Acc:HGNC:16089]
ENSG00000173744	AGFG1	protein_coding	0.292131	0.0122705	ArfGAP with FG repeats 1 [Source:HGNC Symbol;Acc:HGNC:5175]
ENSG00000150093	ITGB1	protein_coding	-0.292089	0.0046181	integrin subunit beta 1 [Source:HGNC Symbol;Acc:HGNC:6153]
ENSG00000156299	TIAM1	protein_coding	0.29099	0.0274543	TIAM Rac1 associated GEF 1 [Source:HGNC Symbol;Acc:HGNC:11805]
ENSG00000055163	CYFIP2	protein_coding	0.290857	0.0490675	cytoplasmic FMR1 interacting protein 2 [Source:HGNC Symbol;Acc:HGNC:13760]
ENSG00000115504	EHBP1	protein_coding	-0.29039	0.0340293	EH domain binding protein 1 [Source:HGNC Symbol;Acc:HGNC:29144]
ENSG00000101596	SMCHD1	protein_coding	0.290374	0.0316644	structural maintenance of chromosomes flexible hinge domain containing 1 [Source:HGNC Symbol;Acc:HGNC:29090]
ENSG00000108828	VAT1	protein_coding	-0.28985	0.0057441	vesicle amine transport 1 [Source:HGNC Symbol;Acc:HGNC:16919]
ENSG00000149212	SESN3	protein_coding	0.289729	0.0375601	sestrin 3 [Source:HGNC Symbol;Acc:HGNC:23060]
ENSG00000140943	MBTPS1	protein_coding	0.289206	0.0219252	membrane bound transcription factor peptidase site 1 [Source:HGNC Symbol;Acc:HGNC:15456]
ENSG00000145901	TNIP1	protein_coding	-0.288505	0.0176441	TNFAIP3 interacting protein 1 [Source:HGNC Symbol;Acc:HGNC:16903]
ENSG00000214548	MEG3	lncRNA	-0.288048	0.00844654	maternally expressed 3 [Source:HGNC Symbol;Acc:HGNC:14575]
ENSG00000085719	CPNE3	protein_coding	-0.287184	0.0473193	copine 3 [Source:HGNC Symbol;Acc:HGNC:2316]
ENSG00000148672	GLUD1	protein_coding	0.286604	0.0113499	glutamate dehydrogenase 1 [Source:HGNC Symbol;Acc:HGNC:4335]
ENSG00000168003	SLC3A2	protein_coding	-0.286602	0.00727744	solute carrier family 3 member 2 [Source:HGNC Symbol;Acc:HGNC:11026]
ENSG00000023287	RB1CC1	protein_coding	0.28472	0.0223879	RB1 inducible coiled-coil 1 [Source:HGNC Symbol;Acc:HGNC:15574]
ENSG00000158710	TAGLN2	protein_coding	-0.282397	0.00673168	transgelin 2 [Source:HGNC Symbol;Acc:HGNC:11554]
ENSG00000100401	RANGAP1	protein_coding	-0.282018	0.0421061	Ran GTPase activating protein 1 [Source:HGNC Symbol;Acc:HGNC:9854]
ENSG00000149925	ALDOA	protein_coding	-0.280907	0.0213003	aldolase fructose-bisphosphate A [Source:HGNC Symbol;Acc:HGNC:414]
ENSG00000052795	FNIP2	protein_coding	-0.280212	0.0447518	folliculin interacting protein 2 [Source:HGNC Symbol;Acc:HGNC:29280]
ENSG00000105856	HBP1	protein_coding	-0.278203	0.0297204	HMG-box transcription factor 1 [Source:HGNC Symbol;Acc:HGNC:23200]
ENSG00000187109	NAP1L1	protein_coding	-0.278143	0.0250739	nucleosome assembly protein 1 like 1 [Source:HGNC Symbol;Acc:HGNC:7637]
ENSG00000104219	ZDHHC2	protein_coding	-0.275932	0.0245844	zinc finger DHHC-type palmitoyltransferase 2 [Source:HGNC Symbol;Acc:HGNC:18469]
ENSG00000143153	ATP1B1	protein_coding	0.275922	0.00521681	ATPase Na+/K+ transporting subunit beta 1 [Source:HGNC Symbol;Acc:HGNC:804]
ENSG00000165650	PDZD8	protein_coding	0.27514	0.0101599	PDZ domain containing 8 [Source:HGNC Symbol;Acc:HGNC:26974]
ENSG00000152601	MBNL1	protein_coding	0.274827	0.0113545	muscleblind like splicing regulator 1 [Source:HGNC Symbol;Acc:HGNC:6923]
ENSG00000163191	S100A11	protein_coding	-0.271246	0.0278825	S100 calcium binding protein A11 [Source:HGNC Symbol;Acc:HGNC:10488]
ENSG00000143933	CALM2	protein_coding	-0.270425	0.00584797	calmodulin 2 [Source:HGNC Symbol;Acc:HGNC:1445]
ENSG00000116679	IVNS1ABP	protein_coding	0.270166	0.042547	influenza virus NS1A binding protein [Source:HGNC Symbol;Acc:HGNC:16951]
ENSG00000163618	CADPS	protein_coding	-0.26968	0.0092996	calcium dependent secretion activator [Source:HGNC Symbol;Acc:HGNC:1426]
ENSG00000120256	LRP11	protein_coding	-0.269454	0.0346562	LDL receptor related protein 11 [Source:HGNC Symbol;Acc:HGNC:16936]
ENSG00000147852	VLDLR	protein_coding	-0.269008	0.0465394	very low density lipoprotein receptor [Source:HGNC Symbol;Acc:HGNC:12698]
ENSG00000189403	HMGB1	protein_coding	-0.265684	0.0139911	high mobility group box 1 [Source:HGNC Symbol;Acc:HGNC:4983]
ENSG00000136888	ATP6V1G1	protein_coding	-0.265492	0.0436668	ATPase H+ transporting V1 subunit G1 [Source:HGNC Symbol;Acc:HGNC:864]
ENSG00000112378	PERP	protein_coding	-0.265366	0.0316508	p53 apoptosis effector related to PMP22 [Source:HGNC Symbol;Acc:HGNC:17637]
ENSG00000127955	GNAI1	protein_coding	0.265124	0.0484216	G protein subunit alpha i1 [Source:HGNC Symbol;Acc:HGNC:4384]
ENSG00000198431	TXNRD1	protein_coding	-0.264774	0.0175329	thioredoxin reductase 1 [Source:HGNC Symbol;Acc:HGNC:12437]
ENSG00000186480	INSIG1	protein_coding	0.264349	0.0440424	insulin induced gene 1 [Source:HGNC Symbol;Acc:HGNC:6083]
ENSG00000054356	PTPRN	protein_coding	-0.263495	0.0293769	protein tyrosine phosphatase receptor type N [Source:HGNC Symbol;Acc:HGNC:9676]
ENSG00000089220	PEBP1	protein_coding	0.263439	0.0214361	phosphatidylethanolamine binding protein 1 [Source:HGNC Symbol;Acc:HGNC:8630]
ENSG00000147488	ST18	protein_coding	0.261277	0.0284962	ST18 C2H2C-type zinc finger transcription factor [Source:HGNC Symbol;Acc:HGNC:18695]
ENSG00000112081	SRSF3	protein_coding	-0.259987	0.0297204	serine and arginine rich splicing factor 3 [Source:HGNC Symbol;Acc:HGNC:10785]
ENSG00000255112	CHMP1B	protein_coding	-0.259565	0.0406172	charged multivesicular body protein 1B [Source:HGNC Symbol;Acc:HGNC:24287]
ENSG00000108518	PFN1	protein_coding	-0.258605	0.0199777	profilin 1 [Source:HGNC Symbol;Acc:HGNC:8881]
ENSG00000044115	CTNNA1	protein_coding	-0.258451	0.00795898	catenin alpha 1 [Source:HGNC Symbol;Acc:HGNC:2509]
ENSG00000157388	CACNA1D	protein_coding	0.255623	0.0175329	calcium voltage-gated channel subunit alpha1 D [Source:HGNC Symbol;Acc:HGNC:1391]
ENSG00000198663	C6orf89	protein_coding	0.255035	0.0250739	chromosome 6 open reading frame 89 [Source:HGNC Symbol;Acc:HGNC:21114]
ENSG00000077235	GTF3C1	protein_coding	0.254926	0.0384457	general transcription factor IIIC subunit 1 [Source:HGNC Symbol;Acc:HGNC:4664]
ENSG00000125851	PCSK2	protein_coding	0.254665	0.00970721	proprotein convertase subtilisin/kexin type 2 [Source:HGNC Symbol;Acc:HGNC:8744]
ENSG00000127603	MACF1	protein_coding	-0.251126	0.014616	microtubule actin crosslinking factor 1 [Source:HGNC Symbol;Acc:HGNC:13664]
ENSG00000141424	SLC39A6	protein_coding	-0.25062	0.0364518	solute carrier family 39 member 6 [Source:HGNC Symbol;Acc:HGNC:18607]
ENSG00000168298	H1-4	protein_coding	-0.24862	0.0296893	H1.4 linker histone cluster member [Source:HGNC Symbol;Acc:HGNC:4718]
ENSG00000189060	H1-0	protein_coding	-0.248032	0.0418602	H1.0 linker histone [Source:HGNC Symbol;Acc:HGNC:4714]
ENSG00000092841	MYL6	protein_coding	-0.247391	0.0149384	myosin light chain 6 [Source:HGNC Symbol;Acc:HGNC:7587]
ENSG00000189266	PNRC2	protein_coding	-0.247141	0.0367985	proline rich nuclear receptor coactivator 2 [Source:HGNC Symbol;Acc:HGNC:23158]
ENSG00000172757	CFL1	protein_coding	-0.243731	0.0284292	cofilin 1 [Source:HGNC Symbol;Acc:HGNC:1874]
ENSG00000134333	LDHA	protein_coding	-0.241477	0.0257885	lactate dehydrogenase A [Source:HGNC Symbol;Acc:HGNC:6535]
ENSG00000115415	STAT1	protein_coding	-0.241109	0.0315518	signal transducer and activator of transcription 1 [Source:HGNC Symbol;Acc:HGNC:11362]
ENSG00000198682	PAPSS2	protein_coding	-0.241069	0.041625	3'-phosphoadenosine 5'-phosphosulfate synthase 2 [Source:HGNC Symbol;Acc:HGNC:8604]
ENSG00000138448	ITGAV	protein_coding	-0.239049	0.0460754	integrin subunit alpha V [Source:HGNC Symbol;Acc:HGNC:6150]
ENSG00000133169	BEX1	protein_coding	-0.238699	0.0433741	brain expressed X-linked 1 [Source:HGNC Symbol;Acc:HGNC:1036]
ENSG00000166922	SCG5	protein_coding	0.233504	0.0222609	secretogranin V [Source:HGNC Symbol;Acc:HGNC:10816]
ENSG00000196305	IARS1	protein_coding	0.228414	0.0403564	isoleucyl-tRNA synthetase 1 [Source:HGNC Symbol;Acc:HGNC:5330]
ENSG00000167460	TPM4	protein_coding	-0.225866	0.0403564	tropomyosin 4 [Source:HGNC Symbol;Acc:HGNC:12013]
ENSG00000115306	SPTBN1	protein_coding	-0.224192	0.028967	spectrin beta non-erythrocytic 1 [Source:HGNC Symbol;Acc:HGNC:11275]
ENSG00000132359	RAP1GAP2	protein_coding	-0.223908	0.0484945	RAP1 GTPase activating protein 2 [Source:HGNC Symbol;Acc:HGNC:29176]

## Sheet: EndoC_cells
Ensembl_Gene_ID	Gene_Name	Gene_Biotype	log2FoldChange	padj	Description
ENSG00000087495	PHACTR3	protein_coding	6.42525	2.26383e-69	phosphatase and actin regulator 3 [Source:HGNC Symbol;Acc:HGNC:15833]
ENSG00000109906	ZBTB16	protein_coding	5.6579	2.75264e-26	zinc finger and BTB domain containing 16 [Source:HGNC Symbol;Acc:HGNC:12930]
ENSG00000141744	PNMT	protein_coding	5.44235	1.5223e-117	phenylethanolamine N-methyltransferase [Source:HGNC Symbol;Acc:HGNC:9160]
ENSG00000170379	TCAF2	protein_coding	4.61906	0	TRPM8 channel associated factor 2 [Source:HGNC Symbol;Acc:HGNC:26878]
ENSG00000169860	P2RY1	protein_coding	4.40385	1.07093e-83	purinergic receptor P2Y1 [Source:HGNC Symbol;Acc:HGNC:8539]
ENSG00000096060	FKBP5	protein_coding	4.33207	0	FKBP prolyl isomerase 5 [Source:HGNC Symbol;Acc:HGNC:3721]
ENSG00000253882		transcribed_unprocessed_pseudogene	4.17027	3.00401e-234	family with sequence similarity 115 member C (FAM115C) pseudogene
ENSG00000135604	STX11	protein_coding	4.13566	2.22718e-26	syntaxin 11 [Source:HGNC Symbol;Acc:HGNC:11429]
ENSG00000124440	HIF3A	protein_coding	4.07841	8.25063e-124	hypoxia inducible factor 3 subunit alpha [Source:HGNC Symbol;Acc:HGNC:15825]
ENSG00000233041	PHGR1	protein_coding	3.98126	1.08363e-14	proline histidine and glycine rich 1 [Source:HGNC Symbol;Acc:HGNC:37226]
ENSG00000114812	VIPR1	protein_coding	3.84618	7.46682e-56	vasoactive intestinal peptide receptor 1 [Source:HGNC Symbol;Acc:HGNC:12694]
ENSG00000084110	HAL	protein_coding	3.66617	8.91544e-89	histidine ammonia-lyase [Source:HGNC Symbol;Acc:HGNC:4806]
ENSG00000283537		transcribed_unprocessed_pseudogene	3.58271	6.1732e-117	novel TRPM8 channel-associated factor pseudogene
ENSG00000108576	SLC6A4	protein_coding	-3.44719	1.52076e-12	solute carrier family 6 member 4 [Source:HGNC Symbol;Acc:HGNC:11050]
ENSG00000147394	ZNF185	protein_coding	3.44578	2.61033e-183	zinc finger protein 185 with LIM domain [Source:HGNC Symbol;Acc:HGNC:12976]
ENSG00000144366	GULP1	protein_coding	3.42108	1.16219e-22	GULP PTB domain containing engulfment adaptor 1 [Source:HGNC Symbol;Acc:HGNC:18649]
ENSG00000113805	CNTN3	protein_coding	3.29203	6.93847e-64	contactin 3 [Source:HGNC Symbol;Acc:HGNC:2173]
ENSG00000124713	GNMT	protein_coding	3.28211	4.88182e-12	glycine N-methyltransferase [Source:HGNC Symbol;Acc:HGNC:4415]
ENSG00000163623	NKX6-1	protein_coding	-3.23364	4.6237e-105	NK6 homeobox 1 [Source:HGNC Symbol;Acc:HGNC:7839]
ENSG00000221869	CEBPD	protein_coding	3.1979	1.07998e-22	CCAAT enhancer binding protein delta [Source:HGNC Symbol;Acc:HGNC:1835]
ENSG00000115112	TFCP2L1	protein_coding	3.16413	1.62547e-221	transcription factor CP2 like 1 [Source:HGNC Symbol;Acc:HGNC:17925]
ENSG00000271321	CTAGE6	protein_coding	3.09727	8.39077e-10	CTAGE family member 6 [Source:HGNC Symbol;Acc:HGNC:28644]
ENSG00000173406	DAB1	protein_coding	3.05015	4.18629e-47	DAB adaptor protein 1 [Source:HGNC Symbol;Acc:HGNC:2661]
ENSG00000122367	LDB3	protein_coding	3.02045	5.651e-50	LIM domain binding 3 [Source:HGNC Symbol;Acc:HGNC:15710]
ENSG00000136997	MYC	protein_coding	3.01458	4.10221e-11	MYC proto-oncogene bHLH transcription factor [Source:HGNC Symbol;Acc:HGNC:7553]
ENSG00000120693	SMAD9	protein_coding	-2.95163	8.91544e-89	SMAD family member 9 [Source:HGNC Symbol;Acc:HGNC:6774]
ENSG00000205929	C21orf62	protein_coding	2.93009	3.49174e-14	chromosome 21 open reading frame 62 [Source:HGNC Symbol;Acc:HGNC:1305]
ENSG00000155657	TTN	protein_coding	-2.92427	4.28841e-63	titin [Source:HGNC Symbol;Acc:HGNC:12403]
ENSG00000134042	MRO	protein_coding	2.90775	2.03576e-10	maestro [Source:HGNC Symbol;Acc:HGNC:24121]
ENSG00000139144	PIK3C2G	protein_coding	2.89392	4.81787e-12	phosphatidylinositol-4-phosphate 3-kinase catalytic subunit type 2 gamma [Source:HGNC Symbol;Acc:HGNC:8973]
ENSG00000102174	PHEX	protein_coding	2.88676	8.11565e-11	phosphate regulating endopeptidase homolog X-linked [Source:HGNC Symbol;Acc:HGNC:8918]
ENSG00000239282	CASTOR1	protein_coding	2.84144	5.23892e-12	cytosolic arginine sensor for mTORC1 subunit 1 [Source:HGNC Symbol;Acc:HGNC:34423]
ENSG00000101445	PPP1R16B	protein_coding	2.83996	1.84736e-37	protein phosphatase 1 regulatory subunit 16B [Source:HGNC Symbol;Acc:HGNC:15850]
ENSG00000245750	DRAIC	lncRNA	-2.79774	3.9921e-09	downregulated RNA in cancer inhibitor of cell invasion and migration [Source:HGNC Symbol;Acc:HGNC:27082]
ENSG00000139352	ASCL1	protein_coding	-2.79266	2.99251e-11	achaete-scute family bHLH transcription factor 1 [Source:HGNC Symbol;Acc:HGNC:738]
ENSG00000121454	LHX4	protein_coding	2.7735	1.10295e-77	LIM homeobox 4 [Source:HGNC Symbol;Acc:HGNC:21734]
ENSG00000185559	DLK1	protein_coding	2.74407	3.1937e-78	delta like non-canonical Notch ligand 1 [Source:HGNC Symbol;Acc:HGNC:2907]
ENSG00000188483	IER5L	protein_coding	2.71351	2.27849e-27	immediate early response 5 like [Source:HGNC Symbol;Acc:HGNC:23679]
ENSG00000118515	SGK1	protein_coding	2.71196	1.27866e-42	serum/glucocorticoid regulated kinase 1 [Source:HGNC Symbol;Acc:HGNC:10810]
ENSG00000140332	TLE3	protein_coding	-2.6318	5.04402e-16	TLE family member 3 transcriptional corepressor [Source:HGNC Symbol;Acc:HGNC:11839]
ENSG00000121068	TBX2	protein_coding	2.63097	7.77192e-16	T-box transcription factor 2 [Source:HGNC Symbol;Acc:HGNC:11597]
ENSG00000153064	BANK1	protein_coding	2.60381	4.48078e-15	B cell scaffold protein with ankyrin repeats 1 [Source:HGNC Symbol;Acc:HGNC:18233]
ENSG00000139515	PDX1	protein_coding	-2.56586	8.18589e-87	pancreatic and duodenal homeobox 1 [Source:HGNC Symbol;Acc:HGNC:6107]
ENSG00000171956	FOXB1	protein_coding	-2.53041	4.46732e-23	forkhead box B1 [Source:HGNC Symbol;Acc:HGNC:3799]
ENSG00000225096		lncRNA	2.49745	1.34879e-23	novel transcript
ENSG00000198785	GRIN3A	protein_coding	-2.4972	1.73271e-26	glutamate ionotropic receptor NMDA type subunit 3A [Source:HGNC Symbol;Acc:HGNC:16767]
ENSG00000155849	ELMO1	protein_coding	-2.49409	1.6053e-05	engulfment and cell motility 1 [Source:HGNC Symbol;Acc:HGNC:16286]
ENSG00000139209	SLC38A4	protein_coding	2.4833	2.57038e-37	solute carrier family 38 member 4 [Source:HGNC Symbol;Acc:HGNC:14679]
ENSG00000083454	P2RX5	protein_coding	2.47095	1.6071e-22	purinergic receptor P2X 5 [Source:HGNC Symbol;Acc:HGNC:8536]
ENSG00000138496	PARP9	protein_coding	2.47021	1.81771e-104	poly(ADP-ribose) polymerase family member 9 [Source:HGNC Symbol;Acc:HGNC:24118]
ENSG00000144218	AFF3	protein_coding	2.4615	2.01958e-10	AF4/FMR2 family member 3 [Source:HGNC Symbol;Acc:HGNC:6473]
ENSG00000075223	SEMA3C	protein_coding	-2.4432	2.549e-05	semaphorin 3C [Source:HGNC Symbol;Acc:HGNC:10725]
ENSG00000196542	SPTSSB	protein_coding	-2.43315	1.13224e-06	serine palmitoyltransferase small subunit B [Source:HGNC Symbol;Acc:HGNC:24045]
ENSG00000150625	GPM6A	protein_coding	2.40049	4.48085e-24	glycoprotein M6A [Source:HGNC Symbol;Acc:HGNC:4460]
ENSG00000163492	CCDC141	protein_coding	-2.38476	2.70031e-11	coiled-coil domain containing 141 [Source:HGNC Symbol;Acc:HGNC:26821]
ENSG00000183454	GRIN2A	protein_coding	-2.35584	0.00074109	glutamate ionotropic receptor NMDA type subunit 2A [Source:HGNC Symbol;Acc:HGNC:4585]
ENSG00000100253	MIOX	protein_coding	2.34599	5.87711e-32	myo-inositol oxygenase [Source:HGNC Symbol;Acc:HGNC:14522]
ENSG00000163331	DAPL1	protein_coding	2.28251	2.25079e-09	death associated protein like 1 [Source:HGNC Symbol;Acc:HGNC:21490]
ENSG00000178882	RFLNA	protein_coding	-2.27387	5.83477e-07	refilin A [Source:HGNC Symbol;Acc:HGNC:27051]
ENSG00000053747	LAMA3	protein_coding	2.26519	1.65099e-05	laminin subunit alpha 3 [Source:HGNC Symbol;Acc:HGNC:6483]
ENSG00000124205	EDN3	protein_coding	2.24694	9.39702e-19	endothelin 3 [Source:HGNC Symbol;Acc:HGNC:3178]
ENSG00000177359		transcribed_unprocessed_pseudogene	2.23885	2.22094e-05	ovostatin 2
ENSG00000186369	LINC00643	transcribed_unitary_pseudogene	2.23581	1.67321e-80	long intergenic non-protein coding RNA 643 [Source:HGNC Symbol;Acc:HGNC:44296]
ENSG00000107551	RASSF4	protein_coding	2.23466	9.79299e-181	Ras association domain family member 4 [Source:HGNC Symbol;Acc:HGNC:20793]
ENSG00000173991	TCAP	protein_coding	2.22241	2.28761e-08	titin-cap [Source:HGNC Symbol;Acc:HGNC:11610]
ENSG00000122585	NPY	protein_coding	2.21108	8.61415e-37	neuropeptide Y [Source:HGNC Symbol;Acc:HGNC:7955]
ENSG00000065320	NTN1	protein_coding	-2.20917	1.12274e-47	netrin 1 [Source:HGNC Symbol;Acc:HGNC:8029]
ENSG00000166407	LMO1	protein_coding	-2.18424	7.14712e-06	LIM domain only 1 [Source:HGNC Symbol;Acc:HGNC:6641]
ENSG00000279878		TEC	2.16411	2.42278e-10	novel transcript
ENSG00000108551	RASD1	protein_coding	2.14963	1.38079e-36	ras related dexamethasone induced 1 [Source:HGNC Symbol;Acc:HGNC:15828]
ENSG00000065534	MYLK	protein_coding	2.14661	1.44359e-32	myosin light chain kinase [Source:HGNC Symbol;Acc:HGNC:7590]
ENSG00000182747	SLC35D3	protein_coding	2.14001	5.65224e-10	solute carrier family 35 member D3 [Source:HGNC Symbol;Acc:HGNC:15621]
ENSG00000116285	ERRFI1	protein_coding	2.13516	2.31983e-176	ERBB receptor feedback inhibitor 1 [Source:HGNC Symbol;Acc:HGNC:18185]
ENSG00000160712	IL6R	protein_coding	2.1182	4.52051e-123	interleukin 6 receptor [Source:HGNC Symbol;Acc:HGNC:6019]
ENSG00000123119	NECAB1	protein_coding	2.118	2.24505e-11	N-terminal EF-hand calcium binding protein 1 [Source:HGNC Symbol;Acc:HGNC:20983]
ENSG00000116106	EPHA4	protein_coding	-2.11156	2.22582e-12	EPH receptor A4 [Source:HGNC Symbol;Acc:HGNC:3388]
ENSG00000150893	FREM2	protein_coding	-2.10833	1.17067e-46	FRAS1 related extracellular matrix 2 [Source:HGNC Symbol;Acc:HGNC:25396]
ENSG00000147003	CLTRN	protein_coding	2.10821	2.19781e-31	collectrin amino acid transport regulator [Source:HGNC Symbol;Acc:HGNC:29437]
ENSG00000173193	PARP14	protein_coding	2.08327	2.62953e-22	poly(ADP-ribose) polymerase family member 14 [Source:HGNC Symbol;Acc:HGNC:29232]
ENSG00000171621	SPSB1	protein_coding	2.06446	2.82057e-14	splA/ryanodine receptor domain and SOCS box containing 1 [Source:HGNC Symbol;Acc:HGNC:30628]
ENSG00000103546	SLC6A2	protein_coding	-2.04773	1.30142e-09	solute carrier family 6 member 2 [Source:HGNC Symbol;Acc:HGNC:11048]
ENSG00000073756	PTGS2	protein_coding	-2.04701	6.5686e-41	prostaglandin-endoperoxide synthase 2 [Source:HGNC Symbol;Acc:HGNC:9605]
ENSG00000137571	SLCO5A1	protein_coding	2.04074	9.96706e-58	solute carrier organic anion transporter family member 5A1 [Source:HGNC Symbol;Acc:HGNC:19046]
ENSG00000170271	FAXDC2	protein_coding	2.01114	9.15152e-10	fatty acid hydroxylase domain containing 2 [Source:HGNC Symbol;Acc:HGNC:1334]
ENSG00000011347	SYT7	protein_coding	2.00367	1.50291e-238	synaptotagmin 7 [Source:HGNC Symbol;Acc:HGNC:11514]
ENSG00000173548	SNX33	protein_coding	1.99763	5.31079e-14	sorting nexin 33 [Source:HGNC Symbol;Acc:HGNC:28468]
ENSG00000176928	GCNT4	protein_coding	-1.98627	2.10868e-36	glucosaminyl (N-acetyl) transferase 4 [Source:HGNC Symbol;Acc:HGNC:17973]
ENSG00000099860	GADD45B	protein_coding	1.98594	9.4311e-13	growth arrest and DNA damage inducible beta [Source:HGNC Symbol;Acc:HGNC:4096]
ENSG00000141433	ADCYAP1	protein_coding	-1.97456	0.00409596	adenylate cyclase activating polypeptide 1 [Source:HGNC Symbol;Acc:HGNC:241]
ENSG00000256443		lncRNA	1.96718	3.705e-06	novel transcript
ENSG00000226508	LINC01918	lncRNA	-1.95797	0.0042108	long intergenic non-protein coding RNA 1918 [Source:HGNC Symbol;Acc:HGNC:52737]
ENSG00000133083	DCLK1	protein_coding	-1.94694	0.00301534	doublecortin like kinase 1 [Source:HGNC Symbol;Acc:HGNC:2700]
ENSG00000082175	PGR	protein_coding	-1.94627	1.51619e-15	progesterone receptor [Source:HGNC Symbol;Acc:HGNC:8910]
ENSG00000100196	KDELR3	protein_coding	1.94061	6.45006e-14	KDEL endoplasmic reticulum protein retention receptor 3 [Source:HGNC Symbol;Acc:HGNC:6306]
ENSG00000174640	SLCO2A1	protein_coding	-1.93969	0.00179898	solute carrier organic anion transporter family member 2A1 [Source:HGNC Symbol;Acc:HGNC:10955]
ENSG00000002587	HS3ST1	protein_coding	-1.93576	4.91446e-08	heparan sulfate-glucosamine 3-sulfotransferase 1 [Source:HGNC Symbol;Acc:HGNC:5194]
ENSG00000112561	TFEB	protein_coding	1.93567	3.2001e-19	transcription factor EB [Source:HGNC Symbol;Acc:HGNC:11753]
ENSG00000250433	CLSTN2-AS1	lncRNA	1.93297	0.000350785	CLSTN2 antisense RNA 1 [Source:HGNC Symbol;Acc:HGNC:49095]
ENSG00000149527	PLCH2	protein_coding	1.93264	8.94983e-30	phospholipase C eta 2 [Source:HGNC Symbol;Acc:HGNC:29037]
ENSG00000146376	ARHGAP18	protein_coding	1.93041	9.14344e-69	Rho GTPase activating protein 18 [Source:HGNC Symbol;Acc:HGNC:21035]
ENSG00000083857	FAT1	protein_coding	1.90908	7.03047e-170	FAT atypical cadherin 1 [Source:HGNC Symbol;Acc:HGNC:3595]
ENSG00000144857	BOC	protein_coding	1.9015	2.0497e-10	BOC cell adhesion associated oncogene regulated [Source:HGNC Symbol;Acc:HGNC:17173]
ENSG00000008441	NFIX	protein_coding	-1.90028	2.60408e-07	nuclear factor I X [Source:HGNC Symbol;Acc:HGNC:7788]
ENSG00000198406	BZW1P2	processed_pseudogene	1.89935	2.68957e-05	basic leucine zipper and W2 domains 1 pseudogene 2 [Source:HGNC Symbol;Acc:HGNC:33954]
ENSG00000130037	KCNA5	protein_coding	1.89809	3.1906e-06	potassium voltage-gated channel subfamily A member 5 [Source:HGNC Symbol;Acc:HGNC:6224]
ENSG00000262655	SPON1	protein_coding	-1.89716	1.05666e-127	spondin 1 [Source:HGNC Symbol;Acc:HGNC:11252]
ENSG00000128274	A4GALT	protein_coding	1.88929	8.22407e-07	alpha 1 4-galactosyltransferase (P blood group) [Source:HGNC Symbol;Acc:HGNC:18149]
ENSG00000251573	LINC02106	lncRNA	-1.87228	0.00157221	long intergenic non-protein coding RNA 2106 [Source:HGNC Symbol;Acc:HGNC:52961]
ENSG00000257743	MGAM2	protein_coding	-1.85661	0.0031928	maltase-glucoamylase 2 (putative) [Source:HGNC Symbol;Acc:HGNC:28101]
ENSG00000128512	DOCK4	protein_coding	1.8548	1.18021e-07	dedicator of cytokinesis 4 [Source:HGNC Symbol;Acc:HGNC:19192]
ENSG00000136842	TMOD1	protein_coding	-1.85348	1.97273e-12	tropomodulin 1 [Source:HGNC Symbol;Acc:HGNC:11871]
ENSG00000155897	ADCY8	protein_coding	-1.84056	7.20942e-126	adenylate cyclase 8 [Source:HGNC Symbol;Acc:HGNC:239]
ENSG00000099994	SUSD2	protein_coding	1.83233	0.00205116	sushi domain containing 2 [Source:HGNC Symbol;Acc:HGNC:30667]
ENSG00000064201	TSPAN32	protein_coding	1.82969	1.20517e-32	tetraspanin 32 [Source:HGNC Symbol;Acc:HGNC:13410]
ENSG00000139289	PHLDA1	protein_coding	1.82911	2.24206e-30	pleckstrin homology like domain family A member 1 [Source:HGNC Symbol;Acc:HGNC:8933]
ENSG00000235169	SMIM1	protein_coding	1.81757	7.32413e-20	small integral membrane protein 1 (Vel blood group) [Source:HGNC Symbol;Acc:HGNC:44204]
ENSG00000171246	NPTX1	protein_coding	1.81704	0.00128423	neuronal pentraxin 1 [Source:HGNC Symbol;Acc:HGNC:7952]
ENSG00000249684		lncRNA	1.81527	1.63327e-07	novel transcript antisense to PROP1
ENSG00000119782	FKBP1B	protein_coding	1.81441	7.69349e-24	FKBP prolyl isomerase 1B [Source:HGNC Symbol;Acc:HGNC:3712]
ENSG00000136826	KLF4	protein_coding	-1.81228	2.5411e-07	Kruppel like factor 4 [Source:HGNC Symbol;Acc:HGNC:6348]
ENSG00000228013	IL6R-AS1	lncRNA	1.81223	0.00906583	IL6R antisense RNA 1 [Source:HGNC Symbol;Acc:HGNC:53716]
ENSG00000121207	LRAT	protein_coding	1.80428	3.64937e-13	lecithin retinol acyltransferase [Source:HGNC Symbol;Acc:HGNC:6685]
ENSG00000162595	DIRAS3	protein_coding	1.78782	2.94743e-32	DIRAS family GTPase 3 [Source:HGNC Symbol;Acc:HGNC:687]
ENSG00000175040	CHST2	protein_coding	-1.76311	2.34513e-53	carbohydrate sulfotransferase 2 [Source:HGNC Symbol;Acc:HGNC:1970]
ENSG00000075035	WSCD2	protein_coding	-1.75927	9.3908e-06	WSC domain containing 2 [Source:HGNC Symbol;Acc:HGNC:29117]
ENSG00000013619	MAMLD1	protein_coding	-1.75596	3.14443e-06	mastermind like domain containing 1 [Source:HGNC Symbol;Acc:HGNC:2568]
ENSG00000184156	KCNQ3	protein_coding	1.75225	8.7296e-18	potassium voltage-gated channel subfamily Q member 3 [Source:HGNC Symbol;Acc:HGNC:6297]
ENSG00000111305	GSG1	protein_coding	1.74701	9.45663e-17	germ cell associated 1 [Source:HGNC Symbol;Acc:HGNC:19716]
ENSG00000164175	SLC45A2	protein_coding	-1.74167	5.60437e-06	solute carrier family 45 member 2 [Source:HGNC Symbol;Acc:HGNC:16472]
ENSG00000170915	PAQR8	protein_coding	1.74046	4.70121e-73	progestin and adipoQ receptor family member 8 [Source:HGNC Symbol;Acc:HGNC:15708]
ENSG00000143858	SYT2	protein_coding	1.73775	0.000201252	synaptotagmin 2 [Source:HGNC Symbol;Acc:HGNC:11510]
ENSG00000106631	MYL7	protein_coding	1.73574	0.000108511	myosin light chain 7 [Source:HGNC Symbol;Acc:HGNC:21719]
ENSG00000036672	USP2	protein_coding	1.73359	2.87183e-17	ubiquitin specific peptidase 2 [Source:HGNC Symbol;Acc:HGNC:12618]
ENSG00000026508	CD44	protein_coding	-1.73281	3.02403e-40	CD44 molecule (Indian blood group) [Source:HGNC Symbol;Acc:HGNC:1681]
ENSG00000145642	SHISAL2B	protein_coding	-1.73237	7.78729e-13	shisa like 2B [Source:HGNC Symbol;Acc:HGNC:34236]
ENSG00000187800	PEAR1	protein_coding	1.72663	6.51384e-08	platelet endothelial aggregation receptor 1 [Source:HGNC Symbol;Acc:HGNC:33631]
ENSG00000137834	SMAD6	protein_coding	-1.72468	0.00221098	SMAD family member 6 [Source:HGNC Symbol;Acc:HGNC:6772]
ENSG00000133107	TRPC4	protein_coding	-1.71229	1.76231e-05	transient receptor potential cation channel subfamily C member 4 [Source:HGNC Symbol;Acc:HGNC:12336]
ENSG00000246090		lncRNA	-1.70757	0.0101998	novel transcript antisense to ADH4 ADH6 & ADH1A
ENSG00000223969		lncRNA	-1.69446	3.3065e-05	novel transcript
ENSG00000254531	FLJ20021	lncRNA	1.68407	0.000221557	uncharacterized LOC90024 [Source:NCBI gene (formerly Entrezgene);Acc:90024]
ENSG00000181104	F2R	protein_coding	-1.67052	5.99426e-05	coagulation factor II thrombin receptor [Source:HGNC Symbol;Acc:HGNC:3537]
ENSG00000196781	TLE1	protein_coding	1.6619	4.26284e-93	TLE family member 1 transcriptional corepressor [Source:HGNC Symbol;Acc:HGNC:11837]
ENSG00000156510	HKDC1	protein_coding	-1.65669	0.00167488	hexokinase domain containing 1 [Source:HGNC Symbol;Acc:HGNC:23302]
ENSG00000180440	SERTM1	protein_coding	-1.65322	5.24683e-06	serine rich and transmembrane domain containing 1 [Source:HGNC Symbol;Acc:HGNC:33792]
ENSG00000160401	CFAP157	protein_coding	1.65315	1.71501e-07	cilia and flagella associated protein 157 [Source:HGNC Symbol;Acc:HGNC:27843]
ENSG00000113532	ST8SIA4	protein_coding	-1.64585	1.8307e-38	ST8 alpha-N-acetyl-neuraminide alpha-2 8-sialyltransferase 4 [Source:HGNC Symbol;Acc:HGNC:10871]
ENSG00000152779	SLC16A12	protein_coding	-1.64391	8.89398e-46	solute carrier family 16 member 12 [Source:HGNC Symbol;Acc:HGNC:23094]
ENSG00000128482	RNF112	protein_coding	1.64332	5.55517e-09	ring finger protein 112 [Source:HGNC Symbol;Acc:HGNC:12968]
ENSG00000169302	STK32A	protein_coding	-1.64234	2.56859e-08	serine/threonine kinase 32A [Source:HGNC Symbol;Acc:HGNC:28317]
ENSG00000155052	CNTNAP5	protein_coding	1.62966	0.000149881	contactin associated protein family member 5 [Source:HGNC Symbol;Acc:HGNC:18748]
ENSG00000136235	GPNMB	protein_coding	1.62936	0.0115731	glycoprotein nmb [Source:HGNC Symbol;Acc:HGNC:4462]
ENSG00000162946	DISC1	protein_coding	1.62418	5.36765e-08	DISC1 scaffold protein [Source:HGNC Symbol;Acc:HGNC:2888]
ENSG00000134532	SOX5	protein_coding	1.62291	5.10002e-41	SRY-box transcription factor 5 [Source:HGNC Symbol;Acc:HGNC:11201]
ENSG00000129757	CDKN1C	protein_coding	1.62222	3.95218e-172	cyclin dependent kinase inhibitor 1C [Source:HGNC Symbol;Acc:HGNC:1786]
ENSG00000081985	IL12RB2	protein_coding	1.62012	0.021014	interleukin 12 receptor subunit beta 2 [Source:HGNC Symbol;Acc:HGNC:5972]
ENSG00000116983	HPCAL4	protein_coding	-1.62007	0.0124141	hippocalcin like 4 [Source:HGNC Symbol;Acc:HGNC:18212]
ENSG00000116741	RGS2	protein_coding	1.61324	8.3638e-50	regulator of G protein signaling 2 [Source:HGNC Symbol;Acc:HGNC:9998]
ENSG00000110665	C11orf21	protein_coding	1.6043	7.2268e-18	chromosome 11 open reading frame 21 [Source:HGNC Symbol;Acc:HGNC:13231]
ENSG00000159167	STC1	protein_coding	-1.60285	0.01848	stanniocalcin 1 [Source:HGNC Symbol;Acc:HGNC:11373]
ENSG00000166949	SMAD3	protein_coding	-1.60198	1.0555e-19	SMAD family member 3 [Source:HGNC Symbol;Acc:HGNC:6769]
ENSG00000126561	STAT5A	protein_coding	1.60145	4.24083e-29	signal transducer and activator of transcription 5A [Source:HGNC Symbol;Acc:HGNC:11366]
ENSG00000277586	NEFL	protein_coding	1.60103	6.61157e-15	neurofilament light [Source:HGNC Symbol;Acc:HGNC:7739]
ENSG00000197635	DPP4	protein_coding	-1.60001	1.61158e-78	dipeptidyl peptidase 4 [Source:HGNC Symbol;Acc:HGNC:3009]
ENSG00000138821	SLC39A8	protein_coding	1.59859	6.31865e-71	solute carrier family 39 member 8 [Source:HGNC Symbol;Acc:HGNC:20862]
ENSG00000232044	SILC1	lncRNA	-1.59764	0.000875541	sciatic injury induced lincRNA upregulator of SOX11 [Source:HGNC Symbol;Acc:HGNC:26403]
ENSG00000132821	VSTM2L	protein_coding	1.59626	0.00514257	V-set and transmembrane domain containing 2 like [Source:HGNC Symbol;Acc:HGNC:16096]
ENSG00000100314	CABP7	protein_coding	1.59519	9.05995e-36	calcium binding protein 7 [Source:HGNC Symbol;Acc:HGNC:20834]
ENSG00000145391	SETD7	protein_coding	1.59508	3.00949e-33	SET domain containing 7 histone lysine methyltransferase [Source:HGNC Symbol;Acc:HGNC:30412]
ENSG00000196411	EPHB4	protein_coding	1.59177	0.000429014	EPH receptor B4 [Source:HGNC Symbol;Acc:HGNC:3395]
ENSG00000269896		transcribed_processed_pseudogene	-1.59083	0.00304208	small nuclear ribonucleoprotein N (SNRPN) pseudogene
ENSG00000163116	STPG2	protein_coding	1.58767	0.00128356	sperm tail PG-rich repeat containing 2 [Source:HGNC Symbol;Acc:HGNC:28712]
ENSG00000273129	PACERR	lncRNA	-1.58006	0.00460284	PTGS2 antisense NFKB1 complex-mediated expression regulator RNA [Source:HGNC Symbol;Acc:HGNC:50552]
ENSG00000163462	TRIM46	protein_coding	-1.57592	2.4521e-09	tripartite motif containing 46 [Source:HGNC Symbol;Acc:HGNC:19019]
ENSG00000104321	TRPA1	protein_coding	1.56996	0.000256256	transient receptor potential cation channel subfamily A member 1 [Source:HGNC Symbol;Acc:HGNC:497]
ENSG00000139263	LRIG3	protein_coding	-1.5688	4.27902e-07	leucine rich repeats and immunoglobulin like domains 3 [Source:HGNC Symbol;Acc:HGNC:30991]
ENSG00000162496	DHRS3	protein_coding	-1.56805	0.00866336	dehydrogenase/reductase 3 [Source:HGNC Symbol;Acc:HGNC:17693]
ENSG00000157240	FZD1	protein_coding	-1.56611	9.7801e-53	frizzled class receptor 1 [Source:HGNC Symbol;Acc:HGNC:4038]
ENSG00000156475	PPP2R2B	protein_coding	-1.56143	8.70886e-19	protein phosphatase 2 regulatory subunit Bbeta [Source:HGNC Symbol;Acc:HGNC:9305]
ENSG00000205038	PKHD1L1	protein_coding	1.5601	0.0146726	PKHD1 like 1 [Source:HGNC Symbol;Acc:HGNC:20313]
ENSG00000283228		protein_coding	1.55959	6.02668e-05	novel transcript
ENSG00000104537	ANXA13	protein_coding	1.55465	5.27485e-13	annexin A13 [Source:HGNC Symbol;Acc:HGNC:536]
ENSG00000125148	MT2A	protein_coding	1.55164	0.00516196	metallothionein 2A [Source:HGNC Symbol;Acc:HGNC:7406]
ENSG00000132874	SLC14A2	protein_coding	-1.54587	0.0229441	solute carrier family 14 member 2 [Source:HGNC Symbol;Acc:HGNC:10919]
ENSG00000020577	SAMD4A	protein_coding	-1.54532	4.28357e-06	sterile alpha motif domain containing 4A [Source:HGNC Symbol;Acc:HGNC:23023]
ENSG00000256977	LIMS3	protein_coding	1.54407	0.0222634	LIM zinc finger domain containing 3 [Source:HGNC Symbol;Acc:HGNC:30047]
ENSG00000109511	ANXA10	protein_coding	-1.53705	2.07625e-158	annexin A10 [Source:HGNC Symbol;Acc:HGNC:534]
ENSG00000095739	BAMBI	protein_coding	-1.53399	6.46253e-15	BMP and activin membrane bound inhibitor [Source:HGNC Symbol;Acc:HGNC:30251]
ENSG00000174348	PODN	protein_coding	-1.53162	0.0105881	podocan [Source:HGNC Symbol;Acc:HGNC:23174]
ENSG00000138131	LOXL4	protein_coding	-1.52769	2.65837e-08	lysyl oxidase like 4 [Source:HGNC Symbol;Acc:HGNC:17171]
ENSG00000066735	KIF26A	protein_coding	1.52591	0.000451108	kinesin family member 26A [Source:HGNC Symbol;Acc:HGNC:20226]
ENSG00000260025	CRIM1-DT	lncRNA	-1.52388	0.0259199	CRIM1 divergent transcript [Source:HGNC Symbol;Acc:HGNC:54057]
ENSG00000173281	PPP1R3B	protein_coding	-1.52366	1.58315e-16	protein phosphatase 1 regulatory subunit 3B [Source:HGNC Symbol;Acc:HGNC:14942]
ENSG00000188803	SHISA6	protein_coding	-1.51992	3.02338e-05	shisa family member 6 [Source:HGNC Symbol;Acc:HGNC:34491]
ENSG00000143001	TMEM61	protein_coding	1.51937	4.30194e-10	transmembrane protein 61 [Source:HGNC Symbol;Acc:HGNC:27296]
ENSG00000175183	CSRP2	protein_coding	1.51869	8.84343e-40	cysteine and glycine rich protein 2 [Source:HGNC Symbol;Acc:HGNC:2470]
ENSG00000267799	MAN1A2P1	processed_pseudogene	-1.51705	0.0106112	mannosidase alpha class 1A member 2 pseudogene 1 [Source:HGNC Symbol;Acc:HGNC:50488]
ENSG00000104722	NEFM	protein_coding	1.51688	8.06416e-10	neurofilament medium [Source:HGNC Symbol;Acc:HGNC:7734]
ENSG00000189221	MAOA	protein_coding	1.51447	6.2177e-90	monoamine oxidase A [Source:HGNC Symbol;Acc:HGNC:6833]
ENSG00000130558	OLFM1	protein_coding	1.51157	4e-88	olfactomedin 1 [Source:HGNC Symbol;Acc:HGNC:17187]
ENSG00000152254	G6PC2	protein_coding	-1.51147	0.000800675	glucose-6-phosphatase catalytic subunit 2 [Source:HGNC Symbol;Acc:HGNC:28906]
ENSG00000125845	BMP2	protein_coding	-1.50897	7.49572e-12	bone morphogenetic protein 2 [Source:HGNC Symbol;Acc:HGNC:1069]
ENSG00000124875	CXCL6	protein_coding	1.49665	0.0100699	C-X-C motif chemokine ligand 6 [Source:HGNC Symbol;Acc:HGNC:10643]
ENSG00000184304	PRKD1	protein_coding	-1.49545	7.56301e-26	protein kinase D1 [Source:HGNC Symbol;Acc:HGNC:9407]
ENSG00000187672	ERC2	protein_coding	-1.49276	9.3176e-09	ELKS/RAB6-interacting/CAST family member 2 [Source:HGNC Symbol;Acc:HGNC:31922]
ENSG00000198729	PPP1R14C	protein_coding	1.48621	8.32922e-32	protein phosphatase 1 regulatory inhibitor subunit 14C [Source:HGNC Symbol;Acc:HGNC:14952]
ENSG00000206052	DOK6	protein_coding	-1.48303	4.75963e-06	docking protein 6 [Source:HGNC Symbol;Acc:HGNC:28301]
ENSG00000170091	NSG2	protein_coding	-1.48237	1.98176e-05	neuronal vesicle trafficking associated 2 [Source:HGNC Symbol;Acc:HGNC:24955]
ENSG00000164756	SLC30A8	protein_coding	1.48087	2.44183e-198	solute carrier family 30 member 8 [Source:HGNC Symbol;Acc:HGNC:20303]
ENSG00000213694	S1PR3	protein_coding	-1.47609	0.0437197	sphingosine-1-phosphate receptor 3 [Source:HGNC Symbol;Acc:HGNC:3167]
ENSG00000119771	KLHL29	protein_coding	1.47541	2.10868e-36	kelch like family member 29 [Source:HGNC Symbol;Acc:HGNC:29404]
ENSG00000233508		lncRNA	-1.47313	0.00431765	novel transcript
ENSG00000100558	PLEK2	protein_coding	1.4696	0.0249567	pleckstrin 2 [Source:HGNC Symbol;Acc:HGNC:19238]
ENSG00000250360		lncRNA	-1.46864	0.0263134	novel transcript
ENSG00000244694	PTCHD4	protein_coding	-1.46803	0.000197877	patched domain containing 4 [Source:HGNC Symbol;Acc:HGNC:21345]
ENSG00000139318	DUSP6	protein_coding	1.46397	7.3379e-29	dual specificity phosphatase 6 [Source:HGNC Symbol;Acc:HGNC:3072]
ENSG00000237560	LINC01497	lncRNA	1.45334	0.0224183	long intergenic non-protein coding RNA 1497 [Source:HGNC Symbol;Acc:HGNC:51163]
ENSG00000135318	NT5E	protein_coding	-1.45266	2.31264e-20	5'-nucleotidase ecto [Source:HGNC Symbol;Acc:HGNC:8021]
ENSG00000008196	TFAP2B	protein_coding	-1.44599	0.000315451	transcription factor AP-2 beta [Source:HGNC Symbol;Acc:HGNC:11743]
ENSG00000168234	TTC39C	protein_coding	1.44508	9.78886e-23	tetratricopeptide repeat domain 39C [Source:HGNC Symbol;Acc:HGNC:26595]
ENSG00000110719	TCIRG1	protein_coding	1.44467	2.02286e-37	T cell immune regulator 1 ATPase H+ transporting V0 subunit a3 [Source:HGNC Symbol;Acc:HGNC:11647]
ENSG00000168546	GFRA2	protein_coding	1.4419	0.023321	GDNF family receptor alpha 2 [Source:HGNC Symbol;Acc:HGNC:4244]
ENSG00000081052	COL4A4	protein_coding	1.44125	0.000119543	collagen type IV alpha 4 chain [Source:HGNC Symbol;Acc:HGNC:2206]
ENSG00000131016	AKAP12	protein_coding	-1.43893	0.000109952	A-kinase anchoring protein 12 [Source:HGNC Symbol;Acc:HGNC:370]
ENSG00000137198	GMPR	protein_coding	1.4366	3.50258e-07	guanosine monophosphate reductase [Source:HGNC Symbol;Acc:HGNC:4376]
ENSG00000150394	CDH8	protein_coding	-1.4359	0.00243228	cadherin 8 [Source:HGNC Symbol;Acc:HGNC:1767]
ENSG00000147041	SYTL5	protein_coding	-1.43588	2.0858e-11	synaptotagmin like 5 [Source:HGNC Symbol;Acc:HGNC:15589]
ENSG00000168907	PLA2G4F	protein_coding	1.43538	1.11925e-07	phospholipase A2 group IVF [Source:HGNC Symbol;Acc:HGNC:27396]
ENSG00000198734	F5	protein_coding	1.43133	5.70574e-15	coagulation factor V [Source:HGNC Symbol;Acc:HGNC:3542]
ENSG00000130147	SH3BP4	protein_coding	1.42755	0.0478047	SH3 domain binding protein 4 [Source:HGNC Symbol;Acc:HGNC:10826]
ENSG00000112902	SEMA5A	protein_coding	-1.42662	9.72319e-17	semaphorin 5A [Source:HGNC Symbol;Acc:HGNC:10736]
ENSG00000110318	CEP126	protein_coding	1.42571	2.02958e-14	centrosomal protein 126 [Source:HGNC Symbol;Acc:HGNC:29264]
ENSG00000088826	SMOX	protein_coding	1.4257	0.000227886	spermine oxidase [Source:HGNC Symbol;Acc:HGNC:15862]
ENSG00000145147	SLIT2	protein_coding	-1.42418	0.00438321	slit guidance ligand 2 [Source:HGNC Symbol;Acc:HGNC:11086]
ENSG00000198719	DLL1	protein_coding	-1.42372	5.2661e-07	delta like canonical Notch ligand 1 [Source:HGNC Symbol;Acc:HGNC:2908]
ENSG00000255031		lncRNA	1.42038	0.0125978	novel transcript antisense to CHKA
ENSG00000153012	LGI2	protein_coding	1.41944	2.25354e-12	leucine rich repeat LGI family member 2 [Source:HGNC Symbol;Acc:HGNC:18710]
ENSG00000091128	LAMB4	protein_coding	1.41486	0.00733628	laminin subunit beta 4 [Source:HGNC Symbol;Acc:HGNC:6491]
ENSG00000187189	TSPYL4	protein_coding	1.41472	2.1288e-73	TSPY like 4 [Source:HGNC Symbol;Acc:HGNC:21559]
ENSG00000154975	CA10	protein_coding	-1.41188	4.96782e-05	carbonic anhydrase 10 [Source:HGNC Symbol;Acc:HGNC:1369]
ENSG00000234456	MAGI2-AS3	lncRNA	-1.40955	0.00154157	MAGI2 antisense RNA 3 [Source:HGNC Symbol;Acc:HGNC:40862]
ENSG00000138735	PDE5A	protein_coding	-1.40787	1.57022e-49	phosphodiesterase 5A [Source:HGNC Symbol;Acc:HGNC:8784]
ENSG00000187889	FYB2	protein_coding	1.40279	0.0135197	FYN binding protein 2 [Source:HGNC Symbol;Acc:HGNC:27295]
ENSG00000010322	NISCH	protein_coding	1.39998	4.12491e-95	nischarin [Source:HGNC Symbol;Acc:HGNC:18006]
ENSG00000131748	STARD3	protein_coding	1.39838	2.87746e-70	StAR related lipid transfer domain containing 3 [Source:HGNC Symbol;Acc:HGNC:17579]
ENSG00000163840	DTX3L	protein_coding	1.39761	1.62632e-34	deltex E3 ubiquitin ligase 3L [Source:HGNC Symbol;Acc:HGNC:30323]
ENSG00000188659	SAXO2	protein_coding	-1.39386	0.00622145	stabilizer of axonemal microtubules 2 [Source:HGNC Symbol;Acc:HGNC:33727]
ENSG00000130283	GDF1	protein_coding	1.39354	0.000738091	growth differentiation factor 1 [Source:HGNC Symbol;Acc:HGNC:4214]
ENSG00000023839	ABCC2	protein_coding	1.39341	5.38826e-05	ATP binding cassette subfamily C member 2 [Source:HGNC Symbol;Acc:HGNC:53]
ENSG00000246528		lncRNA	1.39011	0.0226006	novel transcript antisense to SLCO5A1
ENSG00000182103	FAM181B	protein_coding	-1.38972	1.51163e-19	family with sequence similarity 181 member B [Source:HGNC Symbol;Acc:HGNC:28512]
ENSG00000138722	MMRN1	protein_coding	1.38815	1.32919e-21	multimerin 1 [Source:HGNC Symbol;Acc:HGNC:7178]
ENSG00000143147	GPR161	protein_coding	-1.37982	3.8842e-22	G protein-coupled receptor 161 [Source:HGNC Symbol;Acc:HGNC:23694]
ENSG00000249464	LINC01091	lncRNA	-1.37242	6.67514e-05	long intergenic non-protein coding RNA 1091 [Source:HGNC Symbol;Acc:HGNC:27721]
ENSG00000102934	PLLP	protein_coding	1.36636	0.000506594	plasmolipin [Source:HGNC Symbol;Acc:HGNC:18553]
ENSG00000250786	SNHG18	lncRNA	-1.35618	0.019489	small nucleolar RNA host gene 18 [Source:HGNC Symbol;Acc:HGNC:49007]
ENSG00000165449	SLC16A9	protein_coding	1.35485	5.96328e-66	solute carrier family 16 member 9 [Source:HGNC Symbol;Acc:HGNC:23520]
ENSG00000187642	PERM1	protein_coding	1.35439	0.0106382	PPARGC1 and ESRR induced regulator muscle 1 [Source:HGNC Symbol;Acc:HGNC:28208]
ENSG00000117152	RGS4	protein_coding	-1.3527	2.21723e-69	regulator of G protein signaling 4 [Source:HGNC Symbol;Acc:HGNC:10000]
ENSG00000078114	NEBL	protein_coding	1.34983	4.99171e-53	nebulette [Source:HGNC Symbol;Acc:HGNC:16932]
ENSG00000178773	CPNE7	protein_coding	1.34071	0.0110887	copine 7 [Source:HGNC Symbol;Acc:HGNC:2320]
ENSG00000016402	IL20RA	protein_coding	1.33857	7.73884e-10	interleukin 20 receptor subunit alpha [Source:HGNC Symbol;Acc:HGNC:6003]
ENSG00000198363	ASPH	protein_coding	-1.33818	9.78604e-63	aspartate beta-hydroxylase [Source:HGNC Symbol;Acc:HGNC:757]
ENSG00000124203	ZNF831	protein_coding	1.33796	9.22853e-06	zinc finger protein 831 [Source:HGNC Symbol;Acc:HGNC:16167]
ENSG00000182631	RXFP3	protein_coding	-1.33575	0.00287064	relaxin family peptide receptor 3 [Source:HGNC Symbol;Acc:HGNC:24883]
ENSG00000095981	KCNK16	protein_coding	-1.33222	2.14451e-58	potassium two pore domain channel subfamily K member 16 [Source:HGNC Symbol;Acc:HGNC:14464]
ENSG00000143473	KCNH1	protein_coding	-1.32997	2.2654e-08	potassium voltage-gated channel subfamily H member 1 [Source:HGNC Symbol;Acc:HGNC:6250]
ENSG00000169760	NLGN1	protein_coding	-1.32988	0.00275472	neuroligin 1 [Source:HGNC Symbol;Acc:HGNC:14291]
ENSG00000090376	IRAK3	protein_coding	1.3279	0.000406977	interleukin 1 receptor associated kinase 3 [Source:HGNC Symbol;Acc:HGNC:17020]
ENSG00000204219	TCEA3	protein_coding	1.3276	2.63541e-07	transcription elongation factor A3 [Source:HGNC Symbol;Acc:HGNC:11615]
ENSG00000162599	NFIA	protein_coding	1.32609	0.000794236	nuclear factor I A [Source:HGNC Symbol;Acc:HGNC:7784]
ENSG00000198624	CCDC69	protein_coding	1.3237	0.0065778	coiled-coil domain containing 69 [Source:HGNC Symbol;Acc:HGNC:24487]
ENSG00000248751		protein_coding	1.32305	0.0344794	novel protein
ENSG00000125384	PTGER2	protein_coding	-1.32056	3.6816e-12	prostaglandin E receptor 2 [Source:HGNC Symbol;Acc:HGNC:9594]
ENSG00000080293	SCTR	protein_coding	-1.31701	0.00700426	secretin receptor [Source:HGNC Symbol;Acc:HGNC:10608]
ENSG00000137872	SEMA6D	protein_coding	-1.31673	8.79852e-22	semaphorin 6D [Source:HGNC Symbol;Acc:HGNC:16770]
ENSG00000076706	MCAM	protein_coding	1.31037	0.0191581	melanoma cell adhesion molecule [Source:HGNC Symbol;Acc:HGNC:6934]
ENSG00000101166	PRELID3B	protein_coding	1.30889	3.89604e-144	PRELI domain containing 3B [Source:HGNC Symbol;Acc:HGNC:15892]
ENSG00000121297	TSHZ3	protein_coding	-1.30265	4.13695e-05	teashirt zinc finger homeobox 3 [Source:HGNC Symbol;Acc:HGNC:30700]
ENSG00000141574	SECTM1	protein_coding	1.30261	3.12618e-09	secreted and transmembrane 1 [Source:HGNC Symbol;Acc:HGNC:10707]
ENSG00000106789	CORO2A	protein_coding	1.29452	4.2267e-06	coronin 2A [Source:HGNC Symbol;Acc:HGNC:2255]
ENSG00000239474	KLHL41	protein_coding	-1.29378	0.00162998	kelch like family member 41 [Source:HGNC Symbol;Acc:HGNC:16905]
ENSG00000181350	LRRC75A	protein_coding	1.29367	4.54039e-18	leucine rich repeat containing 75A [Source:HGNC Symbol;Acc:HGNC:32403]
ENSG00000135678	CPM	protein_coding	-1.28728	3.06132e-06	carboxypeptidase M [Source:HGNC Symbol;Acc:HGNC:2311]
ENSG00000236283		lncRNA	1.28536	0.0109424	novel transcript antisense to SLC38A11 and SCN3A
ENSG00000184221	OLIG1	protein_coding	-1.2847	0.0300161	oligodendrocyte transcription factor 1 [Source:HGNC Symbol;Acc:HGNC:16983]
ENSG00000158055	GRHL3	protein_coding	1.28442	1.64285e-22	grainyhead like transcription factor 3 [Source:HGNC Symbol;Acc:HGNC:25839]
ENSG00000261713	SSTR5-AS1	lncRNA	-1.28255	0.005161	SSTR5 antisense RNA 1 [Source:HGNC Symbol;Acc:HGNC:26502]
ENSG00000140465	CYP1A1	protein_coding	-1.28202	6.80127e-06	cytochrome P450 family 1 subfamily A member 1 [Source:HGNC Symbol;Acc:HGNC:2595]
ENSG00000175832	ETV4	protein_coding	-1.28	3.44426e-12	ETS variant transcription factor 4 [Source:HGNC Symbol;Acc:HGNC:3493]
ENSG00000134193	REG4	protein_coding	-1.27736	0.0293457	regenerating family member 4 [Source:HGNC Symbol;Acc:HGNC:22977]
ENSG00000101194	SLC17A9	protein_coding	1.27642	5.65224e-10	solute carrier family 17 member 9 [Source:HGNC Symbol;Acc:HGNC:16192]
ENSG00000197943	PLCG2	protein_coding	-1.27589	4.34194e-39	phospholipase C gamma 2 [Source:HGNC Symbol;Acc:HGNC:9066]
ENSG00000169756	LIMS1	protein_coding	1.27168	1.60614e-43	LIM zinc finger domain containing 1 [Source:HGNC Symbol;Acc:HGNC:6616]
ENSG00000124194	GDAP1L1	protein_coding	-1.26975	1.47866e-15	ganglioside induced differentiation associated protein 1 like 1 [Source:HGNC Symbol;Acc:HGNC:4213]
ENSG00000059145	UNKL	protein_coding	-1.26875	0.00358162	unk like zinc finger [Source:HGNC Symbol;Acc:HGNC:14184]
ENSG00000115884	SDC1	protein_coding	1.26752	6.69675e-19	syndecan 1 [Source:HGNC Symbol;Acc:HGNC:10658]
ENSG00000144583	MARCHF4	protein_coding	-1.2656	1.21719e-07	membrane associated ring-CH-type finger 4 [Source:HGNC Symbol;Acc:HGNC:29269]
ENSG00000148175	STOM	protein_coding	1.26438	0.00213464	stomatin [Source:HGNC Symbol;Acc:HGNC:3383]
ENSG00000178473	UCN3	protein_coding	-1.26358	2.06581e-13	urocortin 3 [Source:HGNC Symbol;Acc:HGNC:17781]
ENSG00000138448	ITGAV	protein_coding	1.26324	4.39528e-67	integrin subunit alpha V [Source:HGNC Symbol;Acc:HGNC:6150]
ENSG00000124762	CDKN1A	protein_coding	1.26172	8.93877e-14	cyclin dependent kinase inhibitor 1A [Source:HGNC Symbol;Acc:HGNC:1784]
ENSG00000169962	TAS1R3	protein_coding	1.25797	6.93992e-18	taste 1 receptor member 3 [Source:HGNC Symbol;Acc:HGNC:15661]
ENSG00000100906	NFKBIA	protein_coding	1.25391	6.44701e-59	NFKB inhibitor alpha [Source:HGNC Symbol;Acc:HGNC:7797]
ENSG00000151834	GABRA2	protein_coding	-1.2527	0.000108511	gamma-aminobutyric acid type A receptor subunit alpha2 [Source:HGNC Symbol;Acc:HGNC:4076]
ENSG00000146072	TNFRSF21	protein_coding	-1.25127	1.81186e-19	TNF receptor superfamily member 21 [Source:HGNC Symbol;Acc:HGNC:13469]
ENSG00000135919	SERPINE2	protein_coding	-1.24949	2.15136e-42	serpin family E member 2 [Source:HGNC Symbol;Acc:HGNC:8951]
ENSG00000107954	NEURL1	protein_coding	1.24794	6.02322e-50	neuralized E3 ubiquitin protein ligase 1 [Source:HGNC Symbol;Acc:HGNC:7761]
ENSG00000183145	RIPPLY3	protein_coding	-1.24752	1.23081e-13	ripply transcriptional repressor 3 [Source:HGNC Symbol;Acc:HGNC:3047]
ENSG00000015413	DPEP1	protein_coding	1.24617	8.12519e-39	dipeptidase 1 [Source:HGNC Symbol;Acc:HGNC:3002]
ENSG00000196220	SRGAP3	protein_coding	-1.2442	5.46269e-10	SLIT-ROBO Rho GTPase activating protein 3 [Source:HGNC Symbol;Acc:HGNC:19744]
ENSG00000128641	MYO1B	protein_coding	1.24331	4.04968e-62	myosin IB [Source:HGNC Symbol;Acc:HGNC:7596]
ENSG00000100678	SLC8A3	protein_coding	-1.24133	0.00119229	solute carrier family 8 member A3 [Source:HGNC Symbol;Acc:HGNC:11070]
ENSG00000077063	CTTNBP2	protein_coding	-1.23906	7.27368e-16	cortactin binding protein 2 [Source:HGNC Symbol;Acc:HGNC:15679]
ENSG00000119714	GPR68	protein_coding	-1.2378	0.0230424	G protein-coupled receptor 68 [Source:HGNC Symbol;Acc:HGNC:4519]
ENSG00000168268	NT5DC2	protein_coding	1.2372	2.1594e-104	5'-nucleotidase domain containing 2 [Source:HGNC Symbol;Acc:HGNC:25717]
ENSG00000187244	BCAM	protein_coding	1.23647	3.08328e-46	basal cell adhesion molecule (Lutheran blood group) [Source:HGNC Symbol;Acc:HGNC:6722]
ENSG00000154736	ADAMTS5	protein_coding	-1.23605	6.72145e-14	ADAM metallopeptidase with thrombospondin type 1 motif 5 [Source:HGNC Symbol;Acc:HGNC:221]
ENSG00000115896	PLCL1	protein_coding	1.23505	0.0279998	phospholipase C like 1 (inactive) [Source:HGNC Symbol;Acc:HGNC:9063]
ENSG00000226232	NPIPB14P	transcribed_unprocessed_pseudogene	1.23488	0.0148722	nuclear pore complex interacting protein family member B14 pseudogene [Source:HGNC Symbol;Acc:HGNC:41990]
ENSG00000185477	GPRIN3	protein_coding	1.23315	9.34847e-62	GPRIN family member 3 [Source:HGNC Symbol;Acc:HGNC:27733]
ENSG00000102466	FGF14	protein_coding	-1.22586	1.62448e-14	fibroblast growth factor 14 [Source:HGNC Symbol;Acc:HGNC:3671]
ENSG00000125895	TMEM74B	protein_coding	-1.22418	2.06938e-09	transmembrane protein 74B [Source:HGNC Symbol;Acc:HGNC:15893]
ENSG00000196482	ESRRG	protein_coding	-1.22203	1.07236e-12	estrogen related receptor gamma [Source:HGNC Symbol;Acc:HGNC:3474]
ENSG00000163347	CLDN1	protein_coding	-1.22027	8.89927e-08	claudin 1 [Source:HGNC Symbol;Acc:HGNC:2032]
ENSG00000260604		lncRNA	1.22001	7.24085e-05	novel transcript
ENSG00000242110	AMACR	protein_coding	-1.21544	8.17733e-57	alpha-methylacyl-CoA racemase [Source:HGNC Symbol;Acc:HGNC:451]
ENSG00000228794	LINC01128	lncRNA	1.21536	1.4932e-30	long intergenic non-protein coding RNA 1128 [Source:HGNC Symbol;Acc:HGNC:49377]
ENSG00000213689	TREX1	protein_coding	1.21507	6.97538e-06	three prime repair exonuclease 1 [Source:HGNC Symbol;Acc:HGNC:12269]
ENSG00000148584	A1CF	protein_coding	1.21398	1.02597e-79	APOBEC1 complementation factor [Source:HGNC Symbol;Acc:HGNC:24086]
ENSG00000259171		protein_coding	-1.21142	3.09479e-05	novel protein ANG-RNASE4 readthrough
ENSG00000234690	EPCAM-DT	lncRNA	-1.2093	0.0404645	EPCAM divergent transcript [Source:HGNC Symbol;Acc:HGNC:52639]
ENSG00000272636	DOC2B	protein_coding	1.20167	0.0187482	double C2 domain beta [Source:HGNC Symbol;Acc:HGNC:2986]
ENSG00000079308	TNS1	protein_coding	1.19965	6.6418e-15	tensin 1 [Source:HGNC Symbol;Acc:HGNC:11973]
ENSG00000165507	DEPP1	protein_coding	1.19907	1.04347e-21	DEPP1 autophagy regulator [Source:HGNC Symbol;Acc:HGNC:23355]
ENSG00000079335	CDC14A	protein_coding	1.19827	1.7628e-18	cell division cycle 14A [Source:HGNC Symbol;Acc:HGNC:1718]
ENSG00000183779	ZNF703	protein_coding	-1.19733	4.33949e-12	zinc finger protein 703 [Source:HGNC Symbol;Acc:HGNC:25883]
ENSG00000124406	ATP8A1	protein_coding	-1.19716	9.8717e-82	ATPase phospholipid transporting 8A1 [Source:HGNC Symbol;Acc:HGNC:13531]
ENSG00000197261	C6orf141	protein_coding	-1.19604	1.01242e-05	chromosome 6 open reading frame 141 [Source:HGNC Symbol;Acc:HGNC:21351]
ENSG00000117598	PLPPR5	protein_coding	-1.19344	2.50055e-12	phospholipid phosphatase related 5 [Source:HGNC Symbol;Acc:HGNC:31703]
ENSG00000283932			-1.19195	3.12978e-07
ENSG00000187398	LUZP2	protein_coding	1.1879	7.70759e-05	leucine zipper protein 2 [Source:HGNC Symbol;Acc:HGNC:23206]
ENSG00000151967	SCHIP1	protein_coding	1.18725	3.26453e-07	schwannomin interacting protein 1 [Source:HGNC Symbol;Acc:HGNC:15678]
ENSG00000135744	AGT	protein_coding	1.18457	0.00057804	angiotensinogen [Source:HGNC Symbol;Acc:HGNC:333]
ENSG00000005187	ACSM3	protein_coding	-1.18408	2.30072e-05	acyl-CoA synthetase medium chain family member 3 [Source:HGNC Symbol;Acc:HGNC:10522]
ENSG00000213853	EMP2	protein_coding	1.18221	1.76428e-57	epithelial membrane protein 2 [Source:HGNC Symbol;Acc:HGNC:3334]
ENSG00000133101	CCNA1	protein_coding	-1.18074	0.000173004	cyclin A1 [Source:HGNC Symbol;Acc:HGNC:1577]
ENSG00000171617	ENC1	protein_coding	-1.18056	6.74031e-11	ectodermal-neural cortex 1 [Source:HGNC Symbol;Acc:HGNC:3345]
ENSG00000165023	DIRAS2	protein_coding	-1.18038	1.87614e-07	DIRAS family GTPase 2 [Source:HGNC Symbol;Acc:HGNC:19323]
ENSG00000169862	CTNND2	protein_coding	-1.17813	1.61888e-16	catenin delta 2 [Source:HGNC Symbol;Acc:HGNC:2516]
ENSG00000116147	TNR	protein_coding	-1.17626	1.80254e-48	tenascin R [Source:HGNC Symbol;Acc:HGNC:11953]
ENSG00000280165	PCDH20	protein_coding	1.17618	5.88499e-11	protocadherin 20 [Source:HGNC Symbol;Acc:HGNC:14257]
ENSG00000081059	TCF7	protein_coding	1.17077	0.0259894	transcription factor 7 [Source:HGNC Symbol;Acc:HGNC:11639]
ENSG00000165029	ABCA1	protein_coding	1.16801	5.17885e-06	ATP binding cassette subfamily A member 1 [Source:HGNC Symbol;Acc:HGNC:29]
ENSG00000143627	PKLR	protein_coding	1.1676	2.3941e-06	pyruvate kinase L/R [Source:HGNC Symbol;Acc:HGNC:9020]
ENSG00000078295	ADCY2	protein_coding	1.16679	1.79204e-06	adenylate cyclase 2 [Source:HGNC Symbol;Acc:HGNC:233]
ENSG00000138669	PRKG2	protein_coding	1.16668	6.23869e-05	protein kinase cGMP-dependent 2 [Source:HGNC Symbol;Acc:HGNC:9416]
ENSG00000016082	ISL1	protein_coding	-1.16581	2.08905e-64	ISL LIM homeobox 1 [Source:HGNC Symbol;Acc:HGNC:6132]
ENSG00000281880	PAUPAR	lncRNA	-1.16439	1.44931e-21	PAX6 upstream antisense RNA [Source:HGNC Symbol;Acc:HGNC:49670]
ENSG00000135643	KCNMB4	protein_coding	-1.16274	0.000481888	potassium calcium-activated channel subfamily M regulatory beta subunit 4 [Source:HGNC Symbol;Acc:HGNC:6289]
ENSG00000276975	HYDIN2	transcribed_unprocessed_pseudogene	-1.16061	0.00045555	HYDIN axonemal central pair apparatus protein 2 (pseudogene) [Source:HGNC Symbol;Acc:HGNC:33129]
ENSG00000117318	ID3	protein_coding	-1.1606	1.64349e-22	inhibitor of DNA binding 3 HLH protein [Source:HGNC Symbol;Acc:HGNC:5362]
ENSG00000188039	NWD1	protein_coding	1.16049	0.000219238	NACHT and WD repeat domain containing 1 [Source:HGNC Symbol;Acc:HGNC:27619]
ENSG00000142669	SH3BGRL3	protein_coding	1.16047	4.30757e-24	SH3 domain binding glutamate rich protein like 3 [Source:HGNC Symbol;Acc:HGNC:15568]
ENSG00000172318	B3GALT1	protein_coding	-1.16035	5.33214e-08	beta-1 3-galactosyltransferase 1 [Source:HGNC Symbol;Acc:HGNC:916]
ENSG00000138814	PPP3CA	protein_coding	1.15722	1.23974e-35	protein phosphatase 3 catalytic subunit alpha [Source:HGNC Symbol;Acc:HGNC:9314]
ENSG00000142798	HSPG2	protein_coding	1.1565	0.00170381	heparan sulfate proteoglycan 2 [Source:HGNC Symbol;Acc:HGNC:5273]
ENSG00000196139	AKR1C3	protein_coding	-1.1523	1.69233e-40	aldo-keto reductase family 1 member C3 [Source:HGNC Symbol;Acc:HGNC:386]
ENSG00000178607	ERN1	protein_coding	1.1521	8.00267e-15	endoplasmic reticulum to nucleus signaling 1 [Source:HGNC Symbol;Acc:HGNC:3449]
ENSG00000187922	LCN10	protein_coding	1.1519	2.73099e-08	lipocalin 10 [Source:HGNC Symbol;Acc:HGNC:20892]
ENSG00000171451	DSEL	protein_coding	-1.14919	6.80054e-23	dermatan sulfate epimerase like [Source:HGNC Symbol;Acc:HGNC:18144]
ENSG00000134285	FKBP11	protein_coding	1.14827	2.00075e-06	FKBP prolyl isomerase 11 [Source:HGNC Symbol;Acc:HGNC:18624]
ENSG00000166833	NAV2	protein_coding	-1.14823	5.43185e-17	neuron navigator 2 [Source:HGNC Symbol;Acc:HGNC:15997]
ENSG00000121671	CRY2	protein_coding	1.14748	2.3254e-37	cryptochrome circadian regulator 2 [Source:HGNC Symbol;Acc:HGNC:2385]
ENSG00000175262	C1orf127	protein_coding	-1.14472	0.00590025	chromosome 1 open reading frame 127 [Source:HGNC Symbol;Acc:HGNC:26730]
ENSG00000257242	LINC01619	lncRNA	1.14349	0.015273	long intergenic non-protein coding RNA 1619 [Source:HGNC Symbol;Acc:HGNC:27409]
ENSG00000196090	PTPRT	protein_coding	-1.14317	1.06157e-64	protein tyrosine phosphatase receptor type T [Source:HGNC Symbol;Acc:HGNC:9682]
ENSG00000102048	ASB9	protein_coding	1.1423	7.80673e-22	ankyrin repeat and SOCS box containing 9 [Source:HGNC Symbol;Acc:HGNC:17184]
ENSG00000225127	LINC00237	lncRNA	-1.14192	0.00336164	long intergenic non-protein coding RNA 237 [Source:HGNC Symbol;Acc:HGNC:38166]
ENSG00000130675	MNX1	protein_coding	-1.14078	4.67937e-33	motor neuron and pancreas homeobox 1 [Source:HGNC Symbol;Acc:HGNC:4979]
ENSG00000173898	SPTBN2	protein_coding	1.14023	9.78604e-63	spectrin beta non-erythrocytic 2 [Source:HGNC Symbol;Acc:HGNC:11276]
ENSG00000106633	GCK	protein_coding	1.13947	2.3438e-106	glucokinase [Source:HGNC Symbol;Acc:HGNC:4195]
ENSG00000141905	NFIC	protein_coding	1.13847	0.000120451	nuclear factor I C [Source:HGNC Symbol;Acc:HGNC:7786]
ENSG00000169554	ZEB2	protein_coding	-1.13474	0.00720945	zinc finger E-box binding homeobox 2 [Source:HGNC Symbol;Acc:HGNC:14881]
ENSG00000112379	ARFGEF3	protein_coding	-1.13461	3.8459e-76	ARFGEF family member 3 [Source:HGNC Symbol;Acc:HGNC:21213]
ENSG00000163618	CADPS	protein_coding	-1.13063	8.59822e-79	calcium dependent secretion activator [Source:HGNC Symbol;Acc:HGNC:1426]
ENSG00000131773	KHDRBS3	protein_coding	1.1248	3.78048e-37	KH RNA binding domain containing signal transduction associated 3 [Source:HGNC Symbol;Acc:HGNC:18117]
ENSG00000185340	GAS2L1	protein_coding	1.12462	0.0222531	growth arrest specific 2 like 1 [Source:HGNC Symbol;Acc:HGNC:16955]
ENSG00000144619	CNTN4	protein_coding	-1.12396	1.98169e-16	contactin 4 [Source:HGNC Symbol;Acc:HGNC:2174]
ENSG00000168672	LRATD2	protein_coding	1.11861	2.93858e-69	LRAT domain containing 2 [Source:HGNC Symbol;Acc:HGNC:24166]
ENSG00000133424	LARGE1	protein_coding	-1.11807	5.20795e-27	LARGE xylosyl- and glucuronyltransferase 1 [Source:HGNC Symbol;Acc:HGNC:6511]
ENSG00000109452	INPP4B	protein_coding	-1.11402	3.28089e-07	inositol polyphosphate-4-phosphatase type II B [Source:HGNC Symbol;Acc:HGNC:6075]
ENSG00000185269	NOTUM	protein_coding	1.11393	3.05673e-06	notum palmitoleoyl-protein carboxylesterase [Source:HGNC Symbol;Acc:HGNC:27106]
ENSG00000133519	ZDHHC8P1	transcribed_unprocessed_pseudogene	1.11039	2.76678e-15	ZDHHC8 pseudogene 1 [Source:HGNC Symbol;Acc:HGNC:26461]
ENSG00000157654	PALM2AKAP2	protein_coding	-1.10955	0.0106346	PALM2 and AKAP2 fusion [Source:HGNC Symbol;Acc:HGNC:33529]
ENSG00000069020	MAST4	protein_coding	-1.10823	8.64654e-20	microtubule associated serine/threonine kinase family member 4 [Source:HGNC Symbol;Acc:HGNC:19037]
ENSG00000036828	CASR	protein_coding	-1.10594	1.2009e-59	calcium sensing receptor [Source:HGNC Symbol;Acc:HGNC:1514]
ENSG00000204054	LINC00963	lncRNA	1.10489	0.000748767	long intergenic non-protein coding RNA 963 [Source:HGNC Symbol;Acc:HGNC:48716]
ENSG00000196376	SLC35F1	protein_coding	1.10387	0.000111397	solute carrier family 35 member F1 [Source:HGNC Symbol;Acc:HGNC:21483]
ENSG00000280123			1.10235	9.89682e-05
ENSG00000169783	LINGO1	protein_coding	1.10069	1.69689e-11	leucine rich repeat and Ig domain containing 1 [Source:HGNC Symbol;Acc:HGNC:21205]
ENSG00000125089	SH3TC1	protein_coding	1.10018	1.05583e-36	SH3 domain and tetratricopeptide repeats 1 [Source:HGNC Symbol;Acc:HGNC:26009]
ENSG00000139211	AMIGO2	protein_coding	-1.09773	2.0286e-41	adhesion molecule with Ig like domain 2 [Source:HGNC Symbol;Acc:HGNC:24073]
ENSG00000198585	NUDT16	protein_coding	1.09773	4.22528e-49	nudix hydrolase 16 [Source:HGNC Symbol;Acc:HGNC:26442]
ENSG00000103811	CTSH	protein_coding	1.09651	0.000108534	cathepsin H [Source:HGNC Symbol;Acc:HGNC:2535]
ENSG00000057294	PKP2	protein_coding	1.09316	5.54196e-24	plakophilin 2 [Source:HGNC Symbol;Acc:HGNC:9024]
ENSG00000196155	PLEKHG4	protein_coding	1.09179	7.20743e-05	pleckstrin homology and RhoGEF domain containing G4 [Source:HGNC Symbol;Acc:HGNC:24501]
ENSG00000076356	PLXNA2	protein_coding	1.09024	6.19426e-38	plexin A2 [Source:HGNC Symbol;Acc:HGNC:9100]
ENSG00000130066	SAT1	protein_coding	-1.08931	8.70819e-40	spermidine/spermine N1-acetyltransferase 1 [Source:HGNC Symbol;Acc:HGNC:10540]
ENSG00000198780	FAM169A	protein_coding	1.08874	9.96871e-47	family with sequence similarity 169 member A [Source:HGNC Symbol;Acc:HGNC:29138]
ENSG00000213178	RPL22P1	processed_pseudogene	-1.08415	1.63497e-05	ribosomal protein L22 pseudogene 1 [Source:HGNC Symbol;Acc:HGNC:17998]
ENSG00000021645	NRXN3	protein_coding	-1.0832	0.000489765	neurexin 3 [Source:HGNC Symbol;Acc:HGNC:8010]
ENSG00000196843	ARID5A	protein_coding	1.08313	9.79659e-06	AT-rich interaction domain 5A [Source:HGNC Symbol;Acc:HGNC:17361]
ENSG00000116711	PLA2G4A	protein_coding	-1.08037	6.30244e-20	phospholipase A2 group IVA [Source:HGNC Symbol;Acc:HGNC:9035]
ENSG00000184270	H2AC21	protein_coding	-1.0791	2.10463e-18	H2A clustered histone 21 [Source:HGNC Symbol;Acc:HGNC:20508]
ENSG00000124939	SCGB2A1	protein_coding	1.07711	0.00258747	secretoglobin family 2A member 1 [Source:HGNC Symbol;Acc:HGNC:7051]
ENSG00000175471	MCTP1	protein_coding	-1.07574	0.0410831	multiple C2 and transmembrane domain containing 1 [Source:HGNC Symbol;Acc:HGNC:26183]
ENSG00000126878	AIF1L	protein_coding	1.07205	0.000438718	allograft inflammatory factor 1 like [Source:HGNC Symbol;Acc:HGNC:28904]
ENSG00000168952	STXBP6	protein_coding	-1.07127	1.21482e-06	syntaxin binding protein 6 [Source:HGNC Symbol;Acc:HGNC:19666]
ENSG00000177685	CRACR2B	protein_coding	1.07125	0.00193357	calcium release activated channel regulator 2B [Source:HGNC Symbol;Acc:HGNC:28703]
ENSG00000128340	RAC2	protein_coding	1.07108	0.0236288	Rac family small GTPase 2 [Source:HGNC Symbol;Acc:HGNC:9802]
ENSG00000182372	CLN8	protein_coding	1.07011	1.19445e-25	CLN8 transmembrane ER and ERGIC protein [Source:HGNC Symbol;Acc:HGNC:2079]
ENSG00000279294		TEC	-1.07009	0.00287881	novel transcript
ENSG00000140368	PSTPIP1	protein_coding	1.0694	0.000125998	proline-serine-threonine phosphatase interacting protein 1 [Source:HGNC Symbol;Acc:HGNC:9580]
ENSG00000136541	ERMN	protein_coding	-1.06744	1.48326e-10	ermin [Source:HGNC Symbol;Acc:HGNC:29208]
ENSG00000048740	CELF2	protein_coding	1.06651	3.16504e-12	CUGBP Elav-like family member 2 [Source:HGNC Symbol;Acc:HGNC:2550]
ENSG00000042781	USH2A	protein_coding	-1.06638	5.00153e-07	usherin [Source:HGNC Symbol;Acc:HGNC:12601]
ENSG00000176771	NCKAP5	protein_coding	-1.06548	0.00023545	NCK associated protein 5 [Source:HGNC Symbol;Acc:HGNC:29847]
ENSG00000113196	HAND1	protein_coding	-1.06522	0.021014	heart and neural crest derivatives expressed 1 [Source:HGNC Symbol;Acc:HGNC:4807]
ENSG00000181201	H2BU2P	unitary_pseudogene	-1.06509	0.00699359	H2B.U histone 2 pseudogene [Source:HGNC Symbol;Acc:HGNC:20515]
ENSG00000165841	CYP2C19	protein_coding	1.0646	0.0279916	cytochrome P450 family 2 subfamily C member 19 [Source:HGNC Symbol;Acc:HGNC:2621]
ENSG00000175745	NR2F1	protein_coding	-1.06389	6.48552e-07	nuclear receptor subfamily 2 group F member 1 [Source:HGNC Symbol;Acc:HGNC:7975]
ENSG00000169933	FRMPD4	protein_coding	-1.06381	5.15109e-21	FERM and PDZ domain containing 4 [Source:HGNC Symbol;Acc:HGNC:29007]
ENSG00000174844	DNAH12	protein_coding	-1.06238	0.0156425	dynein axonemal heavy chain 12 [Source:HGNC Symbol;Acc:HGNC:2943]
ENSG00000170745	KCNS3	protein_coding	1.06145	8.54385e-06	potassium voltage-gated channel modifier subfamily S member 3 [Source:HGNC Symbol;Acc:HGNC:6302]
ENSG00000143494	VASH2	protein_coding	-1.06096	5.77089e-05	vasohibin 2 [Source:HGNC Symbol;Acc:HGNC:25723]
ENSG00000169903	TM4SF4	protein_coding	-1.06075	5.07728e-16	transmembrane 4 L six family member 4 [Source:HGNC Symbol;Acc:HGNC:11856]
ENSG00000146950	SHROOM2	protein_coding	1.06003	1.28109e-29	shroom family member 2 [Source:HGNC Symbol;Acc:HGNC:630]
ENSG00000213213	CCDC183	protein_coding	1.05997	0.00270375	coiled-coil domain containing 183 [Source:HGNC Symbol;Acc:HGNC:28236]
ENSG00000174403	MIR1-1HG-AS1	lncRNA	1.0596	1.67456e-10	MIR1-1HG antisense RNA 1 [Source:HGNC Symbol;Acc:HGNC:26393]
ENSG00000196083	IL1RAP	protein_coding	-1.05693	1.0482e-15	interleukin 1 receptor accessory protein [Source:HGNC Symbol;Acc:HGNC:5995]
ENSG00000173334	TRIB1	protein_coding	-1.05686	0.000137718	tribbles pseudokinase 1 [Source:HGNC Symbol;Acc:HGNC:16891]
ENSG00000100505	TRIM9	protein_coding	1.05638	2.5235e-16	tripartite motif containing 9 [Source:HGNC Symbol;Acc:HGNC:16288]
ENSG00000166046	TCP11L2	protein_coding	-1.05351	0.00125294	t-complex 11 like 2 [Source:HGNC Symbol;Acc:HGNC:28627]
ENSG00000277775	H3C7	protein_coding	-1.05258	3.22119e-29	H3 clustered histone 7 [Source:HGNC Symbol;Acc:HGNC:4773]
ENSG00000006283	CACNA1G	protein_coding	-1.0521	0.000761702	calcium voltage-gated channel subunit alpha1 G [Source:HGNC Symbol;Acc:HGNC:1394]
ENSG00000106829	TLE4	protein_coding	-1.05013	7.31682e-33	TLE family member 4 transcriptional corepressor [Source:HGNC Symbol;Acc:HGNC:11840]
ENSG00000203811	H3C14	protein_coding	-1.05007	5.63519e-44	H3 clustered histone 14 [Source:HGNC Symbol;Acc:HGNC:20503]
ENSG00000243444			-1.04728	0.0189367
ENSG00000214290	COLCA2	protein_coding	-1.04643	0.00918652	colorectal cancer associated 2 [Source:HGNC Symbol;Acc:HGNC:26978]
ENSG00000103449	SALL1	protein_coding	-1.04272	1.21312e-05	spalt like transcription factor 1 [Source:HGNC Symbol;Acc:HGNC:10524]
ENSG00000124766	SOX4	protein_coding	-1.04177	2.27557e-37	SRY-box transcription factor 4 [Source:HGNC Symbol;Acc:HGNC:11200]
ENSG00000168556	ING2	protein_coding	1.04109	1.98566e-12	inhibitor of growth family member 2 [Source:HGNC Symbol;Acc:HGNC:6063]
ENSG00000125968	ID1	protein_coding	-1.04084	3.91164e-39	inhibitor of DNA binding 1 HLH protein [Source:HGNC Symbol;Acc:HGNC:5360]
ENSG00000099958	DERL3	protein_coding	1.04048	4.63526e-06	derlin 3 [Source:HGNC Symbol;Acc:HGNC:14236]
ENSG00000075275	CELSR1	protein_coding	1.03977	0.000280894	cadherin EGF LAG seven-pass G-type receptor 1 [Source:HGNC Symbol;Acc:HGNC:1850]
ENSG00000115594	IL1R1	protein_coding	-1.03857	0.0151436	interleukin 1 receptor type 1 [Source:HGNC Symbol;Acc:HGNC:5993]
ENSG00000116574	RHOU	protein_coding	-1.03788	4.59372e-26	ras homolog family member U [Source:HGNC Symbol;Acc:HGNC:17794]
ENSG00000135905	DOCK10	protein_coding	-1.03774	1.96265e-12	dedicator of cytokinesis 10 [Source:HGNC Symbol;Acc:HGNC:23479]
ENSG00000056972	TRAF3IP2	protein_coding	1.037	9.57459e-16	TRAF3 interacting protein 2 [Source:HGNC Symbol;Acc:HGNC:1343]
ENSG00000188985	DHFRP1	processed_pseudogene	-1.03456	0.0133372	dihydrofolate reductase pseudogene 1 [Source:HGNC Symbol;Acc:HGNC:2862]
ENSG00000185130	H2BC13	protein_coding	-1.03454	3.44024e-21	H2B clustered histone 13 [Source:HGNC Symbol;Acc:HGNC:4748]
ENSG00000254995	STX16-NPEPL1	protein_coding	-1.0342	0.0401017	STX16-NPEPL1 readthrough (NMD candidate) [Source:HGNC Symbol;Acc:HGNC:41993]
ENSG00000157514	TSC22D3	protein_coding	1.03324	2.30713e-57	TSC22 domain family member 3 [Source:HGNC Symbol;Acc:HGNC:3051]
ENSG00000164056	SPRY1	protein_coding	-1.03309	0.00987523	sprouty RTK signaling antagonist 1 [Source:HGNC Symbol;Acc:HGNC:11269]
ENSG00000174547	MRPL11	protein_coding	1.0328	1.58185e-18	mitochondrial ribosomal protein L11 [Source:HGNC Symbol;Acc:HGNC:14042]
ENSG00000184357	H1-5	protein_coding	-1.03134	8.03949e-41	H1.5 linker histone cluster member [Source:HGNC Symbol;Acc:HGNC:4719]
ENSG00000164023	SGMS2	protein_coding	-1.03046	1.52183e-15	sphingomyelin synthase 2 [Source:HGNC Symbol;Acc:HGNC:28395]
ENSG00000113369	ARRDC3	protein_coding	1.03041	1.27209e-25	arrestin domain containing 3 [Source:HGNC Symbol;Acc:HGNC:29263]
ENSG00000089876	DHX32	protein_coding	-1.03032	2.59177e-14	DEAH-box helicase 32 (putative) [Source:HGNC Symbol;Acc:HGNC:16717]
ENSG00000198915	RASGEF1A	protein_coding	1.02956	0.00050192	RasGEF domain family member 1A [Source:HGNC Symbol;Acc:HGNC:24246]
ENSG00000076555	ACACB	protein_coding	1.02919	1.61412e-28	acetyl-CoA carboxylase beta [Source:HGNC Symbol;Acc:HGNC:85]
ENSG00000196866	H2AC7	protein_coding	-1.02799	1.58461e-24	H2A clustered histone 7 [Source:HGNC Symbol;Acc:HGNC:4729]
ENSG00000129514	FOXA1	protein_coding	-1.02759	6.89514e-08	forkhead box A1 [Source:HGNC Symbol;Acc:HGNC:5021]
ENSG00000088386	SLC15A1	protein_coding	-1.02753	8.95989e-05	solute carrier family 15 member 1 [Source:HGNC Symbol;Acc:HGNC:10920]
ENSG00000270332	SMC2-DT	lncRNA	-1.02719	5.46786e-05	SMC2 divergent transcript [Source:HGNC Symbol;Acc:HGNC:50827]
ENSG00000263155	MYZAP	protein_coding	-1.02708	0.028509	myocardial zonula adherens protein [Source:HGNC Symbol;Acc:HGNC:43444]
ENSG00000203814	H2BC18	protein_coding	-1.02611	1.33696e-30	H2B clustered histone 18 [Source:HGNC Symbol;Acc:HGNC:24700]
ENSG00000260704	LINC00543	lncRNA	-1.02417	0.0430278	long intergenic non-protein coding RNA 543 [Source:HGNC Symbol;Acc:HGNC:43678]
ENSG00000198947	DMD	protein_coding	-1.02342	4.27516e-06	dystrophin [Source:HGNC Symbol;Acc:HGNC:2928]
ENSG00000276368	H2AC14	protein_coding	-1.02329	1.77581e-29	H2A clustered histone 14 [Source:HGNC Symbol;Acc:HGNC:4727]
ENSG00000142178	SIK1	protein_coding	1.02204	0.0299245	salt inducible kinase 1 [Source:HGNC Symbol;Acc:HGNC:11142]
ENSG00000154678	PDE1C	protein_coding	-1.02117	0.00567372	phosphodiesterase 1C [Source:HGNC Symbol;Acc:HGNC:8776]
ENSG00000188042	ARL4C	protein_coding	-1.02107	1.85468e-09	ADP ribosylation factor like GTPase 4C [Source:HGNC Symbol;Acc:HGNC:698]
ENSG00000163581	SLC2A2	protein_coding	-1.01985	0.00785439	solute carrier family 2 member 2 [Source:HGNC Symbol;Acc:HGNC:11006]
ENSG00000112182	BACH2	protein_coding	-1.01978	0.000128972	BTB domain and CNC homolog 2 [Source:HGNC Symbol;Acc:HGNC:14078]
ENSG00000183091	NEB	protein_coding	-1.01847	3.14659e-06	nebulin [Source:HGNC Symbol;Acc:HGNC:7720]
ENSG00000204839	MROH6	protein_coding	1.01676	0.0487201	maestro heat like repeat family member 6 [Source:HGNC Symbol;Acc:HGNC:27814]
ENSG00000186603	HPDL	protein_coding	1.0165	0.0212383	4-hydroxyphenylpyruvate dioxygenase like [Source:HGNC Symbol;Acc:HGNC:28242]
ENSG00000109586	GALNT7	protein_coding	1.01258	9.33415e-12	polypeptide N-acetylgalactosaminyltransferase 7 [Source:HGNC Symbol;Acc:HGNC:4129]
ENSG00000162994	CLHC1	protein_coding	1.00935	0.000908158	clathrin heavy chain linker domain containing 1 [Source:HGNC Symbol;Acc:HGNC:26453]
ENSG00000175147	TMEM51-AS1	lncRNA	1.00807	0.0324746	TMEM51 antisense RNA 1 [Source:HGNC Symbol;Acc:HGNC:26301]
ENSG00000103489	XYLT1	protein_coding	-1.00795	0.0269731	xylosyltransferase 1 [Source:HGNC Symbol;Acc:HGNC:15516]
ENSG00000100557	CCDC198	protein_coding	-1.00688	0.000438641	coiled-coil domain containing 198 [Source:HGNC Symbol;Acc:HGNC:20189]
ENSG00000172733	PURG	protein_coding	-1.00553	0.0412395	purine rich element binding protein G [Source:HGNC Symbol;Acc:HGNC:17930]
ENSG00000020129	NCDN	protein_coding	-1.00534	2.0878e-08	neurochondrin [Source:HGNC Symbol;Acc:HGNC:17597]
ENSG00000179954	SSC5D	protein_coding	1.00529	0.0108965	scavenger receptor cysteine rich family member with 5 domains [Source:HGNC Symbol;Acc:HGNC:26641]
ENSG00000121005	CRISPLD1	protein_coding	1.00342	4.75924e-07	cysteine rich secretory protein LCCL domain containing 1 [Source:HGNC Symbol;Acc:HGNC:18206]
ENSG00000275713	H2BC9	protein_coding	-1.00304	6.66253e-32	H2B clustered histone 9 [Source:HGNC Symbol;Acc:HGNC:4755]
ENSG00000101850	GPR143	protein_coding	1.00284	0.00142375	G protein-coupled receptor 143 [Source:HGNC Symbol;Acc:HGNC:20145]
ENSG00000197872	CYRIA	protein_coding	-1.00237	1.80495e-07	CYFIP related Rac1 interactor A [Source:HGNC Symbol;Acc:HGNC:25373]
ENSG00000170775	GPR37	protein_coding	-1.00132	0.000508338	G protein-coupled receptor 37 [Source:HGNC Symbol;Acc:HGNC:4494]
ENSG00000177669	MBOAT4	protein_coding	-1.00042	0.00652139	membrane bound O-acyltransferase domain containing 4 [Source:HGNC Symbol;Acc:HGNC:32311]
ENSG00000070886	EPHA8	protein_coding	0.999689	0.00117373	EPH receptor A8 [Source:HGNC Symbol;Acc:HGNC:3391]
ENSG00000196169	KIF19	protein_coding	0.99693	1.19229e-12	kinesin family member 19 [Source:HGNC Symbol;Acc:HGNC:26735]
ENSG00000215190	LINC00680	transcribed_unprocessed_pseudogene	0.99628	0.00254838	long intergenic non-protein coding RNA 680 [Source:HGNC Symbol;Acc:HGNC:44417]
ENSG00000273983	H3C8	protein_coding	-0.99522	8.163e-08	H3 clustered histone 8 [Source:HGNC Symbol;Acc:HGNC:4772]
ENSG00000089356	FXYD3	protein_coding	0.992842	2.76596e-19	FXYD domain containing ion transport regulator 3 [Source:HGNC Symbol;Acc:HGNC:4027]
ENSG00000121361	KCNJ8	protein_coding	0.991086	0.000303862	potassium inwardly rectifying channel subfamily J member 8 [Source:HGNC Symbol;Acc:HGNC:6269]
ENSG00000276903	H2AC16	protein_coding	-0.990981	1.29293e-20	H2A clustered histone 16 [Source:HGNC Symbol;Acc:HGNC:4730]
ENSG00000187017	ESPN	protein_coding	0.990979	1.09745e-09	espin [Source:HGNC Symbol;Acc:HGNC:13281]
ENSG00000134569	LRP4	protein_coding	-0.989059	2.72716e-07	LDL receptor related protein 4 [Source:HGNC Symbol;Acc:HGNC:6696]
ENSG00000273703	H2BC14	protein_coding	-0.987162	1.10848e-16	H2B clustered histone 14 [Source:HGNC Symbol;Acc:HGNC:4750]
ENSG00000173926	MARCHF3	protein_coding	0.986378	9.37384e-05	membrane associated ring-CH-type finger 3 [Source:HGNC Symbol;Acc:HGNC:28728]
ENSG00000187796	CARD9	protein_coding	0.986148	0.000281705	caspase recruitment domain family member 9 [Source:HGNC Symbol;Acc:HGNC:16391]
ENSG00000285304		protein_coding	0.986052	0.00351454	novel protein
ENSG00000186654	PRR5	protein_coding	0.985367	3.75616e-10	proline rich 5 [Source:HGNC Symbol;Acc:HGNC:31682]
ENSG00000139921	TMX1	protein_coding	0.985264	3.01726e-51	thioredoxin related transmembrane protein 1 [Source:HGNC Symbol;Acc:HGNC:15487]
ENSG00000141753	IGFBP4	protein_coding	-0.985184	0.000435211	insulin like growth factor binding protein 4 [Source:HGNC Symbol;Acc:HGNC:5473]
ENSG00000151718	WWC2	protein_coding	-0.980492	0.000373145	WW and C2 domain containing 2 [Source:HGNC Symbol;Acc:HGNC:24148]
ENSG00000122694	GLIPR2	protein_coding	0.980383	6.56091e-09	GLI pathogenesis related 2 [Source:HGNC Symbol;Acc:HGNC:18007]
ENSG00000186479	RGS7BP	protein_coding	-0.978372	0.0338026	regulator of G protein signaling 7 binding protein [Source:HGNC Symbol;Acc:HGNC:23271]
ENSG00000121039	RDH10	protein_coding	-0.975994	5.59831e-20	retinol dehydrogenase 10 [Source:HGNC Symbol;Acc:HGNC:19975]
ENSG00000278828	H3C10	protein_coding	-0.97277	7.66705e-26	H3 clustered histone 10 [Source:HGNC Symbol;Acc:HGNC:4775]
ENSG00000128536	CDHR3	protein_coding	-0.967648	0.0131665	cadherin related family member 3 [Source:HGNC Symbol;Acc:HGNC:26308]
ENSG00000196787	H2AC11	protein_coding	-0.967023	8.9007e-28	H2A clustered histone 11 [Source:HGNC Symbol;Acc:HGNC:4737]
ENSG00000101670	LIPG	protein_coding	0.965484	9.08243e-47	lipase G endothelial type [Source:HGNC Symbol;Acc:HGNC:6623]
ENSG00000109265	CRACD	protein_coding	0.964166	2.44618e-26	capping protein inhibiting regulator of actin dynamics [Source:HGNC Symbol;Acc:HGNC:29219]
ENSG00000168502	MTCL1	protein_coding	-0.961132	8.52507e-09	microtubule crosslinking factor 1 [Source:HGNC Symbol;Acc:HGNC:29121]
ENSG00000206561	COLQ	protein_coding	-0.959735	0.0279646	collagen like tail subunit of asymmetric acetylcholinesterase [Source:HGNC Symbol;Acc:HGNC:2226]
ENSG00000170624	SGCD	protein_coding	-0.959422	9.00843e-25	sarcoglycan delta [Source:HGNC Symbol;Acc:HGNC:10807]
ENSG00000011052	NME1-NME2	protein_coding	0.957746	0.0033011	NME1-NME2 readthrough [Source:HGNC Symbol;Acc:HGNC:33531]
ENSG00000277443	MARCKS	protein_coding	-0.957303	5.71299e-61	myristoylated alanine rich protein kinase C substrate [Source:HGNC Symbol;Acc:HGNC:6759]
ENSG00000095777	MYO3A	protein_coding	-0.955942	1.94349e-23	myosin IIIA [Source:HGNC Symbol;Acc:HGNC:7601]
ENSG00000103253	HAGHL	protein_coding	0.953645	0.00280808	hydroxyacylglutathione hydrolase like [Source:HGNC Symbol;Acc:HGNC:14177]
ENSG00000117069	ST6GALNAC5	protein_coding	-0.953147	5.82436e-25	ST6 N-acetylgalactosaminide alpha-2 6-sialyltransferase 5 [Source:HGNC Symbol;Acc:HGNC:19342]
ENSG00000087903	RFX2	protein_coding	-0.952505	1.09047e-07	regulatory factor X2 [Source:HGNC Symbol;Acc:HGNC:9983]
ENSG00000002586	CD99	protein_coding	0.95207	2.9082e-70	CD99 molecule (Xg blood group) [Source:HGNC Symbol;Acc:HGNC:7082]
ENSG00000101187	SLCO4A1	protein_coding	0.951919	3.00791e-16	solute carrier organic anion transporter family member 4A1 [Source:HGNC Symbol;Acc:HGNC:10953]
ENSG00000049130	KITLG	protein_coding	0.951729	2.78879e-06	KIT ligand [Source:HGNC Symbol;Acc:HGNC:6343]
ENSG00000224383	PRR29	protein_coding	0.951346	0.0205281	proline rich 29 [Source:HGNC Symbol;Acc:HGNC:25673]
ENSG00000122859	NEUROG3	protein_coding	0.95059	0.0207867	neurogenin 3 [Source:HGNC Symbol;Acc:HGNC:13806]
ENSG00000130830	MPP1	protein_coding	-0.949122	1.00828e-20	membrane palmitoylated protein 1 [Source:HGNC Symbol;Acc:HGNC:7219]
ENSG00000150687	PRSS23	protein_coding	-0.948663	0.0182516	serine protease 23 [Source:HGNC Symbol;Acc:HGNC:14370]
ENSG00000198053	SIRPA	protein_coding	-0.948434	6.84661e-06	signal regulatory protein alpha [Source:HGNC Symbol;Acc:HGNC:9662]
ENSG00000121351	IAPP	protein_coding	0.947211	3.35491e-06	islet amyloid polypeptide [Source:HGNC Symbol;Acc:HGNC:5329]
ENSG00000138796	HADH	protein_coding	-0.945777	6.4104e-70	hydroxyacyl-CoA dehydrogenase [Source:HGNC Symbol;Acc:HGNC:4799]
ENSG00000005513	SOX8	protein_coding	0.945744	0.0239753	SRY-box transcription factor 8 [Source:HGNC Symbol;Acc:HGNC:11203]
ENSG00000261116		lncRNA	-0.944414	0.00146453	novel transcript overlapping to FAM83B
ENSG00000277224	H2BC7	protein_coding	-0.944213	7.33054e-13	H2B clustered histone 7 [Source:HGNC Symbol;Acc:HGNC:4752]
ENSG00000041353	RAB27B	protein_coding	-0.943873	3.28576e-05	RAB27B member RAS oncogene family [Source:HGNC Symbol;Acc:HGNC:9767]
ENSG00000135047	CTSL	protein_coding	0.943359	1.36593e-37	cathepsin L [Source:HGNC Symbol;Acc:HGNC:2537]
ENSG00000100234	TIMP3	protein_coding	0.94275	4.79574e-22	TIMP metallopeptidase inhibitor 3 [Source:HGNC Symbol;Acc:HGNC:11822]
ENSG00000259974	LINC00261	lncRNA	-0.942424	4.10221e-11	long intergenic non-protein coding RNA 261 [Source:HGNC Symbol;Acc:HGNC:16189]
ENSG00000183508	TENT5C	protein_coding	0.94211	6.81025e-29	terminal nucleotidyltransferase 5C [Source:HGNC Symbol;Acc:HGNC:24712]
ENSG00000128594	LRRC4	protein_coding	-0.941093	0.00866665	leucine rich repeat containing 4 [Source:HGNC Symbol;Acc:HGNC:15586]
ENSG00000145451	GLRA3	protein_coding	0.940609	0.000650571	glycine receptor alpha 3 [Source:HGNC Symbol;Acc:HGNC:4328]
ENSG00000058335	RASGRF1	protein_coding	0.940166	0.000111962	Ras protein specific guanine nucleotide releasing factor 1 [Source:HGNC Symbol;Acc:HGNC:9875]
ENSG00000142687	KIAA0319L	protein_coding	-0.93966	8.94795e-18	KIAA0319 like [Source:HGNC Symbol;Acc:HGNC:30071]
ENSG00000187134	AKR1C1	protein_coding	-0.938738	5.69337e-05	aldo-keto reductase family 1 member C1 [Source:HGNC Symbol;Acc:HGNC:384]
ENSG00000186918	ZNF395	protein_coding	0.93795	7.42976e-46	zinc finger protein 395 [Source:HGNC Symbol;Acc:HGNC:18737]
ENSG00000100027	YPEL1	protein_coding	-0.937362	0.000307842	yippee like 1 [Source:HGNC Symbol;Acc:HGNC:12845]
ENSG00000196747	H2AC13	protein_coding	-0.93722	9.20435e-24	H2A clustered histone 13 [Source:HGNC Symbol;Acc:HGNC:4725]
ENSG00000103742	IGDCC4	protein_coding	0.937163	2.85195e-07	immunoglobulin superfamily DCC subclass member 4 [Source:HGNC Symbol;Acc:HGNC:13770]
ENSG00000258867	LINC01146	lncRNA	-0.936939	0.00238608	long intergenic non-protein coding RNA 1146 [Source:HGNC Symbol;Acc:HGNC:49467]
ENSG00000173805	HAP1	protein_coding	-0.936202	1.17174e-12	huntingtin associated protein 1 [Source:HGNC Symbol;Acc:HGNC:4812]
ENSG00000147852	VLDLR	protein_coding	-0.936109	5.76358e-30	very low density lipoprotein receptor [Source:HGNC Symbol;Acc:HGNC:12698]
ENSG00000134986	NREP	protein_coding	-0.934012	9.26789e-26	neuronal regeneration related protein [Source:HGNC Symbol;Acc:HGNC:16834]
ENSG00000164949	GEM	protein_coding	-0.933342	3.02393e-07	GTP binding protein overexpressed in skeletal muscle [Source:HGNC Symbol;Acc:HGNC:4234]
ENSG00000272196	H2AC19	protein_coding	-0.933062	4.64194e-52	H2A clustered histone 19 [Source:HGNC Symbol;Acc:HGNC:29668]
ENSG00000187783	TMEM72	protein_coding	0.932802	0.0376568	transmembrane protein 72 [Source:HGNC Symbol;Acc:HGNC:31658]
ENSG00000188641	DPYD	protein_coding	0.931455	0.0149352	dihydropyrimidine dehydrogenase [Source:HGNC Symbol;Acc:HGNC:3012]
ENSG00000179546	HTR1D	protein_coding	-0.931323	7.39876e-06	5-hydroxytryptamine receptor 1D [Source:HGNC Symbol;Acc:HGNC:5289]
ENSG00000108018	SORCS1	protein_coding	-0.931114	0.00124678	sortilin related VPS10 domain containing receptor 1 [Source:HGNC Symbol;Acc:HGNC:16697]
ENSG00000178233	TMEM151B	protein_coding	-0.929302	1.2704e-08	transmembrane protein 151B [Source:HGNC Symbol;Acc:HGNC:21315]
ENSG00000139364	TMEM132B	protein_coding	-0.929231	6.00942e-67	transmembrane protein 132B [Source:HGNC Symbol;Acc:HGNC:29397]
ENSG00000046653	GPM6B	protein_coding	-0.928667	2.93847e-08	glycoprotein M6B [Source:HGNC Symbol;Acc:HGNC:4461]
ENSG00000278233	RNA5-8SN2	rRNA	0.928646	0.00821691	RNA 5.8S ribosomal N2 [Source:HGNC Symbol;Acc:HGNC:53521]
ENSG00000166002	SMCO4	protein_coding	-0.928423	3.2612e-05	single-pass membrane protein with coiled-coil domains 4 [Source:HGNC Symbol;Acc:HGNC:24810]
ENSG00000100092	SH3BP1	protein_coding	0.928286	5.6696e-10	SH3 domain binding protein 1 [Source:HGNC Symbol;Acc:HGNC:10824]
ENSG00000113763	UNC5A	protein_coding	0.928188	1.42455e-26	unc-5 netrin receptor A [Source:HGNC Symbol;Acc:HGNC:12567]
ENSG00000265817	FSBP	protein_coding	0.928046	0.00132515	fibrinogen silencer binding protein [Source:HGNC Symbol;Acc:HGNC:43653]
ENSG00000141540	TTYH2	protein_coding	0.925802	0.000270546	tweety family member 2 [Source:HGNC Symbol;Acc:HGNC:13877]
ENSG00000274267			-0.925681	4.47468e-36
ENSG00000274641	H2BC17	protein_coding	-0.925377	9.18119e-23	H2B clustered histone 17 [Source:HGNC Symbol;Acc:HGNC:4758]
ENSG00000166780	BMERB1	protein_coding	-0.92533	1.80273e-12	bMERB domain containing 1 [Source:HGNC Symbol;Acc:HGNC:19213]
ENSG00000255185	PDXDC2P	transcribed_unprocessed_pseudogene	0.923986	0.000966018	pyridoxal dependent decarboxylase domain containing 2 pseudogene [Source:HGNC Symbol;Acc:HGNC:27559]
ENSG00000122035	RASL11A	protein_coding	-0.922582	0.0169747	RAS like family 11 member A [Source:HGNC Symbol;Acc:HGNC:23802]
ENSG00000154639	CXADR	protein_coding	-0.922408	2.97122e-24	CXADR Ig-like cell adhesion molecule [Source:HGNC Symbol;Acc:HGNC:2559]
ENSG00000106785	TRIM14	protein_coding	0.920019	0.000726178	tripartite motif containing 14 [Source:HGNC Symbol;Acc:HGNC:16283]
ENSG00000171126	KCNG3	protein_coding	-0.919748	1.3154e-38	potassium voltage-gated channel modifier subfamily G member 3 [Source:HGNC Symbol;Acc:HGNC:18306]
ENSG00000157890	MEGF11	protein_coding	0.918297	0.00247856	multiple EGF like domains 11 [Source:HGNC Symbol;Acc:HGNC:29635]
ENSG00000101928	MOSPD1	protein_coding	-0.917833	1.77176e-06	motile sperm domain containing 1 [Source:HGNC Symbol;Acc:HGNC:25235]
ENSG00000182050	MGAT4C	protein_coding	0.916366	0.00296242	MGAT4 family member C [Source:HGNC Symbol;Acc:HGNC:30871]
ENSG00000134243	SORT1	protein_coding	0.915814	7.99408e-56	sortilin 1 [Source:HGNC Symbol;Acc:HGNC:11186]
ENSG00000102554	KLF5	protein_coding	-0.912781	6.62814e-06	Kruppel like factor 5 [Source:HGNC Symbol;Acc:HGNC:6349]
ENSG00000136750	GAD2	protein_coding	-0.911326	1.86731e-21	glutamate decarboxylase 2 [Source:HGNC Symbol;Acc:HGNC:4093]
ENSG00000224389	C4B	protein_coding	0.911177	0.00845519	complement C4B (Chido blood group) [Source:HGNC Symbol;Acc:HGNC:1324]
ENSG00000278272			-0.910717	2.18451e-23
ENSG00000165556	CDX2	protein_coding	-0.90692	0.00809545	caudal type homeobox 2 [Source:HGNC Symbol;Acc:HGNC:1806]
ENSG00000084628	NKAIN1	protein_coding	0.90231	0.00336968	sodium/potassium transporting ATPase interacting 1 [Source:HGNC Symbol;Acc:HGNC:25743]
ENSG00000170561	IRX2	protein_coding	-0.900552	7.5453e-12	iroquois homeobox 2 [Source:HGNC Symbol;Acc:HGNC:14359]
ENSG00000167964	RAB26	protein_coding	0.899413	2.33455e-13	RAB26 member RAS oncogene family [Source:HGNC Symbol;Acc:HGNC:14259]
ENSG00000139973	SYT16	protein_coding	0.898525	0.000180908	synaptotagmin 16 [Source:HGNC Symbol;Acc:HGNC:23142]
ENSG00000128271	ADORA2A	protein_coding	0.898194	0.00014738	adenosine A2a receptor [Source:HGNC Symbol;Acc:HGNC:263]
ENSG00000116729	WLS	protein_coding	-0.896849	1.97813e-20	Wnt ligand secretion mediator [Source:HGNC Symbol;Acc:HGNC:30238]
ENSG00000203709	MIR29B2CHG	lncRNA	0.896196	4.00156e-06	MIR29B2 and MIR29C host gene [Source:HGNC Symbol;Acc:HGNC:32018]
ENSG00000230371	KARS1P2	processed_pseudogene	0.896037	0.0178811	lysyl-tRNA synthetase 1 pseudogene 2 [Source:HGNC Symbol;Acc:HGNC:39208]
ENSG00000176349		lncRNA	0.89549	1.38812e-07	novel transcript antisense to MAD1L1
ENSG00000131831	RAI2	protein_coding	-0.894067	1.59025e-09	retinoic acid induced 2 [Source:HGNC Symbol;Acc:HGNC:9835]
ENSG00000169418	NPR1	protein_coding	0.893154	2.77486e-11	natriuretic peptide receptor 1 [Source:HGNC Symbol;Acc:HGNC:7943]
ENSG00000147724	FAM135B	protein_coding	-0.891752	8.06013e-08	family with sequence similarity 135 member B [Source:HGNC Symbol;Acc:HGNC:28029]
ENSG00000279249		lncRNA	-0.889705	0.0154235	novel transcript antisense to CBLN1
ENSG00000124635	H2BC11	protein_coding	-0.889376	2.51082e-25	H2B clustered histone 11 [Source:HGNC Symbol;Acc:HGNC:4761]
ENSG00000169432	SCN9A	protein_coding	-0.889139	6.88494e-14	sodium voltage-gated channel alpha subunit 9 [Source:HGNC Symbol;Acc:HGNC:10597]
ENSG00000128965	CHAC1	protein_coding	-0.888796	2.13594e-05	ChaC glutathione specific gamma-glutamylcyclotransferase 1 [Source:HGNC Symbol;Acc:HGNC:28680]
ENSG00000111057	KRT18	protein_coding	0.888663	2.09574e-21	keratin 18 [Source:HGNC Symbol;Acc:HGNC:6430]
ENSG00000177181	RIMKLA	protein_coding	-0.885838	1.35017e-22	ribosomal modification protein rimK like family member A [Source:HGNC Symbol;Acc:HGNC:28725]
ENSG00000164292	RHOBTB3	protein_coding	0.885806	1.60394e-39	Rho related BTB domain containing 3 [Source:HGNC Symbol;Acc:HGNC:18757]
ENSG00000105281	SLC1A5	protein_coding	0.885468	3.29752e-05	solute carrier family 1 member 5 [Source:HGNC Symbol;Acc:HGNC:10943]
ENSG00000118596	SLC16A7	protein_coding	-0.884574	4.26574e-07	solute carrier family 16 member 7 [Source:HGNC Symbol;Acc:HGNC:10928]
ENSG00000155760	FZD7	protein_coding	-0.884519	0.000849454	frizzled class receptor 7 [Source:HGNC Symbol;Acc:HGNC:4045]
ENSG00000173559	NABP1	protein_coding	0.883723	0.000172748	nucleic acid binding protein 1 [Source:HGNC Symbol;Acc:HGNC:26232]
ENSG00000126262	FFAR2	protein_coding	-0.882951	3.29752e-05	free fatty acid receptor 2 [Source:HGNC Symbol;Acc:HGNC:4501]
ENSG00000119973	PRLHR	protein_coding	-0.882818	1.28597e-07	prolactin releasing hormone receptor [Source:HGNC Symbol;Acc:HGNC:4464]
ENSG00000140450	ARRDC4	protein_coding	-0.882217	1.21451e-09	arrestin domain containing 4 [Source:HGNC Symbol;Acc:HGNC:28087]
ENSG00000162458	FBLIM1	protein_coding	-0.882032	0.000150544	filamin binding LIM protein 1 [Source:HGNC Symbol;Acc:HGNC:24686]
ENSG00000116396	KCNC4	protein_coding	-0.881175	6.58389e-06	potassium voltage-gated channel subfamily C member 4 [Source:HGNC Symbol;Acc:HGNC:6236]
ENSG00000198498	TMA16	protein_coding	0.879136	0.000887932	translation machinery associated 16 homolog [Source:HGNC Symbol;Acc:HGNC:25638]
ENSG00000278463	H2AC4	protein_coding	-0.878454	1.93081e-16	H2A clustered histone 4 [Source:HGNC Symbol;Acc:HGNC:4734]
ENSG00000171813	PWWP2B	protein_coding	0.877819	2.51674e-05	PWWP domain containing 2B [Source:HGNC Symbol;Acc:HGNC:25150]
ENSG00000181449	SOX2	protein_coding	-0.876079	0.0158613	SRY-box transcription factor 2 [Source:HGNC Symbol;Acc:HGNC:11195]
ENSG00000155090	KLF10	protein_coding	0.876062	2.62473e-06	Kruppel like factor 10 [Source:HGNC Symbol;Acc:HGNC:11810]
ENSG00000100626	GALNT16	protein_coding	0.876	1.94421e-13	polypeptide N-acetylgalactosaminyltransferase 16 [Source:HGNC Symbol;Acc:HGNC:23233]
ENSG00000068383	INPP5A	protein_coding	0.875939	6.7938e-07	inositol polyphosphate-5-phosphatase A [Source:HGNC Symbol;Acc:HGNC:6076]
ENSG00000106236	NPTX2	protein_coding	0.875933	2.37562e-37	neuronal pentraxin 2 [Source:HGNC Symbol;Acc:HGNC:7953]
ENSG00000164741	DLC1	protein_coding	-0.874082	0.0210438	DLC1 Rho GTPase activating protein [Source:HGNC Symbol;Acc:HGNC:2897]
ENSG00000138172	CALHM2	protein_coding	0.873659	0.00642458	calcium homeostasis modulator family member 2 [Source:HGNC Symbol;Acc:HGNC:23493]
ENSG00000218336	TENM3	protein_coding	-0.872849	3.08158e-63	teneurin transmembrane protein 3 [Source:HGNC Symbol;Acc:HGNC:29944]
ENSG00000110651	CD81	protein_coding	0.872762	8.03658e-44	CD81 molecule [Source:HGNC Symbol;Acc:HGNC:1701]
ENSG00000151632	AKR1C2	protein_coding	-0.87233	2.58064e-08	aldo-keto reductase family 1 member C2 [Source:HGNC Symbol;Acc:HGNC:385]
ENSG00000067992	PDK3	protein_coding	-0.872291	8.09444e-14	pyruvate dehydrogenase kinase 3 [Source:HGNC Symbol;Acc:HGNC:8811]
ENSG00000144802	NFKBIZ	protein_coding	-0.871872	3.59459e-08	NFKB inhibitor zeta [Source:HGNC Symbol;Acc:HGNC:29805]
ENSG00000146904	EPHA1	protein_coding	0.870068	0.00150256	EPH receptor A1 [Source:HGNC Symbol;Acc:HGNC:3385]
ENSG00000145284	SCD5	protein_coding	0.869087	2.026e-11	stearoyl-CoA desaturase 5 [Source:HGNC Symbol;Acc:HGNC:21088]
ENSG00000197409	H3C4	protein_coding	-0.867049	3.78986e-11	H3 clustered histone 4 [Source:HGNC Symbol;Acc:HGNC:4767]
ENSG00000180596	H2BC4	protein_coding	-0.866762	1.34647e-30	H2B clustered histone 4 [Source:HGNC Symbol;Acc:HGNC:4757]
ENSG00000137573	SULF1	protein_coding	0.866161	8.59541e-05	sulfatase 1 [Source:HGNC Symbol;Acc:HGNC:20391]
ENSG00000137474	MYO7A	protein_coding	0.866067	2.6562e-14	myosin VIIA [Source:HGNC Symbol;Acc:HGNC:7606]
ENSG00000203812	H2AC18	protein_coding	-0.865427	0.000156904	H2A clustered histone 18 [Source:HGNC Symbol;Acc:HGNC:4736]
ENSG00000183598	H3C13	protein_coding	-0.865272	1.38006e-08	H3 clustered histone 13 [Source:HGNC Symbol;Acc:HGNC:25311]
ENSG00000285508		protein_coding	0.865015	0.0257538	novel protein
ENSG00000160282	FTCD	protein_coding	0.864238	9.73607e-16	formimidoyltransferase cyclodeaminase [Source:HGNC Symbol;Acc:HGNC:3974]
ENSG00000170421	KRT8	protein_coding	0.861347	2.22409e-29	keratin 8 [Source:HGNC Symbol;Acc:HGNC:6446]
ENSG00000050628	PTGER3	protein_coding	-0.861032	1.67203e-10	prostaglandin E receptor 3 [Source:HGNC Symbol;Acc:HGNC:9595]
ENSG00000183010	PYCR1	protein_coding	0.861008	1.62949e-35	pyrroline-5-carboxylate reductase 1 [Source:HGNC Symbol;Acc:HGNC:9721]
ENSG00000005249	PRKAR2B	protein_coding	-0.859206	1.11312e-10	protein kinase cAMP-dependent type II regulatory subunit beta [Source:HGNC Symbol;Acc:HGNC:9392]
ENSG00000183230	CTNNA3	protein_coding	-0.857749	0.0301853	catenin alpha 3 [Source:HGNC Symbol;Acc:HGNC:2511]
ENSG00000251348	HSPD1P11	processed_pseudogene	0.857194	0.00114502	heat shock protein family D (Hsp60) member 1 pseudogene 11 [Source:HGNC Symbol;Acc:HGNC:35142]
ENSG00000138411	HECW2	protein_coding	-0.856248	1.09607e-13	HECT C2 and WW domain containing E3 ubiquitin protein ligase 2 [Source:HGNC Symbol;Acc:HGNC:29853]
ENSG00000158406	H4C8	protein_coding	-0.85496	2.19476e-17	H4 clustered histone 8 [Source:HGNC Symbol;Acc:HGNC:4788]
ENSG00000117758	STX12	protein_coding	0.853849	2.60556e-16	syntaxin 12 [Source:HGNC Symbol;Acc:HGNC:11430]
ENSG00000075429	CACNG5	protein_coding	0.853774	0.00020755	calcium voltage-gated channel auxiliary subunit gamma 5 [Source:HGNC Symbol;Acc:HGNC:1409]
ENSG00000152253	SPC25	protein_coding	-0.853622	5.32737e-08	SPC25 component of NDC80 kinetochore complex [Source:HGNC Symbol;Acc:HGNC:24031]
ENSG00000198417	MT1F	protein_coding	0.853368	0.00281387	metallothionein 1F [Source:HGNC Symbol;Acc:HGNC:7398]
ENSG00000260822			-0.852981	7.97271e-22
ENSG00000061337	LZTS1	protein_coding	0.852728	4.41609e-08	leucine zipper tumor suppressor 1 [Source:HGNC Symbol;Acc:HGNC:13861]
ENSG00000117394	SLC2A1	protein_coding	0.851024	9.00843e-25	solute carrier family 2 member 1 [Source:HGNC Symbol;Acc:HGNC:11005]
ENSG00000173114	LRRN3	protein_coding	-0.850779	0.000168035	leucine rich repeat neuronal 3 [Source:HGNC Symbol;Acc:HGNC:17200]
ENSG00000158747	NBL1	protein_coding	-0.848678	0.0123097	NBL1 DAN family BMP antagonist [Source:HGNC Symbol;Acc:HGNC:7650]
ENSG00000277075	H2AC8	protein_coding	-0.848333	3.07386e-25	H2A clustered histone 8 [Source:HGNC Symbol;Acc:HGNC:4724]
ENSG00000148120	AOPEP	protein_coding	0.846589	1.56271e-32	aminopeptidase O (putative) [Source:HGNC Symbol;Acc:HGNC:1361]
ENSG00000197043	ANXA6	protein_coding	0.845958	3.54456e-44	annexin A6 [Source:HGNC Symbol;Acc:HGNC:544]
ENSG00000136848	DAB2IP	protein_coding	-0.845919	1.03765e-11	DAB2 interacting protein [Source:HGNC Symbol;Acc:HGNC:17294]
ENSG00000162543	UBXN10	protein_coding	-0.845534	0.0261806	UBX domain protein 10 [Source:HGNC Symbol;Acc:HGNC:26354]
ENSG00000099960	SLC7A4	protein_coding	0.845341	2.62055e-06	solute carrier family 7 member 4 [Source:HGNC Symbol;Acc:HGNC:11062]
ENSG00000271121	NUDT4P2	processed_pseudogene	-0.845108	1.37613e-07	nudix hydrolase 4 pseudogene 2 [Source:HGNC Symbol;Acc:HGNC:18013]
ENSG00000197584	KCNMB2	protein_coding	0.844686	4.95524e-13	potassium calcium-activated channel subfamily M regulatory beta subunit 2 [Source:HGNC Symbol;Acc:HGNC:6286]
ENSG00000176153	GPX2	protein_coding	-0.844177	0.00991396	glutathione peroxidase 2 [Source:HGNC Symbol;Acc:HGNC:4554]
ENSG00000135596	MICAL1	protein_coding	-0.843668	2.9251e-07	microtubule associated monooxygenase calponin and LIM domain containing 1 [Source:HGNC Symbol;Acc:HGNC:20619]
ENSG00000102230	PCYT1B	protein_coding	-0.842887	1.55601e-09	phosphate cytidylyltransferase 1 choline beta [Source:HGNC Symbol;Acc:HGNC:8755]
ENSG00000143153	ATP1B1	protein_coding	0.842017	7.56709e-34	ATPase Na+/K+ transporting subunit beta 1 [Source:HGNC Symbol;Acc:HGNC:804]
ENSG00000170382	LRRN2	protein_coding	0.841977	5.27467e-07	leucine rich repeat neuronal 2 [Source:HGNC Symbol;Acc:HGNC:16914]
ENSG00000266074	BAHCC1	protein_coding	-0.841862	0.00110083	BAH domain and coiled-coil containing 1 [Source:HGNC Symbol;Acc:HGNC:29279]
ENSG00000110104	CCDC86	protein_coding	0.840928	6.9324e-08	coiled-coil domain containing 86 [Source:HGNC Symbol;Acc:HGNC:28359]
ENSG00000188107	EYS	protein_coding	-0.839281	0.00150389	eyes shut homolog [Source:HGNC Symbol;Acc:HGNC:21555]
ENSG00000138162	TACC2	protein_coding	0.838769	0.000183969	transforming acidic coiled-coil containing protein 2 [Source:HGNC Symbol;Acc:HGNC:11523]
ENSG00000279692		TEC	-0.837644	0.00254984	TEC
ENSG00000278588	H2BC10	protein_coding	-0.836239	1.12941e-21	H2B clustered histone 10 [Source:HGNC Symbol;Acc:HGNC:4756]
ENSG00000183718	TRIM52	protein_coding	0.836155	4.95964e-12	tripartite motif containing 52 [Source:HGNC Symbol;Acc:HGNC:19024]
ENSG00000141738	GRB7	protein_coding	0.83468	1.94312e-12	growth factor receptor bound protein 7 [Source:HGNC Symbol;Acc:HGNC:4567]
ENSG00000084636	COL16A1	protein_coding	0.833928	0.0303572	collagen type XVI alpha 1 chain [Source:HGNC Symbol;Acc:HGNC:2193]
ENSG00000137261	KIAA0319	protein_coding	-0.833766	7.90084e-08	KIAA0319 [Source:HGNC Symbol;Acc:HGNC:21580]
ENSG00000154217	PITPNC1	protein_coding	-0.832938	0.000747859	phosphatidylinositol transfer protein cytoplasmic 1 [Source:HGNC Symbol;Acc:HGNC:21045]
ENSG00000102924	CBLN1	protein_coding	-0.832213	4.54754e-13	cerebellin 1 precursor [Source:HGNC Symbol;Acc:HGNC:1543]
ENSG00000112406	HECA	protein_coding	-0.831623	3.75745e-11	hdc homolog cell cycle regulator [Source:HGNC Symbol;Acc:HGNC:21041]
ENSG00000152969	JAKMIP1	protein_coding	-0.830533	0.000144437	janus kinase and microtubule interacting protein 1 [Source:HGNC Symbol;Acc:HGNC:26460]
ENSG00000145920	CPLX2	protein_coding	0.830435	5.93261e-21	complexin 2 [Source:HGNC Symbol;Acc:HGNC:2310]
ENSG00000145819	ARHGAP26	protein_coding	-0.830222	1.82641e-07	Rho GTPase activating protein 26 [Source:HGNC Symbol;Acc:HGNC:17073]
ENSG00000274070	CASTOR2	protein_coding	0.830099	3.71469e-12	cytosolic arginine sensor for mTORC1 subunit 2 [Source:HGNC Symbol;Acc:HGNC:37073]
ENSG00000284800		protein_coding	-0.830026	0.0251876	novel transcript
ENSG00000135299	ANKRD6	protein_coding	-0.829978	0.00129559	ankyrin repeat domain 6 [Source:HGNC Symbol;Acc:HGNC:17280]
ENSG00000143816	WNT9A	protein_coding	0.829148	0.00124122	Wnt family member 9A [Source:HGNC Symbol;Acc:HGNC:12778]
ENSG00000182158	CREB3L2	protein_coding	0.828083	1.10239e-27	cAMP responsive element binding protein 3 like 2 [Source:HGNC Symbol;Acc:HGNC:23720]
ENSG00000276410	H2BC3	protein_coding	-0.826364	7.35001e-18	H2B clustered histone 3 [Source:HGNC Symbol;Acc:HGNC:4751]
ENSG00000223802	CERS1	protein_coding	0.826194	3.87433e-06	ceramide synthase 1 [Source:HGNC Symbol;Acc:HGNC:14253]
ENSG00000233369	GTF2IP4	transcribed_processed_pseudogene	0.824322	1.03478e-56	general transcription factor IIi pseudogene 4 [Source:HGNC Symbol;Acc:HGNC:51716]
ENSG00000187837	H1-2	protein_coding	-0.824059	1.71213e-34	H1.2 linker histone cluster member [Source:HGNC Symbol;Acc:HGNC:4716]
ENSG00000189431	RASSF10	protein_coding	-0.822569	3.09116e-05	Ras association domain family member 10 [Source:HGNC Symbol;Acc:HGNC:33984]
ENSG00000087253	LPCAT2	protein_coding	-0.822215	1.92999e-07	lysophosphatidylcholine acyltransferase 2 [Source:HGNC Symbol;Acc:HGNC:26032]
ENSG00000100095	SEZ6L	protein_coding	-0.821495	1.49794e-14	seizure related 6 homolog like [Source:HGNC Symbol;Acc:HGNC:10763]
ENSG00000223459	TCAF1P1	unprocessed_pseudogene	0.819937	1.10108e-08	TRPM8 channel associated factor 1 pseudogene 1 [Source:HGNC Symbol;Acc:HGNC:33604]
ENSG00000196632	WNK3	protein_coding	0.819915	9.1733e-31	WNK lysine deficient protein kinase 3 [Source:HGNC Symbol;Acc:HGNC:14543]
ENSG00000236373	LINC02653	lncRNA	-0.819843	0.00431576	long intergenic non-protein coding RNA 2653 [Source:HGNC Symbol;Acc:HGNC:54138]
ENSG00000197153	H3C12	protein_coding	-0.81931	0.000884483	H3 clustered histone 12 [Source:HGNC Symbol;Acc:HGNC:4774]
ENSG00000274997	H2AC12	protein_coding	-0.819296	6.42282e-17	H2A clustered histone 12 [Source:HGNC Symbol;Acc:HGNC:13671]
ENSG00000112977	DAP	protein_coding	0.819199	5.16669e-21	death associated protein [Source:HGNC Symbol;Acc:HGNC:2672]
ENSG00000270882	H4C14	protein_coding	-0.817585	3.54169e-28	H4 clustered histone 14 [Source:HGNC Symbol;Acc:HGNC:4794]
ENSG00000265763	ZNF488	protein_coding	-0.816458	0.000796087	zinc finger protein 488 [Source:HGNC Symbol;Acc:HGNC:23535]
ENSG00000059377	TBXAS1	protein_coding	0.815566	0.0027779	thromboxane A synthase 1 [Source:HGNC Symbol;Acc:HGNC:11609]
ENSG00000143363	PRUNE1	protein_coding	-0.815452	1.76578e-10	prune exopolyphosphatase 1 [Source:HGNC Symbol;Acc:HGNC:13420]
ENSG00000259663		lncRNA	-0.815241	5.038e-09	novel transcript antisense to ISL1
ENSG00000083067	TRPM3	protein_coding	-0.814969	4.59805e-27	transient receptor potential cation channel subfamily M member 3 [Source:HGNC Symbol;Acc:HGNC:17992]
ENSG00000079156	OSBPL6	protein_coding	-0.814531	3.70423e-15	oxysterol binding protein like 6 [Source:HGNC Symbol;Acc:HGNC:16388]
ENSG00000166387	PPFIBP2	protein_coding	-0.814226	0.000874967	PPFIA binding protein 2 [Source:HGNC Symbol;Acc:HGNC:9250]
ENSG00000196890	H2BU1	protein_coding	-0.812577	3.27604e-07	H2B.U histone 1 [Source:HGNC Symbol;Acc:HGNC:20514]
ENSG00000163637	PRICKLE2	protein_coding	0.810165	0.00198099	prickle planar cell polarity protein 2 [Source:HGNC Symbol;Acc:HGNC:20340]
ENSG00000166924	NYAP1	protein_coding	-0.80991	0.0253293	neuronal tyrosine phosphorylated phosphoinositide-3-kinase adaptor 1 [Source:HGNC Symbol;Acc:HGNC:22009]
ENSG00000144730	IL17RD	protein_coding	-0.80807	0.010439	interleukin 17 receptor D [Source:HGNC Symbol;Acc:HGNC:17616]
ENSG00000196208	GREB1	protein_coding	-0.806488	0.0128749	growth regulating estrogen receptor binding 1 [Source:HGNC Symbol;Acc:HGNC:24885]
ENSG00000188338	SLC38A3	protein_coding	0.806366	5.63748e-09	solute carrier family 38 member 3 [Source:HGNC Symbol;Acc:HGNC:18044]
ENSG00000145708	CRHBP	protein_coding	-0.806177	0.0155365	corticotropin releasing hormone binding protein [Source:HGNC Symbol;Acc:HGNC:2356]
ENSG00000100605	ITPK1	protein_coding	0.806175	1.31846e-26	inositol-tetrakisphosphate 1-kinase [Source:HGNC Symbol;Acc:HGNC:6177]
ENSG00000188158	NHS	protein_coding	-0.805567	0.000164135	NHS actin remodeling regulator [Source:HGNC Symbol;Acc:HGNC:7820]
ENSG00000133026	MYH10	protein_coding	-0.805036	6.81025e-29	myosin heavy chain 10 [Source:HGNC Symbol;Acc:HGNC:7568]
ENSG00000282988		protein_coding	-0.804605	2.85265e-18	novel protein
ENSG00000132872	SYT4	protein_coding	-0.804227	3.86267e-17	synaptotagmin 4 [Source:HGNC Symbol;Acc:HGNC:11512]
ENSG00000185532	PRKG1	protein_coding	0.80349	0.00527715	protein kinase cGMP-dependent 1 [Source:HGNC Symbol;Acc:HGNC:9414]
ENSG00000196167	COLCA1	lncRNA	-0.803347	0.0466926	colorectal cancer associated 1 [Source:HGNC Symbol;Acc:HGNC:33789]
ENSG00000166313	APBB1	protein_coding	0.802888	3.60808e-30	amyloid beta precursor protein binding family B member 1 [Source:HGNC Symbol;Acc:HGNC:581]
ENSG00000130829	DUSP9	protein_coding	0.802011	1.55012e-15	dual specificity phosphatase 9 [Source:HGNC Symbol;Acc:HGNC:3076]
ENSG00000254726	MEX3A	protein_coding	-0.801503	1.85211e-07	mex-3 RNA binding family member A [Source:HGNC Symbol;Acc:HGNC:33482]
ENSG00000185567	AHNAK2	protein_coding	0.801203	2.06289e-08	AHNAK nucleoprotein 2 [Source:HGNC Symbol;Acc:HGNC:20125]
ENSG00000184260	H2AC20	protein_coding	-0.798963	1.28401e-21	H2A clustered histone 20 [Source:HGNC Symbol;Acc:HGNC:4738]
ENSG00000157978	LDLRAP1	protein_coding	0.798342	5.25857e-12	low density lipoprotein receptor adaptor protein 1 [Source:HGNC Symbol;Acc:HGNC:18640]
ENSG00000156968	MPV17L	protein_coding	-0.797429	0.019912	MPV17 mitochondrial inner membrane protein like [Source:HGNC Symbol;Acc:HGNC:26827]
ENSG00000144488	ESPNL	protein_coding	0.797377	0.0247679	espin like [Source:HGNC Symbol;Acc:HGNC:27937]
ENSG00000142731	PLK4	protein_coding	-0.796676	9.06684e-09	polo like kinase 4 [Source:HGNC Symbol;Acc:HGNC:11397]
ENSG00000148123	PLPPR1	protein_coding	-0.79597	5.40761e-12	phospholipid phosphatase related 1 [Source:HGNC Symbol;Acc:HGNC:25993]
ENSG00000183682	BMP8A	protein_coding	0.79404	0.00622317	bone morphogenetic protein 8a [Source:HGNC Symbol;Acc:HGNC:21650]
ENSG00000129167	TPH1	protein_coding	-0.793735	0.00911285	tryptophan hydroxylase 1 [Source:HGNC Symbol;Acc:HGNC:12008]
ENSG00000118804	STBD1	protein_coding	0.792934	0.000166403	starch binding domain 1 [Source:HGNC Symbol;Acc:HGNC:24854]
ENSG00000126218	F10	protein_coding	0.791234	2.16347e-30	coagulation factor X [Source:HGNC Symbol;Acc:HGNC:3528]
ENSG00000136698	CFC1	protein_coding	-0.7902	6.57987e-13	cripto FRL-1 cryptic family 1 [Source:HGNC Symbol;Acc:HGNC:18292]
ENSG00000155974	GRIP1	protein_coding	-0.787135	0.000625112	glutamate receptor interacting protein 1 [Source:HGNC Symbol;Acc:HGNC:18708]
ENSG00000213626	LBH	protein_coding	-0.786343	6.24716e-14	LBH regulator of WNT signaling pathway [Source:HGNC Symbol;Acc:HGNC:29532]
ENSG00000152932	RAB3C	protein_coding	0.785725	4.60733e-20	RAB3C member RAS oncogene family [Source:HGNC Symbol;Acc:HGNC:30269]
ENSG00000119946	CNNM1	protein_coding	-0.785697	4.20349e-17	cyclin and CBS domain divalent metal cation transport mediator 1 [Source:HGNC Symbol;Acc:HGNC:102]
ENSG00000101162	TUBB1	protein_coding	0.78548	1.88096e-05	tubulin beta 1 class VI [Source:HGNC Symbol;Acc:HGNC:16257]
ENSG00000135540	NHSL1	protein_coding	-0.785325	3.97048e-11	NHS like 1 [Source:HGNC Symbol;Acc:HGNC:21021]
ENSG00000104312	RIPK2	protein_coding	0.78497	0.00838246	receptor interacting serine/threonine kinase 2 [Source:HGNC Symbol;Acc:HGNC:10020]
ENSG00000187024	PTRH1	protein_coding	0.784089	0.000416716	peptidyl-tRNA hydrolase 1 homolog [Source:HGNC Symbol;Acc:HGNC:27039]
ENSG00000169122	FAM110B	protein_coding	-0.784033	3.69511e-05	family with sequence similarity 110 member B [Source:HGNC Symbol;Acc:HGNC:28587]
ENSG00000137267	TUBB2A	protein_coding	-0.783782	7.21219e-16	tubulin beta 2A class IIa [Source:HGNC Symbol;Acc:HGNC:12412]
ENSG00000153822	KCNJ16	protein_coding	0.783249	2.71546e-11	potassium inwardly rectifying channel subfamily J member 16 [Source:HGNC Symbol;Acc:HGNC:6262]
ENSG00000174804	FZD4	protein_coding	-0.782772	0.0345153	frizzled class receptor 4 [Source:HGNC Symbol;Acc:HGNC:4042]
ENSG00000007372	PAX6	protein_coding	-0.782655	2.09891e-56	paired box 6 [Source:HGNC Symbol;Acc:HGNC:8620]
ENSG00000106772	PRUNE2	protein_coding	-0.782351	4.04166e-37	prune homolog 2 with BCH domain [Source:HGNC Symbol;Acc:HGNC:25209]
ENSG00000277053	GTF2IP1	transcribed_unprocessed_pseudogene	0.781939	1.62932e-44	general transcription factor IIi pseudogene 1 [Source:HGNC Symbol;Acc:HGNC:4660]
ENSG00000088992	TESC	protein_coding	0.781814	1.25811e-20	tescalcin [Source:HGNC Symbol;Acc:HGNC:26065]
ENSG00000160271	RALGDS	protein_coding	0.781377	8.70732e-30	ral guanine nucleotide dissociation stimulator [Source:HGNC Symbol;Acc:HGNC:9842]
ENSG00000113231	PDE8B	protein_coding	-0.779738	0.000692623	phosphodiesterase 8B [Source:HGNC Symbol;Acc:HGNC:8794]
ENSG00000137486	ARRB1	protein_coding	-0.779117	8.52507e-09	arrestin beta 1 [Source:HGNC Symbol;Acc:HGNC:711]
ENSG00000197705	KLHL14	protein_coding	0.777285	2.55751e-05	kelch like family member 14 [Source:HGNC Symbol;Acc:HGNC:29266]
ENSG00000179403	VWA1	protein_coding	0.776093	3.95086e-29	von Willebrand factor A domain containing 1 [Source:HGNC Symbol;Acc:HGNC:30910]
ENSG00000104419	NDRG1	protein_coding	-0.775769	6.99976e-08	N-myc downstream regulated 1 [Source:HGNC Symbol;Acc:HGNC:7679]
ENSG00000063438	AHRR	protein_coding	0.775389	0.000550313	aryl-hydrocarbon receptor repressor [Source:HGNC Symbol;Acc:HGNC:346]
ENSG00000186260	MRTFB	protein_coding	-0.775194	7.12067e-24	myocardin related transcription factor B [Source:HGNC Symbol;Acc:HGNC:29819]
ENSG00000088970	KIZ	protein_coding	-0.775033	2.42324e-06	kizuna centrosomal protein [Source:HGNC Symbol;Acc:HGNC:15865]
ENSG00000180611	MB21D2	protein_coding	-0.774621	1.28002e-09	Mab-21 domain containing 2 [Source:HGNC Symbol;Acc:HGNC:30438]
ENSG00000023902	PLEKHO1	protein_coding	-0.774569	1.01391e-07	pleckstrin homology domain containing O1 [Source:HGNC Symbol;Acc:HGNC:24310]
ENSG00000128016	ZFP36	protein_coding	0.774025	0.00592376	ZFP36 ring finger protein [Source:HGNC Symbol;Acc:HGNC:12862]
ENSG00000074211	PPP2R2C	protein_coding	0.773892	0.000809773	protein phosphatase 2 regulatory subunit Bgamma [Source:HGNC Symbol;Acc:HGNC:9306]
ENSG00000103876	FAH	protein_coding	0.772991	0.00139295	fumarylacetoacetate hydrolase [Source:HGNC Symbol;Acc:HGNC:3579]
ENSG00000259479	SORD2P	transcribed_unprocessed_pseudogene	-0.772507	0.00146063	sorbitol dehydrogenase 2 pseudogene [Source:HGNC Symbol;Acc:HGNC:49919]
ENSG00000168143	FAM83B	protein_coding	-0.771631	0.000231182	family with sequence similarity 83 member B [Source:HGNC Symbol;Acc:HGNC:21357]
ENSG00000149571	KIRREL3	protein_coding	-0.770116	0.00632986	kirre like nephrin family adhesion molecule 3 [Source:HGNC Symbol;Acc:HGNC:23204]
ENSG00000141741	MIEN1	protein_coding	0.7696	1.38899e-22	migration and invasion enhancer 1 [Source:HGNC Symbol;Acc:HGNC:28230]
ENSG00000159784	FAM131B	protein_coding	0.769535	1.21585e-08	family with sequence similarity 131 member B [Source:HGNC Symbol;Acc:HGNC:22202]
ENSG00000089057	SLC23A2	protein_coding	-0.769091	4.92993e-15	solute carrier family 23 member 2 [Source:HGNC Symbol;Acc:HGNC:10973]
ENSG00000153714	LURAP1L	protein_coding	0.767184	0.0245693	leucine rich adaptor protein 1 like [Source:HGNC Symbol;Acc:HGNC:31452]
ENSG00000164120	HPGD	protein_coding	0.766649	2.29104e-27	15-hydroxyprostaglandin dehydrogenase [Source:HGNC Symbol;Acc:HGNC:5154]
ENSG00000244731	C4A	protein_coding	0.766269	0.0106382	complement C4A (Rodgers blood group) [Source:HGNC Symbol;Acc:HGNC:1323]
ENSG00000143409	MINDY1	protein_coding	-0.76393	2.37317e-13	MINDY lysine 48 deubiquitinase 1 [Source:HGNC Symbol;Acc:HGNC:25648]
ENSG00000104522	GFUS	protein_coding	0.763733	5.90389e-12	GDP-L-fucose synthase [Source:HGNC Symbol;Acc:HGNC:12390]
ENSG00000180730	SHISA2	protein_coding	-0.761577	0.0393832	shisa family member 2 [Source:HGNC Symbol;Acc:HGNC:20366]
ENSG00000173598	NUDT4	protein_coding	-0.760973	1.69279e-42	nudix hydrolase 4 [Source:HGNC Symbol;Acc:HGNC:8051]
ENSG00000130600	H19	lncRNA	0.760273	1.20458e-14	H19 imprinted maternally expressed transcript [Source:HGNC Symbol;Acc:HGNC:4713]
ENSG00000123700	KCNJ2	protein_coding	0.760198	2.83851e-12	potassium inwardly rectifying channel subfamily J member 2 [Source:HGNC Symbol;Acc:HGNC:6263]
ENSG00000277157	H4C4	protein_coding	-0.758531	3.9852e-21	H4 clustered histone 4 [Source:HGNC Symbol;Acc:HGNC:4782]
ENSG00000104435	STMN2	protein_coding	-0.758433	7.24674e-30	stathmin 2 [Source:HGNC Symbol;Acc:HGNC:10577]
ENSG00000108176	DNAJC12	protein_coding	0.758331	9.79731e-16	DnaJ heat shock protein family (Hsp40) member C12 [Source:HGNC Symbol;Acc:HGNC:28908]
ENSG00000162407	PLPP3	protein_coding	-0.758228	0.0118222	phospholipid phosphatase 3 [Source:HGNC Symbol;Acc:HGNC:9229]
ENSG00000177822	TENM3-AS1	lncRNA	-0.757873	3.90775e-06	TENM3 antisense RNA 1 [Source:HGNC Symbol;Acc:HGNC:28076]
ENSG00000273802	H2BC8	protein_coding	-0.75755	2.21656e-25	H2B clustered histone 8 [Source:HGNC Symbol;Acc:HGNC:4746]
ENSG00000165959	CLMN	protein_coding	-0.75609	0.00632431	calmin [Source:HGNC Symbol;Acc:HGNC:19972]
ENSG00000061656	SPAG4	protein_coding	0.755885	0.00884203	sperm associated antigen 4 [Source:HGNC Symbol;Acc:HGNC:11214]
ENSG00000126562	WNK4	protein_coding	-0.755743	0.00569	WNK lysine deficient protein kinase 4 [Source:HGNC Symbol;Acc:HGNC:14544]
ENSG00000152128	TMEM163	protein_coding	0.755412	2.68957e-05	transmembrane protein 163 [Source:HGNC Symbol;Acc:HGNC:25380]
ENSG00000186350	RXRA	protein_coding	0.7544	7.96178e-27	retinoid X receptor alpha [Source:HGNC Symbol;Acc:HGNC:10477]
ENSG00000275126	H4C13	protein_coding	-0.754283	8.85583e-10	H4 clustered histone 13 [Source:HGNC Symbol;Acc:HGNC:4791]
ENSG00000091490	SEL1L3	protein_coding	-0.754016	2.90891e-09	SEL1L family member 3 [Source:HGNC Symbol;Acc:HGNC:29108]
ENSG00000136824	SMC2	protein_coding	-0.753864	4.71156e-33	structural maintenance of chromosomes 2 [Source:HGNC Symbol;Acc:HGNC:14011]
ENSG00000107957	SH3PXD2A	protein_coding	-0.753585	2.8704e-11	SH3 and PX domains 2A [Source:HGNC Symbol;Acc:HGNC:23664]
ENSG00000134250	NOTCH2	protein_coding	-0.752914	0.0275396	notch receptor 2 [Source:HGNC Symbol;Acc:HGNC:7882]
ENSG00000135929	CYP27A1	protein_coding	0.750354	0.00069334	cytochrome P450 family 27 subfamily A member 1 [Source:HGNC Symbol;Acc:HGNC:2605]
ENSG00000156687	UNC5D	protein_coding	-0.74896	5.32625e-11	unc-5 netrin receptor D [Source:HGNC Symbol;Acc:HGNC:18634]
ENSG00000163754	GYG1	protein_coding	0.748666	1.56862e-11	glycogenin 1 [Source:HGNC Symbol;Acc:HGNC:4699]
ENSG00000134769	DTNA	protein_coding	-0.748201	1.18186e-06	dystrobrevin alpha [Source:HGNC Symbol;Acc:HGNC:3057]
ENSG00000196159	FAT4	protein_coding	-0.747459	0.00056093	FAT atypical cadherin 4 [Source:HGNC Symbol;Acc:HGNC:23109]
ENSG00000108001	EBF3	protein_coding	-0.747065	1.46618e-07	EBF transcription factor 3 [Source:HGNC Symbol;Acc:HGNC:19087]
ENSG00000107566	ERLIN1	protein_coding	0.746546	7.26555e-18	ER lipid raft associated 1 [Source:HGNC Symbol;Acc:HGNC:16947]
ENSG00000160219	GAB3	protein_coding	-0.74533	0.0278565	GRB2 associated binding protein 3 [Source:HGNC Symbol;Acc:HGNC:17515]
ENSG00000198879	SFMBT2	protein_coding	-0.744068	1.28086e-09	Scm like with four mbt domains 2 [Source:HGNC Symbol;Acc:HGNC:20256]
ENSG00000090975	PITPNM2	protein_coding	0.743732	0.0301919	phosphatidylinositol transfer protein membrane associated 2 [Source:HGNC Symbol;Acc:HGNC:21044]
ENSG00000099992	TBC1D10A	protein_coding	0.743365	3.34061e-06	TBC1 domain family member 10A [Source:HGNC Symbol;Acc:HGNC:23609]
ENSG00000189409	MMP23B	protein_coding	0.743261	0.00568502	matrix metallopeptidase 23B [Source:HGNC Symbol;Acc:HGNC:7171]
ENSG00000173452	TMEM196	protein_coding	-0.743182	2.89506e-11	transmembrane protein 196 [Source:HGNC Symbol;Acc:HGNC:22431]
ENSG00000186088	GSAP	protein_coding	0.743001	0.000238897	gamma-secretase activating protein [Source:HGNC Symbol;Acc:HGNC:28042]
ENSG00000101474	APMAP	protein_coding	0.742001	1.5432e-36	adipocyte plasma membrane associated protein [Source:HGNC Symbol;Acc:HGNC:13238]
ENSG00000014914	MTMR11	protein_coding	-0.741769	0.00604215	myotubularin related protein 11 [Source:HGNC Symbol;Acc:HGNC:24307]
ENSG00000224417		lncRNA	-0.739763	8.72109e-07	novel transcript
ENSG00000180694	TMEM64	protein_coding	0.739557	1.23081e-13	transmembrane protein 64 [Source:HGNC Symbol;Acc:HGNC:25441]
ENSG00000159618	ADGRG5	protein_coding	0.738814	0.025914	adhesion G protein-coupled receptor G5 [Source:HGNC Symbol;Acc:HGNC:19010]
ENSG00000166797	CIAO2A	protein_coding	0.73798	1.93081e-16	cytosolic iron-sulfur assembly component 2A [Source:HGNC Symbol;Acc:HGNC:26235]
ENSG00000137177	KIF13A	protein_coding	-0.737439	6.16029e-21	kinesin family member 13A [Source:HGNC Symbol;Acc:HGNC:14566]
ENSG00000180573	H2AC6	protein_coding	-0.736999	5.87885e-20	H2A clustered histone 6 [Source:HGNC Symbol;Acc:HGNC:4733]
ENSG00000165995	CACNB2	protein_coding	0.736378	7.67847e-07	calcium voltage-gated channel auxiliary subunit beta 2 [Source:HGNC Symbol;Acc:HGNC:1402]
ENSG00000183734	ASCL2	protein_coding	0.73624	2.69987e-19	achaete-scute family bHLH transcription factor 2 [Source:HGNC Symbol;Acc:HGNC:739]
ENSG00000173482	PTPRM	protein_coding	-0.736014	7.03605e-06	protein tyrosine phosphatase receptor type M [Source:HGNC Symbol;Acc:HGNC:9675]
ENSG00000185518	SV2B	protein_coding	0.735803	1.44903e-06	synaptic vesicle glycoprotein 2B [Source:HGNC Symbol;Acc:HGNC:16874]
ENSG00000147642	SYBU	protein_coding	0.734717	0.0159706	syntabulin [Source:HGNC Symbol;Acc:HGNC:26011]
ENSG00000274290	H2BC6	protein_coding	-0.734172	2.68286e-17	H2B clustered histone 6 [Source:HGNC Symbol;Acc:HGNC:4753]
ENSG00000183077	AFMID	protein_coding	0.734005	0.0269731	arylformamidase [Source:HGNC Symbol;Acc:HGNC:20910]
ENSG00000114646	CSPG5	protein_coding	0.733243	0.00979203	chondroitin sulfate proteoglycan 5 [Source:HGNC Symbol;Acc:HGNC:2467]
ENSG00000144063	MALL	protein_coding	-0.733191	5.10207e-06	mal T cell differentiation protein like [Source:HGNC Symbol;Acc:HGNC:6818]
ENSG00000116667	C1orf21	protein_coding	-0.732786	6.89025e-17	chromosome 1 open reading frame 21 [Source:HGNC Symbol;Acc:HGNC:15494]
ENSG00000170955	CAVIN3	protein_coding	0.732777	3.17294e-06	caveolae associated protein 3 [Source:HGNC Symbol;Acc:HGNC:9400]
ENSG00000136237	RAPGEF5	protein_coding	-0.73194	6.86218e-09	Rap guanine nucleotide exchange factor 5 [Source:HGNC Symbol;Acc:HGNC:16862]
ENSG00000254528		lncRNA	0.731817	0.0101803	novel transcript antisense to FXYD6
ENSG00000141449	GREB1L	protein_coding	0.73134	0.0030519	GREB1 like retinoic acid receptor coactivator [Source:HGNC Symbol;Acc:HGNC:31042]
ENSG00000184678	H2BC21	protein_coding	-0.730905	4.0519e-22	H2B clustered histone 21 [Source:HGNC Symbol;Acc:HGNC:4760]
ENSG00000214063	TSPAN4	protein_coding	0.7303	1.66285e-05	tetraspanin 4 [Source:HGNC Symbol;Acc:HGNC:11859]
ENSG00000067182	TNFRSF1A	protein_coding	0.728971	0.00733731	TNF receptor superfamily member 1A [Source:HGNC Symbol;Acc:HGNC:11916]
ENSG00000184792	OSBP2	protein_coding	0.728297	2.21787e-20	oxysterol binding protein 2 [Source:HGNC Symbol;Acc:HGNC:8504]
ENSG00000012779	ALOX5	protein_coding	0.725637	6.10841e-17	arachidonate 5-lipoxygenase [Source:HGNC Symbol;Acc:HGNC:435]
ENSG00000257335	MGAM	protein_coding	-0.724553	1.16879e-27	maltase-glucoamylase [Source:HGNC Symbol;Acc:HGNC:7043]
ENSG00000176887	SOX11	protein_coding	-0.724434	8.87009e-20	SRY-box transcription factor 11 [Source:HGNC Symbol;Acc:HGNC:11191]
ENSG00000163624	CDS1	protein_coding	-0.724374	2.03349e-08	CDP-diacylglycerol synthase 1 [Source:HGNC Symbol;Acc:HGNC:1800]
ENSG00000132464	ENAM	protein_coding	-0.723854	0.0041695	enamelin [Source:HGNC Symbol;Acc:HGNC:3344]
ENSG00000079112	CDH17	protein_coding	-0.723392	2.87295e-34	cadherin 17 [Source:HGNC Symbol;Acc:HGNC:1756]
ENSG00000163873	GRIK3	protein_coding	-0.722427	5.75428e-15	glutamate ionotropic receptor kainate type subunit 3 [Source:HGNC Symbol;Acc:HGNC:4581]
ENSG00000278677	H2AC17	protein_coding	-0.722084	3.23976e-19	H2A clustered histone 17 [Source:HGNC Symbol;Acc:HGNC:4735]
ENSG00000160469	BRSK1	protein_coding	-0.721777	0.0387891	BR serine/threonine kinase 1 [Source:HGNC Symbol;Acc:HGNC:18994]
ENSG00000065923	SLC9A7	protein_coding	0.720783	9.01035e-17	solute carrier family 9 member A7 [Source:HGNC Symbol;Acc:HGNC:17123]
ENSG00000150593	PDCD4	protein_coding	0.718934	7.03343e-16	programmed cell death 4 [Source:HGNC Symbol;Acc:HGNC:8763]
ENSG00000005189	REXO5	protein_coding	-0.7189	3.47908e-06	RNA exonuclease 5 [Source:HGNC Symbol;Acc:HGNC:24661]
ENSG00000196511	TPK1	protein_coding	-0.71819	0.000671197	thiamin pyrophosphokinase 1 [Source:HGNC Symbol;Acc:HGNC:17358]
ENSG00000132792	CTNNBL1	protein_coding	0.718084	1.60003e-18	catenin beta like 1 [Source:HGNC Symbol;Acc:HGNC:15879]
ENSG00000100243	CYB5R3	protein_coding	0.716763	2.70652e-23	cytochrome b5 reductase 3 [Source:HGNC Symbol;Acc:HGNC:2873]
ENSG00000206120	EGFEM1P	transcribed_unitary_pseudogene	-0.716681	6.0792e-05	EGF like and EMI domain containing 1 pseudogene [Source:HGNC Symbol;Acc:HGNC:25149]
ENSG00000143995	MEIS1	protein_coding	-0.716439	2.4338e-06	Meis homeobox 1 [Source:HGNC Symbol;Acc:HGNC:7000]
ENSG00000164604	GPR85	protein_coding	-0.716327	0.00307758	G protein-coupled receptor 85 [Source:HGNC Symbol;Acc:HGNC:4536]
ENSG00000143502	SUSD4	protein_coding	0.716103	1.10022e-11	sushi domain containing 4 [Source:HGNC Symbol;Acc:HGNC:25470]
ENSG00000134775	FHOD3	protein_coding	-0.715325	3.04219e-15	formin homology 2 domain containing 3 [Source:HGNC Symbol;Acc:HGNC:26178]
ENSG00000168071	CCDC88B	protein_coding	0.713242	0.0011726	coiled-coil domain containing 88B [Source:HGNC Symbol;Acc:HGNC:26757]
ENSG00000108306	FBXL20	protein_coding	-0.712871	0.0483564	F-box and leucine rich repeat protein 20 [Source:HGNC Symbol;Acc:HGNC:24679]
ENSG00000058091	CDK14	protein_coding	-0.712869	6.53023e-31	cyclin dependent kinase 14 [Source:HGNC Symbol;Acc:HGNC:8883]
ENSG00000277027	RMRP	ribozyme	0.711182	0.00301037	RNA component of mitochondrial RNA processing endoribonuclease [Source:HGNC Symbol;Acc:HGNC:10031]
ENSG00000182463	TSHZ2	protein_coding	-0.711092	0.00157051	teashirt zinc finger homeobox 2 [Source:HGNC Symbol;Acc:HGNC:13010]
ENSG00000136883	KIF12	protein_coding	-0.710098	8.18839e-19	kinesin family member 12 [Source:HGNC Symbol;Acc:HGNC:21495]
ENSG00000188322	SBK1	protein_coding	-0.710073	0.000173288	SH3 domain binding kinase 1 [Source:HGNC Symbol;Acc:HGNC:17699]
ENSG00000085117	CD82	protein_coding	0.709911	1.06365e-09	CD82 molecule [Source:HGNC Symbol;Acc:HGNC:6210]
ENSG00000140807	NKD1	protein_coding	0.709874	0.0175413	NKD inhibitor of WNT signaling pathway 1 [Source:HGNC Symbol;Acc:HGNC:17045]
ENSG00000157873	TNFRSF14	protein_coding	0.708569	4.30335e-07	TNF receptor superfamily member 14 [Source:HGNC Symbol;Acc:HGNC:11912]
ENSG00000280987	MATR3	protein_coding	0.708441	2.36641e-08	matrin 3 [Source:NCBI gene (formerly Entrezgene);Acc:9782]
ENSG00000146166	LGSN	protein_coding	-0.708236	0.0102189	lengsin lens protein with glutamine synthetase domain [Source:HGNC Symbol;Acc:HGNC:21016]
ENSG00000161888	SPC24	protein_coding	-0.707611	4.75665e-06	SPC24 component of NDC80 kinetochore complex [Source:HGNC Symbol;Acc:HGNC:26913]
ENSG00000165912	PACSIN3	protein_coding	0.707162	7.11259e-13	protein kinase C and casein kinase substrate in neurons 3 [Source:HGNC Symbol;Acc:HGNC:8572]
ENSG00000274750	H3C6	protein_coding	-0.706446	1.75387e-12	H3 clustered histone 6 [Source:HGNC Symbol;Acc:HGNC:4769]
ENSG00000165802	NSMF	protein_coding	0.70573	1.56643e-18	NMDA receptor synaptonuclear signaling and neuronal migration factor [Source:HGNC Symbol;Acc:HGNC:29843]
ENSG00000136371	MTHFS	protein_coding	0.705243	1.96401e-10	methenyltetrahydrofolate synthetase [Source:HGNC Symbol;Acc:HGNC:7437]
ENSG00000011485	PPP5C	protein_coding	0.705077	9.03306e-24	protein phosphatase 5 catalytic subunit [Source:HGNC Symbol;Acc:HGNC:9322]
ENSG00000113361	CDH6	protein_coding	-0.704725	0.000736202	cadherin 6 [Source:HGNC Symbol;Acc:HGNC:1765]
ENSG00000143878	RHOB	protein_coding	0.704659	5.01611e-13	ras homolog family member B [Source:HGNC Symbol;Acc:HGNC:668]
ENSG00000117676	RPS6KA1	protein_coding	0.704026	8.62682e-19	ribosomal protein S6 kinase A1 [Source:HGNC Symbol;Acc:HGNC:10430]
ENSG00000003989	SLC7A2	protein_coding	-0.703915	2.02984e-34	solute carrier family 7 member 2 [Source:HGNC Symbol;Acc:HGNC:11060]
ENSG00000133466	C1QTNF6	protein_coding	-0.703496	8.65283e-10	C1q and TNF related 6 [Source:HGNC Symbol;Acc:HGNC:14343]
ENSG00000185519	FAM131C	protein_coding	0.703468	0.000205535	family with sequence similarity 131 member C [Source:HGNC Symbol;Acc:HGNC:26717]
ENSG00000137642	SORL1	protein_coding	-0.701814	4.35595e-13	sortilin related receptor 1 [Source:HGNC Symbol;Acc:HGNC:11185]
ENSG00000179604	CDC42EP4	protein_coding	0.701306	3.09331e-16	CDC42 effector protein 4 [Source:HGNC Symbol;Acc:HGNC:17147]
ENSG00000188175	HEPACAM2	protein_coding	-0.699738	1.06568e-26	HEPACAM family member 2 [Source:HGNC Symbol;Acc:HGNC:27364]
ENSG00000144655	CSRNP1	protein_coding	0.699202	3.9146e-10	cysteine and serine rich nuclear protein 1 [Source:HGNC Symbol;Acc:HGNC:14300]
ENSG00000240694	PNMA2	protein_coding	-0.6988	5.67086e-25	PNMA family member 2 [Source:HGNC Symbol;Acc:HGNC:9159]
ENSG00000154229	PRKCA	protein_coding	-0.696871	1.92731e-09	protein kinase C alpha [Source:HGNC Symbol;Acc:HGNC:9393]
ENSG00000008086	CDKL5	protein_coding	-0.69664	5.49262e-08	cyclin dependent kinase like 5 [Source:HGNC Symbol;Acc:HGNC:11411]
ENSG00000158373	H2BC5	protein_coding	-0.696449	5.73809e-27	H2B clustered histone 5 [Source:HGNC Symbol;Acc:HGNC:4747]
ENSG00000156802	ATAD2	protein_coding	0.696308	2.71219e-17	ATPase family AAA domain containing 2 [Source:HGNC Symbol;Acc:HGNC:30123]
ENSG00000232434	AJM1	protein_coding	0.696038	0.0187898	apical junction component 1 homolog [Source:HGNC Symbol;Acc:HGNC:37284]
ENSG00000106278	PTPRZ1	protein_coding	0.695308	0.00348246	protein tyrosine phosphatase receptor type Z1 [Source:HGNC Symbol;Acc:HGNC:9685]
ENSG00000030419	IKZF2	protein_coding	-0.695271	0.00225708	IKAROS family zinc finger 2 [Source:HGNC Symbol;Acc:HGNC:13177]
ENSG00000196104	SPOCK3	protein_coding	-0.6951	0.000357239	SPARC (osteonectin) cwcv and kazal like domains proteoglycan 3 [Source:HGNC Symbol;Acc:HGNC:13565]
ENSG00000131094	C1QL1	protein_coding	0.695063	4.59983e-18	complement C1q like 1 [Source:HGNC Symbol;Acc:HGNC:24182]
ENSG00000157870	PRXL2B	protein_coding	0.694646	2.23976e-12	peroxiredoxin like 2B [Source:HGNC Symbol;Acc:HGNC:28390]
ENSG00000147257	GPC3	protein_coding	-0.694102	0.00525084	glypican 3 [Source:HGNC Symbol;Acc:HGNC:4451]
ENSG00000054392	HHAT	protein_coding	-0.693168	0.0171459	hedgehog acyltransferase [Source:HGNC Symbol;Acc:HGNC:18270]
ENSG00000182674	KCNB2	protein_coding	-0.692499	1.04525e-13	potassium voltage-gated channel subfamily B member 2 [Source:HGNC Symbol;Acc:HGNC:6232]
ENSG00000115419	GLS	protein_coding	-0.692325	5.1026e-39	glutaminase [Source:HGNC Symbol;Acc:HGNC:4331]
ENSG00000144395	CCDC150	protein_coding	-0.692041	2.373e-05	coiled-coil domain containing 150 [Source:HGNC Symbol;Acc:HGNC:26834]
ENSG00000179889	PDXDC1	protein_coding	0.69157	3.57691e-45	pyridoxal dependent decarboxylase domain containing 1 [Source:HGNC Symbol;Acc:HGNC:28995]
ENSG00000149115	TNKS1BP1	protein_coding	0.691215	0.00104134	tankyrase 1 binding protein 1 [Source:HGNC Symbol;Acc:HGNC:19081]
ENSG00000236824	BCYRN1	scRNA	0.689922	0.000231182	brain cytoplasmic RNA 1 [Source:HGNC Symbol;Acc:HGNC:1022]
ENSG00000081320	STK17B	protein_coding	0.689844	2.23854e-07	serine/threonine kinase 17b [Source:HGNC Symbol;Acc:HGNC:11396]
ENSG00000214357	NEURL1B	protein_coding	-0.688892	3.31678e-19	neuralized E3 ubiquitin protein ligase 1B [Source:HGNC Symbol;Acc:HGNC:35422]
ENSG00000272163		lncRNA	0.6875	0.00897416	novel transcript antisense to NEFM
ENSG00000106025	TSPAN12	protein_coding	-0.686167	1.22111e-05	tetraspanin 12 [Source:HGNC Symbol;Acc:HGNC:21641]
ENSG00000196814	MVB12B	protein_coding	-0.685184	6.41341e-05	multivesicular body subunit 12B [Source:HGNC Symbol;Acc:HGNC:23368]
ENSG00000004660	CAMKK1	protein_coding	0.684847	9.67916e-17	calcium/calmodulin dependent protein kinase kinase 1 [Source:HGNC Symbol;Acc:HGNC:1469]
ENSG00000165617	DACT1	protein_coding	-0.684588	0.000154147	dishevelled binding antagonist of beta catenin 1 [Source:HGNC Symbol;Acc:HGNC:17748]
ENSG00000168916	ZNF608	protein_coding	-0.683282	1.90672e-16	zinc finger protein 608 [Source:HGNC Symbol;Acc:HGNC:29238]
ENSG00000128573	FOXP2	protein_coding	-0.682327	2.16141e-11	forkhead box P2 [Source:HGNC Symbol;Acc:HGNC:13875]
ENSG00000151914	DST	protein_coding	-0.681998	2.16809e-20	dystonin [Source:HGNC Symbol;Acc:HGNC:1090]
ENSG00000227036	LINC00511	lncRNA	0.681933	4.02624e-15	long intergenic non-protein coding RNA 511 [Source:HGNC Symbol;Acc:HGNC:43564]
ENSG00000129226	CD68	protein_coding	0.681837	0.0002509	CD68 molecule [Source:HGNC Symbol;Acc:HGNC:1693]
ENSG00000131398	KCNC3	protein_coding	-0.681736	0.00254593	potassium voltage-gated channel subfamily C member 3 [Source:HGNC Symbol;Acc:HGNC:6235]
ENSG00000139438	FAM222A	protein_coding	-0.681729	5.16173e-23	family with sequence similarity 222 member A [Source:HGNC Symbol;Acc:HGNC:25915]
ENSG00000104361	NIPAL2	protein_coding	0.681554	0.00074439	NIPA like domain containing 2 [Source:HGNC Symbol;Acc:HGNC:25854]
ENSG00000138670	RASGEF1B	protein_coding	0.681431	4.84769e-11	RasGEF domain family member 1B [Source:HGNC Symbol;Acc:HGNC:24881]
ENSG00000221963	APOL6	protein_coding	-0.681073	0.00312308	apolipoprotein L6 [Source:HGNC Symbol;Acc:HGNC:14870]
ENSG00000106392	C1GALT1	protein_coding	-0.681039	3.05636e-08	core 1 synthase glycoprotein-N-acetylgalactosamine 3-beta-galactosyltransferase 1 [Source:HGNC Symbol;Acc:HGNC:24337]
ENSG00000177189	RPS6KA3	protein_coding	-0.680431	5.66352e-33	ribosomal protein S6 kinase A3 [Source:HGNC Symbol;Acc:HGNC:10432]
ENSG00000139641	ESYT1	protein_coding	-0.680216	6.33387e-35	extended synaptotagmin 1 [Source:HGNC Symbol;Acc:HGNC:29534]
ENSG00000095951	HIVEP1	protein_coding	0.678322	1.14788e-07	HIVEP zinc finger 1 [Source:HGNC Symbol;Acc:HGNC:4920]
ENSG00000166341	DCHS1	protein_coding	-0.677542	4.48078e-15	dachsous cadherin-related 1 [Source:HGNC Symbol;Acc:HGNC:13681]
ENSG00000171444	MCC	protein_coding	-0.675366	4.67339e-07	MCC regulator of WNT signaling pathway [Source:HGNC Symbol;Acc:HGNC:6935]
ENSG00000205220	PSMB10	protein_coding	0.67476	0.028509	proteasome 20S subunit beta 10 [Source:HGNC Symbol;Acc:HGNC:9538]
ENSG00000174469	CNTNAP2	protein_coding	0.674384	0.0276294	contactin associated protein 2 [Source:HGNC Symbol;Acc:HGNC:13830]
ENSG00000283029			-0.674271	0.000185472
ENSG00000166482	MFAP4	protein_coding	0.673907	2.91569e-17	microfibril associated protein 4 [Source:HGNC Symbol;Acc:HGNC:7035]
ENSG00000115904	SOS1	protein_coding	0.673378	4.18265e-11	SOS Ras/Rac guanine nucleotide exchange factor 1 [Source:HGNC Symbol;Acc:HGNC:11187]
ENSG00000172201	ID4	protein_coding	-0.672953	1.65231e-17	inhibitor of DNA binding 4 HLH protein [Source:HGNC Symbol;Acc:HGNC:5363]
ENSG00000171320	ESCO2	protein_coding	-0.6722	7.8128e-06	establishment of sister chromatid cohesion N-acetyltransferase 2 [Source:HGNC Symbol;Acc:HGNC:27230]
ENSG00000174482	LINGO2	protein_coding	-0.671245	6.71426e-05	leucine rich repeat and Ig domain containing 2 [Source:HGNC Symbol;Acc:HGNC:21207]
ENSG00000108947	EFNB3	protein_coding	-0.670403	0.000787061	ephrin B3 [Source:HGNC Symbol;Acc:HGNC:3228]
ENSG00000049323	LTBP1	protein_coding	-0.67004	0.00688781	latent transforming growth factor beta binding protein 1 [Source:HGNC Symbol;Acc:HGNC:6714]
ENSG00000158246	TENT5B	protein_coding	-0.668747	2.4334e-06	terminal nucleotidyltransferase 5B [Source:HGNC Symbol;Acc:HGNC:28273]
ENSG00000180537	RNF182	protein_coding	0.668373	1.06181e-11	ring finger protein 182 [Source:HGNC Symbol;Acc:HGNC:28522]
ENSG00000260838		lncRNA	-0.668302	0.00033767	novel transcript
ENSG00000185924	RTN4RL1	protein_coding	0.667387	0.00936763	reticulon 4 receptor like 1 [Source:HGNC Symbol;Acc:HGNC:21329]
ENSG00000008513	ST3GAL1	protein_coding	-0.667238	0.000843396	ST3 beta-galactoside alpha-2 3-sialyltransferase 1 [Source:HGNC Symbol;Acc:HGNC:10862]
ENSG00000128228	SDF2L1	protein_coding	0.666637	9.54328e-07	stromal cell derived factor 2 like 1 [Source:HGNC Symbol;Acc:HGNC:10676]
ENSG00000085552	IGSF9	protein_coding	-0.666628	1.66179e-06	immunoglobulin superfamily member 9 [Source:HGNC Symbol;Acc:HGNC:18132]
ENSG00000182552	RWDD4	protein_coding	0.665617	6.76964e-14	RWD domain containing 4 [Source:HGNC Symbol;Acc:HGNC:23750]
ENSG00000130787	HIP1R	protein_coding	0.665299	3.92385e-17	huntingtin interacting protein 1 related [Source:HGNC Symbol;Acc:HGNC:18415]
ENSG00000179242	CDH4	protein_coding	-0.664825	3.41427e-06	cadherin 4 [Source:HGNC Symbol;Acc:HGNC:1763]
ENSG00000122042	UBL3	protein_coding	0.663868	4.75847e-22	ubiquitin like 3 [Source:HGNC Symbol;Acc:HGNC:12504]
ENSG00000147481	SNTG1	protein_coding	0.663815	6.96219e-06	syntrophin gamma 1 [Source:HGNC Symbol;Acc:HGNC:13740]
ENSG00000167552	TUBA1A	protein_coding	-0.662986	4.39422e-41	tubulin alpha 1a [Source:HGNC Symbol;Acc:HGNC:20766]
ENSG00000176014	TUBB6	protein_coding	0.662408	3.57157e-07	tubulin beta 6 class V [Source:HGNC Symbol;Acc:HGNC:20776]
ENSG00000249896	LINC02495	transcribed_unprocessed_pseudogene	-0.662208	0.00706359	long intergenic non-protein coding RNA 2495 [Source:HGNC Symbol;Acc:HGNC:27728]
ENSG00000157087	ATP2B2	protein_coding	0.661491	0.0137804	ATPase plasma membrane Ca2+ transporting 2 [Source:HGNC Symbol;Acc:HGNC:815]
ENSG00000130702	LAMA5	protein_coding	0.660567	9.68009e-06	laminin subunit alpha 5 [Source:HGNC Symbol;Acc:HGNC:6485]
ENSG00000071051	NCK2	protein_coding	-0.660292	2.91327e-10	NCK adaptor protein 2 [Source:HGNC Symbol;Acc:HGNC:7665]
ENSG00000131724	IL13RA1	protein_coding	0.659505	7.48188e-08	interleukin 13 receptor subunit alpha 1 [Source:HGNC Symbol;Acc:HGNC:5974]
ENSG00000104081	BMF	protein_coding	-0.659312	6.40252e-06	Bcl2 modifying factor [Source:HGNC Symbol;Acc:HGNC:24132]
ENSG00000154529	CNTNAP3B	protein_coding	0.659181	5.08323e-10	contactin associated protein family member 3B [Source:HGNC Symbol;Acc:HGNC:32035]
ENSG00000276180	H4C9	protein_coding	-0.657987	0.00118345	H4 clustered histone 9 [Source:HGNC Symbol;Acc:HGNC:4793]
ENSG00000083937	CHMP2B	protein_coding	0.657525	1.26432e-14	charged multivesicular body protein 2B [Source:HGNC Symbol;Acc:HGNC:24537]
ENSG00000141736	ERBB2	protein_coding	0.657416	3.93232e-06	erb-b2 receptor tyrosine kinase 2 [Source:HGNC Symbol;Acc:HGNC:3430]
ENSG00000123130	ACOT9	protein_coding	-0.655085	0.0490084	acyl-CoA thioesterase 9 [Source:HGNC Symbol;Acc:HGNC:17152]
ENSG00000197712	FAM114A1	protein_coding	0.654994	0.00218987	family with sequence similarity 114 member A1 [Source:HGNC Symbol;Acc:HGNC:25087]
ENSG00000188833	ENTPD8	protein_coding	0.654887	0.0129522	ectonucleoside triphosphate diphosphohydrolase 8 [Source:HGNC Symbol;Acc:HGNC:24860]
ENSG00000103056	SMPD3	protein_coding	-0.654617	0.00939238	sphingomyelin phosphodiesterase 3 [Source:HGNC Symbol;Acc:HGNC:14240]
ENSG00000197296	FITM2	protein_coding	-0.654007	1.43686e-12	fat storage inducing transmembrane protein 2 [Source:HGNC Symbol;Acc:HGNC:16135]
ENSG00000205336	ADGRG1	protein_coding	-0.653936	1.14152e-05	adhesion G protein-coupled receptor G1 [Source:HGNC Symbol;Acc:HGNC:4512]
ENSG00000170962	PDGFD	protein_coding	-0.653712	6.67392e-18	platelet derived growth factor D [Source:HGNC Symbol;Acc:HGNC:30620]
ENSG00000198835	GJC2	protein_coding	0.653567	4.82361e-06	gap junction protein gamma 2 [Source:HGNC Symbol;Acc:HGNC:17494]
ENSG00000109814	UGDH	protein_coding	0.653291	8.98274e-11	UDP-glucose 6-dehydrogenase [Source:HGNC Symbol;Acc:HGNC:12525]
ENSG00000109775	UFSP2	protein_coding	0.65293	0.000490042	UFM1 specific peptidase 2 [Source:HGNC Symbol;Acc:HGNC:25640]
ENSG00000141349	G6PC3	protein_coding	0.652873	2.44709e-13	glucose-6-phosphatase catalytic subunit 3 [Source:HGNC Symbol;Acc:HGNC:24861]
ENSG00000165533	TTC8	protein_coding	0.651523	3.04526e-12	tetratricopeptide repeat domain 8 [Source:HGNC Symbol;Acc:HGNC:20087]
ENSG00000145990	GFOD1	protein_coding	0.651099	7.98345e-09	glucose-fructose oxidoreductase domain containing 1 [Source:HGNC Symbol;Acc:HGNC:21096]
ENSG00000145934	TENM2	protein_coding	-0.649447	0.000641693	teneurin transmembrane protein 2 [Source:HGNC Symbol;Acc:HGNC:29943]
ENSG00000101773	RBBP8	protein_coding	0.649078	1.67782e-21	RB binding protein 8 endonuclease [Source:HGNC Symbol;Acc:HGNC:9891]
ENSG00000134490	TMEM241	protein_coding	0.648753	7.42943e-05	transmembrane protein 241 [Source:HGNC Symbol;Acc:HGNC:31723]
ENSG00000121858	TNFSF10	protein_coding	-0.648469	0.032975	TNF superfamily member 10 [Source:HGNC Symbol;Acc:HGNC:11925]
ENSG00000114270	COL7A1	protein_coding	0.647981	0.000506594	collagen type VII alpha 1 chain [Source:HGNC Symbol;Acc:HGNC:2214]
ENSG00000109220	CHIC2	protein_coding	-0.647428	1.40505e-07	cysteine rich hydrophobic domain 2 [Source:HGNC Symbol;Acc:HGNC:1935]
ENSG00000115252	PDE1A	protein_coding	-0.645464	0.00153033	phosphodiesterase 1A [Source:HGNC Symbol;Acc:HGNC:8774]
ENSG00000100867	DHRS2	protein_coding	-0.645253	0.000381265	dehydrogenase/reductase 2 [Source:HGNC Symbol;Acc:HGNC:18349]
ENSG00000066032	CTNNA2	protein_coding	-0.644489	1.24392e-08	catenin alpha 2 [Source:HGNC Symbol;Acc:HGNC:2510]
ENSG00000267002		lncRNA	-0.644009	1.23905e-06	novel transcript
ENSG00000112759	SLC29A1	protein_coding	0.64348	3.46141e-34	solute carrier family 29 member 1 (Augustine blood group) [Source:HGNC Symbol;Acc:HGNC:11003]
ENSG00000157399	ARSL	protein_coding	0.642612	9.25658e-07	arylsulfatase L [Source:HGNC Symbol;Acc:HGNC:719]
ENSG00000248905	FMN1	protein_coding	0.642434	0.000488563	formin 1 [Source:HGNC Symbol;Acc:HGNC:3768]
ENSG00000159409	CELF3	protein_coding	-0.642183	1.89831e-18	CUGBP Elav-like family member 3 [Source:HGNC Symbol;Acc:HGNC:11967]
ENSG00000165490	DDIAS	protein_coding	-0.642007	0.00493365	DNA damage induced apoptosis suppressor [Source:HGNC Symbol;Acc:HGNC:26351]
ENSG00000120251	GRIA2	protein_coding	0.641628	0.000735023	glutamate ionotropic receptor AMPA type subunit 2 [Source:HGNC Symbol;Acc:HGNC:4572]
ENSG00000278705	H4C2	protein_coding	-0.641473	1.37827e-15	H4 clustered histone 2 [Source:HGNC Symbol;Acc:HGNC:4789]
ENSG00000114541	FRMD4B	protein_coding	-0.641322	1.36692e-13	FERM domain containing 4B [Source:HGNC Symbol;Acc:HGNC:24886]
ENSG00000078804	TP53INP2	protein_coding	-0.639143	1.99108e-06	tumor protein p53 inducible nuclear protein 2 [Source:HGNC Symbol;Acc:HGNC:16104]
ENSG00000102580	DNAJC3	protein_coding	0.639068	2.25481e-15	DnaJ heat shock protein family (Hsp40) member C3 [Source:HGNC Symbol;Acc:HGNC:9439]
ENSG00000260412		lncRNA	-0.63875	0.00300659	novel transcript overlapping LINGO2
ENSG00000150967	ABCB9	protein_coding	0.63767	2.45314e-08	ATP binding cassette subfamily B member 9 [Source:HGNC Symbol;Acc:HGNC:50]
ENSG00000274618	H4C6	protein_coding	-0.63736	0.00570937	H4 clustered histone 6 [Source:HGNC Symbol;Acc:HGNC:4783]
ENSG00000134871	COL4A2	protein_coding	-0.636354	4.34117e-10	collagen type IV alpha 2 chain [Source:HGNC Symbol;Acc:HGNC:2203]
ENSG00000184305	CCSER1	protein_coding	-0.635583	1.24677e-19	coiled-coil serine rich protein 1 [Source:HGNC Symbol;Acc:HGNC:29349]
ENSG00000110881	ASIC1	protein_coding	0.635388	0.017631	acid sensing ion channel subunit 1 [Source:HGNC Symbol;Acc:HGNC:100]
ENSG00000087245	MMP2	protein_coding	-0.635091	0.003065	matrix metallopeptidase 2 [Source:HGNC Symbol;Acc:HGNC:7166]
ENSG00000164742	ADCY1	protein_coding	-0.633656	8.73875e-11	adenylate cyclase 1 [Source:HGNC Symbol;Acc:HGNC:232]
ENSG00000185630	PBX1	protein_coding	-0.633215	3.68023e-15	PBX homeobox 1 [Source:HGNC Symbol;Acc:HGNC:8632]
ENSG00000177943	MAMDC4	protein_coding	0.632877	2.17954e-06	MAM domain containing 4 [Source:HGNC Symbol;Acc:HGNC:24083]
ENSG00000131979	GCH1	protein_coding	-0.632597	8.93181e-21	GTP cyclohydrolase 1 [Source:HGNC Symbol;Acc:HGNC:4193]
ENSG00000070159	PTPN3	protein_coding	-0.632225	1.96493e-16	protein tyrosine phosphatase non-receptor type 3 [Source:HGNC Symbol;Acc:HGNC:9655]
ENSG00000110723	EXPH5	protein_coding	-0.630891	0.000854362	exophilin 5 [Source:HGNC Symbol;Acc:HGNC:30578]
ENSG00000070778	PTPN21	protein_coding	-0.630728	6.38846e-05	protein tyrosine phosphatase non-receptor type 21 [Source:HGNC Symbol;Acc:HGNC:9651]
ENSG00000093010	COMT	protein_coding	0.630206	1.12508e-10	catechol-O-methyltransferase [Source:HGNC Symbol;Acc:HGNC:2228]
ENSG00000276966	H4C5	protein_coding	-0.629737	7.17106e-20	H4 clustered histone 5 [Source:HGNC Symbol;Acc:HGNC:4790]
ENSG00000089486	CDIP1	protein_coding	0.629043	4.36636e-13	cell death inducing p53 target 1 [Source:HGNC Symbol;Acc:HGNC:13234]
ENSG00000181751	MACIR	protein_coding	-0.628919	1.2562e-10	macrophage immunometabolism regulator [Source:HGNC Symbol;Acc:HGNC:25052]
ENSG00000235162	C12orf75	protein_coding	-0.628395	8.47204e-23	chromosome 12 open reading frame 75 [Source:HGNC Symbol;Acc:HGNC:35164]
ENSG00000157315	TMED6	protein_coding	-0.627819	3.54786e-05	transmembrane p24 trafficking protein 6 [Source:HGNC Symbol;Acc:HGNC:28331]
ENSG00000213221	DNLZ	protein_coding	0.626993	0.0220781	DNL-type zinc finger [Source:HGNC Symbol;Acc:HGNC:33879]
ENSG00000280496	SNORA17B	snoRNA	0.626705	0.0129415	small nucleolar RNA H/ACA box 17B [Source:HGNC Symbol;Acc:HGNC:32636]
ENSG00000196132	MYT1	protein_coding	-0.626428	1.97242e-12	myelin transcription factor 1 [Source:HGNC Symbol;Acc:HGNC:7622]
ENSG00000147804	SLC39A4	protein_coding	0.626401	0.00759697	solute carrier family 39 member 4 [Source:HGNC Symbol;Acc:HGNC:17129]
ENSG00000284753	EEF1AKMT4	protein_coding	0.625788	0.00802945	EEF1A lysine methyltransferase 4 [Source:HGNC Symbol;Acc:HGNC:53611]
ENSG00000130958	SLC35D2	protein_coding	0.625753	2.94464e-08	solute carrier family 35 member D2 [Source:HGNC Symbol;Acc:HGNC:20799]
ENSG00000035664	DAPK2	protein_coding	0.624915	0.00847194	death associated protein kinase 2 [Source:HGNC Symbol;Acc:HGNC:2675]
ENSG00000153721	CNKSR3	protein_coding	-0.624753	0.000142819	CNKSR family member 3 [Source:HGNC Symbol;Acc:HGNC:23034]
ENSG00000133121	STARD13	protein_coding	0.62463	4.95252e-07	StAR related lipid transfer domain containing 13 [Source:HGNC Symbol;Acc:HGNC:19164]
ENSG00000099204	ABLIM1	protein_coding	0.624419	2.8132e-08	actin binding LIM protein 1 [Source:HGNC Symbol;Acc:HGNC:78]
ENSG00000187498	COL4A1	protein_coding	-0.623914	0.000730813	collagen type IV alpha 1 chain [Source:HGNC Symbol;Acc:HGNC:2202]
ENSG00000100246	DNAL4	protein_coding	-0.623627	0.00271158	dynein axonemal light chain 4 [Source:HGNC Symbol;Acc:HGNC:2955]
ENSG00000233822	H2BC15	protein_coding	-0.623513	6.15424e-09	H2B clustered histone 15 [Source:HGNC Symbol;Acc:HGNC:4749]
ENSG00000128578	STRIP2	protein_coding	0.623221	0.00335023	striatin interacting protein 2 [Source:HGNC Symbol;Acc:HGNC:22209]
ENSG00000006468	ETV1	protein_coding	0.622801	1.55778e-12	ETS variant transcription factor 1 [Source:HGNC Symbol;Acc:HGNC:3490]
ENSG00000120899	PTK2B	protein_coding	-0.620841	0.0241918	protein tyrosine kinase 2 beta [Source:HGNC Symbol;Acc:HGNC:9612]
ENSG00000006282	SPATA20	protein_coding	-0.620347	3.14133e-10	spermatogenesis associated 20 [Source:HGNC Symbol;Acc:HGNC:26125]
ENSG00000088367	EPB41L1	protein_coding	0.6182	3.26372e-05	erythrocyte membrane protein band 4.1 like 1 [Source:HGNC Symbol;Acc:HGNC:3378]
ENSG00000082781	ITGB5	protein_coding	-0.617186	4.40351e-05	integrin subunit beta 5 [Source:HGNC Symbol;Acc:HGNC:6160]
ENSG00000198598	MMP17	protein_coding	0.615716	2.42784e-06	matrix metallopeptidase 17 [Source:HGNC Symbol;Acc:HGNC:7163]
ENSG00000168298	H1-4	protein_coding	-0.615625	5.70461e-22	H1.4 linker histone cluster member [Source:HGNC Symbol;Acc:HGNC:4718]
ENSG00000241163	LINC00877	lncRNA	-0.615349	0.0151633	long intergenic non-protein coding RNA 877 [Source:HGNC Symbol;Acc:HGNC:27706]
ENSG00000270722	RNVU1-31	snRNA	0.615127	0.0168995	RNA variant U1 small nuclear 31 [Source:HGNC Symbol;Acc:HGNC:54448]
ENSG00000163995	ABLIM2	protein_coding	-0.615113	0.00138339	actin binding LIM protein family member 2 [Source:HGNC Symbol;Acc:HGNC:19195]
ENSG00000172824	CES4A	protein_coding	0.614738	0.00161164	carboxylesterase 4A [Source:HGNC Symbol;Acc:HGNC:26741]
ENSG00000141639	MAPK4	protein_coding	0.614135	9.79191e-09	mitogen-activated protein kinase 4 [Source:HGNC Symbol;Acc:HGNC:6878]
ENSG00000112144	CILK1	protein_coding	-0.613988	0.000280672	ciliogenesis associated kinase 1 [Source:HGNC Symbol;Acc:HGNC:21219]
ENSG00000135272	MDFIC	protein_coding	-0.61387	3.95259e-07	MyoD family inhibitor domain containing [Source:HGNC Symbol;Acc:HGNC:28870]
ENSG00000168209	DDIT4	protein_coding	0.613648	1.21757e-06	DNA damage inducible transcript 4 [Source:HGNC Symbol;Acc:HGNC:24944]
ENSG00000167363	FN3K	protein_coding	0.613561	0.0254329	fructosamine 3 kinase [Source:HGNC Symbol;Acc:HGNC:24822]
ENSG00000173567	ADGRF3	protein_coding	-0.613241	0.00167488	adhesion G protein-coupled receptor F3 [Source:HGNC Symbol;Acc:HGNC:18989]
ENSG00000167393	PPP2R3B	protein_coding	-0.612913	2.1514e-05	protein phosphatase 2 regulatory subunit B''beta [Source:HGNC Symbol;Acc:HGNC:13417]
ENSG00000148700	ADD3	protein_coding	-0.611532	3.73752e-10	adducin 3 [Source:HGNC Symbol;Acc:HGNC:245]
ENSG00000241399	CD302	protein_coding	-0.61116	6.836e-09	CD302 molecule [Source:HGNC Symbol;Acc:HGNC:30843]
ENSG00000069188	SDK2	protein_coding	0.610333	0.00209065	sidekick cell adhesion molecule 2 [Source:HGNC Symbol;Acc:HGNC:19308]
ENSG00000174827	PDZK1	protein_coding	-0.60934	1.97273e-12	PDZ domain containing 1 [Source:HGNC Symbol;Acc:HGNC:8821]
ENSG00000160584	SIK3	protein_coding	-0.609065	4.12183e-09	SIK family kinase 3 [Source:HGNC Symbol;Acc:HGNC:29165]
ENSG00000170502	NUDT9	protein_coding	0.60833	1.17229e-07	nudix hydrolase 9 [Source:HGNC Symbol;Acc:HGNC:8056]
ENSG00000133104	SPART	protein_coding	-0.608017	1.34112e-06	spartin [Source:HGNC Symbol;Acc:HGNC:18514]
ENSG00000197442	MAP3K5	protein_coding	0.606472	0.0266273	mitogen-activated protein kinase kinase kinase 5 [Source:HGNC Symbol;Acc:HGNC:6857]
ENSG00000198420	TCAF1	protein_coding	0.606414	8.24646e-21	TRPM8 channel associated factor 1 [Source:HGNC Symbol;Acc:HGNC:22201]
ENSG00000250799	PRODH2	protein_coding	0.606316	4.67833e-09	proline dehydrogenase 2 [Source:HGNC Symbol;Acc:HGNC:17325]
ENSG00000166111	SVOP	protein_coding	-0.606004	1.29885e-25	SV2 related protein [Source:HGNC Symbol;Acc:HGNC:25417]
ENSG00000115423	DNAH6	protein_coding	-0.604749	0.0148683	dynein axonemal heavy chain 6 [Source:HGNC Symbol;Acc:HGNC:2951]
ENSG00000112246	SIM1	protein_coding	-0.604574	2.5102e-24	SIM bHLH transcription factor 1 [Source:HGNC Symbol;Acc:HGNC:10882]
ENSG00000128590	DNAJB9	protein_coding	0.604554	6.94235e-15	DnaJ heat shock protein family (Hsp40) member B9 [Source:HGNC Symbol;Acc:HGNC:6968]
ENSG00000100767	PAPLN	protein_coding	-0.604198	0.0388143	papilin proteoglycan like sulfated glycoprotein [Source:HGNC Symbol;Acc:HGNC:19262]
ENSG00000149654	CDH22	protein_coding	0.603968	2.0189e-13	cadherin 22 [Source:HGNC Symbol;Acc:HGNC:13251]
ENSG00000165915	SLC39A13	protein_coding	0.603787	1.32716e-08	solute carrier family 39 member 13 [Source:HGNC Symbol;Acc:HGNC:20859]
ENSG00000116039	ATP6V1B1	protein_coding	-0.602209	0.00217806	ATPase H+ transporting V1 subunit B1 [Source:HGNC Symbol;Acc:HGNC:853]
ENSG00000095380	NANS	protein_coding	0.602155	2.50376e-06	N-acetylneuraminate synthase [Source:HGNC Symbol;Acc:HGNC:19237]
ENSG00000279117		TEC	-0.602154	0.0180185	TEC
ENSG00000079435	LIPE	protein_coding	-0.601862	0.0223584	lipase E hormone sensitive type [Source:HGNC Symbol;Acc:HGNC:6621]
ENSG00000197061	H4C3	protein_coding	-0.601314	9.91285e-19	H4 clustered histone 3 [Source:HGNC Symbol;Acc:HGNC:4787]
ENSG00000167183	PRR15L	protein_coding	0.600948	1.94075e-10	proline rich 15 like [Source:HGNC Symbol;Acc:HGNC:28149]
ENSG00000180190	TDRP	protein_coding	-0.600635	0.00489433	testis development related protein [Source:HGNC Symbol;Acc:HGNC:26951]
ENSG00000159248	GJD2	protein_coding	0.59992	3.37543e-08	gap junction protein delta 2 [Source:HGNC Symbol;Acc:HGNC:19154]
ENSG00000278195	SSTR3	protein_coding	0.59974	1.42717e-20	somatostatin receptor 3 [Source:HGNC Symbol;Acc:HGNC:11332]
ENSG00000185008	ROBO2	protein_coding	-0.5995	1.32517e-22	roundabout guidance receptor 2 [Source:HGNC Symbol;Acc:HGNC:10250]
ENSG00000183207	RUVBL2	protein_coding	0.599085	1.59287e-15	RuvB like AAA ATPase 2 [Source:HGNC Symbol;Acc:HGNC:10475]
ENSG00000109072	VTN	protein_coding	-0.597932	4.30412e-05	vitronectin [Source:HGNC Symbol;Acc:HGNC:12724]
ENSG00000153789	CIBAR2	protein_coding	0.597624	0.000676237	CBY1 interacting BAR domain containing 2 [Source:HGNC Symbol;Acc:HGNC:24781]
ENSG00000140093	SERPINA10	protein_coding	-0.597591	0.000208119	serpin family A member 10 [Source:HGNC Symbol;Acc:HGNC:15996]
ENSG00000183783	KCTD8	protein_coding	-0.597317	0.000602571	potassium channel tetramerization domain containing 8 [Source:HGNC Symbol;Acc:HGNC:22394]
ENSG00000272462		lncRNA	0.597195	0.0190976	novel transcript
ENSG00000171951	SCG2	protein_coding	0.596878	2.38535e-31	secretogranin II [Source:HGNC Symbol;Acc:HGNC:10575]
ENSG00000167535	CACNB3	protein_coding	-0.596852	0.0110322	calcium voltage-gated channel auxiliary subunit beta 3 [Source:HGNC Symbol;Acc:HGNC:1403]
ENSG00000150672	DLG2	protein_coding	-0.596596	5.07683e-05	discs large MAGUK scaffold protein 2 [Source:HGNC Symbol;Acc:HGNC:2901]
ENSG00000254870	ATP6V1G2-DDX39B	protein_coding	0.595389	0.000461252	ATP6V1G2-DDX39B readthrough (NMD candidate) [Source:HGNC Symbol;Acc:HGNC:41999]
ENSG00000167771	RCOR2	protein_coding	0.594616	7.71625e-10	REST corepressor 2 [Source:HGNC Symbol;Acc:HGNC:27455]
ENSG00000148773	MKI67	protein_coding	-0.593681	8.73875e-11	marker of proliferation Ki-67 [Source:HGNC Symbol;Acc:HGNC:7107]
ENSG00000213420	GPC2	protein_coding	-0.593385	0.0117792	glypican 2 [Source:HGNC Symbol;Acc:HGNC:4450]
ENSG00000171843	MLLT3	protein_coding	-0.592711	0.00024777	MLLT3 super elongation complex subunit [Source:HGNC Symbol;Acc:HGNC:7136]
ENSG00000103184	SEC14L5	protein_coding	-0.59186	0.00901694	SEC14 like lipid binding 5 [Source:HGNC Symbol;Acc:HGNC:29032]
ENSG00000150054	MPP7	protein_coding	-0.591306	4.58604e-05	membrane palmitoylated protein 7 [Source:HGNC Symbol;Acc:HGNC:26542]
ENSG00000173542	MOB1B	protein_coding	-0.59033	0.000577971	MOB kinase activator 1B [Source:HGNC Symbol;Acc:HGNC:29801]
ENSG00000044574	HSPA5	protein_coding	0.590165	6.2218e-14	heat shock protein family A (Hsp70) member 5 [Source:HGNC Symbol;Acc:HGNC:5238]
ENSG00000225746	MEG8	lncRNA	0.589651	1.67782e-21	maternally expressed 8 small nucleolar RNA host gene [Source:HGNC Symbol;Acc:HGNC:14574]
ENSG00000132437	DDC	protein_coding	-0.589289	1.12682e-17	dopa decarboxylase [Source:HGNC Symbol;Acc:HGNC:2719]
ENSG00000124780	KCNK17	protein_coding	-0.58925	2.53629e-16	potassium two pore domain channel subfamily K member 17 [Source:HGNC Symbol;Acc:HGNC:14465]
ENSG00000127863	TNFRSF19	protein_coding	-0.588846	1.89536e-06	TNF receptor superfamily member 19 [Source:HGNC Symbol;Acc:HGNC:11915]
ENSG00000174371	EXO1	protein_coding	-0.587984	0.00010285	exonuclease 1 [Source:HGNC Symbol;Acc:HGNC:3511]
ENSG00000187193	MT1X	protein_coding	0.587975	0.0016729	metallothionein 1X [Source:HGNC Symbol;Acc:HGNC:7405]
ENSG00000167861	HID1	protein_coding	0.58795	2.86008e-13	HID1 domain containing [Source:HGNC Symbol;Acc:HGNC:15736]
ENSG00000196739	COL27A1	protein_coding	-0.587152	0.00190426	collagen type XXVII alpha 1 chain [Source:HGNC Symbol;Acc:HGNC:22986]
ENSG00000152578	GRIA4	protein_coding	-0.585988	1.53101e-15	glutamate ionotropic receptor AMPA type subunit 4 [Source:HGNC Symbol;Acc:HGNC:4574]
ENSG00000114115	RBP1	protein_coding	-0.58564	0.00353118	retinol binding protein 1 [Source:HGNC Symbol;Acc:HGNC:9919]
ENSG00000183688	RFLNB	protein_coding	0.585412	5.22183e-12	refilin B [Source:HGNC Symbol;Acc:HGNC:28705]
ENSG00000101298	SNPH	protein_coding	-0.585355	8.75178e-06	syntaphilin [Source:HGNC Symbol;Acc:HGNC:15931]
ENSG00000163590	PPM1L	protein_coding	0.585034	1.09497e-10	protein phosphatase Mg2+/Mn2+ dependent 1L [Source:HGNC Symbol;Acc:HGNC:16381]
ENSG00000119514	GALNT12	protein_coding	0.584956	0.0113161	polypeptide N-acetylgalactosaminyltransferase 12 [Source:HGNC Symbol;Acc:HGNC:19877]
ENSG00000096433	ITPR3	protein_coding	0.584926	2.32707e-11	inositol 1 4 5-trisphosphate receptor type 3 [Source:HGNC Symbol;Acc:HGNC:6182]
ENSG00000184949	FAM227A	protein_coding	-0.584728	0.000958923	family with sequence similarity 227 member A [Source:HGNC Symbol;Acc:HGNC:44197]
ENSG00000111961	SASH1	protein_coding	-0.584442	8.52507e-09	SAM and SH3 domain containing 1 [Source:HGNC Symbol;Acc:HGNC:19182]
ENSG00000170743	SYT9	protein_coding	-0.584031	0.00876932	synaptotagmin 9 [Source:HGNC Symbol;Acc:HGNC:19265]
ENSG00000118217	ATF6	protein_coding	0.58374	5.91046e-15	activating transcription factor 6 [Source:HGNC Symbol;Acc:HGNC:791]
ENSG00000145349	CAMK2D	protein_coding	-0.583104	2.21584e-14	calcium/calmodulin dependent protein kinase II delta [Source:HGNC Symbol;Acc:HGNC:1462]
ENSG00000112576	CCND3	protein_coding	0.582715	4.95499e-07	cyclin D3 [Source:HGNC Symbol;Acc:HGNC:1585]
ENSG00000266714	MYO15B	protein_coding	-0.581657	0.0038966	myosin XVB [Source:HGNC Symbol;Acc:HGNC:14083]
ENSG00000116191	RALGPS2	protein_coding	-0.58164	1.09005e-11	Ral GEF with PH domain and SH3 binding motif 2 [Source:HGNC Symbol;Acc:HGNC:30279]
ENSG00000142875	PRKACB	protein_coding	0.580047	1.46671e-14	protein kinase cAMP-activated catalytic subunit beta [Source:HGNC Symbol;Acc:HGNC:9381]
ENSG00000107742	SPOCK2	protein_coding	0.579757	0.000781674	SPARC (osteonectin) cwcv and kazal like domains proteoglycan 2 [Source:HGNC Symbol;Acc:HGNC:13564]
ENSG00000157551	KCNJ15	protein_coding	-0.579714	0.000101929	potassium inwardly rectifying channel subfamily J member 15 [Source:HGNC Symbol;Acc:HGNC:6261]
ENSG00000094975	SUCO	protein_coding	0.578626	5.83851e-10	SUN domain containing ossification factor [Source:HGNC Symbol;Acc:HGNC:1240]
ENSG00000118503	TNFAIP3	protein_coding	0.578453	0.0395844	TNF alpha induced protein 3 [Source:HGNC Symbol;Acc:HGNC:11896]
ENSG00000130940	CASZ1	protein_coding	-0.578124	0.00375073	castor zinc finger 1 [Source:HGNC Symbol;Acc:HGNC:26002]
ENSG00000110328	GALNT18	protein_coding	-0.578109	2.51445e-06	polypeptide N-acetylgalactosaminyltransferase 18 [Source:HGNC Symbol;Acc:HGNC:30488]
ENSG00000135378	PRRG4	protein_coding	0.577632	5.92824e-08	proline rich and Gla domain 4 [Source:HGNC Symbol;Acc:HGNC:30799]
ENSG00000198113	TOR4A	protein_coding	0.576463	4.87414e-07	torsin family 4 member A [Source:HGNC Symbol;Acc:HGNC:25981]
ENSG00000168792	ABHD15	protein_coding	-0.576315	2.49467e-15	abhydrolase domain containing 15 [Source:HGNC Symbol;Acc:HGNC:26971]
ENSG00000115159	GPD2	protein_coding	-0.57595	1.03575e-15	glycerol-3-phosphate dehydrogenase 2 [Source:HGNC Symbol;Acc:HGNC:4456]
ENSG00000137727	ARHGAP20	protein_coding	-0.574535	0.0112151	Rho GTPase activating protein 20 [Source:HGNC Symbol;Acc:HGNC:18357]
ENSG00000162981	LRATD1	protein_coding	-0.573252	1.39191e-13	LRAT domain containing 1 [Source:HGNC Symbol;Acc:HGNC:20743]
ENSG00000114450	GNB4	protein_coding	0.573022	9.32061e-07	G protein subunit beta 4 [Source:HGNC Symbol;Acc:HGNC:20731]
ENSG00000184428	TOP1MT	protein_coding	0.572088	0.000727017	DNA topoisomerase I mitochondrial [Source:HGNC Symbol;Acc:HGNC:29787]
ENSG00000150764	DIXDC1	protein_coding	0.571946	0.0259199	DIX domain containing 1 [Source:HGNC Symbol;Acc:HGNC:23695]
ENSG00000239521	CASTOR3	transcribed_unprocessed_pseudogene	-0.569873	1.70068e-05	CASTOR family member 3 [Source:HGNC Symbol;Acc:HGNC:29954]
ENSG00000186187	ZNRF1	protein_coding	-0.569624	5.74481e-07	zinc and ring finger 1 [Source:HGNC Symbol;Acc:HGNC:18452]
ENSG00000184302	SIX6	protein_coding	-0.569382	2.57882e-08	SIX homeobox 6 [Source:HGNC Symbol;Acc:HGNC:10892]
ENSG00000164506	STXBP5	protein_coding	0.568322	8.98358e-17	syntaxin binding protein 5 [Source:HGNC Symbol;Acc:HGNC:19665]
ENSG00000281571		TEC	-0.568236	0.00253476	TEC
ENSG00000054277	OPN3	protein_coding	-0.567686	0.0407318	opsin 3 [Source:HGNC Symbol;Acc:HGNC:14007]
ENSG00000156564	LRFN2	protein_coding	-0.566989	0.000656764	leucine rich repeat and fibronectin type III domain containing 2 [Source:HGNC Symbol;Acc:HGNC:21226]
ENSG00000158402	CDC25C	protein_coding	-0.566943	0.000620768	cell division cycle 25C [Source:HGNC Symbol;Acc:HGNC:1727]
ENSG00000049449	RCN1	protein_coding	0.566744	7.35617e-19	reticulocalbin 1 [Source:HGNC Symbol;Acc:HGNC:9934]
ENSG00000120690	ELF1	protein_coding	0.566693	2.79824e-08	E74 like ETS transcription factor 1 [Source:HGNC Symbol;Acc:HGNC:3316]
ENSG00000174498	IGDCC3	protein_coding	0.566616	1.15554e-08	immunoglobulin superfamily DCC subclass member 3 [Source:HGNC Symbol;Acc:HGNC:9700]
ENSG00000221890	NPTXR	protein_coding	0.566096	6.59609e-05	neuronal pentraxin receptor [Source:HGNC Symbol;Acc:HGNC:7954]
ENSG00000166484	MAPK7	protein_coding	0.564997	0.000512281	mitogen-activated protein kinase 7 [Source:HGNC Symbol;Acc:HGNC:6880]
ENSG00000136026	CKAP4	protein_coding	-0.564737	1.45223e-05	cytoskeleton associated protein 4 [Source:HGNC Symbol;Acc:HGNC:16991]
ENSG00000065485	PDIA5	protein_coding	0.564086	0.0133474	protein disulfide isomerase family A member 5 [Source:HGNC Symbol;Acc:HGNC:24811]
ENSG00000137161	CNPY3	protein_coding	0.56381	1.17723e-07	canopy FGF signaling regulator 3 [Source:HGNC Symbol;Acc:HGNC:11968]
ENSG00000265185	SNORD3B-1	snoRNA	0.562822	5.23452e-05	small nucleolar RNA C/D box 3B-1 [Source:HGNC Symbol;Acc:HGNC:10168]
ENSG00000214756	CSKMT	protein_coding	0.562721	0.00796111	citrate synthase lysine methyltransferase [Source:HGNC Symbol;Acc:HGNC:33113]
ENSG00000180354	MTURN	protein_coding	-0.562575	3.91121e-05	maturin neural progenitor differentiation regulator homolog [Source:HGNC Symbol;Acc:HGNC:25457]
ENSG00000150938	CRIM1	protein_coding	-0.562493	0.000123538	cysteine rich transmembrane BMP regulator 1 [Source:HGNC Symbol;Acc:HGNC:2359]
ENSG00000149177	PTPRJ	protein_coding	0.562073	9.16325e-05	protein tyrosine phosphatase receptor type J [Source:HGNC Symbol;Acc:HGNC:9673]
ENSG00000170558	CDH2	protein_coding	-0.561968	2.17234e-13	cadherin 2 [Source:HGNC Symbol;Acc:HGNC:1759]
ENSG00000172380	GNG12	protein_coding	0.561724	3.00791e-16	G protein subunit gamma 12 [Source:HGNC Symbol;Acc:HGNC:19663]
ENSG00000227877	MRLN	protein_coding	0.561675	0.000143366	myoregulin [Source:HGNC Symbol;Acc:HGNC:48649]
ENSG00000214944	ARHGEF28	protein_coding	-0.560969	1.23682e-10	Rho guanine nucleotide exchange factor 28 [Source:HGNC Symbol;Acc:HGNC:30322]
ENSG00000105855	ITGB8	protein_coding	-0.560788	0.000978226	integrin subunit beta 8 [Source:HGNC Symbol;Acc:HGNC:6163]
ENSG00000158966	CACHD1	protein_coding	-0.560364	0.00927502	cache domain containing 1 [Source:HGNC Symbol;Acc:HGNC:29314]
ENSG00000165905	LARGE2	protein_coding	0.560079	9.97201e-06	LARGE xylosyl- and glucuronyltransferase 2 [Source:HGNC Symbol;Acc:HGNC:16522]
ENSG00000137821	LRRC49	protein_coding	-0.559987	0.00149372	leucine rich repeat containing 49 [Source:HGNC Symbol;Acc:HGNC:25965]
ENSG00000115138	POMC	protein_coding	0.559448	3.29768e-06	proopiomelanocortin [Source:HGNC Symbol;Acc:HGNC:9201]
ENSG00000178796	RIIAD1	protein_coding	-0.558956	0.0237118	regulatory subunit of type II PKA R-subunit domain containing 1 [Source:HGNC Symbol;Acc:HGNC:26686]
ENSG00000151789	ZNF385D	protein_coding	0.558688	0.000203799	zinc finger protein 385D [Source:HGNC Symbol;Acc:HGNC:26191]
ENSG00000164442	CITED2	protein_coding	-0.558644	2.76089e-05	Cbp/p300 interacting transactivator with Glu/Asp rich carboxy-terminal domain 2 [Source:HGNC Symbol;Acc:HGNC:1987]
ENSG00000241388	HNF1A-AS1	lncRNA	-0.557972	1.36411e-07	HNF1A antisense RNA 1 [Source:HGNC Symbol;Acc:HGNC:26785]
ENSG00000187601	MAGEH1	protein_coding	0.557678	2.95563e-08	MAGE family member H1 [Source:HGNC Symbol;Acc:HGNC:24092]
ENSG00000078687	TNRC6C	protein_coding	-0.556594	0.000438641	trinucleotide repeat containing adaptor 6C [Source:HGNC Symbol;Acc:HGNC:29318]
ENSG00000162989	KCNJ3	protein_coding	-0.55558	8.38884e-10	potassium inwardly rectifying channel subfamily J member 3 [Source:HGNC Symbol;Acc:HGNC:6264]
ENSG00000108091	CCDC6	protein_coding	0.555552	3.77405e-16	coiled-coil domain containing 6 [Source:HGNC Symbol;Acc:HGNC:18782]
ENSG00000175305	CCNE2	protein_coding	0.554708	3.89616e-09	cyclin E2 [Source:HGNC Symbol;Acc:HGNC:1590]
ENSG00000226200	SGMS1-AS1	lncRNA	-0.554534	0.00699542	SGMS1 antisense RNA 1 [Source:HGNC Symbol;Acc:HGNC:49683]
ENSG00000239264	TXNDC5	protein_coding	0.554174	1.97813e-20	thioredoxin domain containing 5 [Source:HGNC Symbol;Acc:HGNC:21073]
ENSG00000213639	PPP1CB	protein_coding	0.552347	2.99156e-22	protein phosphatase 1 catalytic subunit beta [Source:HGNC Symbol;Acc:HGNC:9282]
ENSG00000137094	DNAJB5	protein_coding	-0.551943	0.00135825	DnaJ heat shock protein family (Hsp40) member B5 [Source:HGNC Symbol;Acc:HGNC:14887]
ENSG00000137731	FXYD2	protein_coding	0.551503	5.6892e-14	FXYD domain containing ion transport regulator 2 [Source:HGNC Symbol;Acc:HGNC:4026]
ENSG00000275379	H3C11	protein_coding	-0.551404	1.55274e-06	H3 clustered histone 11 [Source:HGNC Symbol;Acc:HGNC:4771]
ENSG00000047597	XK	protein_coding	0.551196	8.62565e-09	X-linked Kx blood group [Source:HGNC Symbol;Acc:HGNC:12811]
ENSG00000120915	EPHX2	protein_coding	-0.551003	1.3621e-07	epoxide hydrolase 2 [Source:HGNC Symbol;Acc:HGNC:3402]
ENSG00000183044	ABAT	protein_coding	0.550942	1.45557e-20	4-aminobutyrate aminotransferase [Source:HGNC Symbol;Acc:HGNC:23]
ENSG00000242732	RTL5	protein_coding	-0.550238	1.89144e-05	retrotransposon Gag like 5 [Source:HGNC Symbol;Acc:HGNC:29430]
ENSG00000170959	DCDC1	protein_coding	-0.550063	6.69933e-09	doublecortin domain containing 1 [Source:HGNC Symbol;Acc:HGNC:20625]
ENSG00000196696	PDXDC2P-NPIPB14P	lncRNA	0.550062	2.35376e-07	nuclear pore complex-interacting protein [Source:NCBI gene (formerly Entrezgene);Acc:283970]
ENSG00000119698	PPP4R4	protein_coding	-0.549567	0.00193959	protein phosphatase 4 regulatory subunit 4 [Source:HGNC Symbol;Acc:HGNC:23788]
ENSG00000157483	MYO1E	protein_coding	-0.54943	9.65164e-11	myosin IE [Source:HGNC Symbol;Acc:HGNC:7599]
ENSG00000151229	SLC2A13	protein_coding	-0.549165	4.7542e-12	solute carrier family 2 member 13 [Source:HGNC Symbol;Acc:HGNC:15956]
ENSG00000070019	GUCY2C	protein_coding	-0.549041	3.59145e-11	guanylate cyclase 2C [Source:HGNC Symbol;Acc:HGNC:4688]
ENSG00000165626	BEND7	protein_coding	-0.548647	0.00965785	BEN domain containing 7 [Source:HGNC Symbol;Acc:HGNC:23514]
ENSG00000171303	KCNK3	protein_coding	-0.54806	0.000562196	potassium two pore domain channel subfamily K member 3 [Source:HGNC Symbol;Acc:HGNC:6278]
ENSG00000144867	SRPRB	protein_coding	0.547996	1.94312e-12	SRP receptor subunit beta [Source:HGNC Symbol;Acc:HGNC:24085]
ENSG00000079257	LXN	protein_coding	0.54795	0.015173	latexin [Source:HGNC Symbol;Acc:HGNC:13347]
ENSG00000147100	SLC16A2	protein_coding	-0.547691	0.000100084	solute carrier family 16 member 2 [Source:HGNC Symbol;Acc:HGNC:10923]
ENSG00000116771	AGMAT	protein_coding	0.547589	0.00194909	agmatinase [Source:HGNC Symbol;Acc:HGNC:18407]
ENSG00000111331	OAS3	protein_coding	-0.547522	0.000100228	2'-5'-oligoadenylate synthetase 3 [Source:HGNC Symbol;Acc:HGNC:8088]
ENSG00000261659		lncRNA	0.547487	0.00373563	novel transcript antisense to FBXL16
ENSG00000173698	ADGRG2	protein_coding	0.547326	7.84323e-14	adhesion G protein-coupled receptor G2 [Source:HGNC Symbol;Acc:HGNC:4516]
ENSG00000213949	ITGA1	protein_coding	-0.546862	9.23512e-09	integrin subunit alpha 1 [Source:HGNC Symbol;Acc:HGNC:6134]
ENSG00000124486	USP9X	protein_coding	0.546588	3.22119e-29	ubiquitin specific peptidase 9 X-linked [Source:HGNC Symbol;Acc:HGNC:12632]
ENSG00000141668	CBLN2	protein_coding	-0.546416	0.00653395	cerebellin 2 precursor [Source:HGNC Symbol;Acc:HGNC:1544]
ENSG00000278637	H4C1	protein_coding	-0.546363	2.22094e-05	H4 clustered histone 1 [Source:HGNC Symbol;Acc:HGNC:4781]
ENSG00000117472	TSPAN1	protein_coding	-0.546007	3.66082e-05	tetraspanin 1 [Source:HGNC Symbol;Acc:HGNC:20657]
ENSG00000144290	SLC4A10	protein_coding	-0.545972	0.000237701	solute carrier family 4 member 10 [Source:HGNC Symbol;Acc:HGNC:13811]
ENSG00000153707	PTPRD	protein_coding	-0.545943	6.05797e-06	protein tyrosine phosphatase receptor type D [Source:HGNC Symbol;Acc:HGNC:9668]
ENSG00000167487	KLHL26	protein_coding	0.545734	0.00849122	kelch like family member 26 [Source:HGNC Symbol;Acc:HGNC:25623]
ENSG00000134352	IL6ST	protein_coding	0.545121	1.09129e-07	interleukin 6 signal transducer [Source:HGNC Symbol;Acc:HGNC:6021]
ENSG00000185339	TCN2	protein_coding	0.545075	9.65277e-12	transcobalamin 2 [Source:HGNC Symbol;Acc:HGNC:11653]
ENSG00000183741	CBX6	protein_coding	0.542924	2.05432e-23	chromobox 6 [Source:HGNC Symbol;Acc:HGNC:1556]
ENSG00000103154	NECAB2	protein_coding	-0.542528	0.0436903	N-terminal EF-hand calcium binding protein 2 [Source:HGNC Symbol;Acc:HGNC:23746]
ENSG00000183496	MEX3B	protein_coding	-0.542519	0.000180908	mex-3 RNA binding family member B [Source:HGNC Symbol;Acc:HGNC:25297]
ENSG00000135363	LMO2	protein_coding	-0.542421	8.61546e-05	LIM domain only 2 [Source:HGNC Symbol;Acc:HGNC:6642]
ENSG00000184205	TSPYL2	protein_coding	0.541423	0.00428941	TSPY like 2 [Source:HGNC Symbol;Acc:HGNC:24358]
ENSG00000123836	PFKFB2	protein_coding	0.540808	1.42717e-20	6-phosphofructo-2-kinase/fructose-2 6-biphosphatase 2 [Source:HGNC Symbol;Acc:HGNC:8873]
ENSG00000182196	ARL6IP4	protein_coding	0.540475	5.61487e-16	ADP ribosylation factor like GTPase 6 interacting protein 4 [Source:HGNC Symbol;Acc:HGNC:18076]
ENSG00000143870	PDIA6	protein_coding	0.539843	1.11257e-27	protein disulfide isomerase family A member 6 [Source:HGNC Symbol;Acc:HGNC:30168]
ENSG00000096696	DSP	protein_coding	-0.539553	6.66803e-24	desmoplakin [Source:HGNC Symbol;Acc:HGNC:3052]
ENSG00000247400	DNAJC3-DT	lncRNA	0.539292	0.0100975	DNAJC3 divergent transcript [Source:HGNC Symbol;Acc:HGNC:39808]
ENSG00000184164	CRELD2	protein_coding	0.539259	1.49222e-05	cysteine rich with EGF like domains 2 [Source:HGNC Symbol;Acc:HGNC:28150]
ENSG00000145390	USP53	protein_coding	0.539021	4.21863e-05	ubiquitin specific peptidase 53 [Source:HGNC Symbol;Acc:HGNC:29255]
ENSG00000133627	ACTR3B	protein_coding	-0.538986	0.000217116	actin related protein 3B [Source:HGNC Symbol;Acc:HGNC:17256]
ENSG00000116157	GPX7	protein_coding	0.538985	1.08408e-12	glutathione peroxidase 7 [Source:HGNC Symbol;Acc:HGNC:4559]
ENSG00000071246	VASH1	protein_coding	-0.538561	0.000242518	vasohibin 1 [Source:HGNC Symbol;Acc:HGNC:19964]
ENSG00000110697	PITPNM1	protein_coding	0.538427	1.06849e-16	phosphatidylinositol transfer protein membrane associated 1 [Source:HGNC Symbol;Acc:HGNC:9003]
ENSG00000182240	BACE2	protein_coding	-0.538244	0.0379508	beta-secretase 2 [Source:HGNC Symbol;Acc:HGNC:934]
ENSG00000160145	KALRN	protein_coding	-0.538052	0.0177374	kalirin RhoGEF kinase [Source:HGNC Symbol;Acc:HGNC:4814]
ENSG00000128849	CGNL1	protein_coding	-0.537402	1.57656e-07	cingulin like 1 [Source:HGNC Symbol;Acc:HGNC:25931]
ENSG00000110721	CHKA	protein_coding	0.536431	1.55968e-10	choline kinase alpha [Source:HGNC Symbol;Acc:HGNC:1937]
ENSG00000133401	PDZD2	protein_coding	-0.536403	0.000110539	PDZ domain containing 2 [Source:HGNC Symbol;Acc:HGNC:18486]
ENSG00000073910	FRY	protein_coding	-0.535075	2.05255e-05	FRY microtubule binding protein [Source:HGNC Symbol;Acc:HGNC:20367]
ENSG00000064042	LIMCH1	protein_coding	-0.53502	4.95661e-05	LIM and calponin homology domains 1 [Source:HGNC Symbol;Acc:HGNC:29191]
ENSG00000155660	PDIA4	protein_coding	0.534823	2.21638e-22	protein disulfide isomerase family A member 4 [Source:HGNC Symbol;Acc:HGNC:30167]
ENSG00000196177	ACADSB	protein_coding	-0.534707	0.000604315	acyl-CoA dehydrogenase short/branched chain [Source:HGNC Symbol;Acc:HGNC:91]
ENSG00000140577	CRTC3	protein_coding	-0.533406	8.78876e-07	CREB regulated transcription coactivator 3 [Source:HGNC Symbol;Acc:HGNC:26148]
ENSG00000107562	CXCL12	protein_coding	0.533146	8.89927e-08	C-X-C motif chemokine ligand 12 [Source:HGNC Symbol;Acc:HGNC:10672]
ENSG00000105639	JAK3	protein_coding	0.533142	0.00870622	Janus kinase 3 [Source:HGNC Symbol;Acc:HGNC:6193]
ENSG00000142634	EFHD2	protein_coding	0.533126	2.82843e-06	EF-hand domain family member D2 [Source:HGNC Symbol;Acc:HGNC:28670]
ENSG00000072182	ASIC4	protein_coding	0.532827	0.0014801	acid sensing ion channel subunit family member 4 [Source:HGNC Symbol;Acc:HGNC:21263]
ENSG00000170903	MSANTD4	protein_coding	0.532014	5.20969e-11	Myb/SANT DNA binding domain containing 4 with coiled-coils [Source:HGNC Symbol;Acc:HGNC:29383]
ENSG00000109323	MANBA	protein_coding	-0.531836	8.95706e-13	mannosidase beta [Source:HGNC Symbol;Acc:HGNC:6831]
ENSG00000165731	RET	protein_coding	0.531392	0.000445274	ret proto-oncogene [Source:HGNC Symbol;Acc:HGNC:9967]
ENSG00000164300	SERINC5	protein_coding	-0.529628	0.000267502	serine incorporator 5 [Source:HGNC Symbol;Acc:HGNC:18825]
ENSG00000176371	ZSCAN2	protein_coding	-0.529407	1.66065e-07	zinc finger and SCAN domain containing 2 [Source:HGNC Symbol;Acc:HGNC:20994]
ENSG00000138771	SHROOM3	protein_coding	0.529399	3.98098e-13	shroom family member 3 [Source:HGNC Symbol;Acc:HGNC:30422]
ENSG00000197555	SIPA1L1	protein_coding	0.529351	6.87006e-10	signal induced proliferation associated 1 like 1 [Source:HGNC Symbol;Acc:HGNC:20284]
ENSG00000056736	IL17RB	protein_coding	0.529181	0.00389032	interleukin 17 receptor B [Source:HGNC Symbol;Acc:HGNC:18015]
ENSG00000153956	CACNA2D1	protein_coding	-0.528887	7.31114e-20	calcium voltage-gated channel auxiliary subunit alpha2delta 1 [Source:HGNC Symbol;Acc:HGNC:1399]
ENSG00000197238	H4C11	protein_coding	-0.528654	1.04401e-14	H4 clustered histone 11 [Source:HGNC Symbol;Acc:HGNC:4785]
ENSG00000178999	AURKB	protein_coding	-0.528124	0.000622312	aurora kinase B [Source:HGNC Symbol;Acc:HGNC:11390]
ENSG00000197077	KIAA1671	protein_coding	0.527957	5.26641e-09	KIAA1671 [Source:HGNC Symbol;Acc:HGNC:29345]
ENSG00000076770	MBNL3	protein_coding	0.526893	0.00773624	muscleblind like splicing regulator 3 [Source:HGNC Symbol;Acc:HGNC:20564]
ENSG00000169436	COL22A1	protein_coding	-0.526721	0.00312038	collagen type XXII alpha 1 chain [Source:HGNC Symbol;Acc:HGNC:22989]
ENSG00000106546	AHR	protein_coding	-0.526666	2.40584e-05	aryl hydrocarbon receptor [Source:HGNC Symbol;Acc:HGNC:348]
ENSG00000128050	PAICS	protein_coding	0.526503	4.39243e-19	phosphoribosylaminoimidazole carboxylase and phosphoribosylaminoimidazolesuccinocarboxamide synthase [Source:HGNC Symbol;Acc:HGNC:8587]
ENSG00000076864	RAP1GAP	protein_coding	0.526133	4.71005e-11	RAP1 GTPase activating protein [Source:HGNC Symbol;Acc:HGNC:9858]
ENSG00000112715	VEGFA	protein_coding	-0.525653	1.31538e-18	vascular endothelial growth factor A [Source:HGNC Symbol;Acc:HGNC:12680]
ENSG00000149798	CDC42EP2	protein_coding	-0.525612	0.0072056	CDC42 effector protein 2 [Source:HGNC Symbol;Acc:HGNC:16263]
ENSG00000050030	NEXMIF	protein_coding	-0.525539	9.52252e-07	neurite extension and migration factor [Source:HGNC Symbol;Acc:HGNC:29433]
ENSG00000196352	CD55	protein_coding	-0.525434	0.0387455	CD55 molecule (Cromer blood group) [Source:HGNC Symbol;Acc:HGNC:2665]
ENSG00000072954	TMEM38A	protein_coding	0.52482	0.000269419	transmembrane protein 38A [Source:HGNC Symbol;Acc:HGNC:28462]
ENSG00000066629	EML1	protein_coding	-0.5242	1.23479e-05	EMAP like 1 [Source:HGNC Symbol;Acc:HGNC:3330]
ENSG00000163251	FZD5	protein_coding	-0.524008	6.33611e-09	frizzled class receptor 5 [Source:HGNC Symbol;Acc:HGNC:4043]
ENSG00000132970	WASF3	protein_coding	-0.523856	1.09492e-07	WASP family member 3 [Source:HGNC Symbol;Acc:HGNC:12734]
ENSG00000079102	RUNX1T1	protein_coding	-0.523402	0.00133684	RUNX1 partner transcriptional co-repressor 1 [Source:HGNC Symbol;Acc:HGNC:1535]
ENSG00000180801	ARSJ	protein_coding	-0.522926	0.0334401	arylsulfatase family member J [Source:HGNC Symbol;Acc:HGNC:26286]
ENSG00000229809	ZNF688	protein_coding	-0.522138	0.0108965	zinc finger protein 688 [Source:HGNC Symbol;Acc:HGNC:30489]
ENSG00000076641	PAG1	protein_coding	0.52195	0.000379763	phosphoprotein membrane anchor with glycosphingolipid microdomains 1 [Source:HGNC Symbol;Acc:HGNC:30043]
ENSG00000182704	TSKU	protein_coding	0.521775	0.00767095	tsukushi small leucine rich proteoglycan [Source:HGNC Symbol;Acc:HGNC:28850]
ENSG00000204442	FAM155A	protein_coding	0.521612	0.0220484	family with sequence similarity 155 member A [Source:HGNC Symbol;Acc:HGNC:33877]
ENSG00000163082	SGPP2	protein_coding	-0.521567	0.000265256	sphingosine-1-phosphate phosphatase 2 [Source:HGNC Symbol;Acc:HGNC:19953]
ENSG00000137285	TUBB2B	protein_coding	-0.521079	1.40532e-18	tubulin beta 2B class IIb [Source:HGNC Symbol;Acc:HGNC:30829]
ENSG00000158258	CLSTN2	protein_coding	0.520844	3.69747e-05	calsyntenin 2 [Source:HGNC Symbol;Acc:HGNC:17448]
ENSG00000143641	GALNT2	protein_coding	0.520708	1.95829e-08	polypeptide N-acetylgalactosaminyltransferase 2 [Source:HGNC Symbol;Acc:HGNC:4124]
ENSG00000182667	NTM	protein_coding	0.520456	4.57463e-07	neurotrimin [Source:HGNC Symbol;Acc:HGNC:17941]
ENSG00000162409	PRKAA2	protein_coding	0.519888	2.38992e-06	protein kinase AMP-activated catalytic subunit alpha 2 [Source:HGNC Symbol;Acc:HGNC:9377]
ENSG00000112175	BMP5	protein_coding	0.519769	2.11802e-09	bone morphogenetic protein 5 [Source:HGNC Symbol;Acc:HGNC:1072]
ENSG00000196154	S100A4	protein_coding	0.519638	0.0321589	S100 calcium binding protein A4 [Source:HGNC Symbol;Acc:HGNC:10494]
ENSG00000145335	SNCA	protein_coding	0.51863	1.71775e-06	synuclein alpha [Source:HGNC Symbol;Acc:HGNC:11138]
ENSG00000144278	GALNT13	protein_coding	-0.51824	2.14493e-08	polypeptide N-acetylgalactosaminyltransferase 13 [Source:HGNC Symbol;Acc:HGNC:23242]
ENSG00000173083	HPSE	protein_coding	-0.518097	7.33083e-05	heparanase [Source:HGNC Symbol;Acc:HGNC:5164]
ENSG00000148672	GLUD1	protein_coding	0.518027	9.93515e-18	glutamate dehydrogenase 1 [Source:HGNC Symbol;Acc:HGNC:4335]
ENSG00000116717	GADD45A	protein_coding	-0.518018	0.00513552	growth arrest and DNA damage inducible alpha [Source:HGNC Symbol;Acc:HGNC:4095]
ENSG00000212694	LINC01089	lncRNA	-0.517014	0.0232267	long intergenic non-protein coding RNA 1089 [Source:HGNC Symbol;Acc:HGNC:27886]
ENSG00000104044	OCA2	protein_coding	0.516922	2.49859e-05	OCA2 melanosomal transmembrane protein [Source:HGNC Symbol;Acc:HGNC:8101]
ENSG00000074842	MYDGF	protein_coding	0.516754	5.53697e-12	myeloid derived growth factor [Source:HGNC Symbol;Acc:HGNC:16948]
ENSG00000188807	TMEM201	protein_coding	0.516503	0.00254997	transmembrane protein 201 [Source:HGNC Symbol;Acc:HGNC:33719]
ENSG00000163191	S100A11	protein_coding	0.515446	7.17314e-08	S100 calcium binding protein A11 [Source:HGNC Symbol;Acc:HGNC:10488]
ENSG00000114529	C3orf52	protein_coding	0.515131	0.0137543	chromosome 3 open reading frame 52 [Source:HGNC Symbol;Acc:HGNC:26255]
ENSG00000164066	INTU	protein_coding	-0.514949	0.00177268	inturned planar cell polarity protein [Source:HGNC Symbol;Acc:HGNC:29239]
ENSG00000181381	DDX60L	protein_coding	-0.514855	0.0166358	DExD/H-box 60 like [Source:HGNC Symbol;Acc:HGNC:26429]
ENSG00000167703	SLC43A2	protein_coding	0.514683	1.42793e-08	solute carrier family 43 member 2 [Source:HGNC Symbol;Acc:HGNC:23087]
ENSG00000254681	PKD1P5	transcribed_unprocessed_pseudogene	-0.514498	4.70976e-05	polycystin 1 transient receptor potential channel interacting pseudogene 5 [Source:HGNC Symbol;Acc:HGNC:30069]
ENSG00000054654	SYNE2	protein_coding	-0.514268	1.02402e-18	spectrin repeat containing nuclear envelope protein 2 [Source:HGNC Symbol;Acc:HGNC:17084]
ENSG00000181061	HIGD1A	protein_coding	-0.513599	3.20951e-15	HIG1 hypoxia inducible domain family member 1A [Source:HGNC Symbol;Acc:HGNC:29527]
ENSG00000154274	C4orf19	protein_coding	-0.513506	0.00124747	chromosome 4 open reading frame 19 [Source:HGNC Symbol;Acc:HGNC:25618]
ENSG00000186185	KIF18B	protein_coding	-0.513214	0.00237761	kinesin family member 18B [Source:HGNC Symbol;Acc:HGNC:27102]
ENSG00000105699	LSR	protein_coding	0.512875	7.01458e-08	lipolysis stimulated lipoprotein receptor [Source:HGNC Symbol;Acc:HGNC:29572]
ENSG00000250366	TUNAR	protein_coding	0.512831	4.63439e-08	TCL1 upstream neural differentiation-associated RNA [Source:HGNC Symbol;Acc:HGNC:44088]
ENSG00000139645	ANKRD52	protein_coding	-0.512177	1.09961e-08	ankyrin repeat domain 52 [Source:HGNC Symbol;Acc:HGNC:26614]
ENSG00000134690	CDCA8	protein_coding	-0.512167	8.94527e-06	cell division cycle associated 8 [Source:HGNC Symbol;Acc:HGNC:14629]
ENSG00000164818	DNAAF5	protein_coding	0.511964	0.0238874	dynein axonemal assembly factor 5 [Source:HGNC Symbol;Acc:HGNC:26013]
ENSG00000135766	EGLN1	protein_coding	0.511591	7.56045e-08	egl-9 family hypoxia inducible factor 1 [Source:HGNC Symbol;Acc:HGNC:1232]
ENSG00000135048	CEMIP2	protein_coding	-0.511574	4.51727e-06	cell migration inducing hyaluronidase 2 [Source:HGNC Symbol;Acc:HGNC:11869]
ENSG00000125354	SEPTIN6	protein_coding	-0.511429	0.000908158	septin 6 [Source:HGNC Symbol;Acc:HGNC:15848]
ENSG00000146670	CDCA5	protein_coding	-0.511251	0.000116698	cell division cycle associated 5 [Source:HGNC Symbol;Acc:HGNC:14626]
ENSG00000187764	SEMA4D	protein_coding	0.511219	0.00178326	semaphorin 4D [Source:HGNC Symbol;Acc:HGNC:10732]
ENSG00000008056	SYN1	protein_coding	-0.510865	0.00284636	synapsin I [Source:HGNC Symbol;Acc:HGNC:11494]
ENSG00000169213	RAB3B	protein_coding	-0.510341	2.48912e-24	RAB3B member RAS oncogene family [Source:HGNC Symbol;Acc:HGNC:9778]
ENSG00000139793	MBNL2	protein_coding	0.510328	2.93009e-05	muscleblind like splicing regulator 2 [Source:HGNC Symbol;Acc:HGNC:16746]
ENSG00000185046	ANKS1B	protein_coding	-0.510134	0.0229935	ankyrin repeat and sterile alpha motif domain containing 1B [Source:HGNC Symbol;Acc:HGNC:24600]
ENSG00000124493	GRM4	protein_coding	-0.510032	0.0274586	glutamate metabotropic receptor 4 [Source:HGNC Symbol;Acc:HGNC:4596]
ENSG00000140650	PMM2	protein_coding	0.509836	9.47924e-10	phosphomannomutase 2 [Source:HGNC Symbol;Acc:HGNC:9115]
ENSG00000134954	ETS1	protein_coding	0.509794	1.258e-05	ETS proto-oncogene 1 transcription factor [Source:HGNC Symbol;Acc:HGNC:3488]
ENSG00000143537	ADAM15	protein_coding	0.509704	0.000759236	ADAM metallopeptidase domain 15 [Source:HGNC Symbol;Acc:HGNC:193]
ENSG00000165025	SYK	protein_coding	0.509602	0.00239223	spleen associated tyrosine kinase [Source:HGNC Symbol;Acc:HGNC:11491]
ENSG00000166794	PPIB	protein_coding	0.509546	6.65491e-19	peptidylprolyl isomerase B [Source:HGNC Symbol;Acc:HGNC:9255]
ENSG00000275714	H3C1	protein_coding	-0.509181	2.42004e-09	H3 clustered histone 1 [Source:HGNC Symbol;Acc:HGNC:4766]
ENSG00000158062	UBXN11	protein_coding	0.508278	0.0114527	UBX domain protein 11 [Source:HGNC Symbol;Acc:HGNC:30600]
ENSG00000157734	SNX22	protein_coding	0.508259	0.0104199	sorting nexin 22 [Source:HGNC Symbol;Acc:HGNC:16315]
ENSG00000095539	SEMA4G	protein_coding	-0.50796	0.00615268	semaphorin 4G [Source:HGNC Symbol;Acc:HGNC:10735]
ENSG00000099139	PCSK5	protein_coding	-0.507499	0.0192326	proprotein convertase subtilisin/kexin type 5 [Source:HGNC Symbol;Acc:HGNC:8747]
ENSG00000144834	TAGLN3	protein_coding	-0.506524	3.17938e-05	transgelin 3 [Source:HGNC Symbol;Acc:HGNC:29868]
ENSG00000123131	PRDX4	protein_coding	0.505867	4.06844e-17	peroxiredoxin 4 [Source:HGNC Symbol;Acc:HGNC:17169]
ENSG00000198324	PHETA1	protein_coding	-0.505856	3.85946e-05	PH domain containing endocytic trafficking adaptor 1 [Source:HGNC Symbol;Acc:HGNC:26509]
ENSG00000137807	KIF23	protein_coding	-0.503956	8.88845e-05	kinesin family member 23 [Source:HGNC Symbol;Acc:HGNC:6392]
ENSG00000011426	ANLN	protein_coding	-0.503798	1.14823e-08	anillin actin binding protein [Source:HGNC Symbol;Acc:HGNC:14082]
ENSG00000144711	IQSEC1	protein_coding	0.503649	0.0101998	IQ motif and Sec7 domain ArfGEF 1 [Source:HGNC Symbol;Acc:HGNC:29112]
ENSG00000242125	SNHG3	lncRNA	0.503595	3.07318e-06	small nucleolar RNA host gene 3 [Source:HGNC Symbol;Acc:HGNC:10118]
ENSG00000088543	C3orf18	protein_coding	-0.503297	0.024949	chromosome 3 open reading frame 18 [Source:HGNC Symbol;Acc:HGNC:24837]
ENSG00000213190	MLLT11	protein_coding	-0.503293	4.85044e-08	MLLT11 transcription factor 7 cofactor [Source:HGNC Symbol;Acc:HGNC:16997]
ENSG00000157657	ZNF618	protein_coding	-0.503184	0.00189349	zinc finger protein 618 [Source:HGNC Symbol;Acc:HGNC:29416]
ENSG00000100321	SYNGR1	protein_coding	-0.502984	0.0399263	synaptogyrin 1 [Source:HGNC Symbol;Acc:HGNC:11498]
ENSG00000077279	DCX	protein_coding	-0.502513	4.02726e-11	doublecortin [Source:HGNC Symbol;Acc:HGNC:2714]
ENSG00000077348	EXOSC5	protein_coding	0.502176	0.0194902	exosome component 5 [Source:HGNC Symbol;Acc:HGNC:24662]
ENSG00000259120	SMIM6	protein_coding	-0.501488	0.00263063	small integral membrane protein 6 [Source:HGNC Symbol;Acc:HGNC:40032]
ENSG00000129219	PLD2	protein_coding	0.50138	0.047197	phospholipase D2 [Source:HGNC Symbol;Acc:HGNC:9068]
ENSG00000135476	ESPL1	protein_coding	-0.50132	0.000287604	extra spindle pole bodies like 1 separase [Source:HGNC Symbol;Acc:HGNC:16856]
ENSG00000172348	RCAN2	protein_coding	-0.50096	1.11836e-05	regulator of calcineurin 2 [Source:HGNC Symbol;Acc:HGNC:3041]
ENSG00000111676	ATN1	protein_coding	-0.500716	0.00748159	atrophin 1 [Source:HGNC Symbol;Acc:HGNC:3033]
ENSG00000241489		protein_coding	-0.500386	0.036311	novel protein
ENSG00000171533	MAP6	protein_coding	0.500364	1.70445e-06	microtubule associated protein 6 [Source:HGNC Symbol;Acc:HGNC:6868]
ENSG00000145217	SLC26A1	protein_coding	0.499856	0.000203961	solute carrier family 26 member 1 [Source:HGNC Symbol;Acc:HGNC:10993]
ENSG00000130222	GADD45G	protein_coding	0.499114	0.00587312	growth arrest and DNA damage inducible gamma [Source:HGNC Symbol;Acc:HGNC:4097]
ENSG00000142949	PTPRF	protein_coding	-0.498881	7.8963e-07	protein tyrosine phosphatase receptor type F [Source:HGNC Symbol;Acc:HGNC:9670]
ENSG00000171848	RRM2	protein_coding	-0.498176	2.16763e-09	ribonucleotide reductase regulatory subunit M2 [Source:HGNC Symbol;Acc:HGNC:10452]
ENSG00000101871	MID1	protein_coding	-0.497775	1.05288e-05	midline 1 [Source:HGNC Symbol;Acc:HGNC:7095]
ENSG00000136040	PLXNC1	protein_coding	-0.497206	2.43103e-16	plexin C1 [Source:HGNC Symbol;Acc:HGNC:9106]
ENSG00000113580	NR3C1	protein_coding	-0.497189	6.44353e-16	nuclear receptor subfamily 3 group C member 1 [Source:HGNC Symbol;Acc:HGNC:7978]
ENSG00000061987	MON2	protein_coding	0.497128	1.8198e-08	MON2 homolog regulator of endosome-to-Golgi trafficking [Source:HGNC Symbol;Acc:HGNC:29177]
ENSG00000143162	CREG1	protein_coding	0.496819	6.75633e-07	cellular repressor of E1A stimulated genes 1 [Source:HGNC Symbol;Acc:HGNC:2351]
ENSG00000090776	EFNB1	protein_coding	0.496432	3.92867e-12	ephrin B1 [Source:HGNC Symbol;Acc:HGNC:3226]
ENSG00000239672	NME1	protein_coding	0.496332	2.8768e-08	NME/NM23 nucleoside diphosphate kinase 1 [Source:HGNC Symbol;Acc:HGNC:7849]
ENSG00000168906	MAT2A	protein_coding	0.49623	2.19509e-15	methionine adenosyltransferase 2A [Source:HGNC Symbol;Acc:HGNC:6904]
ENSG00000117114	ADGRL2	protein_coding	-0.49544	5.8379e-05	adhesion G protein-coupled receptor L2 [Source:HGNC Symbol;Acc:HGNC:18582]
ENSG00000120306	CYSTM1	protein_coding	-0.495434	2.13248e-10	cysteine rich transmembrane module containing 1 [Source:HGNC Symbol;Acc:HGNC:30239]
ENSG00000157827	FMNL2	protein_coding	-0.495405	6.85549e-05	formin like 2 [Source:HGNC Symbol;Acc:HGNC:18267]
ENSG00000113924	HGD	protein_coding	0.495116	0.00856005	homogentisate 1 2-dioxygenase [Source:HGNC Symbol;Acc:HGNC:4892]
ENSG00000245694	CRNDE	lncRNA	-0.494994	0.00161253	colorectal neoplasia differentially expressed [Source:HGNC Symbol;Acc:HGNC:37078]
ENSG00000186472	PCLO	protein_coding	0.494116	5.25385e-14	piccolo presynaptic cytomatrix protein [Source:HGNC Symbol;Acc:HGNC:13406]
ENSG00000170802	FOXN2	protein_coding	0.493216	1.10858e-08	forkhead box N2 [Source:HGNC Symbol;Acc:HGNC:5281]
ENSG00000163536	SERPINI1	protein_coding	-0.492925	1.21e-08	serpin family I member 1 [Source:HGNC Symbol;Acc:HGNC:8943]
ENSG00000153291	SLC25A27	protein_coding	-0.492717	0.0388237	solute carrier family 25 member 27 [Source:HGNC Symbol;Acc:HGNC:21065]
ENSG00000106636	YKT6	protein_coding	0.49253	1.12558e-14	YKT6 v-SNARE homolog [Source:HGNC Symbol;Acc:HGNC:16959]
ENSG00000053438	NNAT	protein_coding	-0.492169	9.59447e-08	neuronatin [Source:HGNC Symbol;Acc:HGNC:7860]
ENSG00000165259	HDX	protein_coding	-0.491921	0.0237101	highly divergent homeobox [Source:HGNC Symbol;Acc:HGNC:26411]
ENSG00000115339	GALNT3	protein_coding	0.491677	9.25834e-09	polypeptide N-acetylgalactosaminyltransferase 3 [Source:HGNC Symbol;Acc:HGNC:4125]
ENSG00000165389	SPTSSA	protein_coding	0.491397	2.45001e-05	serine palmitoyltransferase small subunit A [Source:HGNC Symbol;Acc:HGNC:20361]
ENSG00000168779	SHOX2	protein_coding	-0.491339	0.0091051	short stature homeobox 2 [Source:HGNC Symbol;Acc:HGNC:10854]
ENSG00000213347	MXD3	protein_coding	-0.4912	0.00148877	MAX dimerization protein 3 [Source:HGNC Symbol;Acc:HGNC:14008]
ENSG00000152076	CCDC74B	protein_coding	-0.49096	0.0179034	coiled-coil domain containing 74B [Source:HGNC Symbol;Acc:HGNC:25267]
ENSG00000275143	SCARNA16	scaRNA	0.490468	0.0333116	small Cajal body-specific RNA 16 [Source:HGNC Symbol;Acc:HGNC:32573]
ENSG00000162992	NEUROD1	protein_coding	0.4904	9.94981e-14	neuronal differentiation 1 [Source:HGNC Symbol;Acc:HGNC:7762]
ENSG00000100258	LMF2	protein_coding	0.489841	1.04241e-09	lipase maturation factor 2 [Source:HGNC Symbol;Acc:HGNC:25096]
ENSG00000169692	AGPAT2	protein_coding	0.489318	8.14974e-11	1-acylglycerol-3-phosphate O-acyltransferase 2 [Source:HGNC Symbol;Acc:HGNC:325]
ENSG00000079689	SCGN	protein_coding	0.48928	1.94272e-16	secretagogin EF-hand calcium binding protein [Source:HGNC Symbol;Acc:HGNC:16941]
ENSG00000005302	MSL3	protein_coding	-0.488891	4.71391e-05	MSL complex subunit 3 [Source:HGNC Symbol;Acc:HGNC:7370]
ENSG00000114554	PLXNA1	protein_coding	0.488547	1.69638e-11	plexin A1 [Source:HGNC Symbol;Acc:HGNC:9099]
ENSG00000102007	PLP2	protein_coding	0.488345	4.86625e-16	proteolipid protein 2 [Source:HGNC Symbol;Acc:HGNC:9087]
ENSG00000165092	ALDH1A1	protein_coding	-0.488304	1.72672e-21	aldehyde dehydrogenase 1 family member A1 [Source:HGNC Symbol;Acc:HGNC:402]
ENSG00000112763	BTN2A1	protein_coding	0.488067	1.11161e-08	butyrophilin subfamily 2 member A1 [Source:HGNC Symbol;Acc:HGNC:1136]
ENSG00000175322	ZNF519	protein_coding	-0.48771	0.0367909	zinc finger protein 519 [Source:HGNC Symbol;Acc:HGNC:30574]
ENSG00000080845	DLGAP4	protein_coding	-0.487483	1.04388e-06	DLG associated protein 4 [Source:HGNC Symbol;Acc:HGNC:24476]
ENSG00000065911	MTHFD2	protein_coding	0.487026	3.87675e-08	methylenetetrahydrofolate dehydrogenase (NADP+ dependent) 2 methenyltetrahydrofolate cyclohydrolase [Source:HGNC Symbol;Acc:HGNC:7434]
ENSG00000125249	RAP2A	protein_coding	0.486922	9.1413e-13	RAP2A member of RAS oncogene family [Source:HGNC Symbol;Acc:HGNC:9861]
ENSG00000113209	PCDHB5	protein_coding	-0.486628	0.0328083	protocadherin beta 5 [Source:HGNC Symbol;Acc:HGNC:8690]
ENSG00000082438	COBLL1	protein_coding	0.486599	4.98357e-09	cordon-bleu WH2 repeat protein like 1 [Source:HGNC Symbol;Acc:HGNC:23571]
ENSG00000142945	KIF2C	protein_coding	-0.486598	7.48733e-06	kinesin family member 2C [Source:HGNC Symbol;Acc:HGNC:6393]
ENSG00000054793	ATP9A	protein_coding	-0.48627	1.07733e-16	ATPase phospholipid transporting 9A (putative) [Source:HGNC Symbol;Acc:HGNC:13540]
ENSG00000137135	ARHGEF39	protein_coding	-0.486211	0.0196614	Rho guanine nucleotide exchange factor 39 [Source:HGNC Symbol;Acc:HGNC:25909]
ENSG00000124006	OBSL1	protein_coding	0.485802	8.18036e-13	obscurin like cytoskeletal adaptor 1 [Source:HGNC Symbol;Acc:HGNC:29092]
ENSG00000165548	TMEM63C	protein_coding	-0.485648	0.000291958	transmembrane protein 63C [Source:HGNC Symbol;Acc:HGNC:23787]
ENSG00000105173	CCNE1	protein_coding	0.485354	0.000857452	cyclin E1 [Source:HGNC Symbol;Acc:HGNC:1589]
ENSG00000203727	SAMD5	protein_coding	-0.485017	3.75267e-17	sterile alpha motif domain containing 5 [Source:HGNC Symbol;Acc:HGNC:21180]
ENSG00000235823	OLMALINC	lncRNA	-0.484766	1.96435e-05	oligodendrocyte maturation-associated long intergenic non-coding RNA [Source:HGNC Symbol;Acc:HGNC:28060]
ENSG00000151025	GPR158	protein_coding	-0.484762	0.0249832	G protein-coupled receptor 158 [Source:HGNC Symbol;Acc:HGNC:23689]
ENSG00000130449	ZSWIM6	protein_coding	-0.48464	0.00162673	zinc finger SWIM-type containing 6 [Source:HGNC Symbol;Acc:HGNC:29316]
ENSG00000204950	LRRC10B	protein_coding	0.484213	0.000261807	leucine rich repeat containing 10B [Source:HGNC Symbol;Acc:HGNC:37215]
ENSG00000275011	ALOXE3P1	unprocessed_pseudogene	0.484114	0.0216824	arachidonate lipoxygenase 3 pseudogene 1 [Source:HGNC Symbol;Acc:HGNC:44238]
ENSG00000189143	CLDN4	protein_coding	0.484009	0.000752231	claudin 4 [Source:HGNC Symbol;Acc:HGNC:2046]
ENSG00000182759	MAFA	protein_coding	-0.483942	1.62961e-08	MAF bZIP transcription factor A [Source:HGNC Symbol;Acc:HGNC:23145]
ENSG00000138376	BARD1	protein_coding	0.483531	0.00100025	BRCA1 associated RING domain 1 [Source:HGNC Symbol;Acc:HGNC:952]
ENSG00000133135	RNF128	protein_coding	0.483446	1.95996e-07	ring finger protein 128 [Source:HGNC Symbol;Acc:HGNC:21153]
ENSG00000184486	POU3F2	protein_coding	-0.48318	0.00424626	POU class 3 homeobox 2 [Source:HGNC Symbol;Acc:HGNC:9215]
ENSG00000163932	PRKCD	protein_coding	0.483151	0.00613154	protein kinase C delta [Source:HGNC Symbol;Acc:HGNC:9399]
ENSG00000177674	AGTRAP	protein_coding	-0.482117	0.0276596	angiotensin II receptor associated protein [Source:HGNC Symbol;Acc:HGNC:13539]
ENSG00000152127	MGAT5	protein_coding	-0.482094	3.57904e-05	alpha-1 6-mannosylglycoprotein 6-beta-N-acetylglucosaminyltransferase [Source:HGNC Symbol;Acc:HGNC:7049]
ENSG00000114796	KLHL24	protein_coding	-0.482062	9.89243e-06	kelch like family member 24 [Source:HGNC Symbol;Acc:HGNC:25947]
ENSG00000134107	BHLHE40	protein_coding	0.481163	0.0263788	basic helix-loop-helix family member e40 [Source:HGNC Symbol;Acc:HGNC:1046]
ENSG00000162078	ZG16B	protein_coding	0.480796	0.00630356	zymogen granule protein 16B [Source:HGNC Symbol;Acc:HGNC:30456]
ENSG00000133863	TEX15	protein_coding	0.480501	0.0490091	testis expressed 15 meiosis and synapsis associated [Source:HGNC Symbol;Acc:HGNC:11738]
ENSG00000260231	KDM7A-DT	lncRNA	-0.480321	0.00418553	KDM7A divergent transcript [Source:HGNC Symbol;Acc:HGNC:48959]
ENSG00000198885	ITPRIPL1	protein_coding	0.480084	0.0152124	ITPRIP like 1 [Source:HGNC Symbol;Acc:HGNC:29371]
ENSG00000143228	NUF2	protein_coding	-0.479815	0.00130551	NUF2 component of NDC80 kinetochore complex [Source:HGNC Symbol;Acc:HGNC:14621]
ENSG00000169239	CA5B	protein_coding	0.479802	0.0128497	carbonic anhydrase 5B [Source:HGNC Symbol;Acc:HGNC:1378]
ENSG00000106780	MEGF9	protein_coding	-0.479474	6.53788e-08	multiple EGF like domains 9 [Source:HGNC Symbol;Acc:HGNC:3234]
ENSG00000105088	OLFM2	protein_coding	-0.479354	0.0330362	olfactomedin 2 [Source:HGNC Symbol;Acc:HGNC:17189]
ENSG00000134323	MYCN	protein_coding	0.479261	1.33548e-05	MYCN proto-oncogene bHLH transcription factor [Source:HGNC Symbol;Acc:HGNC:7559]
ENSG00000261150	EPPK1	protein_coding	0.478202	0.00114502	epiplakin 1 [Source:HGNC Symbol;Acc:HGNC:15577]
ENSG00000181982	CCDC149	protein_coding	0.478108	0.0134713	coiled-coil domain containing 149 [Source:HGNC Symbol;Acc:HGNC:25405]
ENSG00000119862	LGALSL	protein_coding	-0.477706	2.19964e-05	galectin like [Source:HGNC Symbol;Acc:HGNC:25012]
ENSG00000177106	EPS8L2	protein_coding	0.477482	1.19387e-08	EPS8 like 2 [Source:HGNC Symbol;Acc:HGNC:21296]
ENSG00000051108	HERPUD1	protein_coding	0.477453	1.06805e-11	homocysteine inducible ER protein with ubiquitin like domain 1 [Source:HGNC Symbol;Acc:HGNC:13744]
ENSG00000171033	PKIA	protein_coding	-0.477358	0.00181673	cAMP-dependent protein kinase inhibitor alpha [Source:HGNC Symbol;Acc:HGNC:9017]
ENSG00000186767	SPIN4	protein_coding	0.477151	0.000621241	spindlin family member 4 [Source:HGNC Symbol;Acc:HGNC:27040]
ENSG00000107249	GLIS3	protein_coding	0.477086	3.9921e-09	GLIS family zinc finger 3 [Source:HGNC Symbol;Acc:HGNC:28510]
ENSG00000172955	ADH6	protein_coding	0.477018	0.0227899	alcohol dehydrogenase 6 (class V) [Source:HGNC Symbol;Acc:HGNC:255]
ENSG00000185418	TARS3	protein_coding	0.476564	0.0136161	threonyl-tRNA synthetase 3 [Source:HGNC Symbol;Acc:HGNC:24728]
ENSG00000182901	RGS7	protein_coding	-0.476563	0.000129333	regulator of G protein signaling 7 [Source:HGNC Symbol;Acc:HGNC:10003]
ENSG00000066405	CLDN18	protein_coding	0.475975	1.22564e-12	claudin 18 [Source:HGNC Symbol;Acc:HGNC:2039]
ENSG00000071054	MAP4K4	protein_coding	-0.475005	1.43045e-11	mitogen-activated protein kinase kinase kinase kinase 4 [Source:HGNC Symbol;Acc:HGNC:6866]
ENSG00000184564	SLITRK6	protein_coding	0.474116	0.0034369	SLIT and NTRK like family member 6 [Source:HGNC Symbol;Acc:HGNC:23503]
ENSG00000156959	LHFPL4	protein_coding	-0.473934	0.0132824	LHFPL tetraspan subfamily member 4 [Source:HGNC Symbol;Acc:HGNC:29568]
ENSG00000237649	KIFC1	protein_coding	-0.473181	2.45564e-06	kinesin family member C1 [Source:HGNC Symbol;Acc:HGNC:6389]
ENSG00000111052	LIN7A	protein_coding	-0.473051	0.00265949	lin-7 homolog A crumbs cell polarity complex component [Source:HGNC Symbol;Acc:HGNC:17787]
ENSG00000185187	SIGIRR	protein_coding	0.472938	9.55713e-05	single Ig and TIR domain containing [Source:HGNC Symbol;Acc:HGNC:30575]
ENSG00000176853	FAM91A1	protein_coding	0.472895	3.67892e-10	family with sequence similarity 91 member A1 [Source:HGNC Symbol;Acc:HGNC:26306]
ENSG00000156471	PTDSS1	protein_coding	0.472886	3.06336e-10	phosphatidylserine synthase 1 [Source:HGNC Symbol;Acc:HGNC:9587]
ENSG00000145016	RUBCN	protein_coding	-0.472827	1.15223e-05	rubicon autophagy regulator [Source:HGNC Symbol;Acc:HGNC:28991]
ENSG00000185101	ANO9	protein_coding	0.472779	0.0363679	anoctamin 9 [Source:HGNC Symbol;Acc:HGNC:20679]
ENSG00000138944	SHISAL1	protein_coding	0.472593	7.33101e-08	shisa like 1 [Source:HGNC Symbol;Acc:HGNC:29335]
ENSG00000106351	AGFG2	protein_coding	0.472518	2.66898e-05	ArfGAP with FG repeats 2 [Source:HGNC Symbol;Acc:HGNC:5177]
ENSG00000102984	ZNF821	protein_coding	-0.472217	0.00149819	zinc finger protein 821 [Source:HGNC Symbol;Acc:HGNC:28043]
ENSG00000155465	SLC7A7	protein_coding	-0.471806	0.0376976	solute carrier family 7 member 7 [Source:HGNC Symbol;Acc:HGNC:11065]
ENSG00000200087	SNORA73B	snoRNA	0.471773	4.15791e-07	small nucleolar RNA H/ACA box 73B [Source:HGNC Symbol;Acc:HGNC:10116]
ENSG00000138764	CCNG2	protein_coding	-0.471599	3.12691e-05	cyclin G2 [Source:HGNC Symbol;Acc:HGNC:1593]
ENSG00000188033	ZNF490	protein_coding	-0.471253	0.0243425	zinc finger protein 490 [Source:HGNC Symbol;Acc:HGNC:23705]
ENSG00000163694	RBM47	protein_coding	-0.47115	1.37523e-10	RNA binding motif protein 47 [Source:HGNC Symbol;Acc:HGNC:30358]
ENSG00000186638	KIF24	protein_coding	-0.470645	0.00975584	kinesin family member 24 [Source:HGNC Symbol;Acc:HGNC:19916]
ENSG00000177191	B3GNT8	protein_coding	0.47022	0.00238108	UDP-GlcNAc:betaGal beta-1 3-N-acetylglucosaminyltransferase 8 [Source:HGNC Symbol;Acc:HGNC:24139]
ENSG00000119812	FAM98A	protein_coding	0.470169	0.0198964	family with sequence similarity 98 member A [Source:HGNC Symbol;Acc:HGNC:24520]
ENSG00000198189	HSD17B11	protein_coding	0.469402	3.01765e-11	hydroxysteroid 17-beta dehydrogenase 11 [Source:HGNC Symbol;Acc:HGNC:22960]
ENSG00000117602	RCAN3	protein_coding	-0.469396	2.59177e-14	RCAN family member 3 [Source:HGNC Symbol;Acc:HGNC:3042]
ENSG00000103249	CLCN7	protein_coding	-0.469045	0.000747859	chloride voltage-gated channel 7 [Source:HGNC Symbol;Acc:HGNC:2025]
ENSG00000101049	SGK2	protein_coding	0.469021	9.5606e-07	serum/glucocorticoid regulated kinase 2 [Source:HGNC Symbol;Acc:HGNC:13900]
ENSG00000162877	PM20D1	protein_coding	-0.468835	0.0375476	peptidase M20 domain containing 1 [Source:HGNC Symbol;Acc:HGNC:26518]
ENSG00000183778	B3GALT5	protein_coding	-0.46873	0.0418362	beta-1 3-galactosyltransferase 5 [Source:HGNC Symbol;Acc:HGNC:920]
ENSG00000117155	SSX2IP	protein_coding	0.468225	1.9535e-11	SSX family member 2 interacting protein [Source:HGNC Symbol;Acc:HGNC:16509]
ENSG00000246705	H2AJ	protein_coding	-0.467887	1.1683e-06	H2A.J histone [Source:HGNC Symbol;Acc:HGNC:14456]
ENSG00000133477	FAM83F	protein_coding	-0.466893	8.35116e-05	family with sequence similarity 83 member F [Source:HGNC Symbol;Acc:HGNC:25148]
ENSG00000148541	FAM13C	protein_coding	0.46678	0.00130549	family with sequence similarity 13 member C [Source:HGNC Symbol;Acc:HGNC:19371]
ENSG00000198648	STK39	protein_coding	0.466648	1.77964e-08	serine/threonine kinase 39 [Source:HGNC Symbol;Acc:HGNC:17717]
ENSG00000141542	RAB40B	protein_coding	0.466646	0.0406896	RAB40B member RAS oncogene family [Source:HGNC Symbol;Acc:HGNC:18284]
ENSG00000213397	HAUS7	protein_coding	0.466399	0.0314789	HAUS augmin like complex subunit 7 [Source:HGNC Symbol;Acc:HGNC:32979]
ENSG00000276791		lncRNA	-0.465793	0.020196	novel transcript
ENSG00000047579	DTNBP1	protein_coding	0.465682	0.011034	dystrobrevin binding protein 1 [Source:HGNC Symbol;Acc:HGNC:17328]
ENSG00000160460	SPTBN4	protein_coding	-0.465585	0.00205725	spectrin beta non-erythrocytic 4 [Source:HGNC Symbol;Acc:HGNC:14896]
ENSG00000136574	GATA4	protein_coding	-0.465527	4.14372e-07	GATA binding protein 4 [Source:HGNC Symbol;Acc:HGNC:4173]
ENSG00000141580	WDR45B	protein_coding	0.46521	7.79538e-12	WD repeat domain 45B [Source:HGNC Symbol;Acc:HGNC:25072]
ENSG00000165325	DEUP1	protein_coding	-0.465136	0.00488015	deuterosome assembly protein 1 [Source:HGNC Symbol;Acc:HGNC:26344]
ENSG00000115718	PROC	protein_coding	0.464013	3.61556e-06	protein C inactivator of coagulation factors Va and VIIIa [Source:HGNC Symbol;Acc:HGNC:9451]
ENSG00000035499	DEPDC1B	protein_coding	-0.463307	0.00460111	DEP domain containing 1B [Source:HGNC Symbol;Acc:HGNC:24902]
ENSG00000156030	MIDEAS	protein_coding	0.463113	0.000218672	mitotic deacetylase associated SANT domain protein [Source:HGNC Symbol;Acc:HGNC:19853]
ENSG00000100479	POLE2	protein_coding	0.462867	0.00286186	DNA polymerase epsilon 2 accessory subunit [Source:HGNC Symbol;Acc:HGNC:9178]
ENSG00000143013	LMO4	protein_coding	-0.462011	8.06062e-14	LIM domain only 4 [Source:HGNC Symbol;Acc:HGNC:6644]
ENSG00000154822	PLCL2	protein_coding	-0.46171	2.24469e-08	phospholipase C like 2 [Source:HGNC Symbol;Acc:HGNC:9064]
ENSG00000031691	CENPQ	protein_coding	-0.461679	0.00518486	centromere protein Q [Source:HGNC Symbol;Acc:HGNC:21347]
ENSG00000064225	ST3GAL6	protein_coding	-0.461556	0.000526475	ST3 beta-galactoside alpha-2 3-sialyltransferase 6 [Source:HGNC Symbol;Acc:HGNC:18080]
ENSG00000143952	VPS54	protein_coding	-0.461123	3.34355e-08	VPS54 subunit of GARP complex [Source:HGNC Symbol;Acc:HGNC:18652]
ENSG00000202198	7SK	misc_RNA	-0.460909	3.61808e-07	7SK RNA [Source:RFAM;Acc:RF00100]
ENSG00000277972	CISD3	protein_coding	0.460518	0.00973093	CDGSH iron sulfur domain 3 [Source:HGNC Symbol;Acc:HGNC:27578]
ENSG00000146083	RNF44	protein_coding	-0.460108	0.00779146	ring finger protein 44 [Source:HGNC Symbol;Acc:HGNC:19180]
ENSG00000123384	LRP1	protein_coding	-0.459881	0.00287241	LDL receptor related protein 1 [Source:HGNC Symbol;Acc:HGNC:6692]
ENSG00000119777	TMEM214	protein_coding	0.459394	2.00702e-05	transmembrane protein 214 [Source:HGNC Symbol;Acc:HGNC:25983]
ENSG00000146085	MMUT	protein_coding	-0.459136	8.85583e-10	methylmalonyl-CoA mutase [Source:HGNC Symbol;Acc:HGNC:7526]
ENSG00000178996	SNX18	protein_coding	-0.458542	4.66136e-05	sorting nexin 18 [Source:HGNC Symbol;Acc:HGNC:19245]
ENSG00000259932		lncRNA	0.457602	0.0156556	novel transcript
ENSG00000125820	NKX2-2	protein_coding	0.457503	2.10733e-08	NK2 homeobox 2 [Source:HGNC Symbol;Acc:HGNC:7835]
ENSG00000241697	TMEFF1	protein_coding	-0.457302	0.0134694	transmembrane protein with EGF like and two follistatin like domains 1 [Source:HGNC Symbol;Acc:HGNC:11866]
ENSG00000117399	CDC20	protein_coding	-0.457293	0.000240901	cell division cycle 20 [Source:HGNC Symbol;Acc:HGNC:1723]
ENSG00000183018	SPNS2	protein_coding	0.457278	0.0168843	sphingolipid transporter 2 [Source:HGNC Symbol;Acc:HGNC:26992]
ENSG00000141526	SLC16A3	protein_coding	0.45611	0.000602571	solute carrier family 16 member 3 [Source:HGNC Symbol;Acc:HGNC:10924]
ENSG00000151693	ASAP2	protein_coding	-0.456072	8.85583e-10	ArfGAP with SH3 domain ankyrin repeat and PH domain 2 [Source:HGNC Symbol;Acc:HGNC:2721]
ENSG00000068078	FGFR3	protein_coding	0.4558	3.00836e-10	fibroblast growth factor receptor 3 [Source:HGNC Symbol;Acc:HGNC:3690]
ENSG00000163808	KIF15	protein_coding	-0.455732	0.000214713	kinesin family member 15 [Source:HGNC Symbol;Acc:HGNC:17273]
ENSG00000129007	CALML4	protein_coding	-0.455316	0.0448253	calmodulin like 4 [Source:HGNC Symbol;Acc:HGNC:18445]
ENSG00000162434	JAK1	protein_coding	0.455122	1.87043e-12	Janus kinase 1 [Source:HGNC Symbol;Acc:HGNC:6190]
ENSG00000244457	ENO1P1	transcribed_processed_pseudogene	0.455008	0.0373023	enolase 1 pseudogene 1 [Source:HGNC Symbol;Acc:HGNC:3352]
ENSG00000137193	PIM1	protein_coding	-0.454943	0.000101215	Pim-1 proto-oncogene serine/threonine kinase [Source:HGNC Symbol;Acc:HGNC:8986]
ENSG00000166165	CKB	protein_coding	0.454499	2.47276e-07	creatine kinase B [Source:HGNC Symbol;Acc:HGNC:1991]
ENSG00000067167	TRAM1	protein_coding	0.45415	3.60797e-12	translocation associated membrane protein 1 [Source:HGNC Symbol;Acc:HGNC:20568]
ENSG00000177570	SAMD12	protein_coding	-0.453729	0.000751927	sterile alpha motif domain containing 12 [Source:HGNC Symbol;Acc:HGNC:31750]
ENSG00000112320	SOBP	protein_coding	-0.453487	0.000781674	sine oculis binding protein homolog [Source:HGNC Symbol;Acc:HGNC:29256]
ENSG00000166263	STXBP4	protein_coding	-0.453476	7.53324e-10	syntaxin binding protein 4 [Source:HGNC Symbol;Acc:HGNC:19694]
ENSG00000184178	SCFD2	protein_coding	0.453362	0.00383776	sec1 family domain containing 2 [Source:HGNC Symbol;Acc:HGNC:30676]
ENSG00000122870	BICC1	protein_coding	0.453295	0.0245767	BicC family RNA binding protein 1 [Source:HGNC Symbol;Acc:HGNC:19351]
ENSG00000112742	TTK	protein_coding	-0.453188	0.00101087	TTK protein kinase [Source:HGNC Symbol;Acc:HGNC:12401]
ENSG00000166922	SCG5	protein_coding	0.452851	5.00407e-16	secretogranin V [Source:HGNC Symbol;Acc:HGNC:10816]
ENSG00000258818	RNASE4	protein_coding	-0.451648	0.000341375	ribonuclease A family member 4 [Source:HGNC Symbol;Acc:HGNC:10047]
ENSG00000163577	EIF5A2	protein_coding	0.451552	0.00176025	eukaryotic translation initiation factor 5A2 [Source:HGNC Symbol;Acc:HGNC:3301]
ENSG00000162302	RPS6KA4	protein_coding	0.451435	0.00610018	ribosomal protein S6 kinase A4 [Source:HGNC Symbol;Acc:HGNC:10433]
ENSG00000164418	GRIK2	protein_coding	-0.451274	0.0222634	glutamate ionotropic receptor kainate type subunit 2 [Source:HGNC Symbol;Acc:HGNC:4580]
ENSG00000108106	UBE2S	protein_coding	-0.451164	6.94708e-10	ubiquitin conjugating enzyme E2 S [Source:HGNC Symbol;Acc:HGNC:17895]
ENSG00000126351	THRA	protein_coding	0.45076	3.25871e-05	thyroid hormone receptor alpha [Source:HGNC Symbol;Acc:HGNC:11796]
ENSG00000196628	TCF4	protein_coding	-0.45068	0.0014832	transcription factor 4 [Source:HGNC Symbol;Acc:HGNC:11634]
ENSG00000128595	CALU	protein_coding	0.450495	4.71256e-12	calumenin [Source:HGNC Symbol;Acc:HGNC:1458]
ENSG00000111885	MAN1A1	protein_coding	0.450428	1.45336e-15	mannosidase alpha class 1A member 1 [Source:HGNC Symbol;Acc:HGNC:6821]
ENSG00000249242	TMEM150C	protein_coding	0.450408	0.0231464	transmembrane protein 150C [Source:HGNC Symbol;Acc:HGNC:37263]
ENSG00000243678	NME2	protein_coding	0.450201	5.5589e-12	NME/NM23 nucleoside diphosphate kinase 2 [Source:HGNC Symbol;Acc:HGNC:7850]
ENSG00000148143	ZNF462	protein_coding	-0.450169	6.49329e-07	zinc finger protein 462 [Source:HGNC Symbol;Acc:HGNC:21684]
ENSG00000127603	MACF1	protein_coding	-0.450099	4.22518e-18	microtubule actin crosslinking factor 1 [Source:HGNC Symbol;Acc:HGNC:13664]
ENSG00000145321	GC	protein_coding	-0.450068	4.34467e-10	GC vitamin D binding protein [Source:HGNC Symbol;Acc:HGNC:4187]
ENSG00000188786	MTF1	protein_coding	-0.449637	0.0206616	metal regulatory transcription factor 1 [Source:HGNC Symbol;Acc:HGNC:7428]
ENSG00000176407	KCMF1	protein_coding	0.449464	3.30207e-07	potassium channel modulatory factor 1 [Source:HGNC Symbol;Acc:HGNC:20589]
ENSG00000013523	ANGEL1	protein_coding	-0.449446	1.7378e-06	angel homolog 1 [Source:HGNC Symbol;Acc:HGNC:19961]
ENSG00000145569	OTULINL	protein_coding	0.449417	8.48793e-08	OTU deubiquitinase with linear linkage specificity like [Source:HGNC Symbol;Acc:HGNC:25629]
ENSG00000149577	SIDT2	protein_coding	-0.449379	0.00256389	SID1 transmembrane family member 2 [Source:HGNC Symbol;Acc:HGNC:24272]
ENSG00000139163	ETNK1	protein_coding	-0.449112	1.64524e-13	ethanolamine kinase 1 [Source:HGNC Symbol;Acc:HGNC:24649]
ENSG00000119938	PPP1R3C	protein_coding	-0.448759	7.32081e-06	protein phosphatase 1 regulatory subunit 3C [Source:HGNC Symbol;Acc:HGNC:9293]
ENSG00000111321	LTBR	protein_coding	0.448749	0.000444516	lymphotoxin beta receptor [Source:HGNC Symbol;Acc:HGNC:6718]
ENSG00000120645	IQSEC3	protein_coding	-0.448623	0.000113797	IQ motif and Sec7 domain ArfGEF 3 [Source:HGNC Symbol;Acc:HGNC:29193]
ENSG00000136044	APPL2	protein_coding	-0.448608	7.74946e-07	adaptor protein phosphotyrosine interacting with PH domain and leucine zipper 2 [Source:HGNC Symbol;Acc:HGNC:18242]
ENSG00000214548	MEG3	lncRNA	0.448136	2.19506e-21	maternally expressed 3 [Source:HGNC Symbol;Acc:HGNC:14575]
ENSG00000153944	MSI2	protein_coding	-0.448037	3.14914e-07	musashi RNA binding protein 2 [Source:HGNC Symbol;Acc:HGNC:18585]
ENSG00000143947	RPS27A	protein_coding	0.44777	1.04401e-14	ribosomal protein S27a [Source:HGNC Symbol;Acc:HGNC:10417]
ENSG00000172794	RAB37	protein_coding	0.446653	0.0302687	RAB37 member RAS oncogene family [Source:HGNC Symbol;Acc:HGNC:30268]
ENSG00000129317	PUS7L	protein_coding	0.446632	1.18021e-07	pseudouridine synthase 7 like [Source:HGNC Symbol;Acc:HGNC:25276]
ENSG00000109787	KLF3	protein_coding	-0.446489	2.00232e-05	Kruppel like factor 3 [Source:HGNC Symbol;Acc:HGNC:16516]
ENSG00000147364	FBXO25	protein_coding	-0.44637	1.74735e-05	F-box protein 25 [Source:HGNC Symbol;Acc:HGNC:13596]
ENSG00000118894	EEF2KMT	protein_coding	0.446185	0.0335796	eukaryotic elongation factor 2 lysine methyltransferase [Source:HGNC Symbol;Acc:HGNC:32221]
ENSG00000115290	GRB14	protein_coding	-0.445966	0.000712065	growth factor receptor bound protein 14 [Source:HGNC Symbol;Acc:HGNC:4565]
ENSG00000186314	PRELID2	protein_coding	0.445006	0.00104796	PRELI domain containing 2 [Source:HGNC Symbol;Acc:HGNC:28306]
ENSG00000156970	BUB1B	protein_coding	-0.444946	8.06571e-06	BUB1 mitotic checkpoint serine/threonine kinase B [Source:HGNC Symbol;Acc:HGNC:1149]
ENSG00000179241	LDLRAD3	protein_coding	-0.444898	0.0198553	low density lipoprotein receptor class A domain containing 3 [Source:HGNC Symbol;Acc:HGNC:27046]
ENSG00000103091	WDR59	protein_coding	-0.444839	0.00068605	WD repeat domain 59 [Source:HGNC Symbol;Acc:HGNC:25706]
ENSG00000163697	APBB2	protein_coding	-0.444177	1.87443e-05	amyloid beta precursor protein binding family B member 2 [Source:HGNC Symbol;Acc:HGNC:582]
ENSG00000182253	SYNM	protein_coding	0.444129	0.000461535	synemin [Source:HGNC Symbol;Acc:HGNC:24466]
ENSG00000187605	TET3	protein_coding	-0.443317	6.02486e-05	tet methylcytosine dioxygenase 3 [Source:HGNC Symbol;Acc:HGNC:28313]
ENSG00000178031	ADAMTSL1	protein_coding	-0.442866	7.65082e-11	ADAMTS like 1 [Source:HGNC Symbol;Acc:HGNC:14632]
ENSG00000169116	PARM1	protein_coding	-0.442208	5.68405e-09	prostate androgen-regulated mucin-like protein 1 [Source:HGNC Symbol;Acc:HGNC:24536]
ENSG00000103222	ABCC1	protein_coding	-0.442058	0.0013594	ATP binding cassette subfamily C member 1 [Source:HGNC Symbol;Acc:HGNC:51]
ENSG00000123080	CDKN2C	protein_coding	-0.441705	4.80722e-10	cyclin dependent kinase inhibitor 2C [Source:HGNC Symbol;Acc:HGNC:1789]
ENSG00000124098	FAM210B	protein_coding	0.44163	5.02065e-08	family with sequence similarity 210 member B [Source:HGNC Symbol;Acc:HGNC:16102]
ENSG00000123643	SLC36A1	protein_coding	-0.441625	0.00067874	solute carrier family 36 member 1 [Source:HGNC Symbol;Acc:HGNC:18761]
ENSG00000115652	UXS1	protein_coding	-0.440991	0.00147829	UDP-glucuronate decarboxylase 1 [Source:HGNC Symbol;Acc:HGNC:17729]
ENSG00000137331	IER3	protein_coding	-0.440963	0.0385211	immediate early response 3 [Source:HGNC Symbol;Acc:HGNC:5392]
ENSG00000104332	SFRP1	protein_coding	-0.4408	1.49406e-06	secreted frizzled related protein 1 [Source:HGNC Symbol;Acc:HGNC:10776]
ENSG00000172367	PDZD3	protein_coding	-0.440032	0.00355328	PDZ domain containing 3 [Source:HGNC Symbol;Acc:HGNC:19891]
ENSG00000140297	GCNT3	protein_coding	-0.439926	0.0497061	glucosaminyl (N-acetyl) transferase 3 mucin type [Source:HGNC Symbol;Acc:HGNC:4205]
ENSG00000165730	STOX1	protein_coding	0.439923	0.00359922	storkhead box 1 [Source:HGNC Symbol;Acc:HGNC:23508]
ENSG00000111666	CHPT1	protein_coding	0.43904	0.00347878	choline phosphotransferase 1 [Source:HGNC Symbol;Acc:HGNC:17852]
ENSG00000196557	CACNA1H	protein_coding	0.438653	4.79286e-08	calcium voltage-gated channel subunit alpha1 H [Source:HGNC Symbol;Acc:HGNC:1395]
ENSG00000086666	ZFAND6	protein_coding	0.438649	1.2142e-10	zinc finger AN1-type containing 6 [Source:HGNC Symbol;Acc:HGNC:30164]
ENSG00000075218	GTSE1	protein_coding	-0.437704	0.00230857	G2 and S-phase expressed 1 [Source:HGNC Symbol;Acc:HGNC:13698]
ENSG00000131389	SLC6A6	protein_coding	-0.43739	8.06528e-13	solute carrier family 6 member 6 [Source:HGNC Symbol;Acc:HGNC:11052]
ENSG00000160818	GPATCH4	protein_coding	0.436992	0.00480253	G-patch domain containing 4 [Source:HGNC Symbol;Acc:HGNC:25982]
ENSG00000213366	GSTM2	protein_coding	0.436737	4.60956e-05	glutathione S-transferase mu 2 [Source:HGNC Symbol;Acc:HGNC:4634]
ENSG00000103415	HMOX2	protein_coding	0.43539	1.347e-06	heme oxygenase 2 [Source:HGNC Symbol;Acc:HGNC:5014]
ENSG00000144591	GMPPA	protein_coding	0.434893	1.47444e-05	GDP-mannose pyrophosphorylase A [Source:HGNC Symbol;Acc:HGNC:22923]
ENSG00000169976	SF3B5	protein_coding	0.434807	2.85246e-14	splicing factor 3b subunit 5 [Source:HGNC Symbol;Acc:HGNC:21083]
ENSG00000110925	CSRNP2	protein_coding	-0.434652	0.000367183	cysteine and serine rich nuclear protein 2 [Source:HGNC Symbol;Acc:HGNC:16006]
ENSG00000106348	IMPDH1	protein_coding	0.434342	5.51785e-05	inosine monophosphate dehydrogenase 1 [Source:HGNC Symbol;Acc:HGNC:6052]
ENSG00000115163	CENPA	protein_coding	-0.434288	0.034119	centromere protein A [Source:HGNC Symbol;Acc:HGNC:1851]
ENSG00000116649	SRM	protein_coding	0.433577	0.0298719	spermidine synthase [Source:HGNC Symbol;Acc:HGNC:11296]
ENSG00000134265	NAPG	protein_coding	-0.432836	1.04808e-05	NSF attachment protein gamma [Source:HGNC Symbol;Acc:HGNC:7642]
ENSG00000175311	ANKS4B	protein_coding	-0.432718	9.65277e-12	ankyrin repeat and sterile alpha motif domain containing 4B [Source:HGNC Symbol;Acc:HGNC:26795]
ENSG00000065717	TLE2	protein_coding	-0.432622	0.0343942	TLE family member 2 transcriptional corepressor [Source:HGNC Symbol;Acc:HGNC:11838]
ENSG00000109674	NEIL3	protein_coding	-0.432537	0.00906963	nei like DNA glycosylase 3 [Source:HGNC Symbol;Acc:HGNC:24573]
ENSG00000138646	HERC5	protein_coding	0.432403	1.43524e-05	HECT and RLD domain containing E3 ubiquitin protein ligase 5 [Source:HGNC Symbol;Acc:HGNC:24368]
ENSG00000073849	ST6GAL1	protein_coding	-0.432339	1.70381e-08	ST6 beta-galactoside alpha-2 6-sialyltransferase 1 [Source:HGNC Symbol;Acc:HGNC:10860]
ENSG00000166598	HSP90B1	protein_coding	0.432268	5.88405e-15	heat shock protein 90 beta family member 1 [Source:HGNC Symbol;Acc:HGNC:12028]
ENSG00000163938	GNL3	protein_coding	0.432034	3.21312e-08	G protein nucleolar 3 [Source:HGNC Symbol;Acc:HGNC:29931]
ENSG00000058404	CAMK2B	protein_coding	0.431813	0.00147777	calcium/calmodulin dependent protein kinase II beta [Source:HGNC Symbol;Acc:HGNC:1461]
ENSG00000106665	CLIP2	protein_coding	-0.431771	1.30162e-08	CAP-Gly domain containing linker protein 2 [Source:HGNC Symbol;Acc:HGNC:2586]
ENSG00000172594	SMPDL3A	protein_coding	0.431721	0.000267541	sphingomyelin phosphodiesterase acid like 3A [Source:HGNC Symbol;Acc:HGNC:17389]
ENSG00000125744	RTN2	protein_coding	-0.431716	4.40511e-05	reticulon 2 [Source:HGNC Symbol;Acc:HGNC:10468]
ENSG00000019144	PHLDB1	protein_coding	-0.43161	0.0244164	pleckstrin homology like domain family B member 1 [Source:HGNC Symbol;Acc:HGNC:23697]
ENSG00000183317	EPHA10	protein_coding	-0.431264	0.00177922	EPH receptor A10 [Source:HGNC Symbol;Acc:HGNC:19987]
ENSG00000163297	ANTXR2	protein_coding	-0.431256	0.0226963	ANTXR cell adhesion molecule 2 [Source:HGNC Symbol;Acc:HGNC:21732]
ENSG00000187079	TEAD1	protein_coding	0.43113	1.17664e-11	TEA domain transcription factor 1 [Source:HGNC Symbol;Acc:HGNC:11714]
ENSG00000006327	TNFRSF12A	protein_coding	0.431129	0.0109529	TNF receptor superfamily member 12A [Source:HGNC Symbol;Acc:HGNC:18152]
ENSG00000136448	NMT1	protein_coding	0.430747	0.0351174	N-myristoyltransferase 1 [Source:HGNC Symbol;Acc:HGNC:7857]
ENSG00000057704	TMCC3	protein_coding	-0.430715	2.36161e-09	transmembrane and coiled-coil domain family 3 [Source:HGNC Symbol;Acc:HGNC:29199]
ENSG00000099889	ARVCF	protein_coding	0.430639	3.77061e-07	ARVCF delta catenin family member [Source:HGNC Symbol;Acc:HGNC:728]
ENSG00000115414	FN1	protein_coding	-0.430076	0.000478666	fibronectin 1 [Source:HGNC Symbol;Acc:HGNC:3778]
ENSG00000114850	SSR3	protein_coding	0.429835	2.94288e-12	signal sequence receptor subunit 3 [Source:HGNC Symbol;Acc:HGNC:11325]
ENSG00000003987	MTMR7	protein_coding	-0.429468	2.31723e-06	myotubularin related protein 7 [Source:HGNC Symbol;Acc:HGNC:7454]
ENSG00000123989	CHPF	protein_coding	0.42929	1.41696e-08	chondroitin polymerizing factor [Source:HGNC Symbol;Acc:HGNC:24291]
ENSG00000198521	ZNF43	protein_coding	-0.429177	0.00687912	zinc finger protein 43 [Source:HGNC Symbol;Acc:HGNC:13109]
ENSG00000197879	MYO1C	protein_coding	0.429104	7.71587e-06	myosin IC [Source:HGNC Symbol;Acc:HGNC:7597]
ENSG00000187210	GCNT1	protein_coding	-0.428914	7.33016e-09	glucosaminyl (N-acetyl) transferase 1 [Source:HGNC Symbol;Acc:HGNC:4203]
ENSG00000124920	MYRF	protein_coding	-0.42858	0.00017152	myelin regulatory factor [Source:HGNC Symbol;Acc:HGNC:1181]
ENSG00000196353	CPNE4	protein_coding	-0.428516	0.0414292	copine 4 [Source:HGNC Symbol;Acc:HGNC:2317]
ENSG00000168273	SMIM4	protein_coding	0.42844	0.00547507	small integral membrane protein 4 [Source:HGNC Symbol;Acc:HGNC:37257]
ENSG00000108639	SYNGR2	protein_coding	0.428278	7.06734e-05	synaptogyrin 2 [Source:HGNC Symbol;Acc:HGNC:11499]
ENSG00000063176	SPHK2	protein_coding	-0.427651	0.000190311	sphingosine kinase 2 [Source:HGNC Symbol;Acc:HGNC:18859]
ENSG00000164855	TMEM184A	protein_coding	0.427559	0.000394766	transmembrane protein 184A [Source:HGNC Symbol;Acc:HGNC:28797]
ENSG00000092964	DPYSL2	protein_coding	-0.427408	1.41297e-17	dihydropyrimidinase like 2 [Source:HGNC Symbol;Acc:HGNC:3014]
ENSG00000004399	PLXND1	protein_coding	0.427293	0.0014138	plexin D1 [Source:HGNC Symbol;Acc:HGNC:9107]
ENSG00000165669	FAM204A	protein_coding	0.427291	0.00220187	family with sequence similarity 204 member A [Source:HGNC Symbol;Acc:HGNC:25794]
ENSG00000182827	ACBD3	protein_coding	0.426519	3.32775e-06	acyl-CoA binding domain containing 3 [Source:HGNC Symbol;Acc:HGNC:15453]
ENSG00000247596	TWF2	protein_coding	0.425965	5.56781e-05	twinfilin actin binding protein 2 [Source:HGNC Symbol;Acc:HGNC:9621]
ENSG00000105963	ADAP1	protein_coding	0.425354	0.0496969	ArfGAP with dual PH domains 1 [Source:HGNC Symbol;Acc:HGNC:16486]
ENSG00000261115	TMEM178B	protein_coding	-0.425237	8.1946e-09	transmembrane protein 178B [Source:HGNC Symbol;Acc:HGNC:44112]
ENSG00000115758	ODC1	protein_coding	0.425034	4.80412e-10	ornithine decarboxylase 1 [Source:HGNC Symbol;Acc:HGNC:8109]
ENSG00000139625	MAP3K12	protein_coding	-0.425023	0.0102791	mitogen-activated protein kinase kinase kinase 12 [Source:HGNC Symbol;Acc:HGNC:6851]
ENSG00000105185	PDCD5	protein_coding	0.42494	1.7473e-08	programmed cell death 5 [Source:HGNC Symbol;Acc:HGNC:8764]
ENSG00000007968	E2F2	protein_coding	-0.424786	0.0383591	E2F transcription factor 2 [Source:HGNC Symbol;Acc:HGNC:3114]
ENSG00000129128	SPCS3	protein_coding	0.424273	4.28784e-10	signal peptidase complex subunit 3 [Source:HGNC Symbol;Acc:HGNC:26212]
ENSG00000141756	FKBP10	protein_coding	0.424206	0.00459081	FKBP prolyl isomerase 10 [Source:HGNC Symbol;Acc:HGNC:18169]
ENSG00000145050	MANF	protein_coding	0.423772	7.33101e-08	mesencephalic astrocyte derived neurotrophic factor [Source:HGNC Symbol;Acc:HGNC:15461]
ENSG00000127585	FBXL16	protein_coding	-0.423321	0.000835438	F-box and leucine rich repeat protein 16 [Source:HGNC Symbol;Acc:HGNC:14150]
ENSG00000107736	CDH23	protein_coding	0.423259	0.00878651	cadherin related 23 [Source:HGNC Symbol;Acc:HGNC:13733]
ENSG00000119596	YLPM1	protein_coding	-0.423235	3.1694e-06	YLP motif containing 1 [Source:HGNC Symbol;Acc:HGNC:17798]
ENSG00000169679	BUB1	protein_coding	-0.42294	2.22094e-05	BUB1 mitotic checkpoint serine/threonine kinase [Source:HGNC Symbol;Acc:HGNC:1148]
ENSG00000165813	CCDC186	protein_coding	0.422656	0.00486543	coiled-coil domain containing 186 [Source:HGNC Symbol;Acc:HGNC:24349]
ENSG00000117139	KDM5B	protein_coding	-0.422612	3.50624e-07	lysine demethylase 5B [Source:HGNC Symbol;Acc:HGNC:18039]
ENSG00000140284	SLC27A2	protein_coding	0.422468	0.000315255	solute carrier family 27 member 2 [Source:HGNC Symbol;Acc:HGNC:10996]
ENSG00000175155	YPEL2	protein_coding	-0.42242	0.00032556	yippee like 2 [Source:HGNC Symbol;Acc:HGNC:18326]
ENSG00000198901	PRC1	protein_coding	-0.422372	1.25307e-05	protein regulator of cytokinesis 1 [Source:HGNC Symbol;Acc:HGNC:9341]
ENSG00000138336	TET1	protein_coding	-0.422157	7.31062e-06	tet methylcytosine dioxygenase 1 [Source:HGNC Symbol;Acc:HGNC:29484]
ENSG00000155100	OTUD6B	protein_coding	0.422064	5.64744e-05	OTU deubiquitinase 6B [Source:HGNC Symbol;Acc:HGNC:24281]
ENSG00000163029	SMC6	protein_coding	0.421939	6.4393e-08	structural maintenance of chromosomes 6 [Source:HGNC Symbol;Acc:HGNC:20466]
ENSG00000154122	ANKH	protein_coding	-0.42178	3.54265e-05	ANKH inorganic pyrophosphate transport regulator [Source:HGNC Symbol;Acc:HGNC:15492]
ENSG00000122966	CIT	protein_coding	-0.421564	3.63581e-05	citron rho-interacting serine/threonine kinase [Source:HGNC Symbol;Acc:HGNC:1985]
ENSG00000147536	GINS4	protein_coding	-0.421419	0.0129096	GINS complex subunit 4 [Source:HGNC Symbol;Acc:HGNC:28226]
ENSG00000170873	MTSS1	protein_coding	-0.42127	2.94136e-07	MTSS I-BAR domain containing 1 [Source:HGNC Symbol;Acc:HGNC:20443]
ENSG00000142185	TRPM2	protein_coding	0.420848	1.05555e-05	transient receptor potential cation channel subfamily M member 2 [Source:HGNC Symbol;Acc:HGNC:12339]
ENSG00000144959	NCEH1	protein_coding	0.420814	0.0168247	neutral cholesterol ester hydrolase 1 [Source:HGNC Symbol;Acc:HGNC:29260]
ENSG00000134215	VAV3	protein_coding	-0.420535	0.0120957	vav guanine nucleotide exchange factor 3 [Source:HGNC Symbol;Acc:HGNC:12659]
ENSG00000197299	BLM	protein_coding	-0.420269	0.0109529	BLM RecQ like helicase [Source:HGNC Symbol;Acc:HGNC:1058]
ENSG00000204624	DISP3	protein_coding	-0.420118	0.0445349	dispatched RND transporter family member 3 [Source:HGNC Symbol;Acc:HGNC:29251]
ENSG00000059122	FLYWCH1	protein_coding	-0.419735	0.00374621	FLYWCH-type zinc finger 1 [Source:HGNC Symbol;Acc:HGNC:25404]
ENSG00000001167	NFYA	protein_coding	-0.419724	4.81438e-05	nuclear transcription factor Y subunit alpha [Source:HGNC Symbol;Acc:HGNC:7804]
ENSG00000185298	CCDC137	protein_coding	0.419596	0.00245249	coiled-coil domain containing 137 [Source:HGNC Symbol;Acc:HGNC:33451]
ENSG00000170899	GSTA4	protein_coding	-0.418926	1.73389e-05	glutathione S-transferase alpha 4 [Source:HGNC Symbol;Acc:HGNC:4629]
ENSG00000106638	TBL2	protein_coding	0.418869	0.000871537	transducin beta like 2 [Source:HGNC Symbol;Acc:HGNC:11586]
ENSG00000140968	IRF8	protein_coding	-0.418807	0.00849122	interferon regulatory factor 8 [Source:HGNC Symbol;Acc:HGNC:5358]
ENSG00000169297	NR0B1	protein_coding	0.418635	3.88058e-05	nuclear receptor subfamily 0 group B member 1 [Source:HGNC Symbol;Acc:HGNC:7960]
ENSG00000162949	CAPN13	protein_coding	0.418632	0.00524547	calpain 13 [Source:HGNC Symbol;Acc:HGNC:16663]
ENSG00000173801	JUP	protein_coding	-0.418292	2.97445e-09	junction plakoglobin [Source:HGNC Symbol;Acc:HGNC:6207]
ENSG00000138744	NAAA	protein_coding	0.417883	0.0149352	N-acylethanolamine acid amidase [Source:HGNC Symbol;Acc:HGNC:736]
ENSG00000022267	FHL1	protein_coding	-0.41731	0.0305509	four and a half LIM domains 1 [Source:HGNC Symbol;Acc:HGNC:3702]
ENSG00000197249	SERPINA1	protein_coding	-0.416942	2.07325e-08	serpin family A member 1 [Source:HGNC Symbol;Acc:HGNC:8941]
ENSG00000131153	GINS2	protein_coding	0.416698	6.88279e-07	GINS complex subunit 2 [Source:HGNC Symbol;Acc:HGNC:24575]
ENSG00000111684	LPCAT3	protein_coding	0.416543	7.89412e-07	lysophosphatidylcholine acyltransferase 3 [Source:HGNC Symbol;Acc:HGNC:30244]
ENSG00000178761	FAM219B	protein_coding	-0.416427	3.28089e-07	family with sequence similarity 219 member B [Source:HGNC Symbol;Acc:HGNC:24695]
ENSG00000179314	WSCD1	protein_coding	-0.416295	4.64782e-06	WSC domain containing 1 [Source:HGNC Symbol;Acc:HGNC:29060]
ENSG00000069849	ATP1B3	protein_coding	0.416212	4.23235e-07	ATPase Na+/K+ transporting subunit beta 3 [Source:HGNC Symbol;Acc:HGNC:806]
ENSG00000076248	UNG	protein_coding	0.415783	2.38992e-06	uracil DNA glycosylase [Source:HGNC Symbol;Acc:HGNC:12572]
ENSG00000120868	APAF1	protein_coding	-0.415652	7.12239e-05	apoptotic peptidase activating factor 1 [Source:HGNC Symbol;Acc:HGNC:576]
ENSG00000132768	DPH2	protein_coding	0.415383	0.00329515	diphthamide biosynthesis 2 [Source:HGNC Symbol;Acc:HGNC:3004]
ENSG00000149428	HYOU1	protein_coding	0.415069	6.64632e-13	hypoxia up-regulated 1 [Source:HGNC Symbol;Acc:HGNC:16931]
ENSG00000138463	SLC49A4	protein_coding	0.415059	0.0124229	solute carrier family 49 member 4 [Source:HGNC Symbol;Acc:HGNC:16628]
ENSG00000125520	SLC2A4RG	protein_coding	0.414616	1.321e-07	SLC2A4 regulator [Source:HGNC Symbol;Acc:HGNC:15930]
ENSG00000197329	PELI1	protein_coding	-0.414576	0.00102386	pellino E3 ubiquitin protein ligase 1 [Source:HGNC Symbol;Acc:HGNC:8827]
ENSG00000183856	IQGAP3	protein_coding	-0.414565	2.51674e-05	IQ motif containing GTPase activating protein 3 [Source:HGNC Symbol;Acc:HGNC:20669]
ENSG00000006459	KDM7A	protein_coding	-0.414262	5.29777e-08	lysine demethylase 7A [Source:HGNC Symbol;Acc:HGNC:22224]
ENSG00000009335	UBE3C	protein_coding	-0.413713	1.63245e-13	ubiquitin protein ligase E3C [Source:HGNC Symbol;Acc:HGNC:16803]
ENSG00000188735	TMEM120B	protein_coding	0.413577	0.00770643	transmembrane protein 120B [Source:HGNC Symbol;Acc:HGNC:32008]
ENSG00000269821	KCNQ1OT1	lncRNA	0.413009	7.90084e-08	KCNQ1 opposite strand/antisense transcript 1 [Source:HGNC Symbol;Acc:HGNC:6295]
ENSG00000165304	MELK	protein_coding	-0.412777	0.000150305	maternal embryonic leucine zipper kinase [Source:HGNC Symbol;Acc:HGNC:16870]
ENSG00000166557	TMED3	protein_coding	0.41272	1.85744e-10	transmembrane p24 trafficking protein 3 [Source:HGNC Symbol;Acc:HGNC:28889]
ENSG00000158987	RAPGEF6	protein_coding	0.412491	3.69502e-05	Rap guanine nucleotide exchange factor 6 [Source:HGNC Symbol;Acc:HGNC:20655]
ENSG00000151952	TMEM132D	protein_coding	0.412226	4.8222e-06	transmembrane protein 132D [Source:HGNC Symbol;Acc:HGNC:29411]
ENSG00000185950	IRS2	protein_coding	0.412152	0.00299015	insulin receptor substrate 2 [Source:HGNC Symbol;Acc:HGNC:6126]
ENSG00000146067	FAM193B	protein_coding	-0.411718	0.00277223	family with sequence similarity 193 member B [Source:HGNC Symbol;Acc:HGNC:25524]
ENSG00000075651	PLD1	protein_coding	0.411623	0.00166829	phospholipase D1 [Source:HGNC Symbol;Acc:HGNC:9067]
ENSG00000115318	LOXL3	protein_coding	0.411601	6.54133e-05	lysyl oxidase like 3 [Source:HGNC Symbol;Acc:HGNC:13869]
ENSG00000122376	SHLD2	protein_coding	0.411531	5.27526e-05	shieldin complex subunit 2 [Source:HGNC Symbol;Acc:HGNC:28773]
ENSG00000105287	PRKD2	protein_coding	-0.411287	0.0298373	protein kinase D2 [Source:HGNC Symbol;Acc:HGNC:17293]
ENSG00000145365	TIFA	protein_coding	0.411063	0.00834965	TRAF interacting protein with forkhead associated domain [Source:HGNC Symbol;Acc:HGNC:19075]
ENSG00000258399		lncRNA	0.410982	0.00114067	novel transcript
ENSG00000198054	DSCR8	lncRNA	-0.410476	0.000350596	Down syndrome critical region 8 [Source:HGNC Symbol;Acc:HGNC:16707]
ENSG00000125798	FOXA2	protein_coding	-0.410463	7.52531e-07	forkhead box A2 [Source:HGNC Symbol;Acc:HGNC:5022]
ENSG00000197951	ZNF71	protein_coding	-0.410148	0.00554473	zinc finger protein 71 [Source:HGNC Symbol;Acc:HGNC:13141]
ENSG00000166197	NOLC1	protein_coding	0.409962	2.53449e-07	nucleolar and coiled-body phosphoprotein 1 [Source:HGNC Symbol;Acc:HGNC:15608]
ENSG00000151612	ZNF827	protein_coding	-0.409927	0.00461842	zinc finger protein 827 [Source:HGNC Symbol;Acc:HGNC:27193]
ENSG00000197256	KANK2	protein_coding	0.409808	0.00614026	KN motif and ankyrin repeat domains 2 [Source:HGNC Symbol;Acc:HGNC:29300]
ENSG00000146555	SDK1	protein_coding	0.409669	0.00564301	sidekick cell adhesion molecule 1 [Source:HGNC Symbol;Acc:HGNC:19307]
ENSG00000095932	SMIM24	protein_coding	0.409456	5.59178e-05	small integral membrane protein 24 [Source:HGNC Symbol;Acc:HGNC:37244]
ENSG00000256340	ABCC6P1	transcribed_unprocessed_pseudogene	0.409128	0.00426447	ATP binding cassette subfamily C member 6 pseudogene 1 [Source:HGNC Symbol;Acc:HGNC:33352]
ENSG00000165821	SALL2	protein_coding	-0.408927	0.00112485	spalt like transcription factor 2 [Source:HGNC Symbol;Acc:HGNC:10526]
ENSG00000151470	C4orf33	protein_coding	-0.408695	0.0173222	chromosome 4 open reading frame 33 [Source:HGNC Symbol;Acc:HGNC:27025]
ENSG00000108179	PPIF	protein_coding	0.408558	6.59609e-05	peptidylprolyl isomerase F [Source:HGNC Symbol;Acc:HGNC:9259]
ENSG00000059573	ALDH18A1	protein_coding	0.408498	1.0887e-07	aldehyde dehydrogenase 18 family member A1 [Source:HGNC Symbol;Acc:HGNC:9722]
ENSG00000164111	ANXA5	protein_coding	0.407972	1.25174e-11	annexin A5 [Source:HGNC Symbol;Acc:HGNC:543]
ENSG00000137274	BPHL	protein_coding	-0.40749	0.000264088	biphenyl hydrolase like [Source:HGNC Symbol;Acc:HGNC:1094]
ENSG00000118363	SPCS2	protein_coding	0.407224	0.000710147	signal peptidase complex subunit 2 [Source:HGNC Symbol;Acc:HGNC:28962]
ENSG00000114251	WNT5A	protein_coding	-0.407155	0.000200275	Wnt family member 5A [Source:HGNC Symbol;Acc:HGNC:12784]
ENSG00000175130	MARCKSL1	protein_coding	-0.406951	4.83153e-11	MARCKS like 1 [Source:HGNC Symbol;Acc:HGNC:7142]
ENSG00000080986	NDC80	protein_coding	-0.406831	0.021014	NDC80 kinetochore complex component [Source:HGNC Symbol;Acc:HGNC:16909]
[truncated: 1,432 more rows]

## Sheet: Common
Ensembl_Gene_ID	Gene_Name	Regulation
ENSG00000202198	7SK	Downregulated
ENSG00000148584	A1CF	Upregulated
[truncated: 579 more rows]
