# Supplementary material for: Glucocorticoid-mediated induction of ZBTB16 affects insulin secretion in human islets and EndoC-βH1 β-cells
Source: iScience. 2023 Apr 1;26(5):106555. doi: 10.1016/j.isci.2023.106555 (PMC10214295; doi:10.1016/j.isci.2023.106555)
Supplement: Table S3. Functional Annotation of DE genes, related to Figure 1 [file mmc3.xlsx]

## Sheet: Common_DEgenes
geneSet	description	link	size	overlap	expect	enrichmentRatio	pValue	FDR	overlapId	database	userId
HALLMARK_PANCREAS_BETA_CELLS	genes specific to pancreatic beta cells	http://www.broadinstitute.org/gsea/msigdb/cards/HALLMARK_PANCREAS_BETA_CELLS	40	13	1.13218	11.4822	3.83519e-11	3.29864e-07	5080;3670;4821;5122;4825;2645;9935;3651;3375;1113;5126;6750;57818	community-contributed_Hallmark50	NKX6-1;PDX1;G6PC2;ISL1;GCK;IAPP;PAX6;NKX2-2;PCSK1;CHGA;SST;PCSK2;MAFB
GO:0061564	axon development	http://amigo.geneontology.org/amigo/term/GO:0061564	490	41	13.8692	2.95618	5.93557e-10	1.70173e-06	214;322;323;1000;2043;2115;2281;2335;3670;3688;4628;4684;4825;5080;5295;5361;5803;5909;6711;7422;7436;7504;8239;8660;9315;9423;10154;10381;23499;25987;26999;27242;51330;57142;80031;85464;90249;133418;137970;146760;347733	geneontology_Biological_Process	NKX6-1;NTN1;EPHA4;FKBP1B;SEMA6D;TNFRSF21;ISL1;VLDLR;NREP;UNC5A;MYH10;APBB1;PAX6;UNC5D;PTPRZ1;RTN4RL1;ETV1;CDH2;XK;USP9X;RAP1GAP;VEGFA;TSKU;TUBB2B;PLXNC1;PLXNA1;MACF1;APBB2;TNFRSF12A;FN1;IRS2;EMB;CYFIP2;ITGB1;SPTBN1;ALCAM;PIK3R1;SSH2;NCAM1;TUBB3;RTN4
HALLMARK_HYPOXIA	response to hypoxia; HIF1A targets	http://www.broadinstitute.org/gsea/msigdb/cards/HALLMARK_HYPOXIA	200	25	5.66091	4.41625	4.98475e-10	1.70173e-06	226;2023;7422;2597;8553;2645;123;1466;7436;5165;54206;8660;8870;112464;3423;1026;5507;9957;2908;4502;2542;56925;1028;23327;6533	community-contributed_Hallmark50	ERRFI1;HS3ST1;CDKN1C;MT2A;CSRP2;CDKN1A;GCK;VLDLR;PDK3;CAVIN3;LXN;VEGFA;NR3C1;BHLHE40;PPP1R3C;IER3;SLC6A6;IRS2;ENO1;IDS;SLC37A4;PLIN2;NEDD4L;ALDOA;GAPDH
GO:0008015	blood circulation	http://amigo.geneontology.org/amigo/term/GO:0008015	471	39	13.3315	2.92541	2.13689e-09	4.59484e-06	18;183;476;481;489;491;783;1113;1824;1908;2013;2153;2281;2643;2946;3398;3672;3741;3757;3764;3777;4852;4881;5028;5318;5743;5795;5999;6444;6446;6532;7067;7168;8912;10768;11188;23327;27347;89797	geneontology_Biological_Process	P2RY1;SLC6A4;SGK1;EDN3;NPY;PTGS2;KCNA5;FKBP1B;F5;NISCH;RGS4;AGT;EMP2;NAV2;PKP2;KCNJ8;SGCD;NPR1;ATP1B1;CACNB2;ATP2B2;GCH1;PTPRJ;ABAT;KCNK3;ITGA1;STK39;THRA;CACNA1H;GSTM2;CHGA;ATP1A1;NEDD4L;ATP2A3;ID2;AHCYL1;DSC2;KCNH2;TPM1
GO:0003013	circulatory system process	http://amigo.geneontology.org/amigo/term/GO:0003013	480	39	13.5862	2.87056	3.6436e-09	6.26772e-06	18;183;476;481;489;491;783;1113;1824;1908;2013;2153;2281;2643;2946;3398;3672;3741;3757;3764;3777;4852;4881;5028;5318;5743;5795;5999;6444;6446;6532;7067;7168;8912;10768;11188;23327;27347;89797	geneontology_Biological_Process	P2RY1;SLC6A4;SGK1;EDN3;NPY;PTGS2;KCNA5;FKBP1B;F5;NISCH;RGS4;AGT;EMP2;NAV2;PKP2;KCNJ8;SGCD;NPR1;ATP1B1;CACNB2;ATP2B2;GCH1;PTPRJ;ABAT;KCNK3;ITGA1;STK39;THRA;CACNA1H;GSTM2;CHGA;ATP1A1;NEDD4L;ATP2A3;ID2;AHCYL1;DSC2;KCNH2;TPM1
GO:0007409	axonogenesis	http://amigo.geneontology.org/amigo/term/GO:0007409	449	37	12.7088	2.91138	6.38427e-09	9.15185e-06	214;322;323;1000;2043;2115;2335;3670;3688;4628;4684;4825;5080;5295;5361;5803;5909;6711;7422;7436;7504;8239;8660;9423;10154;10381;23499;25987;26999;51330;57142;80031;85464;90249;133418;137970;347733	geneontology_Biological_Process	NKX6-1;NTN1;EPHA4;SEMA6D;ISL1;VLDLR;UNC5A;MYH10;APBB1;PAX6;UNC5D;PTPRZ1;ETV1;CDH2;XK;USP9X;RAP1GAP;VEGFA;TSKU;TUBB2B;PLXNC1;PLXNA1;MACF1;APBB2;TNFRSF12A;FN1;IRS2;EMB;CYFIP2;ITGB1;SPTBN1;ALCAM;PIK3R1;SSH2;NCAM1;TUBB3;RTN4
GO:0050708	regulation of protein secretion	http://amigo.geneontology.org/amigo/term/GO:0050708	436	36	12.3408	2.91715	9.7802e-09	1.08357e-05	18;322;1113;2281;2335;2597;2645;2746;2864;2867;3146;3651;3670;3741;4345;4628;4825;5208;6422;6659;6711;6860;7114;8111;8660;9066;23086;23208;23705;27242;55024;57818;80223;114131;169026;284297	geneontology_Biological_Process	NKX6-1;BANK1;PDX1;SYT7;KCNA5;FKBP1B;G6PC2;SLC30A8;UCN3;TNFRSF21;GPR68;ISL1;GCK;SOX4;SSC5D;FFAR2;MYH10;SYT4;APBB1;EXPH5;ABAT;PFKFB2;GLUD1;SFRP1;FN1;IRS2;CHGA;SPTBN1;FFAR1;TMSB4X;SYT11;CD200;CADM1;RAB11FIP1;GAPDH;HMGB1
GO:0060047	heart contraction	http://amigo.geneontology.org/amigo/term/GO:0060047	231	25	6.53836	3.82359	1.00786e-08	1.08357e-05	183;476;481;489;491;783;1113;1824;1908;2281;2643;2946;3741;3757;3764;3777;4881;5318;5999;6444;7067;7168;8912;10768;23327	geneontology_Biological_Process	EDN3;KCNA5;FKBP1B;RGS4;AGT;PKP2;KCNJ8;SGCD;NPR1;ATP1B1;CACNB2;ATP2B2;GCH1;KCNK3;THRA;CACNA1H;GSTM2;CHGA;ATP1A1;NEDD4L;ATP2A3;AHCYL1;DSC2;KCNH2;TPM1
HALLMARK_ESTROGEN_RESPONSE_LATE	late estrogen response	http://www.broadinstitute.org/gsea/msigdb/cards/HALLMARK_ESTROGEN_RESPONSE_LATE	200	23	5.66091	4.06295	1.24922e-08	1.19384e-05	11098;5174;5241;3993;27250;56521;2289;2013;429;64065;23596;7358;11057;960;9455;10202;2030;2261;6446;3398;3716;51659;1152	community-contributed_Hallmark50	FKBP5;ASCL1;SGK1;PGR;CD44;EMP2;PRSS23;DNAJC12;PDCD4;UGDH;DHRS2;SLC29A1;PDZK1;OPN3;FGFR3;JAK1;CKB;GINS2;PERP;ID2;LLGL2;ABHD2;HOMER2
GO:0003015	heart process	http://amigo.geneontology.org/amigo/term/GO:0003015	240	25	6.7931	3.68021	2.18025e-08	1.87523e-05	183;476;481;489;491;783;1113;1824;1908;2281;2643;2946;3741;3757;3764;3777;4881;5318;5999;6444;7067;7168;8912;10768;23327	geneontology_Biological_Process	EDN3;KCNA5;FKBP1B;RGS4;AGT;PKP2;KCNJ8;SGCD;NPR1;ATP1B1;CACNB2;ATP2B2;GCH1;KCNK3;THRA;CACNA1H;GSTM2;CHGA;ATP1A1;NEDD4L;ATP2A3;AHCYL1;DSC2;KCNH2;TPM1
GO:0002791	regulation of peptide secretion	http://amigo.geneontology.org/amigo/term/GO:0002791	463	36	13.105	2.74704	4.57812e-08	3.28137e-05	18;322;1113;2281;2335;2597;2645;2746;2864;2867;3146;3651;3670;3741;4345;4628;4825;5208;6422;6659;6711;6860;7114;8111;8660;9066;23086;23208;23705;27242;55024;57818;80223;114131;169026;284297	geneontology_Biological_Process	NKX6-1;BANK1;PDX1;SYT7;KCNA5;FKBP1B;G6PC2;SLC30A8;UCN3;TNFRSF21;GPR68;ISL1;GCK;SOX4;SSC5D;FFAR2;MYH10;SYT4;APBB1;EXPH5;ABAT;PFKFB2;GLUD1;SFRP1;FN1;IRS2;CHGA;SPTBN1;FFAR1;TMSB4X;SYT11;CD200;CADM1;RAB11FIP1;GAPDH;HMGB1
GO:0046883	regulation of hormone secretion	http://amigo.geneontology.org/amigo/term/GO:0046883	266	26	7.52902	3.45331	4.21201e-08	3.28137e-05	18;183;1113;1908;2281;2645;2746;2864;2867;3651;3670;3741;4825;5028;5208;6422;6447;6659;6664;8111;8660;9066;57818;80223;114131;169026	geneontology_Biological_Process	P2RY1;NKX6-1;PDX1;EDN3;SYT7;KCNA5;FKBP1B;G6PC2;SLC30A8;UCN3;GPR68;AGT;ISL1;GCK;SOX4;FFAR2;SOX11;ABAT;PFKFB2;GLUD1;SCG5;SFRP1;IRS2;CHGA;FFAR1;RAB11FIP1
HALLMARK_ESTROGEN_RESPONSE_EARLY	early estrogen response	http://www.broadinstitute.org/gsea/msigdb/cards/HALLMARK_ESTROGEN_RESPONSE_EARLY	200	22	5.66091	3.8863	5.81334e-08	3.84619e-05	9687;5174;5241;22836;18;5366;25987;23286;11098;10202;23596;11057;25800;960;6542;347733;7071;2289;8553;3983;375449;89797	community-contributed_Hallmark50	FKBP5;PGR;CD44;NAV2;MAST4;PRSS23;RHOBTB3;KLF10;GREB1;SLC7A2;DHRS2;ABLIM1;PDZK1;OPN3;ABAT;TSKU;TUBB2B;BHLHE40;PMAIP1;WWC1;ABHD2;SLC39A6
GO:0032024	positive regulation of insulin secretion	http://amigo.geneontology.org/amigo/term/GO:0032024	71	13	2.00962	6.46887	8.31073e-08	4.76537e-05	18;2645;2746;2864;3651;3670;4825;5208;6659;8111;8660;114131;169026	geneontology_Biological_Process	NKX6-1;PDX1;SLC30A8;UCN3;GPR68;ISL1;GCK;SOX4;ABAT;PFKFB2;GLUD1;IRS2;FFAR1
GO:0046879	hormone secretion	http://amigo.geneontology.org/amigo/term/GO:0046879	312	28	8.83103	3.17064	7.9249e-08	4.76537e-05	18;183;1113;1908;2281;2645;2746;2864;2867;3651;3670;3741;4825;5028;5208;5798;6422;6447;6659;6664;7425;8111;8660;9066;57818;80223;114131;169026	geneontology_Biological_Process	P2RY1;NKX6-1;PDX1;EDN3;SYT7;KCNA5;FKBP1B;G6PC2;SLC30A8;UCN3;GPR68;AGT;ISL1;GCK;SOX4;FFAR2;SOX11;ABAT;PFKFB2;GLUD1;SCG5;SFRP1;IRS2;CHGA;FFAR1;VGF;RAB11FIP1;PTPRN
GO:0008016	regulation of heart contraction	http://amigo.geneontology.org/amigo/term/GO:0008016	205	22	5.80244	3.79151	9.0492e-08	4.86451e-05	183;476;481;489;491;783;1113;1824;1908;2281;2643;2946;3741;3757;3777;4881;5318;5999;7067;7168;8912;10768	geneontology_Biological_Process	EDN3;KCNA5;FKBP1B;RGS4;AGT;PKP2;NPR1;ATP1B1;CACNB2;ATP2B2;GCH1;KCNK3;THRA;CACNA1H;GSTM2;CHGA;ATP1A1;ATP2A3;AHCYL1;DSC2;KCNH2;TPM1
GO:1903532	positive regulation of secretion by cell	http://amigo.geneontology.org/amigo/term/GO:1903532	376	31	10.6425	2.91284	1.10221e-07	5.57651e-05	18;183;322;783;1908;2597;2645;2746;2864;2867;3146;3651;3670;4628;4825;5028;5208;6532;6659;6664;6711;6860;8111;8660;8912;9066;23086;23705;114131;134957;169026	geneontology_Biological_Process	P2RY1;SLC6A4;NKX6-1;PDX1;EDN3;SYT7;SLC30A8;UCN3;GPR68;AGT;ISL1;GCK;SOX4;FFAR2;MYH10;SYT4;APBB1;CACNB2;SOX11;EXPH5;STXBP5;ABAT;PFKFB2;GLUD1;CACNA1H;IRS2;SPTBN1;FFAR1;CADM1;GAPDH;HMGB1
GO:0009914	hormone transport	http://amigo.geneontology.org/amigo/term/GO:0009914	322	28	9.11407	3.07217	1.53428e-07	7.33131e-05	18;183;1113;1908;2281;2645;2746;2864;2867;3651;3670;3741;4825;5028;5208;5798;6422;6447;6659;6664;7425;8111;8660;9066;57818;80223;114131;169026	geneontology_Biological_Process	P2RY1;NKX6-1;PDX1;EDN3;SYT7;KCNA5;FKBP1B;G6PC2;SLC30A8;UCN3;GPR68;AGT;ISL1;GCK;SOX4;FFAR2;SOX11;ABAT;PFKFB2;GLUD1;SCG5;SFRP1;IRS2;CHGA;FFAR1;VGF;RAB11FIP1;PTPRN
GO:0051047	positive regulation of secretion	http://amigo.geneontology.org/amigo/term/GO:0051047	406	32	11.4917	2.78463	1.91974e-07	8.69037e-05	18;183;322;783;1908;2597;2645;2746;2864;2867;3146;3651;3670;4628;4825;4881;5028;5208;6532;6659;6664;6711;6860;8111;8660;8912;9066;23086;23705;114131;134957;169026	geneontology_Biological_Process	P2RY1;SLC6A4;NKX6-1;PDX1;EDN3;SYT7;SLC30A8;UCN3;GPR68;AGT;ISL1;GCK;SOX4;NPR1;FFAR2;MYH10;SYT4;APBB1;CACNB2;SOX11;EXPH5;STXBP5;ABAT;PFKFB2;GLUD1;CACNA1H;IRS2;SPTBN1;FFAR1;CADM1;GAPDH;HMGB1
HALLMARK_EPITHELIAL_MESENCHYMAL_TRANSITION	epithelial mesenchymal transition	http://www.broadinstitute.org/gsea/msigdb/cards/HALLMARK_EPITHELIAL_MESENCHYMAL_TRANSITION	200	21	5.66091	3.70965	2.57107e-07	0.000110569	2335;1294;3685;7168;1000;7078;7422;3688;388;960;6444;51330;3398;2669;6422;667;7049;5999;1004;4907;23705	community-contributed_Hallmark50	CD44;NT5E;RGS4;ITGAV;SGCD;TIMP3;GEM;CDH6;RHOB;DST;COL7A1;CDH2;VEGFA;SFRP1;TNFRSF12A;FN1;TGFBR3;ITGB1;ID2;CADM1;TPM1
GO:0023061	signal release	http://amigo.geneontology.org/amigo/term/GO:0023061	456	34	12.9069	2.63425	2.94123e-07	0.000120464	18;183;783;1113;1908;2281;2645;2746;2864;2867;3651;3670;3741;3749;4825;5028;5208;5798;6422;6447;6659;6664;6860;7425;8111;8618;8660;9066;10814;23208;57818;80223;114131;169026	geneontology_Biological_Process	P2RY1;NKX6-1;PDX1;EDN3;SYT7;KCNA5;FKBP1B;G6PC2;SLC30A8;UCN3;GPR68;AGT;ISL1;GCK;CADPS;SOX4;FFAR2;KCNC4;CPLX2;SYT4;CACNB2;SOX11;ABAT;PFKFB2;GLUD1;SCG5;SFRP1;IRS2;CHGA;FFAR1;SYT11;VGF;RAB11FIP1;PTPRN
GO:0007411	axon guidance	http://amigo.geneontology.org/amigo/term/GO:0007411	259	24	7.33088	3.27382	3.77029e-07	0.000147401	214;323;2043;2115;3670;4628;4684;5080;5295;5361;5909;6711;7422;7436;8660;9423;10154;10381;26999;80031;90249;133418;137970;347733	geneontology_Biological_Process	NTN1;EPHA4;SEMA6D;ISL1;VLDLR;UNC5A;MYH10;PAX6;UNC5D;ETV1;RAP1GAP;VEGFA;TUBB2B;PLXNC1;PLXNA1;APBB2;IRS2;EMB;CYFIP2;SPTBN1;ALCAM;PIK3R1;NCAM1;TUBB3
GO:0097485	neuron projection guidance	http://amigo.geneontology.org/amigo/term/GO:0097485	260	24	7.35919	3.26123	4.04617e-07	0.000151309	214;323;2043;2115;3670;4628;4684;5080;5295;5361;5909;6711;7422;7436;8660;9423;10154;10381;26999;80031;90249;133418;137970;347733	geneontology_Biological_Process	NTN1;EPHA4;SEMA6D;ISL1;VLDLR;UNC5A;MYH10;PAX6;UNC5D;ETV1;RAP1GAP;VEGFA;TUBB2B;PLXNC1;PLXNA1;APBB2;IRS2;EMB;CYFIP2;SPTBN1;ALCAM;PIK3R1;NCAM1;TUBB3
GO:0030073	insulin secretion	http://amigo.geneontology.org/amigo/term/GO:0030073	206	21	5.83074	3.6016	4.22408e-07	0.00015138	18;1113;2281;2645;2746;2864;3651;3670;3741;4825;5208;5798;6422;6659;7425;8111;8660;9066;57818;114131;169026	geneontology_Biological_Process	NKX6-1;PDX1;SYT7;KCNA5;FKBP1B;G6PC2;SLC30A8;UCN3;GPR68;ISL1;GCK;SOX4;ABAT;PFKFB2;GLUD1;SFRP1;IRS2;CHGA;FFAR1;VGF;PTPRN
GO:0050796	regulation of insulin secretion	http://amigo.geneontology.org/amigo/term/GO:0050796	174	19	4.925	3.85787	5.22488e-07	0.000179757	18;1113;2281;2645;2746;2864;3651;3670;3741;4825;5208;6422;6659;8111;8660;9066;57818;114131;169026	geneontology_Biological_Process	NKX6-1;PDX1;SYT7;KCNA5;FKBP1B;G6PC2;SLC30A8;UCN3;GPR68;ISL1;GCK;SOX4;ABAT;PFKFB2;GLUD1;SFRP1;IRS2;CHGA;FFAR1
GO:0030072	peptide hormone secretion	http://amigo.geneontology.org/amigo/term/GO:0030072	247	23	6.99123	3.28984	6.05223e-07	0.000200212	18;1113;1908;2281;2645;2746;2864;2867;3651;3670;3741;4825;5208;5798;6422;6659;7425;8111;8660;9066;57818;114131;169026	geneontology_Biological_Process	NKX6-1;PDX1;EDN3;SYT7;KCNA5;FKBP1B;G6PC2;SLC30A8;UCN3;GPR68;ISL1;GCK;SOX4;FFAR2;ABAT;PFKFB2;GLUD1;SFRP1;IRS2;CHGA;FFAR1;VGF;PTPRN
GO:1903522	regulation of blood circulation	http://amigo.geneontology.org/amigo/term/GO:1903522	248	23	7.01953	3.27657	6.49832e-07	0.000207008	183;476;481;489;491;783;1113;1824;1908;2281;2643;2946;3741;3757;3777;4881;5318;5743;5999;7067;7168;8912;10768	geneontology_Biological_Process	EDN3;PTGS2;KCNA5;FKBP1B;RGS4;AGT;PKP2;NPR1;ATP1B1;CACNB2;ATP2B2;GCH1;KCNK3;THRA;CACNA1H;GSTM2;CHGA;ATP1A1;ATP2A3;AHCYL1;DSC2;KCNH2;TPM1
GO:0022604	regulation of cell morphogenesis	http://amigo.geneontology.org/amigo/term/GO:0022604	473	34	13.3881	2.53958	6.84258e-07	0.000210189	226;388;708;960;1000;1627;2043;2335;3397;4628;4651;4825;5028;5361;6860;7168;7422;7429;7504;9423;10154;10602;22836;23327;23499;23580;25805;51330;57142;57619;79791;80031;85464;347733	geneontology_Biological_Process	P2RY1;NKX6-1;NTN1;EPHA4;CD44;BAMBI;SEMA6D;ID1;RHOBTB3;MYH10;SYT4;RHOB;CDC42EP4;CDH2;XK;SHROOM3;VEGFA;TUBB2B;PLXNC1;PLXNA1;MACF1;TNFRSF12A;FN1;FBXO31;NEDD4L;SSH2;ALDOA;CDC42EP3;C1QBP;MYO10;DBN1;VIL1;TPM1;RTN4
GO:0046887	positive regulation of hormone secretion	http://amigo.geneontology.org/amigo/term/GO:0046887	129	16	3.65129	4.38201	7.49603e-07	0.000222322	18;1908;2645;2746;2864;3651;3670;4825;5028;5208;6659;6664;8111;8660;114131;169026	geneontology_Biological_Process	P2RY1;NKX6-1;PDX1;EDN3;SLC30A8;UCN3;GPR68;ISL1;GCK;SOX4;SOX11;ABAT;PFKFB2;GLUD1;IRS2;FFAR1
GO:0031252	cell leading edge	http://amigo.geneontology.org/amigo/term/GO:0031252	393	30	11.1237	2.69695	9.12388e-07	0.000261582	322;323;667;960;1000;2195;3643;3685;3688;3749;3983;4628;4651;4810;5795;6282;6711;7168;7429;10324;11075;23286;23499;23516;25800;26499;51330;90249;117177;149371	geneontology_Cellular_Component	FAT1;CD44;PLEK2;KLHL41;ITGAV;UNC5A;KCNC4;NHS;MYH10;APBB1;STMN2;DST;ABLIM1;PTPRJ;CDH2;S100A11;MACF1;APBB2;TNFRSF12A;ITGB1;WWC1;SPTBN1;EXOC8;INSR;SLC39A14;RAB3IP;MYO10;VIL1;SLC39A6;TPM1
HALLMARK_ANDROGEN_RESPONSE	androgen response	http://www.broadinstitute.org/gsea/msigdb/cards/HALLMARK_ANDROGEN_RESPONSE	101	14	2.85876	4.89722	9.50251e-07	0.000263649	4094;3992;11057;27347;2289;9455;22936;8821;6414;3685;896;6446;6197;8848	community-contributed_Hallmark50	FKBP5;SGK1;ITGAV;INPP4B;RPS6KA3;CCND3;STK39;ELL2;MAF;ABHD2;HOMER2;TSC22D1;FADS1;SELENOP
GO:0030048	actin filament-based movement	http://amigo.geneontology.org/amigo/term/GO:0030048	132	16	3.7362	4.28242	1.02498e-06	0.000274116	476;783;1824;2013;3741;3757;3764;4430;4628;4637;5318;6444;7111;7168;7429;23327	geneontology_Biological_Process	KCNA5;TMOD1;MYO1B;EMP2;PKP2;KCNJ8;SGCD;MYH10;CACNB2;ATP1A1;NEDD4L;DSC2;KCNH2;VIL1;MYL6;TPM1
HALLMARK_TNFA_SIGNALING_VIA_NFKB	TNFA signaling via NF_B	http://www.broadinstitute.org/gsea/msigdb/cards/HALLMARK_TNFA_SIGNALING_VIA_NFKB	200	20	5.66091	3.533	1.07873e-06	0.000274116	5743;8870;2643;22822;2669;10769;8553;960;6446;3398;7422;1026;388;7071;4082;80176;8848;150094;8660;1052	community-contributed_Hallmark50	CEBPD;SGK1;SPSB1;PTGS2;PHLDA1;CD44;CDKN1A;SIK1;MARCKS;GEM;KLF10;RHOB;GCH1;VEGFA;BHLHE40;IER3;IRS2;ID2;TSC22D1;PLK2
R-HSA-373760	L1CAM interactions	http://reactome.org/PathwayBrowser/#/R-HSA-373760	117	15	3.31164	4.52948	1.08359e-06	0.000274116	10376;10381;214;347733;3672;3685;3688;3786;4684;6197;6335;6711;71;7846;84617	pathway_Reactome	KCNQ3;ITGAV;SCN9A;RPS6KA3;TUBA1A;TUBB6;ITGA1;TUBB2B;ACTG1;ITGB1;SPTBN1;ALCAM;NCAM1;TUBA1B;TUBB3
GO:0046873	metal ion transmembrane transporter activity	http://amigo.geneontology.org/amigo/term/GO:0046873	440	32	12.454	2.56945	1.13786e-06	0.000279621	309;357;476;481;486;489;491;783;2281;3685;3741;3749;3757;3764;3773;3777;3786;6335;6520;6532;6533;8912;9498;23516;25800;53373;57685;83795;89822;140738;169026;340024	geneontology_Molecular_Function	SLC6A4;KCNA5;FKBP1B;KCNQ3;SLC30A8;KCNK16;ITGAV;SHROOM2;KCNJ8;SCN9A;KCNC4;ANXA6;ATP1B1;KCNJ16;CACNB2;ATP2B2;KCNK17;CACHD1;FXYD2;KCNK3;CACNA1H;SLC6A6;ATP1A1;SLC6A19;SLC3A2;ATP2A3;TMEM37;SLC4A8;TPCN1;SLC39A14;KCNH2;SLC39A6
GO:0006936	muscle contraction	http://amigo.geneontology.org/amigo/term/GO:0006936	339	27	9.59525	2.81389	1.43542e-06	0.000342945	18;183;226;309;476;481;783;1113;1824;1908;2023;2281;2946;3672;3741;3757;3764;4637;5318;5743;6444;6752;7111;7168;8912;10324;23327	geneontology_Biological_Process	EDN3;PTGS2;KCNA5;TMOD1;FKBP1B;KLHL41;AGT;PKP2;KCNJ8;SGCD;ANXA6;ATP1B1;CACNB2;ABAT;ITGA1;CACNA1H;GSTM2;ENO1;CHGA;ATP1A1;NEDD4L;DSC2;ALDOA;KCNH2;SSTR2;MYL6;TPM1
GO:0061337	cardiac conduction	http://amigo.geneontology.org/amigo/term/GO:0061337	105	14	2.97198	4.71066	1.5327e-06	0.000356291	183;476;481;489;491;783;1824;2281;3741;3757;3777;4881;5318;10768	geneontology_Biological_Process	KCNA5;FKBP1B;AGT;PKP2;NPR1;ATP1B1;CACNB2;ATP2B2;KCNK3;ATP1A1;ATP2A3;AHCYL1;DSC2;KCNH2
GO:0090276	regulation of peptide hormone secretion	http://amigo.geneontology.org/amigo/term/GO:0090276	205	20	5.80244	3.44683	1.59001e-06	0.000359886	18;1113;2281;2645;2746;2864;2867;3651;3670;3741;4825;5208;6422;6659;8111;8660;9066;57818;114131;169026	geneontology_Biological_Process	NKX6-1;PDX1;SYT7;KCNA5;FKBP1B;G6PC2;SLC30A8;UCN3;GPR68;ISL1;GCK;SOX4;FFAR2;ABAT;PFKFB2;GLUD1;SFRP1;IRS2;CHGA;FFAR1
GO:0010975	regulation of neuron projection development	http://amigo.geneontology.org/amigo/term/GO:0010975	475	33	13.4447	2.4545	2.1123e-06	0.000465844	183;322;653;1000;1627;2043;2281;2335;3397;4825;5361;5754;6422;6860;7422;7436;7504;8321;9423;10154;10769;11075;23327;23499;51330;55714;57142;79791;80031;85464;146760;221935;347733	geneontology_Biological_Process	NKX6-1;NTN1;EPHA4;FKBP1B;FZD1;SEMA6D;AGT;ID1;VLDLR;TENM3;SYT4;APBB1;STMN2;RTN4RL1;CDH2;XK;VEGFA;TUBB2B;BMP5;PLXNC1;PLXNA1;MACF1;SFRP1;TNFRSF12A;FN1;SDK1;FBXO31;NEDD4L;SSH2;PTK7;PLK2;DBN1;RTN4
GO:0090277	positive regulation of peptide hormone secretion	http://amigo.geneontology.org/amigo/term/GO:0090277	94	13	2.66063	4.88606	2.3818e-06	0.000512146	18;2645;2746;2864;3651;3670;4825;5208;6659;8111;8660;114131;169026	geneontology_Biological_Process	NKX6-1;PDX1;SLC30A8;UCN3;GPR68;ISL1;GCK;SOX4;ABAT;PFKFB2;GLUD1;IRS2;FFAR1
GO:0070252	actin-mediated cell contraction	http://amigo.geneontology.org/amigo/term/GO:0070252	110	14	3.1135	4.49654	2.69724e-06	0.000565828	476;783;1824;2013;3741;3757;3764;4637;5318;6444;7111;7168;7429;23327	geneontology_Biological_Process	KCNA5;TMOD1;EMP2;PKP2;KCNJ8;SGCD;CACNB2;ATP1A1;NEDD4L;DSC2;KCNH2;VIL1;MYL6;TPM1
GO:0034765	regulation of ion transmembrane transport	http://amigo.geneontology.org/amigo/term/GO:0034765	441	31	12.4823	2.48351	3.39401e-06	0.000695046	183;481;486;783;1908;2281;2669;2946;3741;3749;3757;3764;3773;3786;5174;5774;5923;5999;6335;7114;8660;8912;9747;10768;23327;27347;53373;83795;89822;140738;285966	geneontology_Biological_Process	TCAF2;EDN3;KCNA5;FKBP1B;KCNQ3;RGS4;KCNK16;AGT;KCNJ8;RASGRF1;GEM;SCN9A;KCNC4;ATP1B1;KCNJ16;CACNB2;PTPN3;PDZK1;TCAF1;KCNK17;FXYD2;STK39;CACNA1H;GSTM2;IRS2;NEDD4L;TMEM37;TMSB4X;AHCYL1;TPCN1;KCNH2
GO:0006006	glucose metabolic process	http://amigo.geneontology.org/amigo/term/GO:0006006	198	19	5.60431	3.39025	3.69563e-06	0.000739213	32;226;2023;2542;2597;2645;2820;3146;3481;3643;3651;5165;5208;5366;8660;11188;57818;79660;84649	geneontology_Biological_Process	PDX1;PPP1R3B;G6PC2;NISCH;GCK;ACACB;PDK3;GPD2;PFKFB2;IRS2;ENO1;SLC37A4;PMAIP1;DGAT2;IGF2;ALDOA;INSR;GAPDH;HMGB1
GO:0003012	muscle system process	http://amigo.geneontology.org/amigo/term/GO:0003012	423	30	11.9728	2.50567	4.09411e-06	0.000800306	18;183;226;309;476;481;783;1113;1824;1908;2023;2281;2946;3672;3741;3757;3764;4637;5028;5318;5743;5999;6444;6752;7111;7168;8912;10324;23327;54206	geneontology_Biological_Process	P2RY1;EDN3;ERRFI1;PTGS2;KCNA5;TMOD1;FKBP1B;RGS4;KLHL41;AGT;PKP2;KCNJ8;SGCD;ANXA6;ATP1B1;CACNB2;ABAT;ITGA1;CACNA1H;GSTM2;ENO1;CHGA;ATP1A1;NEDD4L;DSC2;ALDOA;KCNH2;SSTR2;MYL6;TPM1
GO:0019318	hexose metabolic process	http://amigo.geneontology.org/amigo/term/GO:0019318	238	21	6.73649	3.11735	4.39102e-06	0.00083927	32;216;226;2023;2542;2597;2645;2820;3146;3481;3643;3651;5165;5208;5366;8660;11188;57818;79660;80201;84649	geneontology_Biological_Process	PDX1;HKDC1;PPP1R3B;G6PC2;NISCH;GCK;ACACB;PDK3;GPD2;PFKFB2;ALDH1A1;IRS2;ENO1;SLC37A4;PMAIP1;DGAT2;IGF2;ALDOA;INSR;GAPDH;HMGB1
GO:0006865	amino acid transport	http://amigo.geneontology.org/amigo/term/GO:0006865	131	15	3.7079	4.04542	4.5596e-06	0.000852547	18;183;2744;5999;6520;6533;6542;6860;7504;27347;55089;57709;124935;340024;387700	geneontology_Biological_Process	SLC38A4;SLC16A12;RGS4;AGT;SYT4;SLC7A2;GLS;XK;ABAT;SLC43A2;STK39;SLC6A6;SLC7A14;SLC6A19;SLC3A2
GO:0008360	regulation of cell shape	http://amigo.geneontology.org/amigo/term/GO:0008360	150	16	4.24569	3.76853	5.58819e-06	0.00102264	226;388;2335;4628;4651;5028;5361;7168;7422;7429;10154;10602;22836;23580;25805;57619	geneontology_Biological_Process	P2RY1;BAMBI;RHOBTB3;MYH10;RHOB;CDC42EP4;SHROOM3;VEGFA;PLXNC1;PLXNA1;FN1;ALDOA;CDC42EP3;MYO10;VIL1;TPM1
GO:0031346	positive regulation of cell projection organization	http://amigo.geneontology.org/amigo/term/GO:0031346	365	27	10.3312	2.61345	5.76528e-06	0.00103307	183;322;653;1627;2043;2281;2335;5216;5361;5754;6860;7422;7429;7436;8321;9423;10154;10602;11075;23327;23499;23580;26499;51330;55714;79791;347733	geneontology_Biological_Process	NTN1;EPHA4;FKBP1B;FZD1;PLEK2;AGT;VLDLR;TENM3;SYT4;APBB1;STMN2;CDC42EP4;VEGFA;TUBB2B;BMP5;PLXNC1;PLXNA1;MACF1;TNFRSF12A;FN1;FBXO31;NEDD4L;PTK7;CDC42EP3;PFN1;DBN1;VIL1
GO:0010976	positive regulation of neuron projection development	http://amigo.geneontology.org/amigo/term/GO:0010976	264	22	7.47241	2.94416	6.59128e-06	0.00113507	183;322;653;1627;2043;2281;2335;5361;5754;6860;7422;7436;8321;9423;10154;11075;23327;23499;51330;55714;79791;347733	geneontology_Biological_Process	NTN1;EPHA4;FKBP1B;FZD1;AGT;VLDLR;TENM3;SYT4;APBB1;STMN2;VEGFA;TUBB2B;BMP5;PLXNC1;PLXNA1;MACF1;TNFRSF12A;FN1;FBXO31;NEDD4L;PTK7;DBN1
R-HSA-397014	Muscle contraction	http://reactome.org/PathwayBrowser/#/R-HSA-397014	206	19	5.83074	3.25859	6.59846e-06	0.00113507	10768;2281;309;3672;3757;3777;4637;476;481;486;4881;489;491;6335;7111;7168;783;83795;89822	pathway_Reactome	TMOD1;FKBP1B;KCNK16;NPR1;SCN9A;ANXA6;ATP1B1;CACNB2;ATP2B2;KCNK17;FXYD2;KCNK3;ITGA1;ATP1A1;ATP2A3;AHCYL1;KCNH2;MYL6;TPM1
HALLMARK_CHOLESTEROL_HOMEOSTASIS	cholesterol homeostasis	http://www.broadinstitute.org/gsea/msigdb/cards/HALLMARK_CHOLESTEROL_HOMEOSTASIS	74	11	2.09454	5.25175	6.98451e-06	0.00117792	94241;1119;2946;54206;51330;71;118429;5165;2770;214;6282	community-contributed_Hallmark50	ERRFI1;PDK3;CHKA;S100A11;GSTM2;ANTXR2;TNFRSF12A;ACTG1;ALCAM;GNAI1;TP53INP1
R-HSA-2980736	Peptide hormone metabolism	http://reactome.org/PathwayBrowser/#/R-HSA-2980736	89	12	2.51911	4.76359	7.60095e-06	0.00125723	1045;149371;169026;183;2864;3670;5080;5122;5126;56605;619373;90701	pathway_Reactome	SLC30A8;AGT;ISL1;MBOAT4;CDX2;PAX6;PCSK1;FFAR1;EXOC8;PCSK2;SEC11C;ERO1B
GO:0045666	positive regulation of neuron differentiation	http://amigo.geneontology.org/amigo/term/GO:0045666	350	26	9.9066	2.62451	7.95798e-06	0.00129144	183;322;429;653;1627;2043;2281;2335;4821;4825;5361;5754;6664;6860;7422;7436;8321;9423;10154;11075;23327;23499;51330;55714;79791;347733	geneontology_Biological_Process	NKX6-1;ASCL1;NTN1;EPHA4;FKBP1B;FZD1;AGT;VLDLR;TENM3;SYT4;APBB1;STMN2;SOX11;VEGFA;TUBB2B;BMP5;PLXNC1;PLXNA1;NKX2-2;MACF1;TNFRSF12A;FN1;FBXO31;NEDD4L;PTK7;DBN1
GO:0050714	positive regulation of protein secretion	http://amigo.geneontology.org/amigo/term/GO:0050714	249	21	7.04784	2.97964	8.86569e-06	0.00141211	18;322;2597;2645;2746;2864;2867;3146;3651;3670;4628;4825;5208;6659;6711;8111;8660;23086;23705;114131;169026	geneontology_Biological_Process	NKX6-1;PDX1;SLC30A8;UCN3;GPR68;ISL1;GCK;SOX4;FFAR2;MYH10;APBB1;EXPH5;ABAT;PFKFB2;GLUD1;IRS2;SPTBN1;FFAR1;CADM1;GAPDH;HMGB1
GO:0098739	import across plasma membrane	http://amigo.geneontology.org/amigo/term/GO:0098739	106	13	3.00028	4.33292	9.24224e-06	0.00144532	183;476;481;486;1261;3757;3764;3773;5999;6520;6542;23516;25800	geneontology_Biological_Process	RGS4;AGT;KCNJ8;ATP1B1;KCNJ16;SLC7A2;FXYD2;CNGA3;ATP1A1;SLC3A2;SLC39A14;KCNH2;SLC39A6
GO:0003779	actin binding	http://amigo.geneontology.org/amigo/term/GO:0003779	419	29	11.8596	2.44527	9.45904e-06	0.00145281	226;309;357;667;783;1627;2638;3688;3983;4082;4430;4628;4651;5216;6532;6711;7111;7114;7168;7429;9455;22837;23499;29114;53904;57619;80206;85464;342184	geneontology_Molecular_Function	SLC6A4;TMOD1;MYO1B;SHROOM2;MARCKS;MYO3A;ANXA6;MYH10;CACNB2;FHOD3;DST;FMN1;ABLIM1;SHROOM3;TAGLN3;COBLL1;MACF1;GC;ITGB1;SPTBN1;TMSB4X;SSH2;ALDOA;HOMER2;PFN1;MYO10;DBN1;VIL1;TPM1
GO:0015849	organic acid transport	http://amigo.geneontology.org/amigo/term/GO:0015849	313	24	8.85933	2.70901	1.04713e-05	0.00155283	18;32;123;183;1645;2180;2744;5999;6256;6520;6533;6542;6860;7504;8660;9194;27347;55089;57709;124935;133418;220963;340024;387700	geneontology_Biological_Process	SLC38A4;SLC16A12;SLC16A9;RGS4;AGT;ACACB;AKR1C1;SLC16A7;SYT4;RXRA;SLC7A2;GLS;XK;ABAT;SLC43A2;STK39;SLC6A6;IRS2;EMB;PLIN2;SLC7A14;SLC6A19;SLC3A2;ACSL1
GO:0046942	carboxylic acid transport	http://amigo.geneontology.org/amigo/term/GO:0046942	313	24	8.85933	2.70901	1.04713e-05	0.00155283	18;32;123;183;1645;2180;2744;5999;6256;6520;6533;6542;6860;7504;8660;9194;27347;55089;57709;124935;133418;220963;340024;387700	geneontology_Biological_Process	SLC38A4;SLC16A12;SLC16A9;RGS4;AGT;ACACB;AKR1C1;SLC16A7;SYT4;RXRA;SLC7A2;GLS;XK;ABAT;SLC43A2;STK39;SLC6A6;IRS2;EMB;PLIN2;SLC7A14;SLC6A19;SLC3A2;ACSL1
GO:0001505	regulation of neurotransmitter levels	http://amigo.geneontology.org/amigo/term/GO:0001505	335	25	9.48203	2.63657	1.09759e-05	0.0015986	18;183;783;1119;1806;2030;2572;2643;2824;3643;3749;4128;5028;5743;5865;5999;6532;6542;6715;6860;7166;8618;9066;10814;23208	geneontology_Biological_Process	P2RY1;SLC6A4;PTGS2;SYT7;MAOA;RGS4;AGT;CADPS;DPYD;GPM6B;GAD2;KCNC4;CPLX2;SYT4;TPH1;CACNB2;SLC7A2;SLC29A1;GCH1;ABAT;CHKA;RAB3B;SRD5A1;SYT11;INSR
GO:0042593	glucose homeostasis	http://amigo.geneontology.org/amigo/term/GO:0042593	233	20	6.59497	3.03262	1.11517e-05	0.0015986	1408;2030;2281;2645;2864;2867;3643;3651;5080;5165;5295;5798;6659;7425;8111;8660;56605;57818;80201;169026	geneontology_Biological_Process	PDX1;FKBP1B;HKDC1;G6PC2;SLC30A8;GPR68;CRY2;GCK;SOX4;FFAR2;PDK3;PAX6;SLC29A1;IRS2;FFAR1;PIK3R1;INSR;VGF;ERO1B;PTPRN
GO:0033500	carbohydrate homeostasis	http://amigo.geneontology.org/amigo/term/GO:0033500	234	20	6.62327	3.01966	1.18799e-05	0.00166351	1408;2030;2281;2645;2864;2867;3643;3651;5080;5165;5295;5798;6659;7425;8111;8660;56605;57818;80201;169026	geneontology_Biological_Process	PDX1;FKBP1B;HKDC1;G6PC2;SLC30A8;GPR68;CRY2;GCK;SOX4;FFAR2;PDK3;PAX6;SLC29A1;IRS2;FFAR1;PIK3R1;INSR;VGF;ERO1B;PTPRN
GO:0051222	positive regulation of protein transport	http://amigo.geneontology.org/amigo/term/GO:0051222	402	28	11.3784	2.46079	1.19913e-05	0.00166351	18;322;2597;2645;2746;2864;2867;3146;3651;3670;4628;4825;5174;5208;5295;5743;6653;6659;6711;8111;8660;9747;23086;23705;114131;169026;285966;340146	geneontology_Biological_Process	TCAF2;NKX6-1;PDX1;SLC35D3;PTGS2;SLC30A8;UCN3;GPR68;ISL1;GCK;SOX4;FFAR2;MYH10;APBB1;SORL1;EXPH5;PDZK1;TCAF1;ABAT;PFKFB2;GLUD1;IRS2;SPTBN1;FFAR1;PIK3R1;CADM1;GAPDH;HMGB1
GO:0002065	columnar/cuboidal epithelial cell differentiation	http://amigo.geneontology.org/amigo/term/GO:0002065	109	13	3.0852	4.21367	1.25725e-05	0.00171644	429;653;1000;1026;1045;3651;4821;4825;5080;6256;6659;6664;56913	geneontology_Biological_Process	NKX6-1;ASCL1;PDX1;CDKN1A;SOX4;CDX2;PAX6;RXRA;SOX11;C1GALT1;CDH2;BMP5;NKX2-2
GO:0006941	striated muscle contraction	http://amigo.geneontology.org/amigo/term/GO:0006941	160	16	4.52873	3.533	1.27768e-05	0.00171708	226;476;481;783;1113;1824;2281;2946;3741;3757;3764;5318;6444;7168;10324;23327	geneontology_Biological_Process	KCNA5;FKBP1B;KLHL41;PKP2;KCNJ8;SGCD;ATP1B1;CACNB2;GSTM2;CHGA;ATP1A1;NEDD4L;DSC2;ALDOA;KCNH2;TPM1
GO:0060048	cardiac muscle contraction	http://amigo.geneontology.org/amigo/term/GO:0060048	126	14	3.56638	3.92555	1.33913e-05	0.00174512	476;481;783;1113;1824;2281;2946;3741;3757;3764;5318;6444;7168;23327	geneontology_Biological_Process	KCNA5;FKBP1B;PKP2;KCNJ8;SGCD;ATP1B1;CACNB2;GSTM2;CHGA;ATP1A1;NEDD4L;DSC2;KCNH2;TPM1
GO:1902532	negative regulation of intracellular signal transduction	http://amigo.geneontology.org/amigo/term/GO:1902532	495	32	14.0108	2.28396	1.32522e-05	0.00174512	708;960;2023;2281;2946;3622;3651;3688;4233;5140;5743;5795;5999;6422;6609;6653;7078;7088;7114;9455;10133;10156;10252;11213;23286;27250;54206;55024;57561;112464;652968;729438	geneontology_Biological_Process	CASTOR1;BANK1;PDX1;ERRFI1;PTGS2;FKBP1B;CD44;TLE1;RGS4;IRAK3;ING2;SPRY1;ARRDC3;TIMP3;CASTOR2;CAVIN3;PDCD4;SORL1;PTPRJ;SFRP1;GSTM2;ENO1;PDE3B;MET;ITGB1;WWC1;OPTN;TMSB4X;RASA4;HOMER2;SMPD1;C1QBP
GO:0051961	negative regulation of nervous system development	http://amigo.geneontology.org/amigo/term/GO:0051961	297	23	8.40646	2.73599	1.36091e-05	0.00174705	429;2043;3397;3398;3400;3670;4821;4825;5080;5567;6532;6653;6664;6860;9289;9423;10769;11075;27242;57142;57540;80031;146760	geneontology_Biological_Process	SLC6A4;NKX6-1;ASCL1;NTN1;EPHA4;SEMA6D;TNFRSF21;ISL1;ID1;SYT4;PAX6;STMN2;SOX11;SORL1;ID4;RTN4RL1;ADGRG1;PRKACB;NKX2-2;DISP3;ID2;PLK2;RTN4
GO:0001508	action potential	http://amigo.geneontology.org/amigo/term/GO:0001508	127	14	3.59468	3.89464	1.46675e-05	0.00185522	476;481;783;1824;2281;3741;3757;3764;5318;5774;6335;8912;23327;57369	geneontology_Biological_Process	KCNA5;FKBP1B;PKP2;KCNJ8;SCN9A;ATP1B1;CACNB2;PTPN3;GJD2;CACNA1H;ATP1A1;NEDD4L;DSC2;KCNH2
GO:0015711	organic anion transport	http://amigo.geneontology.org/amigo/term/GO:0015711	454	30	12.8503	2.33458	1.62899e-05	0.00189337	18;32;123;183;1645;2180;2542;2744;5999;6256;6520;6533;6542;6860;7504;8660;9194;9498;10057;10079;27347;55089;57605;57709;81796;124935;133418;220963;340024;387700	geneontology_Biological_Process	SLC38A4;SLCO5A1;SLC16A12;SLC16A9;RGS4;AGT;ACACB;AKR1C1;SLC16A7;SYT4;RXRA;PITPNM2;SLC7A2;GLS;XK;ABAT;SLC43A2;ATP9A;STK39;SLC6A6;IRS2;EMB;SLC37A4;PLIN2;SLC7A14;SLC6A19;ABCC5;SLC3A2;SLC4A8;ACSL1
GO:0035270	endocrine system development	http://amigo.geneontology.org/amigo/term/GO:0035270	128	14	3.62299	3.86422	1.60498e-05	0.00189337	190;429;653;1028;3570;3643;3651;3670;4821;4825;5080;6659;6715;7067	geneontology_Biological_Process	NKX6-1;ASCL1;PDX1;IL6R;CDKN1C;ISL1;SOX4;PAX6;BMP5;NKX2-2;THRA;NR0B1;SRD5A1;INSR
GO:1903825	organic acid transmembrane transport	http://amigo.geneontology.org/amigo/term/GO:1903825	128	14	3.62299	3.86422	1.60498e-05	0.00189337	32;183;5999;6520;6533;6542;8660;9194;27347;55089;124935;133418;340024;387700	geneontology_Biological_Process	SLC38A4;SLC16A12;RGS4;AGT;ACACB;SLC16A7;SLC7A2;SLC43A2;STK39;SLC6A6;IRS2;EMB;SLC6A19;SLC3A2
GO:1905039	carboxylic acid transmembrane transport	http://amigo.geneontology.org/amigo/term/GO:1905039	128	14	3.62299	3.86422	1.60498e-05	0.00189337	32;183;5999;6520;6533;6542;8660;9194;27347;55089;124935;133418;340024;387700	geneontology_Biological_Process	SLC38A4;SLC16A12;RGS4;AGT;ACACB;SLC16A7;SLC7A2;SLC43A2;STK39;SLC6A6;IRS2;EMB;SLC6A19;SLC3A2
HALLMARK_IL2_STAT5_SIGNALING	IL2 STAT5 signaling	http://www.broadinstitute.org/gsea/msigdb/cards/HALLMARK_IL2_STAT5_SIGNALING	200	18	5.66091	3.1797	1.6082e-05	0.00189337	22822;8553;388;64332;27242;4907;3685;23600;975;1028;23208;960;214;123;5583;8743;6335;896	community-contributed_Hallmark50	PHLDA1;CD44;CDKN1C;NT5E;ITGAV;TNFRSF21;AMACR;SCN9A;CD81;NFKBIZ;RHOB;TNFSF10;CCND3;BHLHE40;PLIN2;PRKCH;ALCAM;SYT11
HALLMARK_P53_PATHWAY	p53 pathway	http://www.broadinstitute.org/gsea/msigdb/cards/HALLMARK_P53_PATHWAY	200	18	5.66091	3.1797	1.6082e-05	0.00189337	1026;1030;64065;8870;5900;26999;10769;8848;56997;18;6948;10057;975;6256;2877;7704;6520;896	community-contributed_Hallmark50	ZBTB16;CDKN1A;CD81;GPX2;RALGDS;RXRA;CCND3;ABAT;TCN2;IER3;CYFIP2;CDKN2B;PERP;ABCC5;SLC3A2;COQ8A;TSC22D1;PLK2
GO:0005996	monosaccharide metabolic process	http://amigo.geneontology.org/amigo/term/GO:0005996	280	22	7.92528	2.77593	1.6686e-05	0.00191355	32;216;226;1528;2023;2542;2597;2645;2820;3146;3481;3643;3651;5165;5208;5366;8660;11188;57818;79660;80201;84649	geneontology_Biological_Process	PDX1;HKDC1;PPP1R3B;G6PC2;NISCH;GCK;ACACB;PDK3;GPD2;PFKFB2;ALDH1A1;IRS2;ENO1;SLC37A4;PMAIP1;CYB5A;DGAT2;IGF2;ALDOA;INSR;GAPDH;HMGB1
GO:0007015	actin filament organization	http://amigo.geneontology.org/amigo/term/GO:0007015	388	27	10.9822	2.45853	1.74277e-05	0.00197231	226;357;388;1627;2013;2195;3397;3688;4082;4233;4430;5216;5295;5999;6422;6711;7111;7114;7168;7429;10602;22836;23580;57619;80206;85464;342184	geneontology_Biological_Process	FAT1;TMOD1;RGS4;MYO1B;EMP2;SHROOM2;ID1;MARCKS;RHOBTB3;FHOD3;RHOB;CDC42EP4;FMN1;SHROOM3;SFRP1;MET;ITGB1;SPTBN1;PIK3R1;TMSB4X;SSH2;ALDOA;CDC42EP3;PFN1;DBN1;VIL1;TPM1
GO:0048732	gland development	http://amigo.geneontology.org/amigo/term/GO:0048732	434	29	12.2842	2.36076	1.83237e-05	0.00204117	190;429;1028;1543;2030;3398;3400;3481;3643;3651;3670;4233;5080;5241;5361;5774;6256;6422;6715;7049;7067;7166;7422;7448;8660;9423;9935;29842;57142	geneontology_Biological_Process	TFCP2L1;ASCL1;PDX1;NTN1;PGR;CDKN1C;CYP1A1;ISL1;TPH1;PAX6;RXRA;ID4;SLC29A1;PTPN3;VTN;VEGFA;PLXNA1;THRA;SFRP1;NR0B1;IRS2;TGFBR3;MET;SRD5A1;ID2;IGF2;INSR;RTN4;MAFB
hsa04923	Regulation of lipolysis in adipocytes	http://www.kegg.jp/kegg-bin/show_pathway?hsa04923+2770+3643+4852+4881+5140+5295+5567+5743+8660	54	9	1.52845	5.88833	1.85722e-05	0.00204117	2770;3643;4852;4881;5140;5295;5567;5743;8660	pathway_KEGG	NPY;PTGS2;NPR1;PRKACB;IRS2;PDE3B;PIK3R1;GNAI1;INSR
R-HSA-210745	Regulation of gene expression in beta cells	http://reactome.org/PathwayBrowser/#/R-HSA-210745	21	6	0.594396	10.0943	1.88496e-05	0.00204117	2645;3375;3651;4821;4825;5080	pathway_Reactome	NKX6-1;PDX1;GCK;IAPP;PAX6;NKX2-2
R-HSA-400511	Synthesis, secretion, and inactivation of Glucose-dependent Insulinotropic Polypeptide (GIP)	http://reactome.org/PathwayBrowser/#/R-HSA-400511	13	5	0.367959	13.5885	1.89854e-05	0.00204117	2864;3670;5080;5122;90701	pathway_Reactome	ISL1;PAX6;PCSK1;FFAR1;SEC11C
GO:1904951	positive regulation of establishment of protein localization	http://amigo.geneontology.org/amigo/term/GO:1904951	437	29	12.3691	2.34455	2.082e-05	0.00221078	18;322;2597;2645;2746;2864;2867;3146;3651;3670;4628;4825;5174;5208;5295;5366;5743;6653;6659;6711;8111;8660;9747;23086;23705;114131;169026;285966;340146	geneontology_Biological_Process	TCAF2;NKX6-1;PDX1;SLC35D3;PTGS2;SLC30A8;UCN3;GPR68;ISL1;GCK;SOX4;FFAR2;MYH10;APBB1;SORL1;EXPH5;PDZK1;TCAF1;ABAT;PFKFB2;GLUD1;IRS2;PMAIP1;SPTBN1;FFAR1;PIK3R1;CADM1;GAPDH;HMGB1
GO:0043025	neuronal cell body	http://amigo.geneontology.org/amigo/term/GO:0043025	486	31	13.756	2.25356	2.3429e-05	0.00242786	214;322;429;1152;1261;2043;2893;3375;3643;3672;3749;4345;4628;4651;4885;5126;5536;5798;6272;6715;6750;6860;9066;9455;9498;10814;11075;57142;79791;90249;146760	geneontology_Cellular_Component	ASCL1;EPHA4;SYT7;IAPP;UNC5A;SORT1;KCNC4;NPTX2;CPLX2;MYH10;SYT4;APBB1;STMN2;PPP5C;RTN4RL1;GRIA4;ITGA1;CKB;CNGA3;SRD5A1;SST;FBXO31;ALCAM;SLC4A8;CD200;PCSK2;INSR;HOMER2;MYO10;RTN4;PTPRN
GO:0060560	developmental growth involved in morphogenesis	http://amigo.geneontology.org/amigo/term/GO:0060560	225	19	6.36853	2.98342	2.31591e-05	0.00242786	214;2335;3688;4825;5361;5754;6422;6860;7422;8239;9423;10252;23327;23499;26999;51330;57142;80031;342184	geneontology_Biological_Process	NKX6-1;NTN1;SEMA6D;SPRY1;SYT4;FMN1;USP9X;VEGFA;PLXNA1;MACF1;SFRP1;TNFRSF12A;FN1;CYFIP2;ITGB1;NEDD4L;ALCAM;PTK7;RTN4
GO:0098656	anion transmembrane transport	http://amigo.geneontology.org/amigo/term/GO:0098656	266	21	7.52902	2.78921	2.40945e-05	0.00246711	32;183;1364;2542;5999;6520;6533;6542;8660;9194;9498;9747;27347;51449;55089;94015;124935;133418;285966;340024;387700	geneontology_Biological_Process	TCAF2;SLC38A4;SLC16A12;RGS4;AGT;ACACB;TTYH2;SLC16A7;SLC7A2;TCAF1;SLC43A2;CLDN4;STK39;SLC6A6;IRS2;EMB;SLC37A4;SLC6A19;SLC3A2;SLC4A8;PCYOX1
GO:0002793	positive regulation of peptide secretion	http://amigo.geneontology.org/amigo/term/GO:0002793	268	21	7.58563	2.76839	2.69311e-05	0.00272511	18;322;2597;2645;2746;2864;2867;3146;3651;3670;4628;4825;5208;6659;6711;8111;8660;23086;23705;114131;169026	geneontology_Biological_Process	NKX6-1;PDX1;SLC30A8;UCN3;GPR68;ISL1;GCK;SOX4;FFAR2;MYH10;APBB1;EXPH5;ABAT;PFKFB2;GLUD1;IRS2;SPTBN1;FFAR1;CADM1;GAPDH;HMGB1
GO:0035637	multicellular organismal signaling	http://amigo.geneontology.org/amigo/term/GO:0035637	170	16	4.81178	3.32517	2.72677e-05	0.00272709	183;476;481;489;491;783;1824;2281;3741;3757;3777;4881;5318;6335;8912;10768	geneontology_Biological_Process	KCNA5;FKBP1B;AGT;PKP2;NPR1;SCN9A;ATP1B1;CACNB2;ATP2B2;KCNK3;CACNA1H;ATP1A1;ATP2A3;AHCYL1;DSC2;KCNH2
GO:0005200	structural constituent of cytoskeleton	http://amigo.geneontology.org/amigo/term/GO:0005200	101	12	2.85876	4.19762	2.80846e-05	0.0027765	71;6711;7168;7846;8030;10376;10381;11188;54566;84617;203068;347733	geneontology_Molecular_Function	NISCH;TUBA1A;TUBB6;CCDC6;TUBB2B;ACTG1;SPTBN1;TUBB;EPB41L4B;TUBA1B;TUBB3;TPM1
GO:0050769	positive regulation of neurogenesis	http://amigo.geneontology.org/amigo/term/GO:0050769	447	29	12.6521	2.2921	3.15397e-05	0.00308264	183;322;429;653;1627;2043;2281;2335;3398;4821;4825;5080;5361;5583;5754;6664;6860;7422;7436;8321;9423;10154;11075;23327;23499;51330;55714;79791;347733	geneontology_Biological_Process	NKX6-1;ASCL1;NTN1;EPHA4;FKBP1B;FZD1;AGT;VLDLR;TENM3;SYT4;APBB1;PAX6;STMN2;SOX11;VEGFA;TUBB2B;BMP5;PLXNC1;PLXNA1;NKX2-2;MACF1;TNFRSF12A;FN1;FBXO31;PRKCH;NEDD4L;ID2;PTK7;DBN1
R-HSA-400508	Incretin synthesis, secretion, and inactivation	http://reactome.org/PathwayBrowser/#/R-HSA-400508	23	6	0.651005	9.21652	3.34166e-05	0.00322939	1045;2864;3670;5080;5122;90701	pathway_Reactome	ISL1;CDX2;PAX6;PCSK1;FFAR1;SEC11C
GO:0010634	positive regulation of epithelial cell migration	http://amigo.geneontology.org/amigo/term/GO:0010634	137	14	3.87773	3.61036	3.46534e-05	0.00331171	183;388;3146;4233;5216;5743;7114;7422;7429;9922;10769;23328;54566;57142	geneontology_Biological_Process	PTGS2;AGT;RHOB;SASH1;VEGFA;IQSEC1;MET;EPB41L4B;TMSB4X;PFN1;PLK2;VIL1;HMGB1;RTN4
GO:0015844	monoamine transport	http://amigo.geneontology.org/amigo/term/GO:0015844	88	11	2.4908	4.41625	3.74595e-05	0.00354054	18;183;1113;2824;5028;5865;6532;6860;9066;11188;23208	geneontology_Biological_Process	P2RY1;SLC6A4;SYT7;NISCH;AGT;GPM6B;SYT4;ABAT;RAB3B;CHGA;SYT11
GO:0008217	regulation of blood pressure	http://amigo.geneontology.org/amigo/term/GO:0008217	175	16	4.9533	3.23017	3.89217e-05	0.00359963	18;183;476;1113;1908;2013;2643;3398;4852;4881;5743;6446;7168;11188;27347;89797	geneontology_Biological_Process	SGK1;EDN3;NPY;PTGS2;NISCH;AGT;EMP2;NAV2;NPR1;GCH1;ABAT;STK39;CHGA;ATP1A1;ID2;TPM1
GO:0010676	positive regulation of cellular carbohydrate metabolic process	http://amigo.geneontology.org/amigo/term/GO:0010676	59	9	1.66997	5.38932	3.87155e-05	0.00359963	2645;3146;3481;3643;5028;5208;5366;8660;84649	geneontology_Biological_Process	P2RY1;GCK;PFKFB2;IRS2;PMAIP1;DGAT2;IGF2;INSR;HMGB1
GO:0050839	cell adhesion molecule binding	http://amigo.geneontology.org/amigo/term/GO:0050839	478	30	13.5296	2.21736	4.27736e-05	0.00391379	226;421;667;975;1000;1004;1627;2013;2023;2335;3146;3481;3685;3688;4430;5216;5318;5905;6282;6520;6711;7448;11188;22837;23499;55714;57142;64405;83874;85456	geneontology_Molecular_Function	NISCH;ITGAV;MYO1B;EMP2;PKP2;TENM3;CD81;TBC1D10A;CDH6;TNKS1BP1;DST;CDH22;VTN;CDH2;S100A11;COBLL1;MACF1;ARVCF;FN1;ENO1;ITGB1;SPTBN1;SLC3A2;IGF2;ALDOA;PFN1;RANGAP1;DBN1;HMGB1;RTN4
GO:0044070	regulation of anion transport	http://amigo.geneontology.org/amigo/term/GO:0044070	90	11	2.54741	4.31811	4.62822e-05	0.0041466	18;183;1408;5174;5999;6860;8660;9747;10768;27347;285966	geneontology_Biological_Process	TCAF2;RGS4;AGT;CRY2;SYT4;PDZK1;TCAF1;ABAT;STK39;IRS2;AHCYL1
GO:0050768	negative regulation of neurogenesis	http://amigo.geneontology.org/amigo/term/GO:0050768	278	21	7.86867	2.66881	4.61208e-05	0.0041466	429;2043;3397;3398;3400;3670;4821;4825;5080;6532;6653;6664;6860;9289;9423;10769;11075;57142;57540;80031;146760	geneontology_Biological_Process	SLC6A4;NKX6-1;ASCL1;NTN1;EPHA4;SEMA6D;ISL1;ID1;SYT4;PAX6;STMN2;SOX11;SORL1;ID4;RTN4RL1;ADGRG1;NKX2-2;DISP3;ID2;PLK2;RTN4
R-HSA-5576891	Cardiac conduction	http://reactome.org/PathwayBrowser/#/R-HSA-5576891	141	14	3.99094	3.50794	4.77291e-05	0.00423215	10768;2281;3757;3777;476;481;486;4881;489;491;6335;783;83795;89822	pathway_Reactome	FKBP1B;KCNK16;NPR1;SCN9A;ATP1B1;CACNB2;ATP2B2;KCNK17;FXYD2;KCNK3;ATP1A1;ATP2A3;AHCYL1;KCNH2
GO:0051051	negative regulation of transport	http://amigo.geneontology.org/amigo/term/GO:0051051	458	29	12.9635	2.23705	4.89251e-05	0.00429393	18;1113;2281;2335;2669;2824;2946;3146;3685;3757;4345;5028;5569;5743;5905;5999;6422;6860;7114;8660;23208;23327;27242;27347;55024;80223;284297;285966;100507027	geneontology_Biological_Process	TCAF2;P2RY1;BANK1;PTGS2;FKBP1B;RGS4;ITGAV;TNFRSF21;SSC5D;GEM;GPM6B;SYT4;MRLN;ABAT;PKIA;STK39;SFRP1;GSTM2;FN1;IRS2;CHGA;NEDD4L;TMSB4X;SYT11;CD200;KCNH2;RAB11FIP1;RANGAP1;HMGB1
GO:1990138	neuron projection extension	http://amigo.geneontology.org/amigo/term/GO:1990138	160	15	4.52873	3.31219	5.05698e-05	0.00439344	214;2335;3688;4825;5361;6860;7422;8239;9423;23327;23499;26999;51330;57142;80031	geneontology_Biological_Process	NKX6-1;NTN1;SEMA6D;SYT4;USP9X;VEGFA;PLXNA1;MACF1;TNFRSF12A;FN1;CYFIP2;ITGB1;NEDD4L;ALCAM;RTN4
GO:0042578	phosphoric ester hydrolase activity	http://amigo.geneontology.org/amigo/term/GO:0042578	370	25	10.4727	2.38716	5.75037e-05	0.00494589	476;4907;5140;5208;5337;5507;5521;5536;5774;5795;5798;5803;6609;8556;8622;8821;9651;56261;57818;64943;79660;85464;130367;131870;151742	geneontology_Molecular_Function	PLCH2;PPP2R2B;PPP1R3B;G6PC2;NT5E;NT5DC2;CDC14A;INPP4B;NUDT16;PDE8B;PPP5C;PTPRZ1;PTPN3;PPM1L;PTPRJ;PFKFB2;SGPP2;PPP1R3C;PLD1;GPCPD1;ATP1A1;PDE3B;SSH2;SMPD1;PTPRN
GO:0031016	pancreas development	http://amigo.geneontology.org/amigo/term/GO:0031016	77	10	2.17945	4.58831	6.04442e-05	0.00504738	653;3481;3570;3643;3651;3670;4821;4825;5080;6659	geneontology_Biological_Process	NKX6-1;PDX1;IL6R;ISL1;SOX4;PAX6;BMP5;NKX2-2;IGF2;INSR
GO:0090066	regulation of anatomical structure size	http://amigo.geneontology.org/amigo/term/GO:0090066	487	30	13.7843	2.17638	6.0145e-05	0.00504738	183;1113;1908;2335;2643;3672;3741;4825;4881;5028;5216;5743;5865;6532;6711;7111;7114;7422;7429;7504;9423;10602;23499;23580;51330;57142;80031;80206;85464;342184	geneontology_Biological_Process	P2RY1;SLC6A4;NKX6-1;EDN3;NTN1;PTGS2;KCNA5;TMOD1;SEMA6D;AGT;NPR1;FHOD3;CDC42EP4;FMN1;GCH1;XK;ITGA1;VEGFA;RAB3B;MACF1;TNFRSF12A;FN1;CHGA;SPTBN1;TMSB4X;SSH2;CDC42EP3;PFN1;VIL1;RTN4
R-HSA-190840	Microtubule-dependent trafficking of connexons from Golgi to the plasma membrane	http://reactome.org/PathwayBrowser/#/R-HSA-190840	16	5	0.452873	11.0406	6.00501e-05	0.00504738	10376;10381;347733;7846;84617	pathway_Reactome	TUBA1A;TUBB6;TUBB2B;TUBA1B;TUBB3
GO:0002027	regulation of heart rate	http://amigo.geneontology.org/amigo/term/GO:0002027	93	11	2.63233	4.17881	6.28442e-05	0.00519734	183;783;1824;1908;2281;2643;3741;3757;5318;5999;7168	geneontology_Biological_Process	EDN3;KCNA5;FKBP1B;RGS4;AGT;PKP2;CACNB2;GCH1;DSC2;KCNH2;TPM1
GO:0086003	cardiac muscle cell contraction	http://amigo.geneontology.org/amigo/term/GO:0086003	63	9	1.78319	5.04714	6.59736e-05	0.00540418	476;783;1824;3741;3757;3764;5318;6444;23327	geneontology_Biological_Process	KCNA5;PKP2;KCNJ8;SGCD;CACNB2;ATP1A1;NEDD4L;DSC2;KCNH2
hsa04960	Aldosterone-regulated sodium reabsorption	http://www.kegg.jp/kegg-bin/show_pathway?hsa04960+23327+3643+476+481+486+5295+6446	37	7	1.04727	6.68405	6.87451e-05	0.00557808	23327;3643;476;481;486;5295;6446	pathway_KEGG	SGK1;ATP1B1;FXYD2;ATP1A1;NEDD4L;PIK3R1;INSR
GO:0045177	apical part of cell	http://amigo.geneontology.org/amigo/term/GO:0045177	375	25	10.6142	2.35533	7.13651e-05	0.0055801	357;476;481;960;1000;1364;2013;2030;2195;2335;3570;3741;4430;4810;5028;5174;5337;6520;9455;10149;10768;27347;54566;57619;340024	geneontology_Cellular_Component	P2RY1;IL6R;FAT1;KCNA5;CD44;MYO1B;EMP2;SHROOM2;ATP1B1;NHS;SLC29A1;PDZK1;CDH2;ADGRG2;SHROOM3;CLDN4;STK39;FN1;PLD1;ATP1A1;SLC6A19;EPB41L4B;SLC3A2;AHCYL1;HOMER2
GO:0051953	negative regulation of amine transport	http://amigo.geneontology.org/amigo/term/GO:0051953	26	6	0.735919	8.15307	7.09072e-05	0.0055801	18;1113;5028;5999;6860;27347	geneontology_Biological_Process	P2RY1;RGS4;SYT4;ABAT;STK39;CHGA
GO:1903959	regulation of anion transmembrane transport	http://amigo.geneontology.org/amigo/term/GO:1903959	26	6	0.735919	8.15307	7.09072e-05	0.0055801	183;5999;8660;9747;27347;285966	geneontology_Biological_Process	TCAF2;RGS4;AGT;TCAF1;STK39;IRS2
hsa04950	Maturity onset diabetes of the young	http://www.kegg.jp/kegg-bin/show_pathway?hsa04950+2645+3375+3651+4821+4825+5080	26	6	0.735919	8.15307	7.09072e-05	0.0055801	2645;3375;3651;4821;4825;5080	pathway_KEGG	NKX6-1;PDX1;GCK;IAPP;PAX6;NKX2-2
GO:2000147	positive regulation of cell motility	http://amigo.geneontology.org/amigo/term/GO:2000147	493	30	13.9542	2.1499	7.50323e-05	0.00581399	183;388;708;1908;2159;2335;3146;3554;3570;3643;3685;4233;5216;5295;5743;7114;7422;7429;7448;8660;9423;9922;10769;23328;27347;54566;57142;79791;80031;285966	geneontology_Biological_Process	TCAF2;EDN3;NTN1;IL6R;PTGS2;SEMA6D;ITGAV;AGT;IL1R1;F10;RHOB;VTN;SASH1;VEGFA;IQSEC1;STK39;FN1;IRS2;MET;FBXO31;EPB41L4B;PIK3R1;TMSB4X;INSR;C1QBP;PFN1;PLK2;VIL1;HMGB1;RTN4
GO:0016051	carbohydrate biosynthetic process	http://amigo.geneontology.org/amigo/term/GO:0016051	205	17	5.80244	2.9298	7.73866e-05	0.00594288	226;2023;2542;2597;2645;2820;2992;3481;3643;5028;5507;8660;57818;79660;81849;84002;84649	geneontology_Biological_Process	P2RY1;PPP1R3B;G6PC2;GCK;ST6GALNAC5;GYG1;GPD2;PPP1R3C;IRS2;ENO1;SLC37A4;B3GNT5;DGAT2;IGF2;ALDOA;INSR;GAPDH
GO:0030335	positive regulation of cell migration	http://amigo.geneontology.org/amigo/term/GO:0030335	472	29	13.3598	2.1707	8.33867e-05	0.00624918	183;388;708;1908;2159;2335;3146;3554;3570;3643;3685;4233;5216;5295;5743;7114;7422;7429;7448;8660;9922;10769;23328;27347;54566;57142;79791;80031;285966	geneontology_Biological_Process	TCAF2;EDN3;IL6R;PTGS2;SEMA6D;ITGAV;AGT;IL1R1;F10;RHOB;VTN;SASH1;VEGFA;IQSEC1;STK39;FN1;IRS2;MET;FBXO31;EPB41L4B;PIK3R1;TMSB4X;INSR;C1QBP;PFN1;PLK2;VIL1;HMGB1;RTN4
GO:0086002	cardiac muscle cell action potential involved in contraction	http://amigo.geneontology.org/amigo/term/GO:0086002	51	8	1.44353	5.54196	8.5008e-05	0.00624918	476;783;1824;3741;3757;3764;5318;23327	geneontology_Biological_Process	KCNA5;PKP2;KCNJ8;CACNB2;ATP1A1;NEDD4L;DSC2;KCNH2
hsa04978	Mineral absorption	http://www.kegg.jp/kegg-bin/show_pathway?hsa04978+2512+340024+4494+4501+4502+476+481+486	51	8	1.44353	5.54196	8.5008e-05	0.00624918	2512;340024;4494;4501;4502;476;481;486	pathway_KEGG	MT2A;MT1F;ATP1B1;MT1X;FXYD2;ATP1A1;SLC6A19;FTL
R-HSA-190872	Transport of connexons to the plasma membrane	http://reactome.org/PathwayBrowser/#/R-HSA-190872	17	5	0.481178	10.3912	8.30982e-05	0.00624918	10376;10381;347733;7846;84617	pathway_Reactome	TUBA1A;TUBB6;TUBB2B;TUBA1B;TUBB3
R-HSA-373755	Semaphorin interactions	http://reactome.org/PathwayBrowser/#/R-HSA-373755	65	9	1.8398	4.89184	8.47595e-05	0.00624918	10154;3672;3688;388;4233;4628;4637;5361;80031	pathway_Reactome	SEMA6D;MYH10;RHOB;ITGA1;PLXNC1;PLXNA1;MET;ITGB1;MYL6
GO:0016049	cell growth	http://amigo.geneontology.org/amigo/term/GO:0016049	473	29	13.3881	2.16611	8.65324e-05	0.00630734	183;214;322;323;1026;2023;2335;3688;4825;4881;5361;5795;5999;6197;6422;6446;6860;7422;8239;9423;10110;10276;23327;23499;26999;51330;57142;80031;131566	geneontology_Biological_Process	NKX6-1;SGK1;NTN1;RGS4;SEMA6D;CDKN1A;AGT;NPR1;SYT4;APBB1;RPS6KA3;PTPRJ;USP9X;VEGFA;PLXNA1;SGK2;MACF1;APBB2;SFRP1;TNFRSF12A;FN1;ENO1;CYFIP2;NET1;ITGB1;DCBLD2;NEDD4L;ALCAM;RTN4
GO:0001667	ameboidal-type cell migration	http://amigo.geneontology.org/amigo/term/GO:0001667	381	25	10.784	2.31824	9.19029e-05	0.0066425	183;309;388;708;1908;2013;2335;3146;3397;3670;3688;4233;5216;5743;7114;7422;7429;9922;10769;23328;23499;25959;54566;57142;80031	geneontology_Biological_Process	EDN3;PTGS2;SEMA6D;AGT;EMP2;ISL1;ID1;ANXA6;RHOB;SASH1;VEGFA;IQSEC1;MACF1;FN1;KANK2;MET;ITGB1;EPB41L4B;TMSB4X;C1QBP;PFN1;PLK2;VIL1;HMGB1;RTN4
GO:0010907	positive regulation of glucose metabolic process	http://amigo.geneontology.org/amigo/term/GO:0010907	39	7	1.10388	6.34128	9.78017e-05	0.00683896	2645;3146;3481;3643;5366;8660;84649	geneontology_Biological_Process	GCK;IRS2;PMAIP1;DGAT2;IGF2;INSR;HMGB1
GO:0043531	ADP binding	http://amigo.geneontology.org/amigo/term/GO:0043531	39	7	1.10388	6.34128	9.78017e-05	0.00683896	476;2746;4628;5028;5536;53904;56997	geneontology_Molecular_Function	P2RY1;MYO3A;MYH10;PPP5C;GLUD1;ATP1A1;COQ8A
GO:0045926	negative regulation of growth	http://amigo.geneontology.org/amigo/term/GO:0045926	250	19	7.07614	2.68508	9.69224e-05	0.00683896	183;322;323;1026;2023;2261;4494;4501;4502;4881;5795;5999;6422;6532;9423;23286;57142;80031;131566	geneontology_Biological_Process	SLC6A4;NTN1;MT2A;RGS4;SEMA6D;CDKN1A;AGT;NPR1;MT1F;APBB1;MT1X;PTPRJ;FGFR3;APBB2;SFRP1;ENO1;WWC1;DCBLD2;RTN4
GO:1901615	organic hydroxy compound metabolic process	http://amigo.geneontology.org/amigo/term/GO:1901615	500	30	14.1523	2.1198	9.65441e-05	0.00683896	18;32;216;653;1119;1543;1645;1646;2638;2643;2820;4128;4881;5028;5208;6256;6653;6715;7166;7436;8821;8912;9651;10826;23600;26119;51301;57540;84649;130367	geneontology_Biological_Process	P2RY1;FAXDC2;GCNT4;PLCH2;MAOA;CYP1A1;AMACR;INPP4B;ACACB;AKR1C1;VLDLR;NPR1;AKR1C2;LDLRAP1;TPH1;RXRA;SORL1;GCH1;GPD2;ABAT;PFKFB2;CHKA;SGPP2;BMP5;ALDH1A1;GC;CACNA1H;DISP3;SRD5A1;DGAT2
GO:0070542	response to fatty acid	http://amigo.geneontology.org/amigo/term/GO:0070542	82	10	2.32097	4.30853	0.000103918	0.00720802	1646;2180;2864;2867;5165;5536;5743;6422;7049;84649	geneontology_Biological_Process	PTGS2;FFAR2;AKR1C2;PDK3;PPP5C;SFRP1;TGFBR3;FFAR1;DGAT2;ACSL1
R-HSA-3371497	HSP90 chaperone cycle for steroid hormone receptors (SHR)	http://reactome.org/PathwayBrowser/#/R-HSA-3371497	53	8	1.50014	5.33283	0.00011261	0.00774846	10376;10381;2289;2908;347733;5241;7846;84617	pathway_Reactome	FKBP5;PGR;TUBA1A;TUBB6;TUBB2B;NR3C1;TUBA1B;TUBB3
P02771	Pyrimidine Metabolism	http://www.pantherdb.org/pathway/pathwayDiagram.jsp?catAccession=P02771	10	4	0.283046	14.132	0.00011627	0.00793678	4907;18;4329;1806	pathway_Panther	NT5E;DPYD;ABAT;ALDH6A1
GO:0010721	negative regulation of cell development	http://amigo.geneontology.org/amigo/term/GO:0010721	319	22	9.02916	2.43655	0.000117989	0.00799071	429;2043;3397;3398;3400;3670;4821;4825;5080;5999;6532;6653;6664;6860;9289;9423;10769;11075;57142;57540;80031;146760	geneontology_Biological_Process	SLC6A4;NKX6-1;ASCL1;NTN1;EPHA4;RGS4;SEMA6D;ISL1;ID1;SYT4;PAX6;STMN2;SOX11;SORL1;ID4;RTN4RL1;ADGRG1;NKX2-2;DISP3;ID2;PLK2;RTN4
GO:0062013	positive regulation of small molecule metabolic process	http://amigo.geneontology.org/amigo/term/GO:0062013	135	13	3.82112	3.40215	0.000120806	0.00808271	2023;2645;3146;3481;3643;5028;5208;5366;5743;7114;8660;26119;84649	geneontology_Biological_Process	P2RY1;PTGS2;GCK;LDLRAP1;PFKFB2;IRS2;ENO1;PMAIP1;TMSB4X;DGAT2;IGF2;INSR;HMGB1
GO:0086001	cardiac muscle cell action potential	http://amigo.geneontology.org/amigo/term/GO:0086001	68	9	1.92471	4.67603	0.000121226	0.00808271	476;481;783;1824;3741;3757;3764;5318;23327	geneontology_Biological_Process	KCNA5;PKP2;KCNJ8;ATP1B1;CACNB2;ATP1A1;NEDD4L;DSC2;KCNH2
GO:0031667	response to nutrient levels	http://amigo.geneontology.org/amigo/term/GO:0031667	483	29	13.6711	2.12126	0.000124385	0.00816666	32;429;1026;1030;1543;1824;2180;2281;3992;4217;4852;5028;5366;5743;6422;6532;6715;6750;6752;7071;7425;25959;25994;84918;92196;114131;340024;652968;729438	geneontology_Biological_Process	P2RY1;SLC6A4;CASTOR1;ASCL1;DAPL1;NPY;PTGS2;FKBP1B;CYP1A1;UCN3;CDKN1A;ACACB;KLF10;CASTOR2;MAP3K5;HIGD1A;SFRP1;KANK2;PMAIP1;SRD5A1;SLC6A19;SST;CDKN2B;DSC2;LRP11;VGF;FADS1;SSTR2;ACSL1
GO:0048588	developmental cell growth	http://amigo.geneontology.org/amigo/term/GO:0048588	213	17	6.02887	2.81976	0.000123806	0.00816666	183;214;2335;3688;4825;5361;5999;6860;7422;8239;9423;23327;23499;26999;51330;57142;80031	geneontology_Biological_Process	NKX6-1;NTN1;RGS4;SEMA6D;AGT;SYT4;USP9X;VEGFA;PLXNA1;MACF1;TNFRSF12A;FN1;CYFIP2;ITGB1;NEDD4L;ALCAM;RTN4
GO:0003333	amino acid transmembrane transport	http://amigo.geneontology.org/amigo/term/GO:0003333	84	10	2.37758	4.20595	0.000127532	0.00830984	183;5999;6520;6533;6542;27347;55089;124935;340024;387700	geneontology_Biological_Process	SLC38A4;SLC16A12;RGS4;AGT;SLC7A2;SLC43A2;STK39;SLC6A6;SLC6A19;SLC3A2
R-HSA-112316	Neuronal System	http://reactome.org/PathwayBrowser/#/R-HSA-112316	368	24	10.4161	2.30413	0.000138721	0.00897095	18;2572;2744;2770;2893;3741;3749;3757;3764;3773;3777;3786;4128;5567;57369;57497;5923;6197;6532;783;83795;89822;9066;9455	pathway_Reactome	SLC6A4;SYT7;KCNA5;KCNQ3;MAOA;KCNK16;KCNJ8;RASGRF1;GAD2;KCNC4;KCNJ16;CACNB2;GLS;RPS6KA3;GJD2;KCNK17;GRIA4;PRKACB;LRFN2;ABAT;KCNK3;GNAI1;HOMER2;KCNH2
GO:0070875	positive regulation of glycogen metabolic process	http://amigo.geneontology.org/amigo/term/GO:0070875	19	5	0.537787	9.29736	0.000149001	0.0094232	2645;3146;3481;3643;8660	geneontology_Biological_Process	GCK;IRS2;IGF2;INSR;HMGB1
hsa05130	Pathogenic Escherichia coli infection	http://www.kegg.jp/kegg-bin/show_pathway?hsa05130+10376+10381+203068+347733+3688+71+7846+84617	55	8	1.55675	5.13891	0.00014723	0.0094232	10376;10381;203068;347733;3688;71;7846;84617	pathway_KEGG	TUBA1A;TUBB6;TUBB2B;ACTG1;ITGB1;TUBB;TUBA1B;TUBB3
R-HSA-416700	Other semaphorin interactions	http://reactome.org/PathwayBrowser/#/R-HSA-416700	19	5	0.537787	9.29736	0.000149001	0.0094232	10154;3672;3688;5361;80031	pathway_Reactome	SEMA6D;ITGA1;PLXNC1;PLXNA1;ITGB1
GO:0042133	neurotransmitter metabolic process	http://amigo.geneontology.org/amigo/term/GO:0042133	139	13	3.93434	3.30424	0.000162256	0.0101128	18;183;1119;1806;2572;2643;3643;4128;5743;6532;6542;6715;7166	geneontology_Biological_Process	SLC6A4;PTGS2;MAOA;AGT;DPYD;GAD2;TPH1;SLC7A2;GCH1;ABAT;CHKA;SRD5A1;INSR
GO:0043271	negative regulation of ion transport	http://amigo.geneontology.org/amigo/term/GO:0043271	139	13	3.93434	3.30424	0.000162256	0.0101128	18;2281;2669;2824;2946;3757;5743;5999;8660;23327;27347;285966;100507027	geneontology_Biological_Process	TCAF2;PTGS2;FKBP1B;RGS4;GEM;GPM6B;MRLN;ABAT;STK39;GSTM2;IRS2;NEDD4L;KCNH2
GO:0009108	coenzyme biosynthetic process	http://amigo.geneontology.org/amigo/term/GO:0009108	218	17	6.1704	2.75509	0.000163888	0.010141	32;226;2023;2180;2597;2643;2645;3643;4144;5165;5208;5743;9524;56997;80201;83666;128240	geneontology_Biological_Process	PARP9;PTGS2;HKDC1;GCK;ACACB;PDK3;GCH1;PFKFB2;MAT2A;ENO1;COQ8A;ALDOA;INSR;NAXE;TECR;ACSL1;GAPDH
R-HSA-5626467	RHO GTPases activate IQGAPs	http://reactome.org/PathwayBrowser/#/R-HSA-5626467	30	6	0.849137	7.066	0.000166127	0.0102061	10376;10381;347733;71;7846;84617	pathway_Reactome	TUBA1A;TUBB6;TUBB2B;ACTG1;TUBA1B;TUBB3
GO:0019674	NAD metabolic process	http://amigo.geneontology.org/amigo/term/GO:0019674	71	9	2.00962	4.47845	0.000169979	0.0103687	226;2023;2597;2645;2820;4907;5743;83666;128240	geneontology_Biological_Process	PARP9;PTGS2;NT5E;GCK;GPD2;ENO1;ALDOA;NAXE;GAPDH
GO:0015850	organic hydroxy compound transport	http://amigo.geneontology.org/amigo/term/GO:0015850	240	18	6.7931	2.64975	0.000173362	0.0105006	18;183;1113;1645;2824;5028;5865;6256;6532;6860;9066;9194;11188;23208;23673;26119;114134;133418	geneontology_Biological_Process	P2RY1;SLC6A4;SYT7;NISCH;AGT;AKR1C1;GPM6B;SLC16A7;STX12;SYT4;LDLRAP1;RXRA;ABAT;SLC2A13;RAB3B;EMB;CHGA;SYT11
GO:0033267	axon part	http://amigo.geneontology.org/amigo/term/GO:0033267	374	24	10.5859	2.26716	0.00017703	0.0106478	71;322;323;667;1261;1627;2043;3749;3786;4628;4885;5798;5905;5923;6711;8239;9066;10814;11075;23208;57616;114131;114787;149371	geneontology_Cellular_Component	EPHA4;SYT7;KCNQ3;TSHZ3;UCN3;RASGRF1;KCNC4;NPTX2;CPLX2;MYH10;APBB1;STMN2;DST;USP9X;APBB2;CNGA3;ACTG1;SPTBN1;SYT11;GPRIN1;EXOC8;RANGAP1;DBN1;PTPRN
GO:0061469	regulation of type B pancreatic cell proliferation	http://amigo.geneontology.org/amigo/term/GO:0061469	11	4	0.31135	12.8473	0.000178627	0.0106692	5798;6422;54206;64743	geneontology_Biological_Process	ERRFI1;SFRP1;WDR13;PTPRN
GO:0008202	steroid metabolic process	http://amigo.geneontology.org/amigo/term/GO:0008202	307	21	8.6895	2.41671	0.0001875	0.0109816	32;183;190;476;653;1543;1645;1646;2638;6256;6653;6715;7436;8912;10202;10826;23600;26119;29842;57540;84649	geneontology_Biological_Process	TFCP2L1;FAXDC2;CYP1A1;AMACR;AGT;ACACB;AKR1C1;VLDLR;AKR1C2;LDLRAP1;RXRA;SORL1;DHRS2;BMP5;GC;CACNA1H;DISP3;NR0B1;ATP1A1;SRD5A1;DGAT2
GO:0034330	cell junction organization	http://amigo.geneontology.org/amigo/term/GO:0034330	285	20	8.0668	2.4793	0.000189126	0.0109816	71;183;421;667;1000;1004;2335;2824;5318;5583;5795;6422;7422;9922;23499;23705;64065;64405;221935;342184	geneontology_Biological_Process	AGT;PKP2;GPM6B;CDH6;DST;FMN1;CDH22;PTPRJ;CDH2;VEGFA;IQSEC1;MACF1;SFRP1;ARVCF;FN1;SDK1;ACTG1;PRKCH;PERP;CADM1
GO:0044342	type B pancreatic cell proliferation	http://amigo.geneontology.org/amigo/term/GO:0044342	20	5	0.566091	8.83249	0.00019407	0.0109816	4825;5798;6422;54206;64743	geneontology_Biological_Process	NKX6-1;ERRFI1;SFRP1;WDR13;PTPRN
GO:0048709	oligodendrocyte differentiation	http://amigo.geneontology.org/amigo/term/GO:0048709	88	10	2.4908	4.01477	0.000188522	0.0109816	429;3398;3400;4821;4825;5080;5803;6664;7448;27242	geneontology_Biological_Process	NKX6-1;ASCL1;TNFRSF21;PAX6;SOX11;PTPRZ1;ID4;VTN;NKX2-2;ID2
GO:0050770	regulation of axonogenesis	http://amigo.geneontology.org/amigo/term/GO:0050770	180	15	5.09482	2.94416	0.000190961	0.0109816	1000;2043;2335;4825;5361;7422;7504;9423;10154;23499;51330;57142;80031;85464;347733	geneontology_Biological_Process	NKX6-1;NTN1;EPHA4;SEMA6D;CDH2;XK;VEGFA;TUBB2B;PLXNC1;PLXNA1;MACF1;TNFRSF12A;FN1;SSH2;RTN4
hsa05412	Arrhythmogenic right ventricular cardiomyopathy (ARVC)	http://www.kegg.jp/kegg-bin/show_pathway?hsa05412+1000+1824+3672+3685+3688+5318+6444+71+783	72	9	2.03793	4.41625	0.000189473	0.0109816	1000;1824;3672;3685;3688;5318;6444;71;783	pathway_KEGG	ITGAV;PKP2;SGCD;CACNB2;CDH2;ITGA1;ACTG1;ITGB1;DSC2
R-HSA-381771	Synthesis, secretion, and inactivation of Glucagon-like Peptide-1 (GLP-1)	http://reactome.org/PathwayBrowser/#/R-HSA-381771	20	5	0.566091	8.83249	0.00019407	0.0109816	1045;2864;5080;5122;90701	pathway_Reactome	CDX2;PAX6;PCSK1;FFAR1;SEC11C
R-HSA-389977	Post-chaperonin tubulin folding pathway	http://reactome.org/PathwayBrowser/#/R-HSA-389977	20	5	0.566091	8.83249	0.00019407	0.0109816	10376;10381;347733;7846;84617	pathway_Reactome	TUBA1A;TUBB6;TUBB2B;TUBA1B;TUBB3
GO:0055123	digestive system development	http://amigo.geneontology.org/amigo/term/GO:0055123	142	13	4.01925	3.23443	0.000200875	0.0112923	429;1026;1028;1045;1543;3398;3481;3643;3651;4821;6422;6664;56913	geneontology_Biological_Process	ASCL1;PDX1;CDKN1C;CYP1A1;CDKN1A;CDX2;SOX11;C1GALT1;NKX2-2;SFRP1;ID2;IGF2;INSR
GO:0050709	negative regulation of protein secretion	http://amigo.geneontology.org/amigo/term/GO:0050709	124	12	3.50977	3.41903	0.000208731	0.0116578	1113;2281;2335;4345;6422;6860;7114;23208;27242;55024;80223;284297	geneontology_Biological_Process	BANK1;FKBP1B;TNFRSF21;SSC5D;SYT4;SFRP1;FN1;CHGA;TMSB4X;SYT11;CD200;RAB11FIP1
GO:0071804	cellular potassium ion transport	http://amigo.geneontology.org/amigo/term/GO:0071804	202	16	5.71752	2.79841	0.000211998	0.0116884	476;481;486;1908;3741;3749;3757;3764;3773;3777;3786;5999;23327;27347;83795;89822	geneontology_Biological_Process	EDN3;KCNA5;KCNQ3;RGS4;KCNK16;KCNJ8;KCNC4;ATP1B1;KCNJ16;KCNK17;FXYD2;KCNK3;STK39;ATP1A1;NEDD4L;KCNH2
GO:0071805	potassium ion transmembrane transport	http://amigo.geneontology.org/amigo/term/GO:0071805	202	16	5.71752	2.79841	0.000211998	0.0116884	476;481;486;1908;3741;3749;3757;3764;3773;3777;3786;5999;23327;27347;83795;89822	geneontology_Biological_Process	EDN3;KCNA5;KCNQ3;RGS4;KCNK16;KCNJ8;KCNC4;ATP1B1;KCNJ16;KCNK17;FXYD2;KCNK3;STK39;ATP1A1;NEDD4L;KCNH2
hsa04973	Carbohydrate digestion and absorption	http://www.kegg.jp/kegg-bin/show_pathway?hsa04973+2542+476+481+486+5295+57818+80201	44	7	1.2454	5.62068	0.000215671	0.0118152	2542;476;481;486;5295;57818;80201	pathway_KEGG	HKDC1;G6PC2;ATP1B1;FXYD2;SLC37A4;ATP1A1;PIK3R1
GO:0010906	regulation of glucose metabolic process	http://amigo.geneontology.org/amigo/term/GO:0010906	107	11	3.02859	3.63205	0.000224015	0.0121946	32;2645;3146;3481;3643;5165;5208;5366;8660;79660;84649	geneontology_Biological_Process	PPP1R3B;GCK;ACACB;PDK3;PFKFB2;IRS2;PMAIP1;DGAT2;IGF2;INSR;HMGB1
GO:0098631	cell adhesion mediator activity	http://amigo.geneontology.org/amigo/term/GO:0098631	59	8	1.66997	4.79051	0.000242907	0.0130729	1824;3672;3688;4059;4345;5318;6282;133418	geneontology_Molecular_Function	BCAM;PKP2;ITGA1;S100A11;EMB;ITGB1;CD200;DSC2
R-HSA-6785807	Interleukin-4 and Interleukin-13 signaling	http://reactome.org/PathwayBrowser/#/R-HSA-6785807	108	11	3.05689	3.59842	0.000243188	0.0130729	1026;1052;2335;3570;3688;3716;4128;5295;5743;7297;7422	pathway_Reactome	CEBPD;IL6R;PTGS2;MAOA;CDKN1A;VEGFA;JAK1;FN1;ITGB1;TYK2;PIK3R1
GO:0031018	endocrine pancreas development	http://amigo.geneontology.org/amigo/term/GO:0031018	45	7	1.27371	5.49577	0.00024925	0.0131521	653;3570;3651;4821;4825;5080;6659	geneontology_Biological_Process	NKX6-1;PDX1;IL6R;SOX4;PAX6;BMP5;NKX2-2
R-HSA-190828	Gap junction trafficking	http://reactome.org/PathwayBrowser/#/R-HSA-190828	45	7	1.27371	5.49577	0.00024925	0.0131521	10376;10381;347733;57369;71;7846;84617	pathway_Reactome	TUBA1A;TUBB6;GJD2;TUBB2B;ACTG1;TUBA1B;TUBB3
R-HSA-437239	Recycling pathway of L1	http://reactome.org/PathwayBrowser/#/R-HSA-437239	45	7	1.27371	5.49577	0.00024925	0.0131521	10376;10381;347733;6197;71;7846;84617	pathway_Reactome	RPS6KA3;TUBA1A;TUBB6;TUBB2B;ACTG1;TUBA1B;TUBB3
GO:0048638	regulation of developmental growth	http://amigo.geneontology.org/amigo/term/GO:0048638	314	21	8.88764	2.36283	0.000254898	0.0133682	32;1026;2261;2335;3481;3643;4825;5999;6422;6532;6860;7049;7422;7429;9423;23286;23327;23499;51330;57142;80031	geneontology_Biological_Process	SLC6A4;NKX6-1;NTN1;RGS4;SEMA6D;CDKN1A;ACACB;SYT4;VEGFA;FGFR3;MACF1;SFRP1;TNFRSF12A;FN1;TGFBR3;WWC1;NEDD4L;IGF2;INSR;VIL1;RTN4
GO:0010769	regulation of cell morphogenesis involved in differentiation	http://amigo.geneontology.org/amigo/term/GO:0010769	293	20	8.29324	2.4116	0.000272352	0.0141969	708;1000;1627;2043;2335;3397;4825;5361;7422;7504;9423;10154;23327;23499;51330;57142;79791;80031;85464;347733	geneontology_Biological_Process	NKX6-1;NTN1;EPHA4;SEMA6D;ID1;CDH2;XK;VEGFA;TUBB2B;PLXNC1;PLXNA1;MACF1;TNFRSF12A;FN1;FBXO31;NEDD4L;SSH2;C1QBP;DBN1;RTN4
GO:0005978	glycogen biosynthetic process	http://amigo.geneontology.org/amigo/term/GO:0005978	46	7	1.30201	5.3763	0.00028691	0.0145049	2645;2992;3481;3643;5507;8660;79660	geneontology_Biological_Process	PPP1R3B;GCK;GYG1;PPP1R3C;IRS2;IGF2;INSR
GO:0009250	glucan biosynthetic process	http://amigo.geneontology.org/amigo/term/GO:0009250	46	7	1.30201	5.3763	0.00028691	0.0145049	2645;2992;3481;3643;5507;8660;79660	geneontology_Biological_Process	PPP1R3B;GCK;GYG1;PPP1R3C;IRS2;IGF2;INSR
GO:0021517	ventral spinal cord development	http://amigo.geneontology.org/amigo/term/GO:0021517	46	7	1.30201	5.3763	0.00028691	0.0145049	429;3670;4821;4825;5080;6659;7436	geneontology_Biological_Process	NKX6-1;ASCL1;ISL1;SOX4;VLDLR;PAX6;NKX2-2
GO:0051937	catecholamine transport	http://amigo.geneontology.org/amigo/term/GO:0051937	76	9	2.15115	4.18381	0.000287039	0.0145049	18;183;1113;5028;5865;6860;9066;11188;23208	geneontology_Biological_Process	P2RY1;SYT7;NISCH;AGT;SYT4;ABAT;RAB3B;CHGA;SYT11
GO:0070873	regulation of glycogen metabolic process	http://amigo.geneontology.org/amigo/term/GO:0070873	33	6	0.934051	6.42363	0.000288379	0.0145049	2645;3146;3481;3643;8660;79660	geneontology_Biological_Process	PPP1R3B;GCK;IRS2;IGF2;INSR;HMGB1
R-HSA-352230	Amino acid transport across the plasma membrane	http://reactome.org/PathwayBrowser/#/R-HSA-352230	33	6	0.934051	6.42363	0.000288379	0.0145049	124935;340024;55089;6520;6533;6542	pathway_Reactome	SLC38A4;SLC7A2;SLC43A2;SLC6A6;SLC6A19;SLC3A2
GO:0006813	potassium ion transport	http://amigo.geneontology.org/amigo/term/GO:0006813	229	17	6.48175	2.62275	0.000293848	0.0146941	476;481;486;1908;2645;3741;3749;3757;3764;3773;3777;3786;5999;23327;27347;83795;89822	geneontology_Biological_Process	EDN3;KCNA5;KCNQ3;RGS4;KCNK16;GCK;KCNJ8;KCNC4;ATP1B1;KCNJ16;KCNK17;FXYD2;KCNK3;STK39;ATP1A1;NEDD4L;KCNH2
GO:0042136	neurotransmitter biosynthetic process	http://amigo.geneontology.org/amigo/term/GO:0042136	93	10	2.63233	3.79892	0.000297597	0.0147956	18;183;1806;2572;2643;3643;5743;6532;6542;7166	geneontology_Biological_Process	SLC6A4;PTGS2;AGT;DPYD;GAD2;TPH1;SLC7A2;GCH1;ABAT;INSR
GO:0071901	negative regulation of protein serine/threonine kinase activity	http://amigo.geneontology.org/amigo/term/GO:0071901	129	12	3.65129	3.28651	0.000301943	0.0149254	1026;1028;1030;5569;5795;5999;6422;6609;6653;10252;11213;27250	geneontology_Biological_Process	CDKN1C;RGS4;IRAK3;CDKN1A;SPRY1;PDCD4;SORL1;PTPRJ;PKIA;SFRP1;CDKN2B;SMPD1
GO:0048545	response to steroid hormone	http://amigo.geneontology.org/amigo/term/GO:0048545	388	24	10.9822	2.18536	0.000304982	0.0149894	190;476;1026;1261;1364;1408;2104;2908;3146;3670;4821;5241;5536;5743;6256;6422;6715;6750;6752;7067;11057;25959;54206;114131	geneontology_Biological_Process	ERRFI1;PTGS2;PGR;UCN3;CDKN1A;ESRRG;ISL1;CRY2;RXRA;PPP5C;NR3C1;CLDN4;NKX2-2;THRA;SFRP1;NR0B1;KANK2;CNGA3;ATP1A1;SRD5A1;SST;ABHD2;SSTR2;HMGB1
GO:0031669	cellular response to nutrient levels	http://amigo.geneontology.org/amigo/term/GO:0031669	230	17	6.51005	2.61135	0.000309204	0.0151106	1026;1030;1824;3992;4217;5028;5366;5743;6422;6715;7071;25959;25994;92196;114131;652968;729438	geneontology_Biological_Process	P2RY1;CASTOR1;DAPL1;PTGS2;UCN3;CDKN1A;KLF10;CASTOR2;MAP3K5;HIGD1A;SFRP1;KANK2;PMAIP1;SRD5A1;CDKN2B;DSC2;FADS1
GO:0010631	epithelial cell migration	http://amigo.geneontology.org/amigo/term/GO:0010631	274	19	7.75545	2.44989	0.000315793	0.0153189	183;388;2013;3146;3397;3688;4233;5216;5743;7114;7422;7429;9922;10769;23328;23499;25959;54566;57142	geneontology_Biological_Process	PTGS2;AGT;EMP2;ID1;RHOB;SASH1;VEGFA;IQSEC1;MACF1;KANK2;MET;ITGB1;EPB41L4B;TMSB4X;PFN1;PLK2;VIL1;HMGB1;RTN4
GO:0045913	positive regulation of carbohydrate metabolic process	http://amigo.geneontology.org/amigo/term/GO:0045913	77	9	2.17945	4.12948	0.000317029	0.0153189	2645;3146;3481;3643;5028;5208;5366;8660;84649	geneontology_Biological_Process	P2RY1;GCK;PFKFB2;IRS2;PMAIP1;DGAT2;IGF2;INSR;HMGB1
GO:0002067	glandular epithelial cell differentiation	http://amigo.geneontology.org/amigo/term/GO:0002067	47	7	1.33031	5.26191	0.000329007	0.0155483	429;653;3651;4821;4825;5080;6256	geneontology_Biological_Process	NKX6-1;ASCL1;PDX1;PAX6;RXRA;BMP5;NKX2-2
GO:0019001	guanyl nucleotide binding	http://amigo.geneontology.org/amigo/term/GO:0019001	390	24	11.0388	2.17415	0.00032872	0.0155483	309;388;1261;2643;2669;2746;2770;3643;4881;5865;6447;7846;9077;10376;10381;22836;25837;51655;84617;126298;131870;203068;285598;347733	geneontology_Molecular_Function	RASD1;DIRAS3;NUDT16;GEM;RAB26;NPR1;RHOBTB3;ANXA6;RHOB;TUBA1A;TUBB6;GCH1;TUBB2B;GLUD1;RAB3B;SCG5;IRGQ;CNGA3;TUBB;GNAI1;ARL10;INSR;TUBA1B;TUBB3
GO:0051952	regulation of amine transport	http://amigo.geneontology.org/amigo/term/GO:0051952	94	10	2.66063	3.75851	0.000324764	0.0155483	18;183;1113;5028;5865;5999;6860;9066;23208;27347	geneontology_Biological_Process	P2RY1;SYT7;RGS4;AGT;SYT4;ABAT;RAB3B;STK39;CHGA;SYT11
R-HSA-157858	Gap junction trafficking and regulation	http://reactome.org/PathwayBrowser/#/R-HSA-157858	47	7	1.33031	5.26191	0.000329007	0.0155483	10376;10381;347733;57369;71;7846;84617	pathway_Reactome	TUBA1A;TUBB6;GJD2;TUBB2B;ACTG1;TUBA1B;TUBB3
R-HSA-190861	Gap junction assembly	http://reactome.org/PathwayBrowser/#/R-HSA-190861	34	6	0.962355	6.2347	0.00034189	0.0160688	10376;10381;347733;57369;7846;84617	pathway_Reactome	TUBA1A;TUBB6;GJD2;TUBB2B;TUBA1B;TUBB3
GO:0002792	negative regulation of peptide secretion	http://amigo.geneontology.org/amigo/term/GO:0002792	131	12	3.7079	3.23633	0.000348046	0.0161813	1113;2281;2335;4345;6422;6860;7114;23208;27242;55024;80223;284297	geneontology_Biological_Process	BANK1;FKBP1B;TNFRSF21;SSC5D;SYT4;SFRP1;FN1;CHGA;TMSB4X;SYT11;CD200;RAB11FIP1
GO:0010675	regulation of cellular carbohydrate metabolic process	http://amigo.geneontology.org/amigo/term/GO:0010675	131	12	3.7079	3.23633	0.000348046	0.0161813	32;2645;3146;3481;3643;5028;5165;5208;5366;8660;79660;84649	geneontology_Biological_Process	P2RY1;PPP1R3B;GCK;ACACB;PDK3;PFKFB2;IRS2;PMAIP1;DGAT2;IGF2;INSR;HMGB1
GO:0050804	modulation of chemical synaptic transmission	http://amigo.geneontology.org/amigo/term/GO:0050804	416	25	11.7747	2.1232	0.000354738	0.0164038	18;183;783;1000;1627;2043;3688;3749;4885;5028;5743;5865;5923;5999;6532;6860;9066;10769;10814;11188;23208;25837;57497;57616;347733	geneontology_Biological_Process	P2RY1;SLC6A4;EPHA4;PTGS2;SYT7;NISCH;RGS4;TSHZ3;AGT;RASGRF1;RAB26;KCNC4;NPTX2;CPLX2;SYT4;CACNB2;LRFN2;CDH2;ABAT;TUBB2B;RAB3B;ITGB1;SYT11;PLK2;DBN1
GO:0001764	neuron migration	http://amigo.geneontology.org/amigo/term/GO:0001764	151	13	4.27399	3.04165	0.0003674	0.0164685	323;429;4628;4825;5080;7422;8239;9289;9423;79791;84623;137970;347733	geneontology_Biological_Process	NKX6-1;ASCL1;NTN1;MYH10;PAX6;KIRREL3;UNC5D;ADGRG1;USP9X;VEGFA;TUBB2B;APBB2;FBXO31
GO:0005911	cell-cell junction	http://amigo.geneontology.org/amigo/term/GO:0005911	441	26	12.4823	2.08295	0.000364752	0.0164685	357;421;476;481;1000;1004;1364;1627;1824;2195;3688;3741;4810;5295;5318;5754;5795;6282;23580;23705;54566;57369;57619;64065;64405;85456	geneontology_Cellular_Component	FAT1;KCNA5;PKP2;SHROOM2;ATP1B1;NHS;CDH6;CDC42EP4;TNKS1BP1;CDH22;GJD2;PTPRJ;CDH2;SHROOM3;S100A11;CLDN4;ARVCF;ATP1A1;ITGB1;PERP;EPB41L4B;PIK3R1;DSC2;CADM1;PTK7;DBN1
GO:0006937	regulation of muscle contraction	http://amigo.geneontology.org/amigo/term/GO:0006937	151	13	4.27399	3.04165	0.0003674	0.0164685	18;309;476;481;1113;1824;2023;2281;2946;5318;5743;6752;7168	geneontology_Biological_Process	PTGS2;FKBP1B;PKP2;ANXA6;ATP1B1;ABAT;GSTM2;ENO1;CHGA;ATP1A1;DSC2;SSTR2;TPM1
GO:0010632	regulation of epithelial cell migration	http://amigo.geneontology.org/amigo/term/GO:0010632	212	16	6.00057	2.66641	0.000365505	0.0164685	183;388;2013;3146;4233;5216;5743;7114;7422;7429;9922;10769;23328;23499;54566;57142	geneontology_Biological_Process	PTGS2;AGT;EMP2;RHOB;SASH1;VEGFA;IQSEC1;MACF1;MET;EPB41L4B;TMSB4X;PFN1;PLK2;VIL1;HMGB1;RTN4
GO:0090132	epithelium migration	http://amigo.geneontology.org/amigo/term/GO:0090132	277	19	7.84037	2.42336	0.000361848	0.0164685	183;388;2013;3146;3397;3688;4233;5216;5743;7114;7422;7429;9922;10769;23328;23499;25959;54566;57142	geneontology_Biological_Process	PTGS2;AGT;EMP2;ID1;RHOB;SASH1;VEGFA;IQSEC1;MACF1;KANK2;MET;ITGB1;EPB41L4B;TMSB4X;PFN1;PLK2;VIL1;HMGB1;RTN4
GO:0099177	regulation of trans-synaptic signaling	http://amigo.geneontology.org/amigo/term/GO:0099177	417	25	11.803	2.1181	0.000367625	0.0164685	18;183;783;1000;1627;2043;3688;3749;4885;5028;5743;5865;5923;5999;6532;6860;9066;10769;10814;11188;23208;25837;57497;57616;347733	geneontology_Biological_Process	P2RY1;SLC6A4;EPHA4;PTGS2;SYT7;NISCH;RGS4;TSHZ3;AGT;RASGRF1;RAB26;KCNC4;NPTX2;CPLX2;SYT4;CACNB2;LRFN2;CDH2;ABAT;TUBB2B;RAB3B;ITGB1;SYT11;PLK2;DBN1
GO:1903960	negative regulation of anion transmembrane transport	http://amigo.geneontology.org/amigo/term/GO:1903960	13	4	0.367959	10.8708	0.000369949	0.0164867	5999;8660;27347;285966	geneontology_Biological_Process	TCAF2;RGS4;STK39;IRS2
GO:0050432	catecholamine secretion	http://amigo.geneontology.org/amigo/term/GO:0050432	63	8	1.78319	4.48635	0.000384378	0.0168026	18;183;1113;5028;6860;9066;11188;23208	geneontology_Biological_Process	P2RY1;SYT7;NISCH;AGT;SYT4;ABAT;CHGA;SYT11
GO:0051589	negative regulation of neurotransmitter transport	http://amigo.geneontology.org/amigo/term/GO:0051589	23	5	0.651005	7.68043	0.000392667	0.0168026	18;2824;5999;6860;23208	geneontology_Biological_Process	RGS4;GPM6B;SYT4;ABAT;SYT11
GO:0086013	membrane repolarization during cardiac muscle cell action potential	http://amigo.geneontology.org/amigo/term/GO:0086013	23	5	0.651005	7.68043	0.000392667	0.0168026	476;481;3741;3757;3764	geneontology_Biological_Process	KCNA5;KCNJ8;ATP1B1;ATP1A1;KCNH2
GO:0098589	membrane region	http://amigo.geneontology.org/amigo/term/GO:0098589	324	21	9.17068	2.28991	0.000387799	0.0168026	476;481;1000;2013;2824;3643;3672;3688;3741;5174;5743;6532;7846;9289;10376;23673;90249;112464;146760;199920;203068	geneontology_Cellular_Component	SLC6A4;PTGS2;KCNA5;FYB2;EMP2;GPM6B;UNC5A;STX12;ATP1B1;CAVIN3;RTN4RL1;TUBA1A;ADGRG1;PDZK1;CDH2;ITGA1;ATP1A1;ITGB1;TUBB;INSR;TUBA1B
GO:0098659	inorganic cation import across plasma membrane	http://amigo.geneontology.org/amigo/term/GO:0098659	79	9	2.23606	4.02493	0.000384802	0.0168026	476;481;486;1261;3757;3764;3773;23516;25800	geneontology_Biological_Process	KCNJ8;ATP1B1;KCNJ16;FXYD2;CNGA3;ATP1A1;SLC39A14;KCNH2;SLC39A6
GO:0099587	inorganic ion import across plasma membrane	http://amigo.geneontology.org/amigo/term/GO:0099587	79	9	2.23606	4.02493	0.000384802	0.0168026	476;481;486;1261;3757;3764;3773;23516;25800	geneontology_Biological_Process	KCNJ8;ATP1B1;KCNJ16;FXYD2;CNGA3;ATP1A1;SLC39A14;KCNH2;SLC39A6
hsa04964	Proximal tubule bicarbonate reclamation	http://www.kegg.jp/kegg-bin/show_pathway?hsa04964+2744+2746+476+481+486	23	5	0.651005	7.68043	0.000392667	0.0168026	2744;2746;476;481;486	pathway_KEGG	ATP1B1;GLS;FXYD2;GLUD1;ATP1A1
R-HSA-389960	Formation of tubulin folding intermediates by CCT/TriC	http://reactome.org/PathwayBrowser/#/R-HSA-389960	23	5	0.651005	7.68043	0.000392667	0.0168026	10376;10381;347733;7846;84617	pathway_Reactome	TUBA1A;TUBB6;TUBB2B;TUBA1B;TUBB3
GO:0006882	cellular zinc ion homeostasis	http://amigo.geneontology.org/amigo/term/GO:0006882	35	6	0.99066	6.05657	0.00040287	0.0171539	4494;4501;4502;23516;25800;169026	geneontology_Biological_Process	MT2A;SLC30A8;MT1F;MT1X;SLC39A14;SLC39A6
GO:0001655	urogenital system development	http://amigo.geneontology.org/amigo/term/GO:0001655	326	21	9.22729	2.27586	0.000420662	0.0177359	183;1028;2043;3398;3400;3764;4774;6256;6422;6492;6659;6664;6715;7422;7704;10252;25959;51301;56913;84623;342184	geneontology_Biological_Process	ZBTB16;EPHA4;GCNT4;CDKN1C;NFIA;AGT;SOX4;SPRY1;KCNJ8;KIRREL3;RXRA;SOX11;C1GALT1;ID4;FMN1;SIM1;VEGFA;SFRP1;KANK2;SRD5A1;ID2
GO:0043270	positive regulation of ion transport	http://amigo.geneontology.org/amigo/term/GO:0043270	258	18	7.30258	2.46488	0.000418837	0.0177359	18;183;481;783;1908;2864;2946;3757;5028;5174;5318;5865;6532;6860;7114;9747;10768;27347	geneontology_Biological_Process	P2RY1;SLC6A4;EDN3;AGT;PKP2;ATP1B1;SYT4;CACNB2;PDZK1;TCAF1;ABAT;RAB3B;STK39;GSTM2;FFAR1;TMSB4X;AHCYL1;KCNH2
GO:0035272	exocrine system development	http://amigo.geneontology.org/amigo/term/GO:0035272	49	7	1.38692	5.04714	0.000428023	0.0179582	3481;3643;3651;5080;5361;25837;29842	geneontology_Biological_Process	TFCP2L1;PDX1;RAB26;PAX6;PLXNA1;IGF2;INSR
GO:0051224	negative regulation of protein transport	http://amigo.geneontology.org/amigo/term/GO:0051224	174	14	4.925	2.84264	0.000442601	0.0184796	1113;2281;2335;4345;5569;5905;6422;6860;7114;23208;27242;55024;80223;284297	geneontology_Biological_Process	BANK1;FKBP1B;TNFRSF21;SSC5D;SYT4;PKIA;SFRP1;FN1;CHGA;TMSB4X;SYT11;CD200;RAB11FIP1;RANGAP1
GO:0048675	axon extension	http://amigo.geneontology.org/amigo/term/GO:0048675	116	11	3.28333	3.35026	0.00045267	0.0188087	214;2335;3688;4825;7422;8239;9423;23499;51330;57142;80031	geneontology_Biological_Process	NKX6-1;NTN1;SEMA6D;USP9X;VEGFA;MACF1;TNFRSF12A;FN1;ITGB1;ALCAM;RTN4
GO:0055006	cardiac cell development	http://amigo.geneontology.org/amigo/term/GO:0055006	81	9	2.29267	3.92555	0.000464086	0.0191904	183;4628;5999;6444;7049;7422;10252;27250;80206	geneontology_Biological_Process	RGS4;AGT;SPRY1;SGCD;MYH10;PDCD4;FHOD3;VEGFA;TGFBR3
GO:0045665	negative regulation of neuron differentiation	http://amigo.geneontology.org/amigo/term/GO:0045665	217	16	6.14209	2.60498	0.000473015	0.0192815	429;2043;3397;3398;3400;3670;4821;5080;6532;9423;10769;11075;57142;57540;80031;146760	geneontology_Biological_Process	SLC6A4;ASCL1;NTN1;EPHA4;SEMA6D;ISL1;ID1;PAX6;STMN2;ID4;RTN4RL1;NKX2-2;DISP3;ID2;PLK2;RTN4
GO:0045823	positive regulation of heart contraction	http://amigo.geneontology.org/amigo/term/GO:0045823	36	6	1.01896	5.88833	0.000472021	0.0192815	476;1113;1908;2643;5999;7168	geneontology_Biological_Process	EDN3;RGS4;GCH1;CHGA;ATP1A1;TPM1
GO:0090130	tissue migration	http://amigo.geneontology.org/amigo/term/GO:0090130	283	19	8.01019	2.37198	0.000471753	0.0192815	183;388;2013;3146;3397;3688;4233;5216;5743;7114;7422;7429;9922;10769;23328;23499;25959;54566;57142	geneontology_Biological_Process	PTGS2;AGT;EMP2;ID1;RHOB;SASH1;VEGFA;IQSEC1;MACF1;KANK2;MET;ITGB1;EPB41L4B;TMSB4X;PFN1;PLK2;VIL1;HMGB1;RTN4
GO:0009636	response to toxic substance	http://amigo.geneontology.org/amigo/term/GO:0009636	499	28	14.124	1.98244	0.000484639	0.0196622	18;388;1026;1119;1543;2281;2643;2877;2946;3741;4217;4233;4494;4501;4502;4825;5536;5743;5999;6335;6532;6715;10202;10276;26575;84293;94241;140809	geneontology_Biological_Process	SLC6A4;NKX6-1;PTGS2;KCNA5;FKBP1B;MT2A;RGS4;CYP1A1;CDKN1A;SCN9A;MT1F;GPX2;PPP5C;RHOB;DHRS2;GCH1;MAP3K5;MT1X;ABAT;CHKA;GSTM2;NET1;RGS17;MET;SRXN1;SRD5A1;PRXL2A;TP53INP1
GO:0009746	response to hexose	http://amigo.geneontology.org/amigo/term/GO:0009746	197	15	5.576	2.6901	0.000503595	0.0200712	2030;2281;2645;3651;4821;4825;5165;5208;5743;5798;6659;8111;8660;114131;169026	geneontology_Biological_Process	NKX6-1;PDX1;PTGS2;FKBP1B;SLC30A8;UCN3;GPR68;GCK;SOX4;PDK3;SLC29A1;PFKFB2;NKX2-2;IRS2;PTPRN
GO:0033604	negative regulation of catecholamine secretion	http://amigo.geneontology.org/amigo/term/GO:0033604	14	4	0.396264	10.0943	0.00050639	0.0200712	18;1113;5028;6860	geneontology_Biological_Process	P2RY1;SYT4;ABAT;CHGA
GO:0042445	hormone metabolic process	http://amigo.geneontology.org/amigo/term/GO:0042445	218	16	6.1704	2.59303	0.0004975	0.0200712	216;476;653;1543;1645;1646;5122;5126;5947;6447;6715;8912;10202;51301;56605;84649	geneontology_Biological_Process	GCNT4;CYP1A1;AKR1C1;AKR1C2;DHRS2;RBP1;BMP5;ALDH1A1;SCG5;CACNA1H;PCSK1;ATP1A1;SRD5A1;DGAT2;PCSK2;ERO1B
GO:0098858	actin-based cell projection	http://amigo.geneontology.org/amigo/term/GO:0098858	197	15	5.576	2.6901	0.000503595	0.0200712	322;960;2043;2195;3685;3688;4430;4651;4885;5174;7429;8556;9455;53904;83874	geneontology_Cellular_Component	EPHA4;FAT1;CD44;ITGAV;MYO1B;CDC14A;MYO3A;NPTX2;APBB1;TBC1D10A;PDZK1;ITGB1;HOMER2;MYO10;VIL1
R-HSA-5660526	Response to metal ions	http://reactome.org/PathwayBrowser/#/R-HSA-5660526	14	4	0.396264	10.0943	0.00050639	0.0200712	1465;4494;4501;4502	pathway_Reactome	MT2A;MT1F;MT1X;CSRP1
GO:0072511	divalent inorganic cation transport	http://amigo.geneontology.org/amigo/term/GO:0072511	451	26	12.7654	2.03676	0.000511643	0.0201864	183;309;481;489;491;783;2281;2645;2669;2864;2946;3685;4852;5743;5999;6520;6948;8912;9455;23516;25800;53373;57685;140738;169026;100507027	geneontology_Biological_Process	NPY;PTGS2;FKBP1B;SLC30A8;RGS4;ITGAV;AGT;GCK;GEM;ANXA6;ATP1B1;CACNB2;ATP2B2;MRLN;CACHD1;TCN2;CACNA1H;GSTM2;SLC3A2;ATP2A3;FFAR1;TMEM37;TPCN1;HOMER2;SLC39A14;SLC39A6
GO:0048880	sensory system development	http://amigo.geneontology.org/amigo/term/GO:0048880	355	22	10.0481	2.18946	0.000523801	0.0205485	357;1028;1412;1543;2195;2820;3146;3670;4094;4628;4810;5080;5954;6256;6664;7111;7422;22926;25987;55714;93986;221935	geneontology_Biological_Process	FAT1;TMOD1;CDKN1C;CYP1A1;ISL1;SHROOM2;TENM3;NHS;MYH10;PAX6;RXRA;SOX11;FOXP2;ATF6;GPD2;RCN1;VEGFA;TSKU;SDK1;CRYBA2;MAF;HMGB1
GO:1904950	negative regulation of establishment of protein localization	http://amigo.geneontology.org/amigo/term/GO:1904950	177	14	5.00991	2.79446	0.000525598	0.0205485	1113;2281;2335;4345;5569;5905;6422;6860;7114;23208;27242;55024;80223;284297	geneontology_Biological_Process	BANK1;FKBP1B;TNFRSF21;SSC5D;SYT4;PKIA;SFRP1;FN1;CHGA;TMSB4X;SYT11;CD200;RAB11FIP1;RANGAP1
GO:0055069	zinc ion homeostasis	http://amigo.geneontology.org/amigo/term/GO:0055069	37	6	1.04727	5.72919	0.000550074	0.0214081	4494;4501;4502;23516;25800;169026	geneontology_Biological_Process	MT2A;SLC30A8;MT1F;MT1X;SLC39A14;SLC39A6
GO:2000177	regulation of neural precursor cell proliferation	http://amigo.geneontology.org/amigo/term/GO:2000177	83	9	2.34928	3.83096	0.000556321	0.0215537	429;1000;3398;5080;5803;6532;7422;9289;57540	geneontology_Biological_Process	SLC6A4;ASCL1;PAX6;PTPRZ1;ADGRG1;CDH2;VEGFA;DISP3;ID2
hsa04024	cAMP signaling pathway	http://www.kegg.jp/kegg-bin/show_pathway?hsa04024+1261+2770+2867+2893+476+481+4852+486+4881+491+5140+5295+5337+5567+6752	199	15	5.63261	2.66306	0.000559792	0.0215909	1261;2770;2867;2893;476;481;4852;486;4881;491;5140;5295;5337;5567;6752	pathway_KEGG	NPY;NPR1;FFAR2;ATP1B1;ATP2B2;GRIA4;PRKACB;FXYD2;PLD1;CNGA3;ATP1A1;PDE3B;PIK3R1;GNAI1;SSTR2
GO:0003309	type B pancreatic cell differentiation	http://amigo.geneontology.org/amigo/term/GO:0003309	25	5	0.707614	7.066	0.000591725	0.0222246	653;3651;4821;4825;5080	geneontology_Biological_Process	NKX6-1;PDX1;PAX6;BMP5;NKX2-2
GO:0015077	monovalent inorganic cation transmembrane transporter activity	http://amigo.geneontology.org/amigo/term/GO:0015077	382	23	10.8123	2.1272	0.000588382	0.0222246	357;476;481;486;489;1528;3741;3749;3757;3764;3773;3777;3786;6335;6520;6532;6533;6564;9498;83795;89822;114134;340024	geneontology_Molecular_Function	SLC6A4;KCNA5;KCNQ3;KCNK16;SHROOM2;SLC15A1;KCNJ8;SCN9A;KCNC4;ATP1B1;KCNJ16;KCNK17;FXYD2;SLC2A13;KCNK3;SLC6A6;ATP1A1;SLC6A19;CYB5A;SLC3A2;ATP2A3;SLC4A8;KCNH2
GO:0015837	amine transport	http://amigo.geneontology.org/amigo/term/GO:0015837	101	10	2.85876	3.49802	0.000578953	0.0222246	18;183;1113;5028;5865;5999;6860;9066;23208;27347	geneontology_Biological_Process	P2RY1;SYT7;RGS4;AGT;SYT4;ABAT;RAB3B;STK39;CHGA;SYT11
GO:0019216	regulation of lipid metabolic process	http://amigo.geneontology.org/amigo/term/GO:0019216	382	23	10.8123	2.1272	0.000588382	0.0222246	32;123;183;476;653;975;1543;2180;2261;3398;3992;5140;5165;5295;5743;6256;7067;8660;26119;27242;57540;84649;85441	geneontology_Biological_Process	PTGS2;CYP1A1;TNFRSF21;AGT;ACACB;CD81;PDK3;LDLRAP1;RXRA;BMP5;FGFR3;THRA;DISP3;IRS2;HELZ2;PLIN2;ATP1A1;PDE3B;ID2;PIK3R1;DGAT2;FADS1;ACSL1
HALLMARK_GLYCOLYSIS	glycolysis and gluconeogenesis	http://www.broadinstitute.org/gsea/msigdb/cards/HALLMARK_GLYCOLYSIS	200	15	5.66091	2.64975	0.000589841	0.0222246	226;2023;7422;5165;4233;8660;7436;960;1824;2542;1528;5318;4907;8912;8870	community-contributed_Hallmark50	CD44;NT5E;PKP2;VLDLR;PDK3;VEGFA;IER3;CACNA1H;IRS2;ENO1;SLC37A4;MET;CYB5A;DSC2;ALDOA
HALLMARK_MYOGENESIS	muscle differentiation	http://www.broadinstitute.org/gsea/msigdb/cards/HALLMARK_MYOGENESIS	200	15	5.66091	2.64975	0.000589841	0.0222246	8912;1026;3757;6444;7433;2281;4684;1152;3688;5569;89797;2180;8553;5507;3983	community-contributed_Hallmark50	VIPR1;FKBP1B;CDKN1A;NAV2;SGCD;ABLIM1;BHLHE40;PKIA;CKB;PPP1R3C;CACNA1H;ITGB1;NCAM1;KCNH2;ACSL1
GO:0034332	adherens junction organization	http://amigo.geneontology.org/amigo/term/GO:0034332	139	12	3.93434	3.05007	0.00059663	0.0223114	1000;1004;2824;5318;5795;6422;7422;9922;23499;23705;64405;342184	geneontology_Biological_Process	PKP2;GPM6B;CDH6;FMN1;CDH22;PTPRJ;CDH2;VEGFA;IQSEC1;MACF1;SFRP1;CADM1
GO:0051897	positive regulation of protein kinase B signaling	http://amigo.geneontology.org/amigo/term/GO:0051897	159	13	4.50043	2.88861	0.000602463	0.022432	708;1646;2159;2261;3375;3481;3643;3688;4233;5295;5795;8660;57142	geneontology_Biological_Process	IAPP;AKR1C2;F10;PTPRJ;FGFR3;IRS2;MET;ITGB1;PIK3R1;IGF2;INSR;C1QBP;RTN4
GO:0090257	regulation of muscle system process	http://amigo.geneontology.org/amigo/term/GO:0090257	222	16	6.28362	2.5463	0.000606632	0.0224898	18;183;309;476;481;1113;1824;2023;2281;2946;5318;5743;5999;6752;7168;54206	geneontology_Biological_Process	ERRFI1;PTGS2;FKBP1B;RGS4;AGT;PKP2;ANXA6;ATP1B1;ABAT;GSTM2;ENO1;CHGA;ATP1A1;DSC2;SSTR2;TPM1
GO:0022803	passive transmembrane transporter activity	http://amigo.geneontology.org/amigo/term/GO:0022803	457	26	12.9352	2.01002	0.000622778	0.0228911	309;357;783;1261;1364;2281;2893;3685;3741;3749;3757;3764;3773;3777;3786;6335;8912;53373;57156;57369;57685;83795;89822;94015;140738;441027	geneontology_Molecular_Function	KCNA5;FKBP1B;KCNQ3;KCNK16;ITGAV;SHROOM2;KCNJ8;TTYH2;SCN9A;KCNC4;ANXA6;KCNJ16;CACNB2;GJD2;KCNK17;GRIA4;CACHD1;KCNK3;TMEM63C;CLDN4;TMEM150C;CACNA1H;CNGA3;TMEM37;TPCN1;KCNH2
hsa05205	Proteoglycans in cancer	http://www.kegg.jp/kegg-bin/show_pathway?hsa05205+1026+2335+27250+3481+3685+3688+4233+5295+5567+7078+71+7422+7448+8321+960	201	15	5.68922	2.63657	0.000621255	0.0228911	1026;2335;27250;3481;3685;3688;4233;5295;5567;7078;71;7422;7448;8321;960	pathway_KEGG	CD44;FZD1;ITGAV;CDKN1A;TIMP3;PDCD4;VTN;PRKACB;VEGFA;FN1;ACTG1;MET;ITGB1;PIK3R1;IGF2
GO:0001882	nucleoside binding	http://amigo.geneontology.org/amigo/term/GO:0001882	384	23	10.869	2.11612	0.000632029	0.0230342	309;388;2643;2669;2746;2770;3643;4881;5865;6447;7846;9077;10376;10381;22836;25837;51655;84617;126298;131870;203068;285598;347733	geneontology_Molecular_Function	RASD1;DIRAS3;NUDT16;GEM;RAB26;NPR1;RHOBTB3;ANXA6;RHOB;TUBA1A;TUBB6;GCH1;TUBB2B;GLUD1;RAB3B;SCG5;IRGQ;TUBB;GNAI1;ARL10;INSR;TUBA1B;TUBB3
GO:0010959	regulation of metal ion transport	http://amigo.geneontology.org/amigo/term/GO:0010959	360	22	10.1896	2.15905	0.000631456	0.0230342	183;476;481;486;783;1908;2281;2645;2669;2864;2946;3741;3757;5318;5743;5774;5999;9455;10768;23327;27347;100507027	geneontology_Biological_Process	EDN3;PTGS2;KCNA5;FKBP1B;RGS4;AGT;GCK;PKP2;GEM;ATP1B1;CACNB2;PTPN3;MRLN;FXYD2;STK39;GSTM2;ATP1A1;NEDD4L;FFAR1;AHCYL1;HOMER2;KCNH2
GO:0001558	regulation of cell growth	http://amigo.geneontology.org/amigo/term/GO:0001558	409	24	11.5766	2.07315	0.000648743	0.0234447	183;322;323;1026;2023;2335;4825;4881;5795;5999;6197;6422;6446;6860;7422;9423;10110;10276;23327;23499;51330;57142;80031;131566	geneontology_Biological_Process	NKX6-1;SGK1;NTN1;RGS4;SEMA6D;CDKN1A;AGT;NPR1;SYT4;APBB1;RPS6KA3;PTPRJ;VEGFA;SGK2;MACF1;APBB2;SFRP1;TNFRSF12A;FN1;ENO1;NET1;DCBLD2;NEDD4L;RTN4
GO:0033692	cellular polysaccharide biosynthetic process	http://amigo.geneontology.org/amigo/term/GO:0033692	68	8	1.92471	4.15647	0.00064863	0.0234447	2645;2992;3481;3643;5507;8660;79660;84002	geneontology_Biological_Process	PPP1R3B;GCK;GYG1;PPP1R3C;IRS2;B3GNT5;IGF2;INSR
GO:0034284	response to monosaccharide	http://amigo.geneontology.org/amigo/term/GO:0034284	202	15	5.71752	2.62351	0.000654083	0.0235388	2030;2281;2645;3651;4821;4825;5165;5208;5743;5798;6659;8111;8660;114131;169026	geneontology_Biological_Process	NKX6-1;PDX1;PTGS2;FKBP1B;SLC30A8;UCN3;GPR68;GCK;SOX4;PDK3;SLC29A1;PFKFB2;NKX2-2;IRS2;PTPRN
GO:0002070	epithelial cell maturation	http://amigo.geneontology.org/amigo/term/GO:0002070	15	4	0.424569	9.42133	0.000675162	0.0238991	1026;4825;5241;29842	geneontology_Biological_Process	NKX6-1;TFCP2L1;PGR;CDKN1A
GO:0035051	cardiocyte differentiation	http://amigo.geneontology.org/amigo/term/GO:0035051	141	12	3.99094	3.00681	0.000677988	0.0238991	183;3670;3688;4628;5999;6256;6444;7049;7422;10252;27250;80206	geneontology_Biological_Process	RGS4;AGT;ISL1;SPRY1;SGCD;MYH10;RXRA;PDCD4;FHOD3;VEGFA;TGFBR3;ITGB1
GO:0060579	ventral spinal cord interneuron fate commitment	http://amigo.geneontology.org/amigo/term/GO:0060579	15	4	0.424569	9.42133	0.000675162	0.0238991	429;4821;4825;5080	geneontology_Biological_Process	NKX6-1;ASCL1;PAX6;NKX2-2
GO:0060581	cell fate commitment involved in pattern specification	http://amigo.geneontology.org/amigo/term/GO:0060581	15	4	0.424569	9.42133	0.000675162	0.0238991	429;4821;4825;5080	geneontology_Biological_Process	NKX6-1;ASCL1;PAX6;NKX2-2
HALLMARK_APOPTOSIS	programmed cell death; caspase pathway	http://www.broadinstitute.org/gsea/msigdb/cards/HALLMARK_APOPTOSIS	161	13	4.55704	2.85273	0.000677899	0.0238991	5366;1026;8743;960;51330;388;7078;8870;2643;90427;7049;27250;1806	community-contributed_Hallmark50	CD44;CDKN1A;TIMP3;DPYD;PDCD4;RHOB;BMF;TNFSF10;GCH1;IER3;TNFRSF12A;PMAIP1;TGFBR3
GO:0003707	steroid hormone receptor activity	http://amigo.geneontology.org/amigo/term/GO:0003707	53	7	1.50014	4.66622	0.000696895	0.0242489	190;2104;2908;5241;6256;7067;11057	geneontology_Molecular_Function	PGR;ESRRG;RXRA;NR3C1;THRA;NR0B1;ABHD2
GO:0009435	NAD biosynthetic process	http://amigo.geneontology.org/amigo/term/GO:0009435	53	7	1.50014	4.66622	0.000696895	0.0242489	226;2023;2597;2645;5743;83666;128240	geneontology_Biological_Process	PARP9;PTGS2;GCK;ENO1;ALDOA;NAXE;GAPDH
GO:0032409	regulation of transporter activity	http://amigo.geneontology.org/amigo/term/GO:0032409	247	17	6.99123	2.43162	0.000699188	0.0242489	481;486;783;2281;2669;2946;5174;5774;5923;6446;7114;9747;10110;10768;23327;27347;285966	geneontology_Biological_Process	TCAF2;SGK1;FKBP1B;RASGRF1;GEM;ATP1B1;CACNB2;PTPN3;PDZK1;TCAF1;FXYD2;SGK2;STK39;GSTM2;NEDD4L;TMSB4X;AHCYL1
GO:0086065	cell communication involved in cardiac conduction	http://amigo.geneontology.org/amigo/term/GO:0086065	53	7	1.50014	4.66622	0.000696895	0.0242489	476;481;783;1824;2281;3741;5318	geneontology_Biological_Process	KCNA5;FKBP1B;PKP2;ATP1B1;CACNB2;ATP1A1;DSC2
GO:0002088	lens development in camera-type eye	http://amigo.geneontology.org/amigo/term/GO:0002088	69	8	1.95302	4.09623	0.000715864	0.0244331	357;1028;1412;4094;4810;5080;6664;7111	geneontology_Biological_Process	TMOD1;CDKN1C;SHROOM2;NHS;PAX6;SOX11;CRYBA2;MAF
GO:0016311	dephosphorylation	http://amigo.geneontology.org/amigo/term/GO:0016311	461	26	13.0484	1.99258	0.000708119	0.0244331	476;1408;2281;3672;4907;5208;5507;5521;5536;5774;5795;5798;5803;6609;8556;8821;57709;57718;57818;64943;79660;81706;85464;130367;131870;151742	geneontology_Biological_Process	FKBP1B;PPP2R2B;PPP1R3B;G6PC2;PPP1R14C;NT5E;NT5DC2;CDC14A;CRY2;INPP4B;NUDT16;PPP5C;PTPRZ1;PTPN3;PPM1L;PTPRJ;PPP4R4;ITGA1;PFKFB2;SGPP2;PPP1R3C;ATP1A1;SLC7A14;SSH2;SMPD1;PTPRN
GO:0086011	membrane repolarization during action potential	http://amigo.geneontology.org/amigo/term/GO:0086011	26	5	0.735919	6.79423	0.00071573	0.0244331	476;481;3741;3757;3764	geneontology_Biological_Process	KCNA5;KCNJ8;ATP1B1;ATP1A1;KCNH2
GO:1903792	negative regulation of anion transport	http://amigo.geneontology.org/amigo/term/GO:1903792	26	5	0.735919	6.79423	0.00071573	0.0244331	18;5999;8660;27347;285966	geneontology_Biological_Process	TCAF2;RGS4;ABAT;STK39;IRS2
GO:0051588	regulation of neurotransmitter transport	http://amigo.geneontology.org/amigo/term/GO:0051588	142	12	4.01925	2.98563	0.000722029	0.0245461	18;783;2824;3749;5028;5865;5999;6532;6860;9066;10814;23208	geneontology_Biological_Process	P2RY1;SLC6A4;SYT7;RGS4;GPM6B;KCNC4;CPLX2;SYT4;CACNB2;ABAT;RAB3B;SYT11
GO:0008207	C21-steroid hormone metabolic process	http://amigo.geneontology.org/amigo/term/GO:0008207	39	6	1.10388	5.43538	0.000735975	0.0249217	653;1645;1646;6715;8912;10202	geneontology_Biological_Process	AKR1C1;AKR1C2;DHRS2;BMP5;CACNA1H;SRD5A1
GO:0006733	oxidoreduction coenzyme metabolic process	http://amigo.geneontology.org/amigo/term/GO:0006733	163	13	4.61365	2.81773	0.000761142	0.0256729	226;2023;2597;2645;2820;3643;4907;5208;5743;56997;80201;83666;128240	geneontology_Biological_Process	PARP9;PTGS2;HKDC1;NT5E;GCK;GPD2;PFKFB2;ENO1;COQ8A;ALDOA;INSR;NAXE;GAPDH
GO:0072659	protein localization to plasma membrane	http://amigo.geneontology.org/amigo/term/GO:0072659	251	17	7.10445	2.39287	0.00083633	0.0280987	481;783;1000;2013;3688;5028;5295;5318;5583;5865;6711;7429;10133;23499;25837;26119;199920	geneontology_Biological_Process	P2RY1;FYB2;EMP2;PKP2;RAB26;ATP1B1;LDLRAP1;CACNB2;CDH2;RAB3B;MACF1;ITGB1;SPTBN1;PRKCH;OPTN;PIK3R1;VIL1
GO:0051896	regulation of protein kinase B signaling	http://amigo.geneontology.org/amigo/term/GO:0051896	207	15	5.85905	2.56014	0.000841264	0.0281545	708;1646;2159;2261;3375;3481;3643;3688;4233;5295;5795;8660;55024;57142;112464	geneontology_Biological_Process	BANK1;IAPP;AKR1C2;F10;CAVIN3;PTPRJ;FGFR3;IRS2;MET;ITGB1;PIK3R1;IGF2;INSR;C1QBP;RTN4
GO:0032881	regulation of polysaccharide metabolic process	http://amigo.geneontology.org/amigo/term/GO:0032881	40	6	1.13218	5.2995	0.000845437	0.0281721	2645;3146;3481;3643;8660;79660	geneontology_Biological_Process	PPP1R3B;GCK;IRS2;IGF2;INSR;HMGB1
GO:0035883	enteroendocrine cell differentiation	http://amigo.geneontology.org/amigo/term/GO:0035883	27	5	0.764223	6.54259	0.000858168	0.0281721	653;3651;4821;4825;5080	geneontology_Biological_Process	NKX6-1;PDX1;PAX6;BMP5;NKX2-2
GO:0035902	response to immobilization stress	http://amigo.geneontology.org/amigo/term/GO:0035902	27	5	0.764223	6.54259	0.000858168	0.0281721	190;1543;7166;84918;114131	geneontology_Biological_Process	CYP1A1;UCN3;TPH1;NR0B1;LRP11
hsa04540	Gap junction	http://www.kegg.jp/kegg-bin/show_pathway?hsa04540+10376+10381+203068+2770+347733+5567+57369+7846+84617	88	9	2.4908	3.61329	0.000854023	0.0281721	10376;10381;203068;2770;347733;5567;57369;7846;84617	pathway_KEGG	TUBA1A;TUBB6;GJD2;PRKACB;TUBB2B;TUBB;GNAI1;TUBA1B;TUBB3
R-HSA-264876	Insulin processing	http://reactome.org/PathwayBrowser/#/R-HSA-264876	27	5	0.764223	6.54259	0.000858168	0.0281721	149371;169026;5122;5126;56605	pathway_Reactome	SLC30A8;PCSK1;EXOC8;PCSK2;ERO1B
GO:0005977	glycogen metabolic process	http://amigo.geneontology.org/amigo/term/GO:0005977	71	8	2.00962	3.98084	0.000867151	0.0282514	2645;2992;3146;3481;3643;5507;8660;79660	geneontology_Biological_Process	PPP1R3B;GCK;GYG1;PPP1R3C;IRS2;IGF2;INSR;HMGB1
P00016	Cytoskeletal regulation by Rho GTPase	http://www.pantherdb.org/pathway/pathwayDiagram.jsp?catAccession=P00016	71	8	2.00962	3.98084	0.000867151	0.0282514	203068;5216;4628;71;10381;53904;84617;347733	pathway_Panther	MYO3A;MYH10;TUBB6;TUBB2B;ACTG1;TUBB;PFN1;TUBB3
GO:0050840	extracellular matrix binding	http://amigo.geneontology.org/amigo/term/GO:0050840	55	7	1.55675	4.49654	0.000873976	0.0283663	3685;3688;4059;7422;7448;9289;284297	geneontology_Molecular_Function	ITGAV;BCAM;SSC5D;ADGRG1;VTN;VEGFA;ITGB1
GO:0055119	relaxation of cardiac muscle	http://amigo.geneontology.org/amigo/term/GO:0055119	16	4	0.452873	8.83249	0.000880199	0.0284609	476;481;1113;2946	geneontology_Biological_Process	ATP1B1;GSTM2;CHGA;ATP1A1
GO:0006073	cellular glucan metabolic process	http://amigo.geneontology.org/amigo/term/GO:0006073	72	8	2.03793	3.92555	0.000951861	0.0304348	2645;2992;3146;3481;3643;5507;8660;79660	geneontology_Biological_Process	PPP1R3B;GCK;GYG1;PPP1R3C;IRS2;IGF2;INSR;HMGB1
GO:0043407	negative regulation of MAP kinase activity	http://amigo.geneontology.org/amigo/term/GO:0043407	72	8	2.03793	3.92555	0.000951861	0.0304348	5795;5999;6422;6609;6653;10252;11213;27250	geneontology_Biological_Process	RGS4;IRAK3;SPRY1;PDCD4;SORL1;PTPRJ;SFRP1;SMPD1
GO:0044042	glucan metabolic process	http://amigo.geneontology.org/amigo/term/GO:0044042	72	8	2.03793	3.92555	0.000951861	0.0304348	2645;2992;3146;3481;3643;5507;8660;79660	geneontology_Biological_Process	PPP1R3B;GCK;GYG1;PPP1R3C;IRS2;IGF2;INSR;HMGB1
GO:0010770	positive regulation of cell morphogenesis involved in differentiation	http://amigo.geneontology.org/amigo/term/GO:0010770	147	12	4.16077	2.88408	0.000979779	0.0305329	708;1627;2043;2335;5361;7422;9423;10154;23499;51330;79791;347733	geneontology_Biological_Process	NTN1;EPHA4;VEGFA;TUBB2B;PLXNC1;PLXNA1;MACF1;TNFRSF12A;FN1;FBXO31;C1QBP;DBN1
GO:0019359	nicotinamide nucleotide biosynthetic process	http://amigo.geneontology.org/amigo/term/GO:0019359	108	10	3.05689	3.27129	0.000979229	0.0305329	226;2023;2597;2645;3643;5208;5743;80201;83666;128240	geneontology_Biological_Process	PARP9;PTGS2;HKDC1;GCK;PFKFB2;ENO1;ALDOA;INSR;NAXE;GAPDH
GO:0019362	pyridine nucleotide metabolic process	http://amigo.geneontology.org/amigo/term/GO:0019362	147	12	4.16077	2.88408	0.000979779	0.0305329	226;2023;2597;2645;2820;3643;4907;5208;5743;80201;83666;128240	geneontology_Biological_Process	PARP9;PTGS2;HKDC1;NT5E;GCK;GPD2;PFKFB2;ENO1;ALDOA;INSR;NAXE;GAPDH
GO:0019363	pyridine nucleotide biosynthetic process	http://amigo.geneontology.org/amigo/term/GO:0019363	108	10	3.05689	3.27129	0.000979229	0.0305329	226;2023;2597;2645;3643;5208;5743;80201;83666;128240	geneontology_Biological_Process	PARP9;PTGS2;HKDC1;GCK;PFKFB2;ENO1;ALDOA;INSR;NAXE;GAPDH
GO:0046496	nicotinamide nucleotide metabolic process	http://amigo.geneontology.org/amigo/term/GO:0046496	147	12	4.16077	2.88408	0.000979779	0.0305329	226;2023;2597;2645;2820;3643;4907;5208;5743;80201;83666;128240	geneontology_Biological_Process	PARP9;PTGS2;HKDC1;NT5E;GCK;GPD2;PFKFB2;ENO1;ALDOA;INSR;NAXE;GAPDH
GO:1990573	potassium ion import across plasma membrane	http://amigo.geneontology.org/amigo/term/GO:1990573	41	6	1.16049	5.17024	0.000967031	0.0305329	476;481;486;3757;3764;3773	geneontology_Biological_Process	KCNJ8;ATP1B1;KCNJ16;FXYD2;ATP1A1;KCNH2
R-HSA-5578775	Ion homeostasis	http://reactome.org/PathwayBrowser/#/R-HSA-5578775	56	7	1.58506	4.41625	0.00097489	0.0305329	10768;2281;476;481;486;489;491	pathway_Reactome	FKBP1B;ATP1B1;ATP2B2;FXYD2;ATP1A1;ATP2A3;AHCYL1
GO:0071900	regulation of protein serine/threonine kinase activity	http://amigo.geneontology.org/amigo/term/GO:0071900	497	27	14.0674	1.91933	0.000986448	0.0306297	896;975;1026;1028;1030;1908;2043;2180;3481;3643;3672;4217;5569;5795;5999;6422;6609;6653;7422;9077;10252;11213;23328;25994;27250;27347;389432	geneontology_Biological_Process	EDN3;EPHA4;DIRAS3;CDKN1C;RGS4;IRAK3;CDKN1A;SPRY1;CD81;PDCD4;SORL1;MAP3K5;SASH1;CCND3;PTPRJ;ITGA1;VEGFA;HIGD1A;SAMD5;PKIA;STK39;SFRP1;CDKN2B;IGF2;INSR;SMPD1;ACSL1
GO:0034766	negative regulation of ion transmembrane transport	http://amigo.geneontology.org/amigo/term/GO:0034766	90	9	2.54741	3.533	0.00100453	0.0309677	2281;2669;2946;3757;5999;8660;23327;27347;285966	geneontology_Biological_Process	TCAF2;FKBP1B;RGS4;GEM;STK39;GSTM2;IRS2;NEDD4L;KCNH2
R-HSA-70326	Glucose metabolism	http://reactome.org/PathwayBrowser/#/R-HSA-70326	90	9	2.54741	3.533	0.00100453	0.0309677	2023;226;2542;2597;2645;5208;5567;55706;57818	pathway_Reactome	G6PC2;GCK;PRKACB;PFKFB2;ENO1;SLC37A4;ALDOA;NDC1;GAPDH
GO:0001654	eye development	http://amigo.geneontology.org/amigo/term/GO:0001654	349	21	9.8783	2.12587	0.00101214	0.0310209	357;1028;1412;1543;2195;2820;3146;4094;4628;4810;5080;5954;6256;6664;7111;7422;22926;25987;55714;93986;221935	geneontology_Biological_Process	FAT1;TMOD1;CDKN1C;CYP1A1;SHROOM2;TENM3;NHS;MYH10;PAX6;RXRA;SOX11;FOXP2;ATF6;GPD2;RCN1;VEGFA;TSKU;SDK1;CRYBA2;MAF;HMGB1
GO:0005979	regulation of glycogen biosynthetic process	http://amigo.geneontology.org/amigo/term/GO:0005979	28	5	0.792528	6.30892	0.00102069	0.0310209	2645;3481;3643;8660;79660	geneontology_Biological_Process	PPP1R3B;GCK;IRS2;IGF2;INSR
GO:0010644	cell communication by electrical coupling	http://amigo.geneontology.org/amigo/term/GO:0010644	28	5	0.792528	6.30892	0.00102069	0.0310209	476;481;1627;2281;5318	geneontology_Biological_Process	FKBP1B;PKP2;ATP1B1;ATP1A1;DBN1
GO:0010962	regulation of glucan biosynthetic process	http://amigo.geneontology.org/amigo/term/GO:0010962	28	5	0.792528	6.30892	0.00102069	0.0310209	2645;3481;3643;8660;79660	geneontology_Biological_Process	PPP1R3B;GCK;IRS2;IGF2;INSR
GO:0043010	camera-type eye development	http://amigo.geneontology.org/amigo/term/GO:0043010	302	19	8.54798	2.22275	0.00103124	0.0312222	357;1028;1412;1543;2195;2820;4094;4628;4810;5080;5954;6256;6664;7111;7422;25987;55714;93986;221935	geneontology_Biological_Process	FAT1;TMOD1;CDKN1C;CYP1A1;SHROOM2;TENM3;NHS;MYH10;PAX6;RXRA;SOX11;FOXP2;GPD2;RCN1;VEGFA;TSKU;SDK1;CRYBA2;MAF
GO:0070838	divalent metal ion transport	http://amigo.geneontology.org/amigo/term/GO:0070838	448	25	12.6804	1.97154	0.00103457	0.0312222	183;309;481;489;491;783;2281;2645;2669;2864;2946;3685;4852;5743;5999;6520;8912;9455;23516;25800;53373;57685;140738;169026;100507027	geneontology_Biological_Process	NPY;PTGS2;FKBP1B;SLC30A8;RGS4;ITGAV;AGT;GCK;GEM;ANXA6;ATP1B1;CACNB2;ATP2B2;MRLN;CACHD1;CACNA1H;GSTM2;SLC3A2;ATP2A3;FFAR1;TMEM37;TPCN1;HOMER2;SLC39A14;SLC39A6
GO:0051017	actin filament bundle assembly	http://amigo.geneontology.org/amigo/term/GO:0051017	148	12	4.18908	2.86459	0.00103957	0.0312633	357;388;3397;3688;4082;4233;4430;5216;5295;6422;7168;7429	geneontology_Biological_Process	MYO1B;SHROOM2;ID1;MARCKS;RHOB;SFRP1;MET;ITGB1;PIK3R1;PFN1;VIL1;TPM1
GO:0150063	visual system development	http://amigo.geneontology.org/amigo/term/GO:0150063	350	21	9.9066	2.1198	0.00104914	0.0314412	357;1028;1412;1543;2195;2820;3146;4094;4628;4810;5080;5954;6256;6664;7111;7422;22926;25987;55714;93986;221935	geneontology_Biological_Process	FAT1;TMOD1;CDKN1C;CYP1A1;SHROOM2;TENM3;NHS;MYH10;PAX6;RXRA;SOX11;FOXP2;ATF6;GPD2;RCN1;VEGFA;TSKU;SDK1;CRYBA2;MAF;HMGB1
GO:0006814	sodium ion transport	http://amigo.geneontology.org/amigo/term/GO:0006814	213	15	6.02887	2.48803	0.00112403	0.0322289	357;476;481;486;5318;5774;6335;6446;6520;9498;10768;10916;23327;27347;55089	geneontology_Biological_Process	SGK1;SLC38A4;PKP2;SHROOM2;SCN9A;ATP1B1;PTPN3;FXYD2;STK39;ATP1A1;NEDD4L;SLC3A2;SLC4A8;AHCYL1;MAGED2
GO:0006883	cellular sodium ion homeostasis	http://amigo.geneontology.org/amigo/term/GO:0006883	17	4	0.481178	8.31294	0.00112546	0.0322289	183;476;481;23327	geneontology_Biological_Process	AGT;ATP1B1;ATP1A1;NEDD4L
GO:0014013	regulation of gliogenesis	http://amigo.geneontology.org/amigo/term/GO:0014013	110	10	3.1135	3.21182	0.00112808	0.0322289	1000;2043;3398;3400;4821;4825;5583;5803;6664;27242	geneontology_Biological_Process	NKX6-1;EPHA4;TNFRSF21;SOX11;PTPRZ1;ID4;CDH2;NKX2-2;PRKCH;ID2
GO:0016053	organic acid biosynthetic process	http://amigo.geneontology.org/amigo/term/GO:0016053	401	23	11.3501	2.02641	0.00113163	0.0322289	18;32;226;1543;1806;2023;2597;2643;2645;2744;2746;3643;3992;5208;5743;5947;7358;9524;10057;11057;23600;80201;284716	geneontology_Biological_Process	PTGS2;HKDC1;CYP1A1;AMACR;GCK;ACACB;DPYD;RIMKLA;GLS;UGDH;GCH1;RBP1;ABAT;PFKFB2;GLUD1;ENO1;ABCC5;ALDOA;ABHD2;INSR;FADS1;TECR;GAPDH
GO:0021514	ventral spinal cord interneuron differentiation	http://amigo.geneontology.org/amigo/term/GO:0021514	17	4	0.481178	8.31294	0.00112546	0.0322289	429;4821;4825;5080	geneontology_Biological_Process	NKX6-1;ASCL1;PAX6;NKX2-2
GO:0034329	cell junction assembly	http://amigo.geneontology.org/amigo/term/GO:0034329	235	16	6.65157	2.40545	0.00111363	0.0322289	71;183;421;667;1000;1004;2335;2824;5318;5583;5795;6422;7422;23499;64405;342184	geneontology_Biological_Process	AGT;PKP2;GPM6B;CDH6;DST;FMN1;CDH22;PTPRJ;CDH2;VEGFA;MACF1;SFRP1;ARVCF;FN1;ACTG1;PRKCH
GO:0045725	positive regulation of glycogen biosynthetic process	http://amigo.geneontology.org/amigo/term/GO:0045725	17	4	0.481178	8.31294	0.00112546	0.0322289	2645;3481;3643;8660	geneontology_Biological_Process	GCK;IRS2;IGF2;INSR
GO:0046394	carboxylic acid biosynthetic process	http://amigo.geneontology.org/amigo/term/GO:0046394	400	23	11.3218	2.03147	0.00109486	0.0322289	18;32;226;1543;1806;2023;2597;2643;2645;2744;2746;3643;3992;5208;5743;5947;7358;9524;10057;11057;23600;80201;284716	geneontology_Biological_Process	PTGS2;HKDC1;CYP1A1;AMACR;GCK;ACACB;DPYD;RIMKLA;GLS;UGDH;GCH1;RBP1;ABAT;PFKFB2;GLUD1;ENO1;ABCC5;ALDOA;ABHD2;INSR;FADS1;TECR;GAPDH
GO:0051188	cofactor biosynthetic process	http://amigo.geneontology.org/amigo/term/GO:0051188	280	18	7.92528	2.27121	0.00108599	0.0322289	32;226;1543;2023;2180;2597;2643;2645;3643;4144;5165;5208;5743;9524;56997;80201;83666;128240	geneontology_Biological_Process	PARP9;PTGS2;HKDC1;CYP1A1;GCK;ACACB;PDK3;GCH1;PFKFB2;MAT2A;ENO1;COQ8A;ALDOA;INSR;NAXE;TECR;ACSL1;GAPDH
GO:1902644	tertiary alcohol metabolic process	http://amigo.geneontology.org/amigo/term/GO:1902644	17	4	0.481178	8.31294	0.00112546	0.0322289	653;1645;1646;8912	geneontology_Biological_Process	AKR1C1;AKR1C2;BMP5;CACNA1H
hsa04530	Tight junction	http://www.kegg.jp/kegg-bin/show_pathway?hsa04530+10376+1364+23327+3688+3993+4217+4628+4637+54566+5521+5567+71+7846	170	13	4.81178	2.7017	0.00112332	0.0322289	10376;1364;23327;3688;3993;4217;4628;4637;54566;5521;5567;71;7846	pathway_KEGG	PPP2R2B;MYH10;TUBA1A;MAP3K5;PRKACB;CLDN4;ACTG1;ITGB1;NEDD4L;EPB41L4B;LLGL2;TUBA1B;MYL6
P00024	Glycolysis	http://www.pantherdb.org/pathway/pathwayDiagram.jsp?catAccession=P00024	17	4	0.481178	8.31294	0.00112546	0.0322289	226;2597;2023;80201	pathway_Panther	HKDC1;ENO1;ALDOA;GAPDH
R-HSA-114608	Platelet degranulation	http://reactome.org/PathwayBrowser/#/R-HSA-114608	129	11	3.65129	3.01263	0.00110379	0.0322289	10916;2153;226;22915;2335;3481;5216;6414;7078;7114;7422	pathway_Reactome	F5;MMRN1;TIMP3;VEGFA;FN1;TMSB4X;IGF2;ALDOA;PFN1;SELENOP;MAGED2
R-HSA-1500931	Cell-Cell communication	http://reactome.org/PathwayBrowser/#/R-HSA-1500931	129	11	3.65129	3.01263	0.00110379	0.0322289	1000;1004;1364;221935;23705;3688;5295;667;6711;71;84623	pathway_Reactome	KIRREL3;CDH6;DST;CDH2;CLDN4;SDK1;ACTG1;ITGB1;SPTBN1;PIK3R1;CADM1
R-HSA-186712	Regulation of beta-cell development	http://reactome.org/PathwayBrowser/#/R-HSA-186712	42	6	1.18879	5.04714	0.00110163	0.0322289	2645;3375;3651;4821;4825;5080	pathway_Reactome	NKX6-1;PDX1;GCK;IAPP;PAX6;NKX2-2
GO:0000271	polysaccharide biosynthetic process	http://amigo.geneontology.org/amigo/term/GO:0000271	74	8	2.09454	3.81946	0.00114113	0.0323923	2645;2992;3481;3643;5507;8660;79660;84002	geneontology_Biological_Process	PPP1R3B;GCK;GYG1;PPP1R3C;IRS2;B3GNT5;IGF2;INSR
GO:0009749	response to glucose	http://amigo.geneontology.org/amigo/term/GO:0009749	192	14	5.43448	2.57614	0.00116696	0.0329083	2030;2281;2645;3651;4821;4825;5165;5208;5798;6659;8111;8660;114131;169026	geneontology_Biological_Process	NKX6-1;PDX1;FKBP1B;SLC30A8;UCN3;GPR68;GCK;SOX4;PDK3;SLC29A1;PFKFB2;NKX2-2;IRS2;PTPRN
GO:1903531	negative regulation of secretion by cell	http://amigo.geneontology.org/amigo/term/GO:1903531	192	14	5.43448	2.57614	0.00116696	0.0329083	18;1113;2281;2335;4345;5028;6422;6860;7114;23208;27242;55024;80223;284297	geneontology_Biological_Process	P2RY1;BANK1;FKBP1B;TNFRSF21;SSC5D;SYT4;ABAT;SFRP1;FN1;CHGA;TMSB4X;SYT11;CD200;RAB11FIP1
GO:0006732	coenzyme metabolic process	http://amigo.geneontology.org/amigo/term/GO:0006732	354	21	10.0198	2.09585	0.00120899	0.0336533	32;226;1528;2023;2180;2597;2643;2645;2820;3643;4144;4907;5165;5208;5743;9524;56997;80201;83666;84649;128240	geneontology_Biological_Process	PARP9;PTGS2;HKDC1;NT5E;GCK;ACACB;PDK3;GCH1;GPD2;PFKFB2;MAT2A;ENO1;CYB5A;DGAT2;COQ8A;ALDOA;INSR;NAXE;TECR;ACSL1;GAPDH
GO:0034113	heterotypic cell-cell adhesion	http://amigo.geneontology.org/amigo/term/GO:0034113	58	7	1.64167	4.26396	0.0012041	0.0336533	960;1824;3685;3688;4345;5318;64065	geneontology_Biological_Process	CD44;ITGAV;PKP2;ITGB1;PERP;CD200;DSC2
GO:0071496	cellular response to external stimulus	http://amigo.geneontology.org/amigo/term/GO:0071496	330	20	9.34051	2.14121	0.00121294	0.0336533	183;476;1026;1030;1824;3992;4217;5028;5366;5743;6422;6715;7071;25959;25994;92196;114131;441027;652968;729438	geneontology_Biological_Process	P2RY1;CASTOR1;DAPL1;PTGS2;UCN3;CDKN1A;AGT;KLF10;CASTOR2;MAP3K5;HIGD1A;TMEM150C;SFRP1;KANK2;PMAIP1;ATP1A1;SRD5A1;CDKN2B;DSC2;FADS1
GO:0072525	pyridine-containing compound biosynthetic process	http://amigo.geneontology.org/amigo/term/GO:0072525	111	10	3.14181	3.18288	0.00120916	0.0336533	226;2023;2597;2645;3643;5208;5743;80201;83666;128240	geneontology_Biological_Process	PARP9;PTGS2;HKDC1;GCK;PFKFB2;ENO1;ALDOA;INSR;NAXE;GAPDH
GO:0090075	relaxation of muscle	http://amigo.geneontology.org/amigo/term/GO:0090075	29	5	0.820833	6.09138	0.00120497	0.0336533	476;481;1113;2946;5028	geneontology_Biological_Process	P2RY1;ATP1B1;GSTM2;CHGA;ATP1A1
GO:0009755	hormone-mediated signaling pathway	http://amigo.geneontology.org/amigo/term/GO:0009755	237	16	6.70818	2.38515	0.00121693	0.0336553	190;1408;2104;2180;2908;3670;5241;5536;6256;6422;6750;6752;7067;11057;25959;114131	geneontology_Biological_Process	PGR;UCN3;ESRRG;ISL1;CRY2;RXRA;PPP5C;NR3C1;THRA;SFRP1;NR0B1;KANK2;SST;ABHD2;SSTR2;ACSL1
GO:0031668	cellular response to extracellular stimulus	http://amigo.geneontology.org/amigo/term/GO:0031668	260	17	7.35919	2.31004	0.00123094	0.0338254	1026;1030;1824;3992;4217;5028;5366;5743;6422;6715;7071;25959;25994;92196;114131;652968;729438	geneontology_Biological_Process	P2RY1;CASTOR1;DAPL1;PTGS2;UCN3;CDKN1A;KLF10;CASTOR2;MAP3K5;HIGD1A;SFRP1;KANK2;PMAIP1;SRD5A1;CDKN2B;DSC2;FADS1
GO:0051146	striated muscle cell differentiation	http://amigo.geneontology.org/amigo/term/GO:0051146	260	17	7.35919	2.31004	0.00123094	0.0338254	71;183;1000;3481;3688;4628;5999;6256;6272;6444;7111;7168;7422;7504;8912;10324;80206	geneontology_Biological_Process	TMOD1;RGS4;KLHL41;AGT;SGCD;SORT1;MYH10;RXRA;FHOD3;CDH2;XK;VEGFA;CACNA1H;ACTG1;ITGB1;IGF2;TPM1
GO:0061572	actin filament bundle organization	http://amigo.geneontology.org/amigo/term/GO:0061572	151	12	4.27399	2.80768	0.0012374	0.0338945	357;388;3397;3688;4082;4233;4430;5216;5295;6422;7168;7429	geneontology_Biological_Process	MYO1B;SHROOM2;ID1;MARCKS;RHOB;SFRP1;MET;ITGB1;PIK3R1;PFN1;VIL1;TPM1
GO:2001023	regulation of response to drug	http://amigo.geneontology.org/amigo/term/GO:2001023	93	9	2.63233	3.41903	0.00126995	0.0346756	18;183;4233;5865;5999;6860;9066;23208;27347	geneontology_Biological_Process	SYT7;RGS4;AGT;SYT4;ABAT;RAB3B;STK39;MET;SYT11
GO:0001101	response to acid chemical	http://amigo.geneontology.org/amigo/term/GO:0001101	332	20	9.39712	2.12831	0.0013043	0.0349479	429;1645;1646;2180;2864;2867;5165;5536;5743;5754;6256;6422;6532;6750;7049;7422;84649;84918;652968;729438	geneontology_Biological_Process	SLC6A4;CASTOR1;ASCL1;PTGS2;AKR1C1;FFAR2;AKR1C2;PDK3;CASTOR2;RXRA;PPP5C;VEGFA;SFRP1;TGFBR3;SST;FFAR1;DGAT2;LRP11;PTK7;ACSL1
GO:0007160	cell-matrix adhesion	http://amigo.geneontology.org/amigo/term/GO:0007160	216	15	6.11379	2.45347	0.00129308	0.0349479	960;2013;2335;2824;3672;3685;3688;4059;5295;5795;6422;7422;7448;23499;342184	geneontology_Biological_Process	CD44;ITGAV;BCAM;EMP2;GPM6B;FMN1;VTN;PTPRJ;ITGA1;VEGFA;MACF1;SFRP1;FN1;ITGB1;PIK3R1
GO:0010038	response to metal ion	http://amigo.geneontology.org/amigo/term/GO:0010038	356	21	10.0764	2.08407	0.00129646	0.0349479	18;322;429;1261;1528;1543;3398;3777;4494;4501;4502;5536;5743;6860;8912;9066;10156;10768;23208;23327;169026	geneontology_Biological_Process	ASCL1;PTGS2;SYT7;MT2A;SLC30A8;CYP1A1;MT1F;SYT4;APBB1;PPP5C;MT1X;ABAT;KCNK3;CACNA1H;CNGA3;CYB5A;NEDD4L;ID2;SYT11;AHCYL1;RASA4
GO:0016323	basolateral plasma membrane	http://amigo.geneontology.org/amigo/term/GO:0016323	216	15	6.11379	2.45347	0.00129308	0.0349479	476;481;667;960;975;1000;1364;2030;3570;3773;4233;5028;23705;26119;27347	geneontology_Cellular_Component	P2RY1;IL6R;CD44;CD81;ATP1B1;LDLRAP1;KCNJ16;DST;SLC29A1;CDH2;CLDN4;STK39;ATP1A1;MET;CADM1
GO:1990351	transporter complex	http://amigo.geneontology.org/amigo/term/GO:1990351	332	20	9.39712	2.12831	0.0013043	0.0349479	476;481;486;783;1261;1364;2281;2893;3741;3749;3757;3764;3773;3786;6335;8912;57685;93145;94015;134957	geneontology_Cellular_Component	KCNA5;FKBP1B;KCNQ3;KCNJ8;TTYH2;SCN9A;KCNC4;ATP1B1;KCNJ16;CACNB2;GRIA4;STXBP5;CACHD1;FXYD2;CLDN4;OLFM2;CACNA1H;CNGA3;ATP1A1;KCNH2
HALLMARK_BILE_ACID_METABOLISM	biosynthesis of bile acids	http://www.broadinstitute.org/gsea/msigdb/cards/HALLMARK_BILE_ACID_METABOLISM	112	10	3.17011	3.15446	0.00129492	0.0349479	2180;23600;10133;3992;6256;2030;216;2638;5947;29842	community-contributed_Hallmark50	TFCP2L1;AMACR;RXRA;SLC29A1;RBP1;ALDH1A1;GC;OPTN;FADS1;ACSL1
GO:1902806	regulation of cell cycle G1/S phase transition	http://amigo.geneontology.org/amigo/term/GO:1902806	152	12	4.3023	2.78921	0.00130989	0.0349887	896;1026;1030;1543;3398;3741;6659;10769;25959;56241;79791;85456	geneontology_Biological_Process	KCNA5;SUSD2;CYP1A1;CDKN1A;SOX4;TNKS1BP1;CCND3;KANK2;CDKN2B;FBXO31;ID2;PLK2
hsa04068	FoxO signaling pathway	http://www.kegg.jp/kegg-bin/show_pathway?hsa04068+10110+1026+1030+10769+3643+5295+57818+6446+8660+8743+9455	132	11	3.7362	2.94416	0.00133159	0.0354582	10110;1026;1030;10769;3643;5295;57818;6446;8660;8743;9455	pathway_KEGG	SGK1;G6PC2;CDKN1A;TNFSF10;SGK2;IRS2;CDKN2B;PIK3R1;INSR;HOMER2;PLK2
GO:0051048	negative regulation of secretion	http://amigo.geneontology.org/amigo/term/GO:0051048	217	15	6.14209	2.44216	0.00135398	0.0359431	18;1113;2281;2335;4345;5028;6422;6860;7114;23208;27242;27347;55024;80223;284297	geneontology_Biological_Process	P2RY1;BANK1;FKBP1B;TNFRSF21;SSC5D;SYT4;ABAT;STK39;SFRP1;FN1;CHGA;TMSB4X;SYT11;CD200;RAB11FIP1
GO:0034308	primary alcohol metabolic process	http://amigo.geneontology.org/amigo/term/GO:0034308	76	8	2.15115	3.71895	0.00135927	0.0359727	216;653;1119;1645;1646;2820;8912;84649	geneontology_Biological_Process	AKR1C1;AKR1C2;GPD2;CHKA;BMP5;ALDH1A1;CACNA1H;DGAT2
GO:0055002	striated muscle cell development	http://amigo.geneontology.org/amigo/term/GO:0055002	153	12	4.3306	2.77098	0.00138586	0.036452	71;183;3688;4628;5999;6444;7111;7168;7422;7504;10324;80206	geneontology_Biological_Process	TMOD1;RGS4;KLHL41;AGT;SGCD;MYH10;FHOD3;XK;VEGFA;ACTG1;ITGB1;TPM1
GO:0072524	pyridine-containing compound metabolic process	http://amigo.geneontology.org/amigo/term/GO:0072524	153	12	4.3306	2.77098	0.00138586	0.036452	226;2023;2597;2645;2820;3643;4907;5208;5743;80201;83666;128240	geneontology_Biological_Process	PARP9;PTGS2;HKDC1;NT5E;GCK;GPD2;PFKFB2;ENO1;ALDOA;INSR;NAXE;GAPDH
GO:0086009	membrane repolarization	http://amigo.geneontology.org/amigo/term/GO:0086009	44	6	1.2454	4.81772	0.00141348	0.0369523	476;481;3741;3757;3764;23327	geneontology_Biological_Process	KCNA5;KCNJ8;ATP1B1;ATP1A1;NEDD4L;KCNH2
R-HSA-389958	Cooperation of Prefoldin and TriC/CCT in actin and tubulin folding	http://reactome.org/PathwayBrowser/#/R-HSA-389958	30	5	0.849137	5.88833	0.00141274	0.0369523	10376;10381;347733;7846;84617	pathway_Reactome	TUBA1A;TUBB6;TUBB2B;TUBA1B;TUBB3
GO:0007623	circadian rhythm	http://amigo.geneontology.org/amigo/term/GO:0007623	196	14	5.5477	2.52357	0.00142066	0.0370275	1364;1408;3397;3398;3400;6532;6715;7071;7166;8239;8553;9099;23596;112464	geneontology_Biological_Process	SLC6A4;USP2;CRY2;ID1;KLF10;TPH1;CAVIN3;ID4;OPN3;USP9X;CLDN4;BHLHE40;SRD5A1;ID2
hsa04360	Axon guidance	http://www.kegg.jp/kegg-bin/show_pathway?hsa04360+10154+137970+2043+2770+3688+3983+4233+5295+5361+80031+85464+90249+9423	175	13	4.9533	2.62451	0.00146197	0.0379892	10154;137970;2043;2770;3688;3983;4233;5295;5361;80031;85464;90249;9423	pathway_KEGG	NTN1;EPHA4;SEMA6D;UNC5A;UNC5D;ABLIM1;PLXNC1;PLXNA1;MET;ITGB1;PIK3R1;GNAI1;SSH2
GO:0010595	positive regulation of endothelial cell migration	http://amigo.geneontology.org/amigo/term/GO:0010595	95	9	2.68893	3.34705	0.00147636	0.0382296	183;388;3146;4233;5743;7114;7422;10769;23328	geneontology_Biological_Process	PTGS2;AGT;RHOB;SASH1;VEGFA;MET;TMSB4X;PLK2;HMGB1
P00019	Endothelin signaling pathway	http://www.pantherdb.org/pathway/pathwayDiagram.jsp?catAccession=P00019	77	8	2.17945	3.67065	0.00148011	0.0382296	9427;1908;5567;5583;5295;5122;5743;90701	pathway_Panther	EDN3;PTGS2;PRKACB;PCSK1;PRKCH;PIK3R1;ECEL1;SEC11C
GO:0031333	negative regulation of protein complex assembly	http://amigo.geneontology.org/amigo/term/GO:0031333	134	11	3.79281	2.90022	0.00150388	0.0386117	3146;3375;5216;6653;6711;7067;7111;7114;7429;11075;80206	geneontology_Biological_Process	TMOD1;IAPP;STMN2;FHOD3;SORL1;THRA;SPTBN1;TMSB4X;PFN1;VIL1;HMGB1
R-HSA-76005	Response to elevated platelet cytosolic Ca2+	http://reactome.org/PathwayBrowser/#/R-HSA-76005	134	11	3.79281	2.90022	0.00150388	0.0386117	10916;2153;226;22915;2335;3481;5216;6414;7078;7114;7422	pathway_Reactome	F5;MMRN1;TIMP3;VEGFA;FN1;TMSB4X;IGF2;ALDOA;PFN1;SELENOP;MAGED2
GO:0042063	gliogenesis	http://amigo.geneontology.org/amigo/term/GO:0042063	265	17	7.50071	2.26645	0.00151155	0.038693	429;1000;2043;3398;3400;4821;4825;5028;5080;5583;5803;6659;6664;7448;9289;27242;57142	geneontology_Biological_Process	P2RY1;NKX6-1;ASCL1;EPHA4;TNFRSF21;SOX4;PAX6;SOX11;PTPRZ1;ID4;ADGRG1;VTN;CDH2;NKX2-2;PRKCH;ID2;RTN4
GO:0072001	renal system development	http://amigo.geneontology.org/amigo/term/GO:0072001	289	18	8.18002	2.20048	0.0015486	0.0395238	183;1028;2043;3398;3764;4774;6422;6492;6659;6664;7422;7704;10252;25959;51301;56913;84623;342184	geneontology_Biological_Process	ZBTB16;EPHA4;GCNT4;CDKN1C;NFIA;AGT;SOX4;SPRY1;KCNJ8;KIRREL3;SOX11;C1GALT1;FMN1;SIM1;VEGFA;SFRP1;KANK2;ID2
GO:0032970	regulation of actin filament-based process	http://amigo.geneontology.org/amigo/term/GO:0032970	362	21	10.2463	2.04953	0.00159212	0.0405142	388;476;1824;2824;3397;4233;5216;5295;5318;5999;6422;6711;7111;7114;7168;7429;10602;23580;80206;85464;342184	geneontology_Biological_Process	TMOD1;RGS4;PKP2;ID1;GPM6B;FHOD3;RHOB;CDC42EP4;FMN1;SFRP1;ATP1A1;MET;SPTBN1;PIK3R1;TMSB4X;SSH2;DSC2;CDC42EP3;PFN1;VIL1;TPM1
GO:0007265	Ras protein signal transduction	http://amigo.geneontology.org/amigo/term/GO:0007265	437	24	12.3691	1.94032	0.00160219	0.0406502	388;1026;3688;4233;5337;5865;5900;5923;8660;9289;9423;9844;9922;10156;10252;10276;10602;10769;11188;22836;23263;23580;25837;25959	geneontology_Biological_Process	ELMO1;NTN1;NISCH;CDKN1A;SPRY1;RASGRF1;RAB26;RHOBTB3;RALGDS;RHOB;CDC42EP4;ADGRG1;RAB3B;IQSEC1;IRS2;PLD1;KANK2;MCF2L;NET1;MET;ITGB1;RASA4;CDC42EP3;PLK2
GO:0050433	regulation of catecholamine secretion	http://amigo.geneontology.org/amigo/term/GO:0050433	61	7	1.72658	4.05426	0.0016247	0.0411002	18;183;1113;5028;6860;9066;23208	geneontology_Biological_Process	P2RY1;SYT7;AGT;SYT4;ABAT;CHGA;SYT11
GO:1903393	positive regulation of adherens junction organization	http://amigo.geneontology.org/amigo/term/GO:1903393	31	5	0.877442	5.69838	0.00164574	0.0415103	5795;6422;7422;9922;342184	geneontology_Biological_Process	FMN1;PTPRJ;VEGFA;IQSEC1;SFRP1
GO:0034754	cellular hormone metabolic process	http://amigo.geneontology.org/amigo/term/GO:0034754	116	10	3.28333	3.04569	0.00168897	0.0423522	216;653;1543;1645;1646;5947;6715;8912;10202;84649	geneontology_Biological_Process	CYP1A1;AKR1C1;AKR1C2;DHRS2;RBP1;BMP5;ALDH1A1;CACNA1H;SRD5A1;DGAT2
hsa04919	Thyroid hormone signaling pathway	http://www.kegg.jp/kegg-bin/show_pathway?hsa04919+3685+476+481+486+5208+5295+5567+6256+7067+71	116	10	3.28333	3.04569	0.00168897	0.0423522	3685;476;481;486;5208;5295;5567;6256;7067;71	pathway_KEGG	ITGAV;ATP1B1;RXRA;PRKACB;FXYD2;PFKFB2;THRA;ATP1A1;ACTG1;PIK3R1
GO:0006836	neurotransmitter transport	http://amigo.geneontology.org/amigo/term/GO:0006836	268	17	7.58563	2.24108	0.00170451	0.0426038	18;783;2030;2824;3749;5028;5865;5999;6532;6533;6860;8618;9066;9899;10814;23208;340024	geneontology_Biological_Process	P2RY1;SLC6A4;SYT7;RGS4;CADPS;GPM6B;KCNC4;CPLX2;SYT4;CACNB2;SV2B;SLC29A1;ABAT;RAB3B;SLC6A6;SLC6A19;SYT11
GO:0044264	cellular polysaccharide metabolic process	http://amigo.geneontology.org/amigo/term/GO:0044264	97	9	2.74554	3.27804	0.00170891	0.0426038	2645;2992;3146;3481;3643;5507;8660;79660;84002	geneontology_Biological_Process	PPP1R3B;GCK;GYG1;PPP1R3C;IRS2;B3GNT5;IGF2;INSR;HMGB1
GO:0048738	cardiac muscle tissue development	http://amigo.geneontology.org/amigo/term/GO:0048738	200	14	5.66091	2.4731	0.00171885	0.0426048	183;653;3398;3670;3688;4628;5318;5999;6256;6444;7049;7168;7422;80206	geneontology_Biological_Process	RGS4;AGT;ISL1;PKP2;SGCD;MYH10;RXRA;FHOD3;VEGFA;BMP5;TGFBR3;ITGB1;ID2;TPM1
HALLMARK_XENOBIOTIC_METABOLISM	metabolism of xenobiotics	http://www.broadinstitute.org/gsea/msigdb/cards/HALLMARK_XENOBIOTIC_METABOLISM	200	14	5.66091	2.4731	0.00171885	0.0426048	1543;7358;1528;4128;2643;5909;6533;1646;26999;4502;3554;7448;3398;2159	community-contributed_Hallmark50	MT2A;MAOA;CYP1A1;IL1R1;AKR1C2;F10;UGDH;GCH1;VTN;RAP1GAP;SLC6A6;CYFIP2;CYB5A;ID2
GO:0032891	negative regulation of organic acid transport	http://amigo.geneontology.org/amigo/term/GO:0032891	19	4	0.537787	7.43789	0.00175249	0.0433136	18;5999;8660;27347	geneontology_Biological_Process	RGS4;ABAT;STK39;IRS2
GO:0010876	lipid localization	http://amigo.geneontology.org/amigo/term/GO:0010876	365	21	10.3312	2.03268	0.00176034	0.0433829	32;123;183;1119;1645;2180;2867;3685;6256;6653;7436;8660;9066;10079;23344;23673;26020;26119;57540;57605;84649	geneontology_Biological_Process	SYT7;ITGAV;AGT;ACACB;AKR1C1;VLDLR;FFAR2;STX12;LDLRAP1;RXRA;PITPNM2;SORL1;ESYT1;CHKA;ATP9A;DISP3;IRS2;PLIN2;LRP10;DGAT2;ACSL1
GO:0010107	potassium ion import	http://amigo.geneontology.org/amigo/term/GO:0010107	46	6	1.30201	4.60826	0.00178844	0.0435185	476;481;486;3757;3764;3773	geneontology_Biological_Process	KCNJ8;ATP1B1;KCNJ16;FXYD2;ATP1A1;KCNH2
GO:0021953	central nervous system neuron differentiation	http://amigo.geneontology.org/amigo/term/GO:0021953	179	13	5.06652	2.56586	0.00179039	0.0435185	429;2043;3400;3670;4821;4825;4852;5080;6422;6659;8321;25987;137970	geneontology_Biological_Process	NKX6-1;ASCL1;NPY;EPHA4;FZD1;ISL1;SOX4;PAX6;UNC5D;ID4;TSKU;NKX2-2;SFRP1
GO:0030308	negative regulation of cell growth	http://amigo.geneontology.org/amigo/term/GO:0030308	179	13	5.06652	2.56586	0.00179039	0.0435185	183;322;323;1026;2023;4881;5795;5999;6422;9423;57142;80031;131566	geneontology_Biological_Process	NTN1;RGS4;SEMA6D;CDKN1A;AGT;NPR1;APBB1;PTPRJ;APBB2;SFRP1;ENO1;DCBLD2;RTN4
GO:2000045	regulation of G1/S transition of mitotic cell cycle	http://amigo.geneontology.org/amigo/term/GO:2000045	137	11	3.87773	2.83671	0.00179619	0.0435185	896;1026;1030;1543;3398;3741;6659;10769;25959;79791;85456	geneontology_Biological_Process	KCNA5;CYP1A1;CDKN1A;SOX4;TNKS1BP1;CCND3;KANK2;CDKN2B;FBXO31;ID2;PLK2
hsa04910	Insulin signaling pathway	http://www.kegg.jp/kegg-bin/show_pathway?hsa04910+2645+32+3643+5140+5295+5507+5567+57818+79660+80201+8660	137	11	3.87773	2.83671	0.00179619	0.0435185	2645;32;3643;5140;5295;5507;5567;57818;79660;80201;8660	pathway_KEGG	HKDC1;PPP1R3B;G6PC2;GCK;ACACB;PRKACB;PPP1R3C;IRS2;PDE3B;PIK3R1;INSR
hsa04930	Type II diabetes mellitus	http://www.kegg.jp/kegg-bin/show_pathway?hsa04930+2645+3643+3651+5295+80201+8660	46	6	1.30201	4.60826	0.00178844	0.0435185	2645;3643;3651;5295;80201;8660	pathway_KEGG	PDX1;HKDC1;GCK;IRS2;PIK3R1;INSR
GO:0032103	positive regulation of response to external stimulus	http://amigo.geneontology.org/amigo/term/GO:0032103	293	18	8.29324	2.17044	0.00180239	0.0435459	183;708;1908;2281;2867;3146;3570;4233;4852;5743;7114;7422;10133;23328;27250;27347;64332;347733	geneontology_Biological_Process	EDN3;NPY;IL6R;PTGS2;FKBP1B;AGT;FFAR2;NFKBIZ;PDCD4;SASH1;VEGFA;TUBB2B;STK39;MET;OPTN;TMSB4X;C1QBP;HMGB1
HALLMARK_UV_RESPONSE_UP	UV response: upregulated genes	http://www.broadinstitute.org/gsea/msigdb/cards/HALLMARK_UV_RESPONSE_UP	158	12	4.47212	2.68329	0.00182241	0.0439062	896;1030;2744;1028;388;1119;1543;226;2643;4885;3757;4128	community-contributed_Hallmark50	CDKN1C;MAOA;CYP1A1;NPTX2;RHOB;GLS;GCH1;CCND3;CHKA;CDKN2B;ALDOA;KCNH2
GO:0006007	glucose catabolic process	http://amigo.geneontology.org/amigo/term/GO:0006007	32	5	0.905746	5.52031	0.00190575	0.0455316	226;2023;2597;2645;5208	geneontology_Biological_Process	GCK;PFKFB2;ENO1;ALDOA;GAPDH
GO:0021522	spinal cord motor neuron differentiation	http://amigo.geneontology.org/amigo/term/GO:0021522	32	5	0.905746	5.52031	0.00190575	0.0455316	3670;4821;4825;5080;6659	geneontology_Biological_Process	NKX6-1;ISL1;SOX4;PAX6;NKX2-2
R-HSA-5663220	RHO GTPases Activate Formins	http://reactome.org/PathwayBrowser/#/R-HSA-5663220	138	11	3.90603	2.81616	0.00190334	0.0455316	10376;10381;347733;3688;388;5216;57405;5905;71;7846;84617	pathway_Reactome	SPC25;RHOB;TUBA1A;TUBB6;TUBB2B;ACTG1;ITGB1;PFN1;TUBA1B;RANGAP1;TUBB3
GO:0044262	cellular carbohydrate metabolic process	http://amigo.geneontology.org/amigo/term/GO:0044262	271	17	7.67054	2.21627	0.0019178	0.0456081	32;2645;2820;2992;3146;3481;3643;5028;5165;5208;5366;5507;8660;79660;80201;84002;84649	geneontology_Biological_Process	P2RY1;HKDC1;PPP1R3B;GCK;ACACB;PDK3;GYG1;GPD2;PFKFB2;PPP1R3C;IRS2;PMAIP1;B3GNT5;DGAT2;IGF2;INSR;HMGB1
GO:0098754	detoxification	http://amigo.geneontology.org/amigo/term/GO:0098754	118	10	3.33994	2.99407	0.00191956	0.0456081	2643;2877;2946;4494;4501;4502;5743;84293;94241;140809	geneontology_Biological_Process	PTGS2;MT2A;MT1F;GPX2;GCH1;MT1X;GSTM2;SRXN1;PRXL2A;TP53INP1
GO:0009743	response to carbohydrate	http://amigo.geneontology.org/amigo/term/GO:0009743	225	15	6.36853	2.35533	0.00193351	0.0458131	2030;2281;2645;3651;4821;4825;5165;5208;5743;5798;6659;8111;8660;114131;169026	geneontology_Biological_Process	NKX6-1;PDX1;PTGS2;FKBP1B;SLC30A8;UCN3;GPR68;GCK;SOX4;PDK3;SLC29A1;PFKFB2;NKX2-2;IRS2;PTPRN
R-HSA-1296071	Potassium Channels	http://reactome.org/PathwayBrowser/#/R-HSA-1296071	99	9	2.80215	3.21182	0.00196991	0.0465473	3741;3749;3757;3764;3773;3777;3786;83795;89822	pathway_Reactome	KCNA5;KCNQ3;KCNK16;KCNJ8;KCNC4;KCNJ16;KCNK17;KCNK3;KCNH2
GO:0050772	positive regulation of axonogenesis	http://amigo.geneontology.org/amigo/term/GO:0050772	81	8	2.29267	3.48938	0.0020512	0.0483352	2335;5361;7422;9423;10154;23499;51330;347733	geneontology_Biological_Process	NTN1;VEGFA;TUBB2B;PLXNC1;PLXNA1;MACF1;TNFRSF12A;FN1
GO:0110053	regulation of actin filament organization	http://amigo.geneontology.org/amigo/term/GO:0110053	250	16	7.07614	2.26112	0.00210539	0.0494767	3397;4233;5216;5295;5999;6422;6711;7111;7114;7168;7429;10602;23580;80206;85464;342184	geneontology_Biological_Process	TMOD1;RGS4;ID1;FHOD3;CDC42EP4;FMN1;SFRP1;MET;SPTBN1;PIK3R1;TMSB4X;SSH2;CDC42EP3;PFN1;VIL1;TPM1
hsa04066	HIF-1 signaling pathway	http://www.kegg.jp/kegg-bin/show_pathway?hsa04066+1026+2023+226+2597+3570+3643+5295+7422+80201	100	9	2.83046	3.1797	0.00211184	0.049493	1026;2023;226;2597;3570;3643;5295;7422;80201	pathway_KEGG	IL6R;HKDC1;CDKN1A;VEGFA;ENO1;PIK3R1;ALDOA;INSR;GAPDH
GO:0022804	active transmembrane transporter activity	http://amigo.geneontology.org/amigo/term/GO:0022804	346	20	9.79338	2.0422	0.00212381	0.0496384	476;481;486;489;491;2542;6520;6532;6533;6564;9194;9498;10057;51449;55089;81796;114134;220963;340024;387700	geneontology_Molecular_Function	SLC6A4;SLC38A4;SLCO5A1;SLC16A12;SLC16A9;SLC15A1;SLC16A7;ATP1B1;ATP2B2;FXYD2;SLC2A13;SLC6A6;SLC37A4;ATP1A1;SLC6A19;ABCC5;SLC3A2;ATP2A3;SLC4A8;PCYOX1
GO:0001822	kidney development	http://amigo.geneontology.org/amigo/term/GO:0001822	274	17	7.75545	2.19201	0.00215308	0.0496478	183;1028;2043;3398;3764;6422;6492;6659;6664;7422;7704;10252;25959;51301;56913;84623;342184	geneontology_Biological_Process	ZBTB16;EPHA4;GCNT4;CDKN1C;AGT;SOX4;SPRY1;KCNJ8;KIRREL3;SOX11;C1GALT1;FMN1;SIM1;VEGFA;SFRP1;KANK2;ID2
GO:0006109	regulation of carbohydrate metabolic process	http://amigo.geneontology.org/amigo/term/GO:0006109	161	12	4.55704	2.63329	0.00213457	0.0496478	32;2645;3146;3481;3643;5028;5165;5208;5366;8660;79660;84649	geneontology_Biological_Process	P2RY1;PPP1R3B;GCK;ACACB;PDK3;PFKFB2;IRS2;PMAIP1;DGAT2;IGF2;INSR;HMGB1
GO:0043153	entrainment of circadian clock by photoperiod	http://amigo.geneontology.org/amigo/term/GO:0043153	20	4	0.566091	7.066	0.00214209	0.0496478	1408;3398;8553;9099	geneontology_Biological_Process	USP2;CRY2;BHLHE40;ID2
GO:0045670	regulation of osteoclast differentiation	http://amigo.geneontology.org/amigo/term/GO:0045670	64	7	1.81149	3.86422	0.00215157	0.0496478	5295;6422;7071;8111;9935;84293;169200	geneontology_Biological_Process	GPR68;KLF10;TMEM64;SFRP1;PIK3R1;PRXL2A;MAFB
GO:0050710	negative regulation of cytokine secretion	http://amigo.geneontology.org/amigo/term/GO:0050710	64	7	1.81149	3.86422	0.00215157	0.0496478	2335;4345;7114;23208;27242;55024;284297	geneontology_Biological_Process	BANK1;TNFRSF21;SSC5D;FN1;TMSB4X;SYT11;CD200
GO:0044389	ubiquitin-like protein ligase binding	http://amigo.geneontology.org/amigo/term/GO:0044389	298	18	8.43476	2.13403	0.00216817	0.0498621	71;1026;1152;3716;3757;4281;5080;5567;5798;5905;9099;10376;22926;23208;57142;83666;151636;203068	geneontology_Molecular_Function	PARP9;USP2;DTX3L;CDKN1A;PAX6;ATF6;PRKACB;MID1;JAK1;CKB;ACTG1;TUBB;SYT11;KCNH2;TUBA1B;RANGAP1;RTN4;PTPRN

## Sheet: EndoC-only_DEgenes
geneSet	description	link	size	overlap	expect	enrichmentRatio	pValue	FDR	overlapId	database	userId
GO:0006983	ER overload response	http://amigo.geneontology.org/amigo/term/GO:0006983	11	7	1.35628	5.16116	9.00313e-05	0.00374286	2932;3309;7466;9451;10018;55829;57003	geneontology_Biological_Process	HSPA5;BCL2L11;EIF2AK3;WFS1;SELENOS;CCDC47;GSK3B
R-HSA-2514853	Condensation of Prometaphase Chromosomes	http://reactome.org/PathwayBrowser/#/R-HSA-2514853	11	7	1.35628	5.16116	9.00313e-05	0.00374286	10592;1459;23397;64151;891;9133;983	pathway_Reactome	SMC2;NCAPG;CDK1;CCNB2;NCAPH;CSNK2A2;CCNB1
GO:0046710	GDP metabolic process	http://amigo.geneontology.org/amigo/term/GO:0046710	10	6	1.23299	4.86624	0.000470478	0.0115803	1739;1740;2987;4354;8573;9414	geneontology_Biological_Process	MPP1;DLG2;CASK;GUK1;TJP2;DLG1
GO:0090110	cargo loading into COPII-coated vesicle	http://amigo.geneontology.org/amigo/term/GO:0090110	14	8	1.72618	4.63451	7.94438e-05	0.00352214	5861;6396;9632;9871;10802;22872;56681;375056	geneontology_Biological_Process	SEC13;SEC24A;SEC31A;RAB1A;SAR1A;SEC24D;MIA3;SEC24C
GO:0035404	histone-serine phosphorylation	http://amigo.geneontology.org/amigo/term/GO:0035404	11	6	1.35628	4.42385	0.000927013	0.0188493	891;5563;6790;7443;8986;9212	geneontology_Biological_Process	AURKB;PRKAA2;RPS6KA4;VRK1;AURKA;CCNB1
GO:0000185	activation of MAPKKK activity	http://amigo.geneontology.org/amigo/term/GO:0000185	11	6	1.35628	4.42385	0.000927013	0.0188493	1647;4616;5871;10912;11183;153090	geneontology_Biological_Process	GADD45B;DAB2IP;GADD45A;GADD45G;MAP4K2;MAP4K5
GO:0006596	polyamine biosynthetic process	http://amigo.geneontology.org/amigo/term/GO:0006596	13	7	1.60288	4.36713	0.000373634	0.00965053	262;4953;6303;6611;6723;54498;79814	geneontology_Biological_Process	SMOX;SAT1;AGMAT;SRM;ODC1;AMD1;SMS
GO:0099558	maintenance of synapse structure	http://amigo.geneontology.org/amigo/term/GO:0099558	15	8	1.84948	4.32554	0.000151813	0.00538668	382;1488;1639;1739;1740;10882;26059;27445	geneontology_Biological_Process	ERC2;C1QL1;DLG2;PCLO;CTBP2;DLG1;ARF6;DCTN1
GO:0006595	polyamine metabolic process	http://amigo.geneontology.org/amigo/term/GO:0006595	16	8	1.97278	4.0552	0.000270823	0.0078111	262;4953;6303;6611;6723;54498;79814;112483	geneontology_Biological_Process	SMOX;SAT1;AGMAT;SRM;ODC1;SAT2;AMD1;SMS
GO:0034616	response to laminar fluid shear stress	http://amigo.geneontology.org/amigo/term/GO:0034616	14	7	1.72618	4.0552	0.000667824	0.0147281	19;2113;4091;4780;5598;8754;9314	geneontology_Biological_Process	KLF4;SMAD6;ABCA1;MAPK7;ETS1;NFE2L2;ADAM9
GO:0035278	miRNA mediated inhibition of translation	http://amigo.geneontology.org/amigo/term/GO:0035278	14	7	1.72618	4.0552	0.000667824	0.0147281	1981;6774;7538;23112;57690;192669;192670	geneontology_Biological_Process	ZFP36;TNRC6C;AGO4;STAT3;TNRC6B;EIF4G1;AGO3
GO:0040033	negative regulation of translation, ncRNA-mediated	http://amigo.geneontology.org/amigo/term/GO:0040033	14	7	1.72618	4.0552	0.000667824	0.0147281	1981;6774;7538;23112;57690;192669;192670	geneontology_Biological_Process	ZFP36;TNRC6C;AGO4;STAT3;TNRC6B;EIF4G1;AGO3
GO:0045974	regulation of translation, ncRNA-mediated	http://amigo.geneontology.org/amigo/term/GO:0045974	14	7	1.72618	4.0552	0.000667824	0.0147281	1981;6774;7538;23112;57690;192669;192670	geneontology_Biological_Process	ZFP36;TNRC6C;AGO4;STAT3;TNRC6B;EIF4G1;AGO3
R-HSA-4641265	Repression of WNT target genes	http://reactome.org/PathwayBrowser/#/R-HSA-4641265	12	6	1.47958	4.0552	0.00166102	0.0278488	1488;3065;6932;7089;7090;7091	pathway_Reactome	TLE3;TCF7;TLE4;TLE2;CTBP2;HDAC1
GO:0097091	synaptic vesicle clustering	http://amigo.geneontology.org/amigo/term/GO:0097091	15	7	1.84948	3.78485	0.00111933	0.0215861	1499;6853;9024;22871;27253;27445;84446	geneontology_Biological_Process	NLGN1;BRSK1;SYN1;PCLO;PCDH17;CTNNB1;BRSK2
GO:0046037	GMP metabolic process	http://amigo.geneontology.org/amigo/term/GO:0046037	15	7	1.84948	3.78485	0.00111933	0.0215861	1739;1740;2987;3614;4354;8573;9414	geneontology_Biological_Process	MPP1;DLG2;IMPDH1;CASK;GUK1;TJP2;DLG1
GO:0042159	lipoprotein catabolic process	http://amigo.geneontology.org/amigo/term/GO:0042159	13	6	1.60288	3.74326	0.00276449	0.0388519	338;3949;5538;10434;84945;147111	geneontology_Biological_Process	NOTUM;APOB;ABHD13;LYPLA1;LDLR;PPT1
GO:0098703	calcium ion import across plasma membrane	http://amigo.geneontology.org/amigo/term/GO:0098703	13	6	1.60288	3.74326	0.00276449	0.0388519	781;2534;5621;6547;7226;728215	geneontology_Biological_Process	SLC8A3;CACNA2D1;FAM155A;TRPM2;PRNP;FYN
GO:1902656	calcium ion import into cytosol	http://amigo.geneontology.org/amigo/term/GO:1902656	13	6	1.60288	3.74326	0.00276449	0.0388519	781;2534;5621;6547;7226;728215	geneontology_Biological_Process	SLC8A3;CACNA2D1;FAM155A;TRPM2;PRNP;FYN
GO:0060716	labyrinthine layer blood vessel development	http://amigo.geneontology.org/amigo/term/GO:0060716	20	9	2.46597	3.64968	0.000303067	0.00830153	207;3516;7855;9394;10959;22846;50814;79805;79893	geneontology_Biological_Process	VASH2;VASH1;FZD5;NSDHL;AKT1;TMED2;GGNBP2;HS6ST1;RBPJ
R-HSA-381070	IRE1alpha activates chaperones	http://reactome.org/PathwayBrowser/#/R-HSA-381070	59	26	7.27462	3.57407	1.31407e-09	4.96897e-07	10113;10130;10525;10952;10954;11015;1200;1639;2081;22872;23480;2673;27230;29927;3068;3309;4189;51726;56005;5611;58477;64061;6745;7466;9570;9820	pathway_Reactome	KDELR3;ERN1;DNAJC3;DNAJB9;HSPA5;PDIA5;SRPRB;TSPYL2;PDIA6;MYDGF;HYOU1;SEC31A;SSR1;SEC61A1;SERP1;GFPT1;DNAJB11;SEC61G;GOSR2;WFS1;TPP1;SEC61B;PREB;HDGF;CUL7;DCTN1
GO:0035459	cargo loading into vesicle	http://amigo.geneontology.org/amigo/term/GO:0035459	25	11	3.08246	3.56857	8.29166e-05	0.00358375	5861;6396;9632;9871;10802;10959;10972;22872;56681;63971;375056	geneontology_Biological_Process	KIF13A;SEC13;SEC24A;SEC31A;RAB1A;SAR1A;TMED2;SEC24D;MIA3;TMED10;SEC24C
R-HSA-983170	Antigen Presentation: Folding, assembly and peptide loading of class I MHC	http://reactome.org/PathwayBrowser/#/R-HSA-983170	25	11	3.08246	3.56857	8.29166e-05	0.00358375	10134;10802;22872;2923;3309;51128;6396;811;821;9632;9871	pathway_Reactome	HSPA5;SEC13;SEC24A;SEC31A;CANX;BCAP31;CALR;SEC24D;PDIA3;SAR1B;SEC24C
GO:0051787	misfolded protein binding	http://amigo.geneontology.org/amigo/term/GO:0051787	21	9	2.58927	3.47588	0.000472584	0.0115803	1191;3303;3309;3313;4189;5611;7917;10013;23753	geneontology_Molecular_Function	SDF2L1;DNAJC3;DNAJB9;HSPA5;CLU;HDAC6;HSPA1A;BAG6;HSPA9
R-HSA-5694530	Cargo concentration in the ER	http://reactome.org/PathwayBrowser/#/R-HSA-5694530	33	14	4.06885	3.44077	1.49052e-05	0.00115495	10113;10802;10959;10960;10972;375056;3998;51128;5265;90411;9554;9570;9632;9871	pathway_Reactome	SERPINA1;SEC24A;LMAN1;TMED2;SEC24D;GOSR2;SAR1B;MIA3;MCFD2;TMED10;LMAN2;PREB;SEC22B;SEC24C
GO:0003177	pulmonary valve development	http://amigo.geneontology.org/amigo/term/GO:0003177	19	8	2.34267	3.4149	0.00113009	0.0216228	3516;4091;4853;6091;6092;7132;9353;64220	geneontology_Biological_Process	SMAD6;SLIT2;NOTCH2;TNFRSF1A;ROBO2;ROBO1;STRA6;RBPJ
P00007	Axon guidance mediated by semaphorins	http://www.pantherdb.org/pathway/pathwayDiagram.jsp?catAccession=P00007	19	8	2.34267	3.4149	0.00113009	0.0216228	2534;5880;2444;387;1400;10371;1808;10507	pathway_Panther	RAC2;SEMA4D;DPYSL2;SEMA3A;FYN;FRK;CRMP1;RHOA
R-HSA-381038	XBP1(S) activates chaperone genes	http://reactome.org/PathwayBrowser/#/R-HSA-381038	57	24	7.02802	3.4149	1.69575e-08	3.94194e-06	10113;10130;10525;10952;10954;11015;1200;1639;22872;23480;2673;27230;29927;3068;4189;51726;56005;5611;58477;64061;6745;7466;9570;9820	pathway_Reactome	KDELR3;DNAJC3;DNAJB9;PDIA5;SRPRB;TSPYL2;PDIA6;MYDGF;HYOU1;SEC31A;SSR1;SEC61A1;SERP1;GFPT1;DNAJB11;SEC61G;GOSR2;WFS1;TPP1;SEC61B;PREB;HDGF;CUL7;DCTN1
GO:0043555	regulation of translation in response to stress	http://amigo.geneontology.org/amigo/term/GO:0043555	17	7	2.09608	3.33957	0.00270532	0.0388455	1965;4869;5611;6195;8440;9451;83667	geneontology_Biological_Process	RPS6KA1;NCK2;DNAJC3;SESN2;EIF2S1;EIF2AK3;NPM1
GO:0051782	negative regulation of cell division	http://amigo.geneontology.org/amigo/term/GO:0051782	17	7	2.09608	3.33957	0.00270532	0.0388455	641;4609;5727;9212;23594;27152;259266	geneontology_Biological_Process	MYC;AURKB;INTU;BLM;ORC6;PTCH1;ASPM
GO:0034975	protein folding in endoplasmic reticulum	http://amigo.geneontology.org/amigo/term/GO:0034975	17	7	2.09608	3.33957	0.00270532	0.0388455	811;821;2923;3309;5611;7184;30001	geneontology_Biological_Process	DNAJC3;HSPA5;HSP90B1;CANX;CALR;PDIA3;ERO1A
R-HSA-9022692	Regulation of MECP2 expression and activity	http://reactome.org/PathwayBrowser/#/R-HSA-9022692	30	12	3.69896	3.24416	0.000121273	0.00458327	192669;192670;23112;28996;3065;57690;6907;801;816;817;9212;9612	pathway_Reactome	CAMK2D;TNRC6C;AURKB;CAMK2B;AGO4;NCOR2;TBL1X;CALM1;TNRC6B;HIPK2;AGO3;HDAC1
R-HSA-69273	Cyclin A/B1/B2 associated events during G2/M transition	http://reactome.org/PathwayBrowser/#/R-HSA-69273	25	10	3.08246	3.24416	0.000447805	0.0112291	2305;28227;5519;5520;890;8900;891;9133;983;995	pathway_Reactome	CCNA1;PPP2R3B;CDC25C;FOXM1;CCNA2;CDK1;CCNB2;PPP2R1B;CCNB1;PPP2R2A
GO:0042401	cellular biogenic amine biosynthetic process	http://amigo.geneontology.org/amigo/term/GO:0042401	20	8	2.46597	3.24416	0.00168144	0.0281364	262;1644;4953;6303;6611;6723;54498;79814	geneontology_Biological_Process	SMOX;SAT1;DDC;AGMAT;SRM;ODC1;AMD1;SMS
GO:0036498	IRE1-mediated unfolded protein response	http://amigo.geneontology.org/amigo/term/GO:0036498	63	25	7.76781	3.21841	3.59508e-08	7.54178e-06	1200;1639;2081;2673;3068;3309;4189;5611;6745;7466;9570;9820;10018;10113;10130;10525;10954;11015;22872;27230;51726;56005;58477;64061;153090	geneontology_Biological_Process	KDELR3;ERN1;DAB2IP;DNAJC3;DNAJB9;HSPA5;PDIA5;SRPRB;TSPYL2;PDIA6;MYDGF;HYOU1;BCL2L11;SEC31A;SSR1;SERP1;GFPT1;DNAJB11;GOSR2;WFS1;TPP1;PREB;HDGF;CUL7;DCTN1
GO:0030970	retrograde protein transport, ER to cytosol	http://amigo.geneontology.org/amigo/term/GO:0030970	28	11	3.45236	3.18623	0.000280735	0.00784081	6400;7184;9024;9709;10134;10952;51009;55432;55829;81502;91319	geneontology_Biological_Process	DERL3;HERPUD1;HSP90B1;HM13;BCAP31;SELENOS;YOD1;SEC61B;BRSK2;DERL2;SEL1L
GO:1903513	endoplasmic reticulum to cytosol transport	http://amigo.geneontology.org/amigo/term/GO:1903513	28	11	3.45236	3.18623	0.000280735	0.00784081	6400;7184;9024;9709;10134;10952;51009;55432;55829;81502;91319	geneontology_Biological_Process	DERL3;HERPUD1;HSP90B1;HM13;BCAP31;SELENOS;YOD1;SEC61B;BRSK2;DERL2;SEL1L
GO:0002082	regulation of oxidative phosphorylation	http://amigo.geneontology.org/amigo/term/GO:0002082	23	9	2.83587	3.17363	0.00104377	0.0203571	387;891;983;6622;9167;10105;11315;51085;84300	geneontology_Biological_Process	SNCA;PPIF;MLXIPL;CDK1;PARK7;CCNB1;UQCC2;COX7A2L;RHOA
GO:0043931	ossification involved in bone maturation	http://amigo.geneontology.org/amigo/term/GO:0043931	18	7	2.21937	3.15404	0.0039604	0.0491536	387;650;8642;10507;64131;79633;359845	geneontology_Biological_Process	BMP2;XYLT1;FAT4;DCHS1;RFLNB;SEMA4D;RHOA
GO:0060674	placenta blood vessel development	http://amigo.geneontology.org/amigo/term/GO:0060674	31	12	3.82226	3.13951	0.000175787	0.00581517	207;3516;3696;5310;7855;8289;9394;10959;22846;50814;79805;79893	geneontology_Biological_Process	VASH2;ITGB8;VASH1;FZD5;NSDHL;AKT1;TMED2;ARID1A;GGNBP2;HS6ST1;RBPJ;PKD1
GO:0032506	cytokinetic process	http://amigo.geneontology.org/amigo/term/GO:0032506	39	15	4.80865	3.11938	3.03484e-05	0.00185125	375;387;1894;6242;9212;9493;9585;10112;25978;54443;55165;112574;116840;200942;257364	geneontology_Biological_Process	SNX33;CHMP2B;AURKB;KIF23;ANLN;SNX18;CEP55;KIF20A;ECT2;KIF20B;KLHDC8B;CNTROB;RTKN;ARF1;RHOA
GO:0032527	protein exit from endoplasmic reticulum	http://amigo.geneontology.org/amigo/term/GO:0032527	47	18	5.79503	3.10611	5.32069e-06	0.000502893	3998;6396;6400;6836;7184;9024;9709;10113;10134;10952;51009;51128;54732;55432;55829;56681;81502;91319	geneontology_Biological_Process	DERL3;HERPUD1;HSP90B1;SEC13;LMAN1;TMED9;HM13;BCAP31;SAR1A;SELENOS;YOD1;SAR1B;SEC61B;BRSK2;DERL2;PREB;SEL1L;SURF4
GO:0009309	amine biosynthetic process	http://amigo.geneontology.org/amigo/term/GO:0009309	21	8	2.58927	3.08967	0.00242536	0.035477	262;1644;4953;6303;6611;6723;54498;79814	geneontology_Biological_Process	SMOX;SAT1;DDC;AGMAT;SRM;ODC1;AMD1;SMS
GO:1902003	regulation of amyloid-beta formation	http://amigo.geneontology.org/amigo/term/GO:1902003	21	8	2.58927	3.08967	0.00242536	0.035477	836;1191;5621;9001;9475;10418;10972;54103	geneontology_Biological_Process	SPON1;HAP1;GSAP;CLU;PRNP;CASP3;TMED10;ROCK2
GO:0051383	kinetochore organization	http://amigo.geneontology.org/amigo/term/GO:0051383	21	8	2.58927	3.08967	0.00242536	0.035477	1058;10403;10592;23126;55839;64946;83540;201254	geneontology_Biological_Process	SMC2;NUF2;CENPA;NDC80;CENPN;CENPH;CENPX;POGZ
P04386	Histamine H2 receptor mediated signaling pathway	http://www.pantherdb.org/pathway/pathwayDiagram.jsp?catAccession=P04386	24	9	2.95917	3.0414	0.00148892	0.0259804	5577;2786;2790;5613;54331;2782;108;59345;55970	pathway_Panther	ADCY2;PRKAR2B;GNB4;GNG12;PRKX;GNG4;GNG10;GNG2;GNB1
GO:1903573	negative regulation of response to endoplasmic reticulum stress	http://amigo.geneontology.org/amigo/term/GO:1903573	43	16	5.30184	3.01782	2.69343e-05	0.00171602	1191;3303;3309;4102;4189;5611;7466;8440;9709;10399;10525;11315;51009;55432;55829;91319	geneontology_Biological_Process	DERL3;NCK2;DNAJC3;DNAJB9;HSPA5;HERPUD1;HYOU1;CLU;PARK7;HSPA1A;WFS1;SELENOS;YOD1;DERL2;MAGEA3;RACK1
HALLMARK_UNFOLDED_PROTEIN_RESPONSE	unfolded protein response; ER stress	http://www.broadinstitute.org/gsea/msigdb/cards/HALLMARK_UNFOLDED_PROTEIN_RESPONSE	113	42	13.9327	3.01448	1.14331e-11	1.4048e-08	9709;7184;3309;56915;7466;58477;4189;64061;4800;811;5611;10525;10528;10130;10113;22872;9570;27230;55651;1639;6745;9451;10797;9221;2081;1973;1965;79094;10954;64859;5832;54541;3313;9775;30001;1054;11015;60559;4869;1163;1981;7280	community-contributed_Hallmark50	KDELR3;ERN1;CHAC1;NABP1;TUBB2A;DNAJC3;DDIT4;DNAJB9;HSPA5;PDIA5;SRPRB;TSPYL2;PDIA6;EXOSC5;MTHFD2;HERPUD1;HSP90B1;SPCS3;NFYA;HYOU1;NOLC1;ALDH18A1;SEC31A;SSR1;CKS1B;SERP1;EIF2S1;NHP2;CALR;EIF2AK3;GOSR2;WFS1;NOP56;CEBPG;HSPA9;ERO1A;EIF4G1;EIF4A3;EIF4A1;PREB;DCTN1;NPM1
R-HSA-6811434	COPI-dependent Golgi-to-ER retrograde traffic	http://reactome.org/PathwayBrowser/#/R-HSA-6811434	97	36	11.96	3.01004	3.49524e-10	1.97004e-07	10112;10959;10972;11004;11014;11015;113220;124602;1314;1315;146909;22820;23423;24137;26153;26286;372;375;378;3797;3833;3835;51014;54732;56992;5861;6836;7280;81027;81930;8774;9276;9371;9493;9554;9585	pathway_Reactome	KDELR3;KIF26A;KIF19;TUBB1;TUBB2A;KIF12;KIF18B;KIF23;KIF2C;KIFC1;KIF15;NAPG;TMED3;TMED7;KIF4A;KDELR2;KIF20A;COPG1;KIF22;KIF20B;KIF18A;KIF3C;TMED9;ARF4;RAB1A;COPB2;TMED2;COPA;KIF3B;COPB1;ARFGAP3;TMED10;ARF1;SEC22B;ARCN1;SURF4
GO:0018279	protein N-linked glycosylation via asparagine	http://amigo.geneontology.org/amigo/term/GO:0018279	27	10	3.32906	3.00385	0.000916153	0.0188063	1650;3703;4245;4249;6184;6185;6480;58505;91319;201595	geneontology_Biological_Process	DERL3;MGAT5;ST6GAL1;RPN1;OSTC;RPN2;MGAT1;STT3A;DDOST;STT3B
R-HSA-1538133	G0 and Early G1	http://reactome.org/PathwayBrowser/#/R-HSA-1538133	27	10	3.32906	3.00385	0.000916153	0.0188063	3065;4609;5111;7153;890;8900;898;9134;983;990	pathway_Reactome	MYC;CCNA1;CCNE2;CCNE1;CDC6;CCNA2;CDK1;TOP2A;PCNA;HDAC1
R-HSA-111996	Ca-dependent events	http://reactome.org/PathwayBrowser/#/R-HSA-111996	30	11	3.69896	2.97381	0.000564902	0.0131673	107;108;114;115;5136;5137;5321;5577;5578;5580;801	pathway_Reactome	ADCY8;ADCY2;PLA2G4A;PDE1C;PRKAR2B;PRKCA;PDE1A;ADCY1;PRKCD;ADCY9;CALM1
GO:0034405	response to fluid shear stress	http://amigo.geneontology.org/amigo/term/GO:0034405	33	12	4.06885	2.94923	0.000348973	0.00920709	19;207;2113;2185;4091;4780;5310;5598;8754;9314;9788;10370	geneontology_Biological_Process	KLF4;SMAD6;ABCA1;PTK2B;MAPK7;CITED2;ETS1;MTSS1;AKT1;NFE2L2;ADAM9;PKD1
R-HSA-163359	Glucagon signaling in metabolic regulation	http://reactome.org/PathwayBrowser/#/R-HSA-163359	33	12	4.06885	2.94923	0.000348973	0.00920709	107;108;114;115;2778;2782;2786;2790;54331;5577;55970;59345	pathway_Reactome	ADCY8;ADCY2;PRKAR2B;ADCY1;GNB4;GNG12;GNG4;ADCY9;GNAS;GNG10;GNG2;GNB1
GO:0045943	positive regulation of transcription by RNA polymerase I	http://amigo.geneontology.org/amigo/term/GO:0045943	22	8	2.71257	2.94923	0.00340399	0.0448825	2064;2475;4691;6597;9451;23133;23160;387496	geneontology_Biological_Process	RASL11A;ERBB2;WDR43;PHF8;NCL;EIF2AK3;SMARCA4;MTOR
GO:0048026	positive regulation of mRNA splicing, via spliceosome	http://amigo.geneontology.org/amigo/term/GO:0048026	22	8	2.71257	2.94923	0.00340399	0.0448825	4686;4928;5935;6434;9588;11189;26528;27316	geneontology_Biological_Process	CELF3;DAZAP1;RBM3;PRDX6;NCBP1;RBMX;TRA2B;NUP98
R-HSA-442982	Ras activation upon Ca2+ influx through NMDA receptor	http://reactome.org/PathwayBrowser/#/R-HSA-442982	22	8	2.71257	2.94923	0.00340399	0.0448825	1739;1740;2903;3265;4747;801;816;817	pathway_Reactome	GRIN2A;NEFL;DLG2;CAMK2D;CAMK2B;HRAS;CALM1;DLG1
GO:0033120	positive regulation of RNA splicing	http://amigo.geneontology.org/amigo/term/GO:0033120	36	13	4.43875	2.92875	0.00021594	0.00665699	2081;3303;4686;4928;5430;5935;6426;6434;9588;11189;22927;26528;27316	geneontology_Biological_Process	ERN1;CELF3;HABP4;HSPA1A;DAZAP1;RBM3;POLR2A;PRDX6;NCBP1;SRSF1;RBMX;TRA2B;NUP98
R-HSA-381119	Unfolded Protein Response (UPR)	http://reactome.org/PathwayBrowser/#/R-HSA-381119	97	35	11.96	2.92643	1.48012e-09	5.3044e-07	10113;10130;10525;10952;10954;11015;1200;1639;1965;2081;22872;22894;23480;2673;27230;29927;3068;3309;4189;4800;51726;56005;5611;56915;58477;64061;64764;6745;7184;7466;811;9451;9570;9709;9820	pathway_Reactome	KDELR3;ERN1;CREB3L2;DNAJC3;DNAJB9;HSPA5;PDIA5;SRPRB;TSPYL2;PDIA6;MYDGF;EXOSC5;HERPUD1;HSP90B1;NFYA;HYOU1;SEC31A;SSR1;SEC61A1;SERP1;EIF2S1;GFPT1;DNAJB11;SEC61G;CALR;EIF2AK3;GOSR2;WFS1;TPP1;SEC61B;DIS3;PREB;HDGF;CUL7;DCTN1
hsa05110	Vibrio cholerae infection	http://www.kegg.jp/kegg-bin/show_pathway?hsa05110+10312+10952+11014+11015+115+155066+23480+2778+29927+30001+375+525+5335+5336+5578+60+9414+9601	50	18	6.16493	2.91974	1.45926e-05	0.00115148	10312;10952;11014;11015;115;155066;23480;2778;29927;30001;375;525;5335;5336;5578;60;9414;9601	pathway_KEGG	KDELR3;TCIRG1;PLCG2;PRKCA;ATP6V1B1;PDIA4;KDELR2;SEC61A1;ADCY9;PLCG1;SEC61G;GNAS;SEC61B;TJP2;ACTB;ARF1;ERO1A;ATP6V0E2
GO:0018196	peptidyl-asparagine modification	http://amigo.geneontology.org/amigo/term/GO:0018196	28	10	3.45236	2.89657	0.00126916	0.0234754	1650;3703;4245;4249;6184;6185;6480;58505;91319;201595	geneontology_Biological_Process	DERL3;MGAT5;ST6GAL1;RPN1;OSTC;RPN2;MGAT1;STT3A;DDOST;STT3B
R-HSA-111933	Calmodulin induced events	http://reactome.org/PathwayBrowser/#/R-HSA-111933	28	10	3.45236	2.89657	0.00126916	0.0234754	107;108;114;115;5136;5137;5577;5578;5580;801	pathway_Reactome	ADCY8;ADCY2;PDE1C;PRKAR2B;PRKCA;PDE1A;ADCY1;PRKCD;ADCY9;CALM1
R-HSA-111997	CaM pathway	http://reactome.org/PathwayBrowser/#/R-HSA-111997	28	10	3.45236	2.89657	0.00126916	0.0234754	107;108;114;115;5136;5137;5577;5578;5580;801	pathway_Reactome	ADCY8;ADCY2;PDE1C;PRKAR2B;PRKCA;PDE1A;ADCY1;PRKCD;ADCY9;CALM1
hsa00512	Mucin type O-glycan biosynthesis	http://www.kegg.jp/kegg-bin/show_pathway?hsa00512+114805+2589+2590+2591+2650+51809+57452+6482+79695+9245+9334	31	11	3.82226	2.87788	0.000778915	0.0165642	114805;2589;2590;2591;2650;51809;57452;6482;79695;9245;9334	pathway_KEGG	GALNT7;GALNT16;ST3GAL1;GALNT12;GALNT2;GALNT13;GALNT3;GCNT3;GCNT1;B4GALT5;GALNT1
GO:0005790	smooth endoplasmic reticulum	http://amigo.geneontology.org/amigo/term/GO:0005790	34	12	4.19215	2.86249	0.000479319	0.011613	338;811;821;3309;3759;5332;5479;5611;10525;10549;10841;10857	geneontology_Cellular_Component	FTCD;KCNJ2;DNAJC3;HSPA5;PPIB;PRDX4;HYOU1;PGRMC1;APOB;CANX;CALR;PLCB4
R-HSA-1489509	DAG and IP3 signaling	http://reactome.org/PathwayBrowser/#/R-HSA-1489509	34	12	4.19215	2.86249	0.000479319	0.011613	107;108;114;115;3710;5136;5137;5335;5577;5578;5580;801	pathway_Reactome	ADCY8;ADCY2;PDE1C;PRKAR2B;PRKCA;PDE1A;ADCY1;ITPR3;PRKCD;ADCY9;PLCG1;CALM1
GO:0031145	anaphase-promoting complex-dependent catabolic process	http://amigo.geneontology.org/amigo/term/GO:0031145	37	13	4.56205	2.8496	0.00029563	0.0081237	701;891;983;991;4085;6233;6790;7311;7324;9212;11065;27338;51433	geneontology_Biological_Process	AURKB;CDC20;UBE2S;RPS27A;BUB1B;UBE2E1;CDK1;UBE2C;AURKA;CCNB1;MAD2L1;ANAPC5;UBA52
R-HSA-438064	Post NMDA receptor activation events	http://reactome.org/PathwayBrowser/#/R-HSA-438064	40	14	4.93194	2.83864	0.000182694	0.00590733	107;114;1739;1740;27330;2903;3265;4747;6195;673;801;816;817;84254	pathway_Reactome	GRIN2A;ADCY8;NEFL;RPS6KA1;CAMKK1;ADCY1;DLG2;CAMK2D;CAMK2B;RPS6KA6;HRAS;CALM1;DLG1;BRAF
GO:0030968	endoplasmic reticulum unfolded protein response	http://amigo.geneontology.org/amigo/term/GO:0030968	115	40	14.1793	2.82101	3.66476e-10	1.97004e-07	811;1200;1639;1965;2081;2673;3068;3309;4189;4780;5611;6745;7184;7466;8440;9451;9570;9709;9820;10018;10113;10130;10399;10525;10954;11015;22872;26608;27230;30001;51009;51726;55432;55829;56005;58477;64061;64764;91319;153090	geneontology_Biological_Process	KDELR3;ERN1;DERL3;DAB2IP;CREB3L2;NCK2;DNAJC3;DNAJB9;HSPA5;PDIA5;SRPRB;TSPYL2;PDIA6;MYDGF;HERPUD1;HSP90B1;TBL2;HYOU1;BCL2L11;SEC31A;SSR1;SERP1;EIF2S1;GFPT1;DNAJB11;CALR;EIF2AK3;GOSR2;WFS1;SELENOS;TPP1;YOD1;NFE2L2;DERL2;ERO1A;PREB;HDGF;CUL7;DCTN1;RACK1
GO:0033137	negative regulation of peptidyl-serine phosphorylation	http://amigo.geneontology.org/amigo/term/GO:0033137	26	9	3.20576	2.80744	0.00282987	0.0393298	1756;2039;5144;8440;10399;51085;54541;79893;154043	geneontology_Biological_Process	DMD;NCK2;CNKSR3;DDIT4;MLXIPL;PDE4D;GGNBP2;DMTN;RACK1
GO:0070971	endoplasmic reticulum exit site	http://amigo.geneontology.org/amigo/term/GO:0070971	26	9	3.20576	2.80744	0.00282987	0.0393298	338;10113;10342;22872;50999;51128;56681;81555;375056	geneontology_Cellular_Component	SEC31A;APOB;SAR1A;TFG;TMED5;SAR1B;YIPF5;MIA3;PREB
R-HSA-5693554	Resolution of D-loop Structures through Synthesis-Dependent Strand Annealing (SDSA)	http://reactome.org/PathwayBrowser/#/R-HSA-5693554	26	9	3.20576	2.80744	0.00282987	0.0393298	4683;472;580;5932;641;675;7516;80010;9156	pathway_Reactome	RBBP8;EXO1;BARD1;BLM;RMI1;XRCC2;NBN;BRCA2;ATM
GO:1902175	regulation of oxidative stress-induced intrinsic apoptotic signaling pathway	http://amigo.geneontology.org/amigo/term/GO:1902175	29	10	3.57566	2.79669	0.00172544	0.0286386	207;2876;4170;4780;4841;5034;5598;6647;6648;11315	geneontology_Biological_Process	MAPK7;P4HB;AKT1;PARK7;NFE2L2;GPX1;SOD1;SOD2;MCL1;NONO
GO:1902895	positive regulation of pri-miRNA transcription by RNA polymerase II	http://amigo.geneontology.org/amigo/term/GO:1902895	29	10	3.57566	2.79669	0.00172544	0.0286386	650;657;688;3725;4088;4091;6597;6774;7003;26354	geneontology_Biological_Process	SMAD6;SMAD3;BMP2;KLF5;GNL3;TEAD1;JUN;STAT3;SMARCA4;BMPR1A
R-HSA-4086398	Ca2+ pathway	http://reactome.org/PathwayBrowser/#/R-HSA-4086398	61	21	7.52121	2.7921	6.528e-06	0.000583121	1499;192669;192670;23112;2782;2786;2790;3710;54331;5530;5578;5592;5593;55970;57690;59345;6932;7474;7855;801;8322	pathway_Reactome	TCF7;PRKG2;PPP3CA;PRKG1;FZD4;PRKCA;ITPR3;GNB4;GNG12;TNRC6C;FZD5;WNT5A;AGO4;GNG4;GNG10;CTNNB1;GNG2;CALM1;TNRC6B;AGO3;GNB1
R-HSA-451326	Activation of kainate receptors upon glutamate binding	http://reactome.org/PathwayBrowser/#/R-HSA-451326	32	11	3.94555	2.78795	0.00105601	0.0205029	1739;2782;2786;2790;2898;2899;54331;55970;59345;801;83988	pathway_Reactome	GRIK3;GNB4;GNG12;GRIK2;GNG4;NCALD;GNG10;GNG2;CALM1;DLG1;GNB1
R-HSA-442742	CREB phosphorylation through the activation of Ras	http://reactome.org/PathwayBrowser/#/R-HSA-442742	32	11	3.94555	2.78795	0.00105601	0.0205029	1739;1740;27330;2903;3265;4747;6195;673;801;816;817	pathway_Reactome	GRIN2A;NEFL;RPS6KA1;DLG2;CAMK2D;CAMK2B;RPS6KA6;HRAS;CALM1;DLG1;BRAF
GO:0007223	Wnt signaling pathway, calcium modulating pathway	http://amigo.geneontology.org/amigo/term/GO:0007223	35	12	4.31545	2.78071	0.000648333	0.014636	801;1499;2782;5530;7474;7855;8322;23112;54331;57690;192669;192670	geneontology_Biological_Process	PPP3CA;FZD4;TNRC6C;FZD5;WNT5A;AGO4;CTNNB1;GNG2;CALM1;TNRC6B;AGO3;GNB1
GO:0009395	phospholipid catabolic process	http://amigo.geneontology.org/amigo/term/GO:0009395	38	13	4.68535	2.77461	0.000399087	0.0102464	3417;3949;3990;5321;5335;5336;5580;9388;9588;10924;55512;222236;255189	geneontology_Biological_Process	PLA2G4F;PLCG2;PLA2G4A;LIPG;SMPD3;PRKCD;SMPDL3A;LIPC;PLCG1;NAPEPLD;PRDX6;LDLR;IDH1
R-HSA-442755	Activation of NMDA receptors and postsynaptic events	http://reactome.org/PathwayBrowser/#/R-HSA-442755	44	15	5.42514	2.76491	0.000152187	0.00538668	107;114;1739;1740;27330;2891;2903;3265;4747;6195;673;801;816;817;84254	pathway_Reactome	GRIN2A;ADCY8;NEFL;RPS6KA1;CAMKK1;GRIA2;ADCY1;DLG2;CAMK2D;CAMK2B;RPS6KA6;HRAS;CALM1;DLG1;BRAF
hsa04141	Protein processing in endoplasmic reticulum	http://www.kegg.jp/kegg-bin/show_pathway?hsa04141+10113+10130+10134+10525+10802+10952+10960+10970+1650+1965+201595+2081+22872+23193+23471+23480+2923+29927+30001+3303+3304+3309+3320+3326+3703+3998+4121+4780+5034+51009+51128+51726+55432+55829+5611+56681+6184+6185+6238+6396+6400+6745+6746+6747+7184+7466+811+81567+821+824+91319+9451+9601+9632+9709+9871	165	56	20.3443	2.75262	3.77254e-13	1.08159e-09	10113;10130;10134;10525;10802;10952;10960;10970;1650;1965;201595;2081;22872;23193;23471;23480;2923;29927;30001;3303;3304;3309;3320;3326;3703;3998;4121;4780;5034;51009;51128;51726;55432;55829;5611;56681;6184;6185;6238;6396;6400;6745;6746;6747;7184;7466;811;81567;821;824;91319;9451;9601;9632;9709;9871	pathway_KEGG	ERN1;DERL3;DNAJC3;HSPA5;CKAP4;TXNDC5;PDIA6;PDIA4;HERPUD1;TRAM1;MAN1A1;HSP90B1;SSR3;HYOU1;SEC13;SEC24A;P4HB;SEC31A;SSR1;SEC61A1;EIF2S1;CANX;LMAN1;HSPA1B;DNAJB11;BCAP31;SAR1A;SEC61G;CALR;RPN1;SEC24D;EIF2AK3;HSPA1A;WFS1;RPN2;SELENOS;YOD1;PDIA3;SAR1B;CAPN2;SEC61B;STT3A;NFE2L2;DERL2;ERO1A;DDOST;RRBP1;HSP90AA1;LMAN2;PREB;SEL1L;SEC24C;STT3B;SSR2;GANAB;HSP90AB1
GO:0061028	establishment of endothelial barrier	http://amigo.geneontology.org/amigo/term/GO:0061028	45	15	5.54844	2.70346	0.000202488	0.00635619	1499;1903;2150;4301;5144;5624;5861;5962;7132;7430;9076;9414;9475;26051;51735	geneontology_Biological_Process	PPP1R16B;S1PR3;CLDN1;TNFRSF1A;PROC;RAPGEF6;RAB1A;F2RL1;PDE4D;CTNNB1;EZR;TJP2;ROCK2;RDX;AFDN
GO:0006984	ER-nucleus signaling pathway	http://amigo.geneontology.org/amigo/term/GO:0006984	45	15	5.54844	2.70346	0.000202488	0.00635619	811;1965;2932;3309;4780;7184;7466;8440;9451;9709;10018;10613;11160;55829;57003	geneontology_Biological_Process	ERLIN1;NCK2;HSPA5;HERPUD1;HSP90B1;BCL2L11;ERLIN2;EIF2S1;CALR;EIF2AK3;WFS1;SELENOS;NFE2L2;CCDC47;GSK3B
GO:0090313	regulation of protein targeting to membrane	http://amigo.geneontology.org/amigo/term/GO:0090313	36	12	4.43875	2.70346	0.00086453	0.0181805	784;2039;2040;2064;2534;2664;3208;3265;4641;5621;9847;23255	geneontology_Biological_Process	STOM;MTCL1;ERBB2;CACNB3;MYO1C;C2CD5;PRNP;HRAS;FYN;DMTN;HPCA;GDI1
GO:1904292	regulation of ERAD pathway	http://amigo.geneontology.org/amigo/term/GO:1904292	27	9	3.32906	2.70346	0.00378673	0.0478262	4780;7917;8975;9024;9709;10134;51009;55432;91319	geneontology_Biological_Process	DERL3;HERPUD1;USP13;BCAP31;BAG6;YOD1;NFE2L2;BRSK2;DERL2
GO:0048770	pigment granule	http://amigo.geneontology.org/amigo/term/GO:0048770	105	35	12.9464	2.70346	1.60726e-08	3.94194e-06	191;483;813;821;967;1200;2040;2644;2923;3309;3320;3326;4647;4935;4948;5034;5052;5479;5861;5869;5874;6184;6510;6513;7184;9145;9554;9601;10130;10457;10972;23193;27044;51151;84062	geneontology_Cellular_Component	SLC45A2;GPNMB;STOM;GPR143;RAB27B;SLC1A5;MYO7A;SLC2A1;HSPA5;PDIA6;PDIA4;OCA2;PPIB;SYNGR1;DTNBP1;CALU;HSP90B1;ATP1B3;P4HB;GCHFR;CANX;RAB1A;RPN1;TPP1;PDIA3;TMED10;PRDX1;AHCY;HSP90AA1;SND1;SEC22B;RAB5B;GANAB;CD63;HSP90AB1
GO:1905897	regulation of response to endoplasmic reticulum stress	http://amigo.geneontology.org/amigo/term/GO:1905897	78	26	9.61729	2.70346	1.09455e-06	0.000143707	1191;2081;3303;3309;4102;4189;4780;5611;7466;7873;7917;8440;8975;9024;9451;9709;10018;10134;10399;10525;11315;51009;55432;55829;91319;153090	geneontology_Biological_Process	ERN1;DERL3;DAB2IP;NCK2;DNAJC3;DNAJB9;HSPA5;HERPUD1;MANF;HYOU1;BCL2L11;USP13;CLU;BCAP31;PARK7;EIF2AK3;HSPA1A;WFS1;BAG6;SELENOS;YOD1;NFE2L2;BRSK2;DERL2;MAGEA3;RACK1
R-HSA-3928662	EPHB-mediated forward signaling	http://reactome.org/PathwayBrowser/#/R-HSA-3928662	42	14	5.17854	2.70346	0.000327797	0.00881057	10095;10552;1947;1949;2048;2050;2534;3265;387;3985;60;64283;8997;9475	pathway_Reactome	EPHB4;EFNB3;ARHGEF28;KALRN;EFNB1;LIMK2;EPHB2;HRAS;FYN;ARPC1B;ROCK2;ACTB;ARPC1A;RHOA
GO:0000791	euchromatin	http://amigo.geneontology.org/amigo/term/GO:0000791	33	11	4.06885	2.70346	0.00140954	0.0251456	1499;1788;3725;6045;6932;9314;10856;23076;26012;27316;29128	geneontology_Cellular_Component	KLF4;TCF7;NSMF;RUVBL2;UHRF1;DNMT3A;JUN;RNF2;CTNNB1;RBMX;RRP1B
GO:0090314	positive regulation of protein targeting to membrane	http://amigo.geneontology.org/amigo/term/GO:0090314	30	10	3.69896	2.70346	0.00230571	0.0345734	784;2040;2064;2534;3208;3265;4641;5621;9847;23255	geneontology_Biological_Process	STOM;MTCL1;ERBB2;CACNB3;MYO1C;C2CD5;PRNP;HRAS;FYN;HPCA
GO:1904837	beta-catenin-TCF complex assembly	http://amigo.geneontology.org/amigo/term/GO:1904837	30	10	3.69896	2.70346	0.00230571	0.0345734	1499;3065;4609;6597;6932;7089;7090;7091;8295;51339	geneontology_Biological_Process	MYC;TLE3;TCF7;TLE4;DACT1;TLE2;CTNNB1;TRRAP;SMARCA4;HDAC1
GO:0005484	SNAP receptor activity	http://amigo.geneontology.org/amigo/term/GO:0005484	30	10	3.69896	2.70346	0.00230571	0.0345734	6616;6804;8417;8675;8676;9554;9570;10228;10652;51272	geneontology_Molecular_Function	STX11;YKT6;STX1A;BET1L;GOSR2;STX16;STX6;STX7;SNAP25;SEC22B
R-HSA-1799339	SRP-dependent cotranslational protein targeting to membrane	http://reactome.org/PathwayBrowser/#/R-HSA-1799339	112	37	13.8094	2.67933	8.31001e-09	2.10219e-06	10952;11224;1650;200916;23471;23480;29927;3921;4736;58477;60559;6122;6132;6136;6142;6143;6146;6155;6159;6169;6173;6184;6185;6187;6191;6193;6194;6218;6222;6227;6229;6233;6745;6746;6747;7311;9789	pathway_Reactome	SRPRB;TRAM1;RPS27A;SSR3;SPCS3;SPCS2;RPL22L1;SSR1;SEC61A1;SEC61G;RPN1;RPN2;RPS4X;SEC61B;RPS18;RPS21;RPL8;DDOST;RPL35;UBA52;RPL38;RPS6;RPL36A;RPL3;RPL10A;RPL22;RPL18A;SSR2;RPS24;RPS5;RPS2;RPL27;RPS17;RPL29;RPL12;RPL19;RPSA
R-HSA-8856688	Golgi-to-ER retrograde transport	http://reactome.org/PathwayBrowser/#/R-HSA-8856688	131	43	16.1521	2.66219	6.61023e-10	2.99235e-07	10112;10959;10972;11004;11014;11015;113220;124602;1314;1315;146909;1639;1778;22820;23423;24137;2589;2590;26153;26286;372;375;378;3797;3833;3835;5050;51014;5321;54732;56992;5861;6836;7280;81027;81930;832;8774;9276;9371;9493;9554;9585	pathway_Reactome	KDELR3;KIF26A;PLA2G4A;KIF19;TUBB1;TUBB2A;KIF12;GALNT2;KIF18B;KIF23;KIF2C;KIFC1;KIF15;NAPG;TMED3;TMED7;KIF4A;KDELR2;KIF20A;COPG1;KIF22;KIF20B;KIF18A;KIF3C;TMED9;ARF4;RAB1A;COPB2;TMED2;COPA;KIF3B;PAFAH1B3;COPB1;ARFGAP3;TMED10;ARF1;DYNC1H1;GALNT1;SEC22B;DCTN1;CAPZB;ARCN1;SURF4
GO:0005793	endoplasmic reticulum-Golgi intermediate compartment	http://amigo.geneontology.org/amigo/term/GO:0005793	122	40	15.0424	2.65915	2.68359e-09	8.54873e-07	811;1315;1604;2055;2804;3309;3998;4043;4121;4925;5034;5265;6091;6836;9262;9554;9570;10130;10134;10652;10841;10959;10960;10972;22820;23071;23392;23405;23423;26286;50999;51290;54732;56005;64689;79056;90411;146456;326624;399687	geneontology_Cellular_Component	CLN8;FTCD;STK17B;TMED6;HSPA5;PRRG4;PDIA6;CD55;MYDGF;YKT6;MAN1A1;RAB37;SERPINA1;TMED3;ROBO1;P4HB;LRPAP1;COPG1;LMAN1;TMED9;BCAP31;TMED2;CALR;TMED5;GOSR2;ECPAS;GOLGB1;GORASP1;ERP44;MYO18A;NUCB2;MCFD2;COPB1;ARFGAP3;TMED10;ERGIC2;LMAN2;SEC22B;DICER1;SURF4
HALLMARK_MYC_TARGETS_V2	MYC targets, variant 2	http://www.broadinstitute.org/gsea/msigdb/cards/HALLMARK_MYC_TARGETS_V2	58	19	7.15132	2.65685	3.94174e-05	0.00226427	56915;4609;6723;5036;26354;9221;23160;8886;3329;10733;4839;10528;4869;23082;5245;10514;2193;6652;7374	community-contributed_Hallmark50	MYC;PLK4;EXOSC5;SRM;GNL3;UNG;NOLC1;WDR43;SORD;HSPD1;FARSA;MYBBP1A;PPRC1;PHB;NOP2;NOP56;PA2G4;DDX18;NPM1
R-HSA-8986944	Transcriptional Regulation by MECP2	http://reactome.org/PathwayBrowser/#/R-HSA-8986944	55	18	6.78142	2.65431	6.34429e-05	0.00311813	192669;192670;23112;2593;28514;2891;28996;2903;3065;3654;57690;6657;6907;801;816;817;9212;9612	pathway_Reactome	GRIN2A;DLL1;SOX2;GRIA2;CAMK2D;TNRC6C;AURKB;CAMK2B;AGO4;NCOR2;TBL1X;GAMT;CALM1;TNRC6B;IRAK1;HIPK2;AGO3;HDAC1
GO:0006890	retrograde vesicle-mediated transport, Golgi to ER	http://amigo.geneontology.org/amigo/term/GO:0006890	86	28	10.6037	2.64059	7.37479e-07	0.000107509	372;378;1314;1315;3797;3835;5861;6836;9276;9371;9493;9554;10959;10960;10972;11004;11014;11015;22820;23423;24137;26153;26286;51272;51290;54732;56992;81930	geneontology_Biological_Process	KDELR3;KIF26A;KIF23;KIF2C;KIF15;TMED3;KIF4A;KDELR2;BET1L;COPG1;KIF22;KIF18A;KIF3C;TMED9;ARF4;RAB1A;COPB2;TMED2;COPA;KIF3B;COPB1;ARFGAP3;TMED10;ERGIC2;LMAN2;SEC22B;ARCN1;SURF4
GO:0002474	antigen processing and presentation of peptide antigen via MHC class I	http://amigo.geneontology.org/amigo/term/GO:0002474	43	14	5.30184	2.64059	0.000431447	0.0109465	811;821;2923;3693;6396;9554;9632;9871;10134;10437;10802;22872;23457;51128	geneontology_Biological_Process	ABCB9;ITGB5;SEC13;SEC24A;SEC31A;IFI30;CANX;BCAP31;CALR;SEC24D;PDIA3;SAR1B;SEC22B;SEC24C
HALLMARK_G2M_CHECKPOINT	cell cycle progression: G2/M checkpoint	http://www.broadinstitute.org/gsea/msigdb/cards/HALLMARK_G2M_CHECKPOINT	200	65	24.6597	2.63588	5.08482e-14	2.18673e-10	6790;890;7153;9133;1058;332;991;7272;9055;10403;51203;11004;4288;9212;22974;699;9493;11065;4172;983;24137;9700;4085;3835;3161;10733;990;56992;27338;3149;4171;1031;3925;9221;1163;9156;51155;9585;6426;580;4953;675;6434;4609;262;4926;8899;5976;10592;23594;8451;6541;55872;7090;4691;1870;10772;6632;4853;4088;10146;1756;4211;6427;4928	community-contributed_Hallmark50	MYC;TLE3;SMAD3;DMD;PLK4;SMC2;NOTCH2;MEIS1;MKI67;EXO1;AURKB;KIF23;ESPL1;KIF2C;BARD1;CDC20;KIF15;TTK;UBE2S;CDKN2C;CENPA;ODC1;E2F2;BUB1;PRC1;NOLC1;NDC80;CDC6;KIF4A;BIRC5;ORC6;CCNA2;CKS1B;KIF22;KIF20B;CDK1;TPX2;TOP2A;HMMR;CCNB2;NCL;UBE2C;AMD1;PBK;AURKA;SLC7A1;HMGB3;BRCA2;JPT1;MCM3;SNRPD1;STMN1;MAD2L1;SRSF1;CUL4A;PRPF4B;NUSAP1;SRSF2;NUMA1;SRSF10;TRA2B;UPF1;NUP98;MCM2;G3BP1
HALLMARK_MYC_TARGETS_V1	MYC targets, variant 1	http://www.broadinstitute.org/gsea/msigdb/cards/HALLMARK_MYC_TARGETS_V1	200	65	24.6597	2.63588	5.08482e-14	2.18673e-10	5111;5714;6427;10146;4869;1973;821;6426;4171;8662;10213;10236;4830;6632;1933;3329;5230;8886;6187;10856;1965;5902;7324;4609;6634;10399;52;6723;6434;5036;890;5478;5687;7555;23435;9221;3181;2107;26135;10549;4953;7398;6146;4686;6059;1964;10971;7416;2079;55651;26156;54107;5425;10528;3326;4085;1665;6193;10574;3068;6194;991;26354;5245;9188	community-contributed_Hallmark50	MYC;RUVBL2;PRDX4;NME1;CDC20;SRM;GNL3;ODC1;NOLC1;UBE2E1;CCNA2;EIF2S1;DHX15;CANX;HSPD1;USP1;DDX21;NHP2;YWHAQ;VDAC1;EIF3B;PSMA6;PHB;TARDBP;POLE3;RANBP1;NOP56;ABCE1;EIF1AX;SNRPD1;PGK1;PA2G4;MAD2L1;NCBP1;SRSF1;SNRPD3;PCNA;PSMD14;EEF1B2;PPIA;SERBP1;EIF4A1;DDX18;RSL1D1;HNRNPR;HDGF;POLD2;ERH;SRSF2;RPS6;HNRNPA2B1;ETF1;RPL22;PSMD8;TRA2B;NPM1;CCT7;RPS5;RPS2;CNBP;ACP1;MCM2;G3BP1;RACK1;HSP90AB1
hsa05216	Thyroid cancer	http://www.kegg.jp/kegg-bin/show_pathway?hsa05216+10342+10912+1499+1647+3265+4609+4616+5979+673+6932+7170+8031	37	12	4.56205	2.6304	0.0011376	0.0216228	10342;10912;1499;1647;3265;4609;4616;5979;673;6932;7170;8031	pathway_KEGG	MYC;GADD45B;TCF7;RET;GADD45A;GADD45G;TFG;HRAS;CTNNB1;TPM3;NCOA4;BRAF
R-HSA-3299685	Detoxification of Reactive Oxygen Species	http://reactome.org/PathwayBrowser/#/R-HSA-3299685	37	12	4.56205	2.6304	0.0011376	0.0216228	25824;2876;2882;30001;5034;5052;54205;6647;6648;847;9588;9973	pathway_Reactome	GPX7;P4HB;CYCS;CCS;CAT;GPX1;SOD1;PRDX6;PRDX1;ERO1A;PRDX5;SOD2
R-HSA-4791275	Signaling by WNT in cancer	http://reactome.org/PathwayBrowser/#/R-HSA-4791275	34	11	4.19215	2.62395	0.00185442	0.0300941	1488;1499;2932;324;4040;4041;5519;5529;7855;80351;8322	pathway_Reactome	FZD4;FZD5;LRP5;TNKS2;CTNNB1;PPP2R1B;CTBP2;PPP2R5E;APC;LRP6;GSK3B
R-HSA-6807878	COPI-mediated anterograde transport	http://reactome.org/PathwayBrowser/#/R-HSA-6807878	99	32	12.2066	2.62154	1.47491e-07	2.76213e-05	10652;10959;10972;11014;11015;1314;1315;1604;1639;1778;22820;23423;26286;2804;287;372;375;378;51014;51272;54732;57731;5861;64689;6712;7280;81027;832;8615;8774;9276;9570	pathway_Reactome	KDELR3;SPTBN2;TUBB1;TUBB2A;CD55;YKT6;SPTBN4;NAPG;TMED3;USO1;TMED7;ANK2;KDELR2;BET1L;COPG1;TMED9;ARF4;RAB1A;COPB2;TMED2;COPA;GOSR2;GOLGB1;GORASP1;COPB1;ARFGAP3;TMED10;ARF1;DYNC1H1;DCTN1;CAPZB;ARCN1
HALLMARK_PROTEIN_SECRETION	protein secretion	http://www.broadinstitute.org/gsea/msigdb/cards/HALLMARK_PROTEIN_SECRETION	96	31	11.8367	2.61898	2.35529e-07	4.13425e-05	372;10972;9276;1315;3482;5538;375;23041;10959;8774;81542;2778;8417;9554;8675;10652;4074;8615;10059;3998;22872;3875;2803;9871;9570;19;6647;525;967;10040;26286	community-contributed_Hallmark50	ABCA1;TMX1;KRT18;ATP6V1B1;MON2;YKT6;NAPG;USO1;SEC31A;IGF2R;LMAN1;COPB2;TMED2;GNAS;SEC24D;GOSR2;STX16;STX7;TOM1L1;SOD1;GOLGA4;COPB1;ARFGAP3;TMED10;M6PR;ARF1;PPT1;SEC22B;ARCN1;DNM1L;CD63
GO:0030515	snoRNA binding	http://amigo.geneontology.org/amigo/term/GO:0030515	31	10	3.82226	2.61626	0.00303275	0.040982	9188;9221;9790;10528;10885;11163;27042;51602;55651;55720	geneontology_Molecular_Function	NUDT4;NOLC1;WDR3;NOP58;DDX21;NHP2;UTP25;TSR1;NOP56;BMS1
GO:0034620	cellular response to unfolded protein	http://amigo.geneontology.org/amigo/term/GO:0034620	132	42	16.2754	2.58058	3.01829e-09	9.27154e-07	811;1200;1639;1965;2081;2673;3068;3303;3309;3313;4189;4780;5611;6745;7184;7466;8440;9451;9570;9709;9820;10018;10113;10130;10399;10525;10954;11015;22872;26608;27230;30001;51009;51726;55432;55829;56005;58477;64061;64764;91319;153090	geneontology_Biological_Process	KDELR3;ERN1;DERL3;DAB2IP;CREB3L2;NCK2;DNAJC3;DNAJB9;HSPA5;PDIA5;SRPRB;TSPYL2;PDIA6;MYDGF;HERPUD1;HSP90B1;TBL2;HYOU1;BCL2L11;SEC31A;SSR1;SERP1;EIF2S1;GFPT1;DNAJB11;CALR;EIF2AK3;GOSR2;HSPA1A;WFS1;SELENOS;TPP1;YOD1;NFE2L2;DERL2;HSPA9;ERO1A;PREB;HDGF;CUL7;DCTN1;RACK1
GO:0001885	endothelial cell development	http://amigo.geneontology.org/amigo/term/GO:0001885	63	20	7.76781	2.57473	4.15383e-05	0.00230498	1286;1499;1903;2150;2876;2947;4301;5144;5624;5861;5962;6781;7132;7430;7716;9076;9414;9475;26051;51735	geneontology_Biological_Process	PPP1R16B;STC1;S1PR3;COL4A4;CLDN1;TNFRSF1A;PROC;RAPGEF6;RAB1A;F2RL1;PDE4D;CTNNB1;EZR;GSTM3;VEZF1;GPX1;TJP2;ROCK2;RDX;AFDN
GO:0030866	cortical actin cytoskeleton organization	http://amigo.geneontology.org/amigo/term/GO:0030866	41	13	5.05524	2.57159	0.000910352	0.0188063	382;811;1739;1894;2036;3996;6242;7430;9475;9493;23136;54443;114793	geneontology_Biological_Process	EPB41L1;KIF23;ANLN;FMNL2;ECT2;CALR;EZR;RTKN;DLG1;LLGL1;EPB41L3;ROCK2;ARF6
P04385	Histamine H1 receptor mediated signaling pathway	http://www.pantherdb.org/pathway/pathwayDiagram.jsp?catAccession=P04385	41	13	5.05524	2.57159	0.000910352	0.0188063	5336;5578;5335;2786;2790;54331;2782;5580;3710;5334;5332;59345;55970	pathway_Panther	PLCG2;PLCL1;PRKCA;ITPR3;GNB4;GNG12;PRKCD;GNG4;PLCG1;GNG10;GNG2;PLCB4;GNB1
GO:0016572	histone phosphorylation	http://amigo.geneontology.org/amigo/term/GO:0016572	38	12	4.68535	2.56118	0.00147845	0.0259284	472;890;891;983;5563;5578;5580;6790;7443;7786;8986;9212	geneontology_Biological_Process	PRKCA;AURKB;PRKAA2;PRKCD;RPS6KA4;MAP3K12;CCNA2;VRK1;CDK1;AURKA;CCNB1;ATM
GO:0030071	regulation of mitotic metaphase/anaphase transition	http://amigo.geneontology.org/amigo/term/GO:0030071	51	16	6.28823	2.54444	0.0002779	0.00784081	324;472;699;701;891;990;991;4085;7272;9212;9700;9787;10403;51433;55781;57520	geneontology_Biological_Process	HECW2;AURKB;ESPL1;CDC20;TTK;BUB1B;BUB1;NDC80;CDC6;DLGAP5;CCNB1;RIOK2;APC;MAD2L1;ANAPC5;ATM
GO:1902235	regulation of endoplasmic reticulum stress-induced intrinsic apoptotic signaling pathway	http://amigo.geneontology.org/amigo/term/GO:1902235	32	10	3.94555	2.5345	0.00393127	0.0489332	3303;4102;7466;8440;9451;9709;10018;10525;11315;55829	geneontology_Biological_Process	NCK2;HERPUD1;HYOU1;BCL2L11;PARK7;EIF2AK3;HSPA1A;WFS1;SELENOS;MAGEA3
R-HSA-456926	Thrombin signalling through proteinase activated receptors (PARs)	http://reactome.org/PathwayBrowser/#/R-HSA-456926	32	10	3.94555	2.5345	0.00393127	0.0489332	2149;2768;2769;2782;2786;2790;408;54331;55970;59345	pathway_Reactome	F2R;ARRB1;GNB4;GNG12;GNA15;GNG4;GNA12;GNG10;GNG2;GNB1
GO:0048156	tau protein binding	http://amigo.geneontology.org/amigo/term/GO:0048156	45	14	5.54844	2.52323	0.000724025	0.0157256	60;1191;1639;2534;2932;3320;3326;4133;5520;6622;9024;9475;10013;84446	geneontology_Molecular_Function	BRSK1;SNCA;CLU;MAP2;HDAC6;FYN;BRSK2;ROCK2;ACTB;PPP2R2A;HSP90AA1;DCTN1;GSK3B;HSP90AB1
HALLMARK_E2F_TARGETS	cell cycle progression: E2F targets	http://www.broadinstitute.org/gsea/msigdb/cards/HALLMARK_E2F_TARGETS	200	62	24.6597	2.51422	2.04103e-12	4.38873e-09	6790;675;84296;4085;4171;9833;23594;5111;10733;983;4172;7153;332;9133;6241;701;4288;991;11004;9787;9212;3161;1163;29028;3925;55143;9700;5902;24137;3835;7374;898;27338;7398;10615;146909;6426;9221;7884;580;5425;1031;4609;4683;79677;5036;6749;3149;6434;10606;4830;6427;6628;10797;10549;10528;83463;204;11113;51155;1965;147841	community-contributed_Hallmark50	MYC;PLK4;SPC24;ATAD2;MKI67;AURKB;PAICS;KIF18B;CDCA8;PRDX4;ESPL1;RRM2;NME1;MXD3;MTHFD2;KIF2C;CCNE1;BARD1;CDC20;UBE2S;BUB1B;CDKN2C;SMC6;CIT;GINS4;UNG;MELK;NOLC1;SPAG5;DLGAP5;KIF4A;BIRC5;ORC6;CKS1B;KIF22;EIF2S1;NBN;CDK1;TOP2A;USP1;HMMR;CCNB2;RANBP1;AURKA;HMGB3;NOP56;BRCA2;JPT1;MCM3;PA2G4;STMN1;MAD2L1;AK2;SRSF1;PCNA;SLBP;POLD2;SRSF2;SSRP1;TRA2B;SNRPB;MCM2
hsa05130	Pathogenic Escherichia coli infection	http://www.kegg.jp/kegg-bin/show_pathway?hsa05130+100506658+10095+10552+10971+1499+2534+387+3875+4691+5578+60+7280+7430+81027+8440+9076+9475	55	17	6.78142	2.50685	0.000221317	0.00672633	100506658;10095;10552;10971;1499;2534;387;3875;4691;5578;60;7280;7430;81027;8440;9076;9475	pathway_KEGG	CLDN1;KRT18;TUBB1;TUBB2A;PRKCA;NCK2;OCLN;YWHAQ;NCL;CTNNB1;EZR;FYN;ARPC1B;ROCK2;ACTB;ARPC1A;RHOA
R-HSA-204005	COPII-mediated vesicle transport	http://reactome.org/PathwayBrowser/#/R-HSA-204005	68	21	8.3843	2.50468	4.27165e-05	0.00232739	10113;10342;10652;10802;10959;10960;10972;22872;3998;51128;5265;5861;6396;64689;8615;8774;90411;9554;9570;9632;9871	pathway_Reactome	YKT6;NAPG;SERPINA1;USO1;SEC13;SEC24A;SEC31A;LMAN1;RAB1A;TMED2;TFG;SEC24D;GOSR2;GORASP1;SAR1B;MCFD2;TMED10;LMAN2;PREB;SEC22B;SEC24C
R-HSA-977444	GABA B receptor activation	http://reactome.org/PathwayBrowser/#/R-HSA-977444	39	12	4.80865	2.49551	0.00189922	0.0302504	107;108;114;115;2782;2786;2790;3759;3760;3772;54331;55970	pathway_Reactome	ADCY8;ADCY2;KCNJ2;ADCY1;KCNJ15;GNG12;KCNJ3;GNG4;ADCY9;GNG10;GNG2;GNB1
R-HSA-991365	Activation of GABAB receptors	http://reactome.org/PathwayBrowser/#/R-HSA-991365	39	12	4.80865	2.49551	0.00189922	0.0302504	107;108;114;115;2782;2786;2790;3759;3760;3772;54331;55970	pathway_Reactome	ADCY8;ADCY2;KCNJ2;ADCY1;KCNJ15;GNG12;KCNJ3;GNG4;ADCY9;GNG10;GNG2;GNB1
GO:0035967	cellular response to topologically incorrect protein	http://amigo.geneontology.org/amigo/term/GO:0035967	150	46	18.4948	2.48719	2.07683e-09	6.87032e-07	811;1200;1639;1965;2081;2673;3068;3303;3309;3313;4189;4780;5611;6745;7184;7466;7917;8440;9451;9570;9709;9820;10013;10018;10113;10130;10399;10525;10954;11015;22872;23753;26608;27230;30001;51009;51726;55432;55829;56005;58477;64061;64764;80311;91319;153090	geneontology_Biological_Process	KDELR3;ERN1;DERL3;DAB2IP;CREB3L2;SDF2L1;NCK2;DNAJC3;DNAJB9;HSPA5;PDIA5;SRPRB;TSPYL2;PDIA6;MYDGF;HERPUD1;HSP90B1;TBL2;HYOU1;BCL2L11;SEC31A;SSR1;SERP1;EIF2S1;GFPT1;DNAJB11;CALR;HDAC6;EIF2AK3;GOSR2;HSPA1A;WFS1;BAG6;SELENOS;TPP1;YOD1;KLHL15;NFE2L2;DERL2;HSPA9;ERO1A;PREB;HDGF;CUL7;DCTN1;RACK1
R-HSA-6791312	TP53 Regulates Transcription of Cell Cycle Genes	http://reactome.org/PathwayBrowser/#/R-HSA-6791312	49	15	6.04163	2.48277	0.000573206	0.0132888	1647;1820;4869;5111;55835;57060;6790;890;8900;891;898;9134;9337;983;995	pathway_Reactome	CCNA1;CDC25C;CCNE2;GADD45A;CCNE1;CENPJ;CCNA2;CDK1;CNOT8;AURKA;CCNB1;PCNA;PCBP4;ARID3A;NPM1
GO:1905314	semi-lunar valve development	http://amigo.geneontology.org/amigo/term/GO:1905314	36	11	4.43875	2.47818	0.00308599	0.0412794	659;2626;3516;4091;4853;6091;6092;7132;9353;9475;64220	geneontology_Biological_Process	SMAD6;SLIT2;NOTCH2;TNFRSF1A;ROBO2;GATA4;ROBO1;STRA6;BMPR2;RBPJ;ROCK2
R-HSA-6804757	Regulation of TP53 Degradation	http://reactome.org/PathwayBrowser/#/R-HSA-6804757	36	11	4.43875	2.47818	0.00308599	0.0412794	207;2475;472;5519;55615;6233;7311;890;8900;900;983	pathway_Reactome	CCNA1;PRR5;RPS27A;CCNA2;CDK1;AKT1;PPP2R1B;CCNG1;MTOR;UBA52;ATM
R-HSA-6811442	Intra-Golgi and retrograde Golgi-to-ER traffic	http://reactome.org/PathwayBrowser/#/R-HSA-6811442	200	61	24.6597	2.47367	6.66867e-12	1.14714e-08	10112;10226;10228;10652;10959;10972;11004;11014;11015;113220;124602;1314;1315;146909;1523;1639;1778;22820;23423;24137;2589;2590;26153;26286;27333;2803;3482;372;375;378;3797;3833;3835;400;4074;4121;4124;5050;51014;51272;51542;5321;54732;56992;5861;60592;6836;7110;7280;81027;81930;832;8675;8774;9266;9276;9371;9493;9554;9570;9585	pathway_Reactome	KDELR3;KIF26A;PLA2G4A;KIF19;TUBB1;TUBB2A;KIF12;GALNT2;KIF18B;KIF23;YKT6;KIF2C;KIFC1;VPS54;KIF15;MAN1A1;NAPG;TMED3;TMED7;KIF4A;KDELR2;KIF20A;BET1L;COPG1;KIF22;KIF20B;KIF18A;CYTH2;IGF2R;KIF3C;TMED9;ARF4;RAB1A;COPB2;TMF1;TMED2;PLIN3;COPA;CUX1;GOLIM4;GOSR2;STX16;KIF3B;STX6;PAFAH1B3;GOLGA4;MAN2A1;COPB1;ARFGAP3;TMED10;SCOC;M6PR;ARF1;DYNC1H1;GALNT1;SEC22B;DCTN1;ARL1;CAPZB;ARCN1;SURF4
GO:0050771	negative regulation of axonogenesis	http://amigo.geneontology.org/amigo/term/GO:0050771	69	21	8.5076	2.46838	5.4342e-05	0.0028327	387;1600;1949;2048;2664;4038;4133;6049;7143;7474;9037;9353;10371;10507;10512;22902;23111;54910;57715;80128;84894	geneontology_Biological_Process	DAB1;SEMA3C;TRIM46;SEMA5A;SLIT2;TNR;LINGO1;LRP4;EFNB3;SPART;SEMA4D;SEMA4G;WNT5A;SEMA3A;SEMA4C;EPHB2;MAP2;RUFY3;RNF6;GDI1;RHOA
GO:0030865	cortical cytoskeleton organization	http://amigo.geneontology.org/amigo/term/GO:0030865	46	14	5.67174	2.46838	0.000924174	0.0188493	382;811;1739;1894;2036;3996;6242;7430;9475;9493;22871;23136;54443;114793	geneontology_Biological_Process	NLGN1;EPB41L1;KIF23;ANLN;FMNL2;ECT2;CALR;EZR;RTKN;DLG1;LLGL1;EPB41L3;ROCK2;ARF6
GO:0003170	heart valve development	http://amigo.geneontology.org/amigo/term/GO:0003170	56	17	6.90472	2.46208	0.000281689	0.00784081	650;657;659;2475;2626;3516;4091;4853;6091;6092;6474;7132;8642;9353;9475;10439;64220	geneontology_Biological_Process	SMAD6;OLFM1;BMP2;SLIT2;NOTCH2;TNFRSF1A;DCHS1;ROBO2;SHOX2;GATA4;ROBO1;STRA6;BMPR2;RBPJ;ROCK2;BMPR1A;MTOR
GO:0016328	lateral plasma membrane	http://amigo.geneontology.org/amigo/term/GO:0016328	56	17	6.90472	2.46208	0.000281689	0.00784081	324;368;525;1365;1499;1739;1756;2768;3728;4072;4641;4926;5310;9076;23255;128239;100506658	geneontology_Cellular_Component	CLDN1;DMD;MTCL1;ATP6V1B1;MYO1C;JUP;IQGAP3;GNA12;CLDN3;OCLN;ABCC6;CTNNB1;APC;DLG1;EPCAM;PKD1;NUMA1
R-HSA-199977	ER to Golgi Anterograde Transport	http://reactome.org/PathwayBrowser/#/R-HSA-199977	152	46	18.7414	2.45446	3.33122e-09	9.87995e-07	10113;10342;10652;10802;10959;10960;10972;11014;11015;1314;1315;1604;1639;1778;22820;22872;23423;26286;2804;287;372;375;375056;378;3998;51014;51128;51272;5265;54732;57731;5861;6396;64689;6712;7280;81027;832;8615;8774;90411;9276;9554;9570;9632;9871	pathway_Reactome	KDELR3;SPTBN2;TUBB1;TUBB2A;CD55;YKT6;SPTBN4;NAPG;SERPINA1;TMED3;USO1;SEC13;TMED7;SEC24A;ANK2;KDELR2;SEC31A;BET1L;COPG1;LMAN1;TMED9;ARF4;RAB1A;COPB2;TMED2;TFG;COPA;SEC24D;GOSR2;GOLGB1;GORASP1;SAR1B;MIA3;MCFD2;COPB1;ARFGAP3;TMED10;ARF1;DYNC1H1;LMAN2;PREB;SEC22B;DCTN1;CAPZB;ARCN1;SEC24C
GO:0097178	ruffle assembly	http://amigo.geneontology.org/amigo/term/GO:0097178	43	13	5.30184	2.45198	0.00149219	0.0259804	382;3265;3636;5962;22871;23189;23616;25940;26751;51466;54849;64787;83543	geneontology_Biological_Process	NLGN1;AIF1L;SH3BP1;EPS8L2;FAM98A;KANK1;EVL;SH3YL1;HRAS;RDX;INPPL1;DEF8;ARF6
GO:0051489	regulation of filopodium assembly	http://amigo.geneontology.org/amigo/term/GO:0051489	43	13	5.30184	2.45198	0.00149219	0.0259804	382;832;2039;2823;5580;7226;9148;22871;26051;57451;83715;84299;163404	geneontology_Biological_Process	PPP1R16B;GPM6A;NLGN1;NEURL1;PLPPR5;ESPN;MIEN1;TENM2;PRKCD;TRPM2;DMTN;ARF6;CAPZB
GO:1902099	regulation of metaphase/anaphase transition of cell cycle	http://amigo.geneontology.org/amigo/term/GO:1902099	53	16	6.53483	2.44842	0.000452233	0.0113071	324;472;699;701;891;990;991;4085;7272;9212;9700;9787;10403;51433;55781;57520	geneontology_Biological_Process	HECW2;AURKB;ESPL1;CDC20;TTK;BUB1B;BUB1;NDC80;CDC6;DLGAP5;CCNB1;RIOK2;APC;MAD2L1;ANAPC5;ATM
R-HSA-948021	Transport to the Golgi and subsequent modification	http://reactome.org/PathwayBrowser/#/R-HSA-948021	183	55	22.5636	2.43755	1.3385e-10	8.85571e-08	10113;10342;10652;10802;10959;10960;10972;11014;11015;1314;1315;1604;1639;1778;22820;22872;23423;26286;2804;287;372;375;375056;378;3998;4121;4124;4245;4248;4249;51014;51128;51272;5265;54732;57731;5861;6396;64689;6480;6712;7280;79694;81027;832;8615;8702;8774;90411;9276;9334;9554;9570;9632;9871	pathway_Reactome	KDELR3;SPTBN2;TUBB1;TUBB2A;CD55;YKT6;MGAT5;SPTBN4;MAN1A1;NAPG;ST6GAL1;SERPINA1;TMED3;USO1;SEC13;TMED7;MANEA;SEC24A;ANK2;KDELR2;SEC31A;BET1L;COPG1;LMAN1;TMED9;ARF4;RAB1A;COPB2;TMED2;TFG;COPA;SEC24D;GOSR2;B4GALT5;B4GALT4;GOLGB1;GORASP1;MGAT1;SAR1B;MIA3;MAN2A1;MCFD2;COPB1;ARFGAP3;TMED10;ARF1;DYNC1H1;LMAN2;MGAT3;PREB;SEC22B;DCTN1;CAPZB;ARCN1;SEC24C
GO:0006901	vesicle coating	http://amigo.geneontology.org/amigo/term/GO:0006901	70	21	8.6309	2.43312	6.87059e-05	0.00323561	3998;5265;5861;6396;8615;9554;9570;9632;9871;10113;10342;10802;10959;10972;22872;26286;51128;54732;56681;64689;90411	geneontology_Biological_Process	SERPINA1;USO1;SEC13;SEC24A;SEC31A;LMAN1;TMED9;RAB1A;SAR1A;TMED2;TFG;SEC24D;GOSR2;GORASP1;SAR1B;MCFD2;ARFGAP3;TMED10;PREB;SEC22B;SEC24C
HALLMARK_PANCREAS_BETA_CELLS	genes specific to pancreatic beta cells	http://www.broadinstitute.org/gsea/msigdb/cards/HALLMARK_PANCREAS_BETA_CELLS	40	12	4.93194	2.43312	0.00241328	0.035477	4760;6514;1641;3170;50674;1803;57586;10590;26610;58477;5313;4005	community-contributed_Hallmark50	DPP4;PKLR;SLC2A2;NEUROG3;SRPRB;LMO2;DCX;NEUROD1;SCGN;FOXA2;SYT13;ELP4
hsa00330	Arginine and proline metabolism	http://www.kegg.jp/kegg-bin/show_pathway?hsa00330+112483+1159+2593+262+384+4953+54498+5625+5831+5832+58510+6303+6611+6723+79814	50	15	6.16493	2.43312	0.000726691	0.0157437	112483;1159;2593;262;384;4953;54498;5625;5831;5832;58510;6303;6611;6723;79814	pathway_KEGG	SMOX;SAT1;PYCR1;PRODH2;AGMAT;SRM;ODC1;ALDH18A1;CKMT1B;SAT2;GAMT;AMD1;PRODH;SMS;ARG2
GO:0045454	cell redox homeostasis	http://amigo.geneontology.org/amigo/term/GO:0045454	67	20	8.26101	2.42101	0.000109633	0.00428614	2876;2923;4780;5034;5052;9588;9601;10130;10549;10954;23071;25824;30001;55829;57544;64359;80142;81542;81567;83442	geneontology_Biological_Process	SH3BGRL3;TMX1;PDIA5;TXNDC5;PDIA6;PDIA4;PRDX4;P4HB;SELENOS;ERP44;PDIA3;NFE2L2;NXN;GPX1;PTGES2;PRDX6;PRDX1;TXNDC16;ERO1A;PRDX5
R-HSA-983189	Kinesins	http://reactome.org/PathwayBrowser/#/R-HSA-983189	57	17	7.02802	2.41889	0.000355838	0.00933098	10112;11004;113220;124602;146909;24137;26153;3797;3833;3835;56992;7280;81027;81930;9371;9493;9585	pathway_Reactome	KIF26A;KIF19;TUBB1;TUBB2A;KIF12;KIF18B;KIF23;KIF2C;KIFC1;KIF15;KIF4A;KIF20A;KIF22;KIF20B;KIF18A;KIF3C;KIF3B
GO:0006986	response to unfolded protein	http://amigo.geneontology.org/amigo/term/GO:0006986	168	50	20.7142	2.41381	1.32876e-09	4.96897e-07	811;1200;1639;1965;2081;2673;3068;3303;3309;3313;3320;3326;3329;4189;4780;5611;6745;7184;7466;7873;8440;9451;9570;9709;9820;10018;10113;10130;10399;10525;10954;11015;22872;23071;25822;26608;27230;30001;51009;51726;55432;55829;56005;58477;64061;64764;79094;91319;153090;201595	geneontology_Biological_Process	KDELR3;ERN1;DERL3;CHAC1;DAB2IP;CREB3L2;NCK2;DNAJC3;DNAJB9;HSPA5;PDIA5;DNAJB5;SRPRB;TSPYL2;PDIA6;MYDGF;HERPUD1;HSP90B1;MANF;TBL2;HYOU1;BCL2L11;SEC31A;SSR1;SERP1;EIF2S1;GFPT1;HSPD1;DNAJB11;CALR;EIF2AK3;GOSR2;HSPA1A;WFS1;SELENOS;TPP1;YOD1;ERP44;NFE2L2;DERL2;HSPA9;ERO1A;HSP90AA1;PREB;HDGF;CUL7;DCTN1;STT3B;RACK1;HSP90AB1
GO:0060323	head morphogenesis	http://amigo.geneontology.org/amigo/term/GO:0060323	37	11	4.56205	2.4112	0.00391031	0.0488137	444;673;4040;4313;25976;28982;29123;64220;64651;83690;84159	geneontology_Biological_Process	ASPH;CRISPLD1;CSRNP1;MMP2;ARID5B;FLVCR1;STRA6;TIPARP;LRP6;ANKRD11;BRAF
R-HSA-6806003	Regulation of TP53 Expression and Degradation	http://reactome.org/PathwayBrowser/#/R-HSA-6806003	37	11	4.56205	2.4112	0.00391031	0.0488137	207;2475;472;5519;55615;6233;7311;890;8900;900;983	pathway_Reactome	CCNA1;PRR5;RPS27A;CCNA2;CDK1;AKT1;PPP2R1B;CCNG1;MTOR;UBA52;ATM
GO:0050772	positive regulation of axonogenesis	http://amigo.geneontology.org/amigo/term/GO:0050772	81	24	9.98719	2.40308	2.68858e-05	0.00171602	387;659;673;1002;2664;2803;4131;4135;4747;5362;6091;6092;6387;6474;6792;9037;9353;9839;10507;11344;22902;23129;23394;23654	geneontology_Biological_Process	NEFL;SEMA5A;SLIT2;ZEB2;PLXNA2;CDKL5;CDH4;ROBO2;CXCL12;SEMA4D;MAP6;SHOX2;PLXND1;TWF2;ROBO1;MAP1B;PLXNB2;BMPR2;RUFY3;GOLGA4;BRAF;ADNP;GDI1;RHOA
GO:0007091	metaphase/anaphase transition of mitotic cell cycle	http://amigo.geneontology.org/amigo/term/GO:0007091	54	16	6.65812	2.40308	0.000570007	0.0132504	324;472;699;701;891;990;991;4085;7272;9212;9700;9787;10403;51433;55781;57520	geneontology_Biological_Process	HECW2;AURKB;ESPL1;CDC20;TTK;BUB1B;BUB1;NDC80;CDC6;DLGAP5;CCNB1;RIOK2;APC;MAD2L1;ANAPC5;ATM
GO:0006487	protein N-linked glycosylation	http://amigo.geneontology.org/amigo/term/GO:0006487	71	21	8.7542	2.39885	8.635e-05	0.00368117	1650;2673;3703;4245;4248;4249;5238;5373;6184;6185;6480;6482;8708;10195;10317;55858;58505;64689;79947;91319;201595	geneontology_Biological_Process	B3GALT1;DERL3;ST3GAL1;PMM2;MGAT5;B3GALT5;ST6GAL1;ALG3;PGM3;GFPT1;DHDDS;RPN1;TMEM165;OSTC;RPN2;GORASP1;MGAT1;STT3A;DDOST;MGAT3;STT3B
GO:0042887	amide transmembrane transporter activity	http://amigo.geneontology.org/amigo/term/GO:0042887	44	13	5.42514	2.39625	0.00188236	0.0302407	1015;4170;4363;8170;9197;10440;10952;10991;23457;23480;29927;54543;81034	geneontology_Molecular_Function	SLC14A2;SLC38A3;CDH17;ABCB9;ABCC1;SEC61A1;SLC25A32;SEC61G;SLC33A1;TIMM17A;SEC61B;TOMM7;MCL1
GO:0070059	intrinsic apoptotic signaling pathway in response to endoplasmic reticulum stress	http://amigo.geneontology.org/amigo/term/GO:0070059	61	18	7.52121	2.39323	0.000279404	0.00784081	317;2081;3303;4102;7466;7917;8440;9024;9451;9709;10018;10525;11315;30001;55829;57761;79094;153090	geneontology_Biological_Process	ERN1;CHAC1;DAB2IP;NCK2;HERPUD1;APAF1;HYOU1;BCL2L11;TRIB3;PARK7;EIF2AK3;HSPA1A;WFS1;BAG6;SELENOS;BRSK2;ERO1A;MAGEA3
GO:1905818	regulation of chromosome separation	http://amigo.geneontology.org/amigo/term/GO:1905818	61	18	7.52121	2.39323	0.000279404	0.00784081	324;472;699;701;891;990;991;1459;4085;4926;7272;9212;9700;9787;10403;51433;55781;57520	geneontology_Biological_Process	HECW2;AURKB;ESPL1;CDC20;TTK;BUB1B;BUB1;NDC80;CDC6;DLGAP5;CSNK2A2;CCNB1;RIOK2;APC;MAD2L1;ANAPC5;ATM;NUMA1
R-HSA-975956	Nonsense Mediated Decay (NMD) independent of the Exon Junction Complex (EJC)	http://reactome.org/PathwayBrowser/#/R-HSA-975956	95	28	11.7134	2.39043	6.64409e-06	0.000583121	11224;1981;200916;2107;3921;4686;4736;5976;6122;6132;6136;6142;6143;6146;6155;6159;6169;6173;6187;6191;6193;6194;6218;6222;6227;6229;6233;7311	pathway_Reactome	RPS27A;RPL22L1;RPS4X;RPS18;NCBP1;RPS21;RPL8;EIF4G1;RPL35;UBA52;RPL38;RPS6;ETF1;RPL36A;RPL3;RPL10A;RPL22;UPF1;RPL18A;RPS24;RPS5;RPS2;RPL27;RPS17;RPL29;RPL12;RPL19;RPSA
GO:0000281	mitotic cytokinesis	http://amigo.geneontology.org/amigo/term/GO:0000281	85	25	10.4804	2.38541	2.11892e-05	0.00146974	324;375;387;675;1058;1894;3925;6242;9094;9493;9585;9700;9820;10112;10899;11113;24137;25978;51203;54443;55165;112574;116840;200942;257364	geneontology_Biological_Process	SNX33;CHMP2B;KIF23;ANLN;ESPL1;SNX18;CENPA;CIT;KIF4A;CEP55;KIF20A;UNC119;ECT2;KIF20B;KLHDC8B;CNTROB;JTB;RTKN;BRCA2;APC;STMN1;ARF1;NUSAP1;CUL7;RHOA
GO:0120192	tight junction assembly	http://amigo.geneontology.org/amigo/term/GO:0120192	51	15	6.28823	2.38541	0.000913687	0.0188063	324;865;1365;1739;1894;4301;4641;7855;9076;9475;51599;92140;143098;151306;100506658	geneontology_Biological_Process	CLDN1;MPP7;FZD5;LSR;MYO1C;CLDN3;ECT2;OCLN;GPBAR1;CBFB;APC;DLG1;ROCK2;AFDN;MTDH
GO:0006613	cotranslational protein targeting to membrane	http://amigo.geneontology.org/amigo/term/GO:0006613	99	29	12.2066	2.37577	5.23813e-06	0.000500591	3921;4736;6122;6132;6136;6142;6143;6146;6155;6159;6169;6173;6187;6191;6193;6194;6218;6222;6227;6229;6233;6745;6746;6747;7311;10952;11224;23471;29927	geneontology_Biological_Process	TRAM1;RPS27A;SSR3;SSR1;SEC61A1;RPS4X;SEC61B;RPS18;RPS21;RPL8;RPL35;UBA52;RPL38;RPS6;RPL36A;RPL3;RPL10A;RPL22;RPL18A;SSR2;RPS24;RPS5;RPS2;RPL27;RPS17;RPL29;RPL12;RPL19;RPSA
GO:0071277	cellular response to calcium ion	http://amigo.geneontology.org/amigo/term/GO:0071277	82	24	10.1105	2.37377	3.36148e-05	0.00203606	107;114;673;817;1393;1800;1894;2039;3208;3309;3725;3756;5563;7226;7474;8644;10105;22871;27132;29904;57586;127833;131034;143425	geneontology_Biological_Process	ADCY8;SYT2;CPNE7;KCNH1;NLGN1;DPEP1;AKR1C3;CRHBP;ADCY1;HSPA5;SYT9;CAMK2D;PRKAA2;CPNE4;TRPM2;PPIF;WNT5A;SYT13;JUN;ECT2;EEF2K;DMTN;HPCA;BRAF
GO:0099054	presynapse assembly	http://amigo.geneontology.org/amigo/term/GO:0099054	41	12	5.05524	2.37377	0.00303518	0.040982	382;869;1981;3556;4038;5789;6622;7474;22871;27253;55737;147381	geneontology_Biological_Process	NLGN1;IL1RAP;LRP4;CBLN1;CBLN2;PTPRD;SNCA;WNT5A;PCDH17;EIF4G1;ARF6;VPS35
GO:0035966	response to topologically incorrect protein	http://amigo.geneontology.org/amigo/term/GO:0035966	188	55	23.1801	2.37272	4.11595e-10	2.08243e-07	811;1191;1200;1639;1965;2081;2673;3068;3303;3309;3313;3320;3326;3329;4189;4780;5611;6745;7184;7466;7873;7917;8440;9451;9570;9709;9820;10013;10018;10113;10130;10399;10525;10954;11015;22872;23071;23753;25822;26608;27230;30001;51009;51726;55432;55829;56005;58477;64061;64764;79094;80311;91319;153090;201595	geneontology_Biological_Process	KDELR3;ERN1;DERL3;CHAC1;DAB2IP;CREB3L2;SDF2L1;NCK2;DNAJC3;DNAJB9;HSPA5;PDIA5;DNAJB5;SRPRB;TSPYL2;PDIA6;MYDGF;HERPUD1;HSP90B1;MANF;TBL2;HYOU1;BCL2L11;SEC31A;SSR1;SERP1;EIF2S1;GFPT1;HSPD1;CLU;DNAJB11;CALR;HDAC6;EIF2AK3;GOSR2;HSPA1A;WFS1;BAG6;SELENOS;TPP1;YOD1;KLHL15;ERP44;NFE2L2;DERL2;HSPA9;ERO1A;HSP90AA1;PREB;HDGF;CUL7;DCTN1;STT3B;RACK1;HSP90AB1
R-HSA-192823	Viral mRNA Translation	http://reactome.org/PathwayBrowser/#/R-HSA-192823	89	26	10.9736	2.36933	1.66768e-05	0.00122596	11224;200916;2926;3921;4736;5611;6122;6132;6136;6142;6143;6146;6155;6159;6169;6173;6187;6191;6193;6194;6218;6222;6227;6229;6233;7311	pathway_Reactome	DNAJC3;RPS27A;RPL22L1;GRSF1;RPS4X;RPS18;RPS21;RPL8;RPL35;UBA52;RPL38;RPS6;RPL36A;RPL3;RPL10A;RPL22;RPL18A;RPS24;RPS5;RPS2;RPL27;RPS17;RPL29;RPL12;RPL19;RPSA
hsa04115	p53 signaling pathway	http://www.kegg.jp/kegg-bin/show_pathway?hsa04115+10572+10912+1647+317+3732+4616+472+51246+51512+54205+6241+836+83667+891+898+900+901+9133+9134+9538+983	72	21	8.8775	2.36553	0.000107902	0.00425718	10572;10912;1647;317;3732;4616;472;51246;51512;54205;6241;836;83667;891;898;900;901;9133;9134;9538;983	pathway_KEGG	GADD45B;CD82;CCNE2;GADD45A;GADD45G;RRM2;CCNE1;CCNG2;GTSE1;APAF1;SESN2;CYCS;CDK1;CCNB2;SIVA1;CCNB1;CASP3;CCNG1;SHISA5;ATM;EI24
hsa04520	Adherens junction	http://www.kegg.jp/kegg-bin/show_pathway?hsa04520+10810+117178+1459+1496+1499+2064+2534+29119+387+4008+4088+4301+52+5792+5797+5880+60+6932+7414+87+9855	72	21	8.8775	2.36553	0.000107902	0.00425718	10810;117178;1459;1496;1499;2064;2534;29119;387;4008;4088;4301;52;5792;5797;5880;60;6932;7414;87;9855	pathway_KEGG	SMAD3;TCF7;RAC2;CTNNA3;PTPRM;ERBB2;CTNNA2;WASF3;PTPRF;SSX2IP;ACTN1;LMO7;CSNK2A2;CTNNB1;FYN;FARP2;ACTB;AFDN;VCL;ACP1;RHOA
GO:0048194	Golgi vesicle budding	http://amigo.geneontology.org/amigo/term/GO:0048194	79	23	9.74059	2.36125	5.33195e-05	0.00279635	3998;5265;5861;6396;8615;9554;9570;9632;9871;10113;10342;10802;10959;10972;22872;26286;51128;54732;56681;64689;90411;375056;399687	geneontology_Biological_Process	SERPINA1;USO1;SEC13;SEC24A;SEC31A;LMAN1;TMED9;RAB1A;SAR1A;TMED2;TFG;SEC24D;GOSR2;GORASP1;SAR1B;MYO18A;MIA3;MCFD2;ARFGAP3;TMED10;PREB;SEC22B;SEC24C
P00056	VEGF signaling pathway	http://www.pantherdb.org/pathway/pathwayDiagram.jsp?catAccession=P00056	62	18	7.64451	2.35463	0.000348889	0.00920709	5287;3265;2113;673;5880;5336;5578;5335;207;5321;9261;55615;5580;5587;7867;8503;25865;56848	pathway_Panther	PRKD1;PLCG2;PLA2G4A;RAC2;PRR5;PRKCA;ETS1;PRKCD;SPHK2;PRKD2;PIK3R3;PLCG1;AKT1;MAPKAPK3;HRAS;PIK3C2B;MAPKAPK2;BRAF
GO:0045047	protein targeting to ER	http://amigo.geneontology.org/amigo/term/GO:0045047	107	31	13.1929	2.34974	3.2448e-06	0.000340348	3921;4736;5373;6122;6132;6136;6142;6143;6146;6155;6159;6169;6173;6187;6191;6193;6194;6218;6222;6227;6229;6233;6747;7311;9789;10952;11224;23471;23480;29927;60559	geneontology_Biological_Process	PMM2;TRAM1;RPS27A;SSR3;SPCS3;SPCS2;SEC61A1;SEC61G;RPS4X;SEC61B;RPS18;RPS21;RPL8;RPL35;UBA52;RPL38;RPS6;RPL36A;RPL3;RPL10A;RPL22;RPL18A;RPS24;RPS5;RPS2;RPL27;RPS17;RPL29;RPL12;RPL19;RPSA
GO:0008631	intrinsic apoptotic signaling pathway in response to oxidative stress	http://amigo.geneontology.org/amigo/term/GO:0008631	45	13	5.54844	2.343	0.00235294	0.0351113	207;2876;4170;4780;4841;5034;5580;5598;5625;6647;6648;9833;11315	geneontology_Biological_Process	MAPK7;PRKCD;MELK;P4HB;AKT1;PARK7;NFE2L2;GPX1;SOD1;PRODH;SOD2;MCL1;NONO
GO:0072599	establishment of protein localization to endoplasmic reticulum	http://amigo.geneontology.org/amigo/term/GO:0072599	111	32	13.6861	2.33813	2.55014e-06	0.000281202	3921;4736;5373;6122;6132;6136;6142;6143;6146;6155;6159;6169;6173;6187;6191;6193;6194;6218;6222;6227;6229;6233;6747;7311;9789;10890;10952;11224;23471;23480;29927;60559	geneontology_Biological_Process	PMM2;TRAM1;RPS27A;SSR3;SPCS3;SPCS2;SEC61A1;SEC61G;RPS4X;SEC61B;RPS18;RPS21;RPL8;RPL35;UBA52;RPL38;RPS6;RPL36A;RPL3;RPL10A;RPL22;RPL18A;RAB10;RPS24;RPS5;RPS2;RPL27;RPS17;RPL29;RPL12;RPL19;RPSA
GO:0016667	oxidoreductase activity, acting on a sulfur group of donors	http://amigo.geneontology.org/amigo/term/GO:0016667	59	17	7.27462	2.33689	0.000555827	0.0130619	2923;5034;5230;9601;9973;10130;10437;10954;30001;51734;64359;80142;81542;83442;83667;84817;373156	geneontology_Molecular_Function	SH3BGRL3;TMX1;PDIA5;PDIA6;PDIA4;SESN2;P4HB;IFI30;CCS;TXNDC17;PDIA3;NXN;PGK1;PTGES2;MSRB1;GSTK1;ERO1A
GO:0048207	vesicle targeting, rough ER to cis-Golgi	http://amigo.geneontology.org/amigo/term/GO:0048207	66	19	8.13771	2.33481	0.000272449	0.0078111	3998;5265;5861;6396;8615;9554;9570;9632;9871;10113;10342;10802;10959;10972;22872;51128;56681;64689;90411	geneontology_Biological_Process	SERPINA1;USO1;SEC13;SEC24A;SEC31A;LMAN1;RAB1A;SAR1A;TMED2;TFG;SEC24D;GOSR2;GORASP1;SAR1B;MCFD2;TMED10;PREB;SEC22B;SEC24C
GO:0048208	COPII vesicle coating	http://amigo.geneontology.org/amigo/term/GO:0048208	66	19	8.13771	2.33481	0.000272449	0.0078111	3998;5265;5861;6396;8615;9554;9570;9632;9871;10113;10342;10802;10959;10972;22872;51128;56681;64689;90411	geneontology_Biological_Process	SERPINA1;USO1;SEC13;SEC24A;SEC31A;LMAN1;RAB1A;SAR1A;TMED2;TFG;SEC24D;GOSR2;GORASP1;SAR1B;MCFD2;TMED10;PREB;SEC22B;SEC24C
GO:0051983	regulation of chromosome segregation	http://amigo.geneontology.org/amigo/term/GO:0051983	101	29	12.4532	2.32873	8.0777e-06	0.00068114	324;472;699;701;891;990;991;1459;1499;1778;1894;4085;4288;4926;7272;8260;9212;9700;9787;10403;10615;11004;51433;55781;57520;79677;90417;113130;150465	geneontology_Biological_Process	HECW2;MKI67;AURKB;CDCA5;ESPL1;KIF2C;CDC20;TTK;BUB1B;BUB1;SMC6;NDC80;CDC6;SPAG5;DLGAP5;ECT2;TTL;CSNK2A2;NAA10;CTNNB1;CCNB1;RIOK2;KNSTRN;APC;MAD2L1;DYNC1H1;ANAPC5;ATM;NUMA1
GO:0030516	regulation of axon extension	http://amigo.geneontology.org/amigo/term/GO:0030516	91	26	11.2202	2.31726	2.56565e-05	0.00165918	659;1002;1808;2664;2803;2932;4131;4133;6049;6387;6792;7143;7474;9037;10371;10439;10507;10512;11344;22902;23394;54910;57715;80128;134430;150465	geneontology_Biological_Process	SEMA3C;TRIM46;OLFM1;SEMA5A;TNR;CDKL5;CDH4;CXCL12;SEMA4D;SEMA4G;DPYSL2;TWF2;WNT5A;SEMA3A;SEMA4C;MAP1B;TTL;MAP2;BMPR2;RUFY3;RNF6;GOLGA4;WDR36;GSK3B;ADNP;GDI1
GO:0030433	ubiquitin-dependent ERAD pathway	http://amigo.geneontology.org/amigo/term/GO:0030433	70	20	8.6309	2.31726	0.000212565	0.00657652	3309;4189;4780;6396;6400;7184;7466;7917;9709;10134;10613;10952;11160;23392;51009;55432;55829;57003;91319;201595	geneontology_Biological_Process	DERL3;ERLIN1;DNAJB9;HSPA5;HERPUD1;HSP90B1;SEC13;ERLIN2;BCAP31;WFS1;ECPAS;BAG6;SELENOS;YOD1;SEC61B;NFE2L2;DERL2;CCDC47;SEL1L;STT3B
GO:0010965	regulation of mitotic sister chromatid separation	http://amigo.geneontology.org/amigo/term/GO:0010965	56	16	6.90472	2.31726	0.000885608	0.018501	324;472;699;701;891;990;991;4085;7272;9212;9700;9787;10403;51433;55781;57520	geneontology_Biological_Process	HECW2;AURKB;ESPL1;CDC20;TTK;BUB1B;BUB1;NDC80;CDC6;DLGAP5;CCNB1;RIOK2;APC;MAD2L1;ANAPC5;ATM
GO:0044784	metaphase/anaphase transition of cell cycle	http://amigo.geneontology.org/amigo/term/GO:0044784	56	16	6.90472	2.31726	0.000885608	0.018501	324;472;699;701;891;990;991;4085;7272;9212;9700;9787;10403;51433;55781;57520	geneontology_Biological_Process	HECW2;AURKB;ESPL1;CDC20;TTK;BUB1B;BUB1;NDC80;CDC6;DLGAP5;CCNB1;RIOK2;APC;MAD2L1;ANAPC5;ATM
GO:0070671	response to interleukin-12	http://amigo.geneontology.org/amigo/term/GO:0070671	49	14	6.04163	2.31726	0.00182263	0.0296826	375;3181;3185;3313;3595;4282;4507;5034;5478;6647;6648;6888;8767;140885	geneontology_Biological_Process	IL12RB2;SIRPA;RIPK2;P4HB;MTAP;SOD1;TALDO1;HSPA9;ARF1;PPIA;SOD2;HNRNPF;HNRNPA2B1;MIF
GO:0007019	microtubule depolymerization	http://amigo.geneontology.org/amigo/term/GO:0007019	42	12	5.17854	2.31726	0.00378065	0.0478196	324;3925;9793;10013;11004;50810;81930;124602;146909;157922;344148;347240	geneontology_Biological_Process	NCKAP5;KIF19;KIF18B;KIF2C;KIF24;HDGFL3;KIF18A;HDAC6;APC;CAMSAP1;STMN1;CKAP5
GO:0044331	cell-cell adhesion mediated by cadherin	http://amigo.geneontology.org/amigo/term/GO:0044331	42	12	5.17854	2.31726	0.00378065	0.0478196	1002;1006;1010;1015;3169;3170;4072;4301;7474;10893;222256;340533	geneontology_Biological_Process	CDH8;FOXA1;CDHR3;CDH17;CDH4;NEXMIF;FOXA2;WNT5A;CDH12;MMP24;EPCAM;AFDN
R-HSA-3769402	Deactivation of the beta-catenin transactivating complex	http://reactome.org/PathwayBrowser/#/R-HSA-3769402	42	12	5.17854	2.31726	0.00378065	0.0478196	1499;207;3065;324;56998;6233;6657;6932;7089;7090;7091;7311	pathway_Reactome	TLE3;TCF7;TLE4;SOX2;RPS27A;TLE2;AKT1;CTNNB1;CTNNBIP1;APC;UBA52;HDAC1
GO:0006614	SRP-dependent cotranslational protein targeting to membrane	http://amigo.geneontology.org/amigo/term/GO:0006614	95	27	11.7134	2.30506	2.00723e-05	0.0014151	3921;4736;6122;6132;6136;6142;6143;6146;6155;6159;6169;6173;6187;6191;6193;6194;6218;6222;6227;6229;6233;6747;7311;10952;11224;23471;29927	geneontology_Biological_Process	TRAM1;RPS27A;SSR3;SEC61A1;RPS4X;SEC61B;RPS18;RPS21;RPL8;RPL35;UBA52;RPL38;RPS6;RPL36A;RPL3;RPL10A;RPL22;RPL18A;RPS24;RPS5;RPS2;RPL27;RPS17;RPL29;RPL12;RPL19;RPSA
GO:0048199	vesicle targeting, to, from or within Golgi	http://amigo.geneontology.org/amigo/term/GO:0048199	74	21	9.1241	2.3016	0.000165725	0.00568223	3998;5265;5861;6396;8615;9554;9570;9632;9871;10113;10342;10802;10959;10972;22872;26286;51128;54732;56681;64689;90411	geneontology_Biological_Process	SERPINA1;USO1;SEC13;SEC24A;SEC31A;LMAN1;TMED9;RAB1A;SAR1A;TMED2;TFG;SEC24D;GOSR2;GORASP1;SAR1B;MCFD2;ARFGAP3;TMED10;PREB;SEC22B;SEC24C
GO:0050770	regulation of axonogenesis	http://amigo.geneontology.org/amigo/term/GO:0050770	180	51	22.1937	2.29794	5.89593e-09	1.53669e-06	387;659;673;1002;1600;1808;1949;2048;2664;2803;2932;4038;4131;4133;4135;4747;5362;5454;5979;6049;6091;6092;6387;6474;6792;7143;7474;9024;9037;9353;9839;10371;10439;10507;10512;11344;22902;23053;23111;23129;23394;23654;26037;54910;57688;57715;80128;84446;84894;134430;150465	geneontology_Biological_Process	DAB1;SEMA3C;NEFL;TRIM46;OLFM1;SEMA5A;SLIT2;TNR;ZEB2;LINGO1;PLXNA2;LRP4;BRSK1;CDKL5;EFNB3;CDH4;SPART;ROBO2;CXCL12;RET;SIPA1L1;SEMA4D;SEMA4G;MAP6;SHOX2;ZSWIM6;POU3F2;DPYSL2;PLXND1;TWF2;WNT5A;SEMA3A;SEMA4C;ROBO1;MAP1B;EPHB2;PLXNB2;TTL;MAP2;BMPR2;RUFY3;RNF6;BRSK2;ZSWIM8;GOLGA4;WDR36;BRAF;GSK3B;ADNP;GDI1;RHOA
GO:0071398	cellular response to fatty acid	http://amigo.geneontology.org/amigo/term/GO:0071398	53	15	6.53483	2.29539	0.00141119	0.0251456	207;338;891;2782;3399;3949;4830;4831;5563;5732;6602;6720;8644;9076;54331	geneontology_Biological_Process	PTGER2;CLDN1;ID3;AKR1C3;PRKAA2;NME1;NME2;APOB;AKT1;GNG2;SMARCD1;CCNB1;LDLR;SREBF1;GNB1
GO:0030042	actin filament depolymerization	http://amigo.geneontology.org/amigo/term/GO:0030042	53	15	6.53483	2.29539	0.00141119	0.0251456	120;832;2039;2150;5962;6712;9037;11034;11344;23616;29767;51474;57731;64780;136319	geneontology_Biological_Process	SEMA5A;SPTBN2;SH3BP1;MICAL1;ADD3;SPTBN4;TWF2;DSTN;F2RL1;DMTN;TMOD2;MTPN;RDX;LIMA1;CAPZB
GO:0034260	negative regulation of GTPase activity	http://amigo.geneontology.org/amigo/term/GO:0034260	46	13	5.67174	2.29207	0.00291578	0.0398073	116;408;3265;3843;5962;6242;9353;10959;23076;23677;26086;56882;153090	geneontology_Biological_Process	ADCYAP1;SH3BP4;SLIT2;DAB2IP;ARRB1;GPSM1;TMED2;CDC42SE1;HRAS;RTKN;IPO5;RDX;RRP1B
GO:1902883	negative regulation of response to oxidative stress	http://amigo.geneontology.org/amigo/term/GO:1902883	46	13	5.67174	2.29207	0.00291578	0.0398073	207;1499;2534;2861;2876;4780;4841;5598;5831;6648;10399;11315;79772	geneontology_Biological_Process	MCTP1;GPR37;PYCR1;MAPK7;AKT1;PARK7;CTNNB1;FYN;NFE2L2;GPX1;SOD2;RACK1;NONO
GO:0019205	nucleobase-containing compound kinase activity	http://amigo.geneontology.org/amigo/term/GO:0019205	46	13	5.67174	2.29207	0.00291578	0.0398073	132;204;1739;1740;2987;4354;4830;4831;7084;8573;9414;51727;83549	geneontology_Molecular_Function	MPP1;DLG2;NME1;NME2;CASK;TK2;GUK1;ADK;CMPK1;TJP2;DLG1;AK2;UCK1
P04398	p53 pathway feedback loops 2	http://www.pantherdb.org/pathway/pathwayDiagram.jsp?catAccession=P04398	46	13	5.67174	2.29207	0.00291578	0.0398073	5287;5603;5288;4609;3265;890;898;207;1499;900;8900;472;8503	pathway_Panther	MYC;PIK3C2G;CCNA1;CCNE1;MAPK13;CCNA2;PIK3R3;AKT1;HRAS;CTNNB1;PIK3C2B;CCNG1;ATM
R-HSA-112043	PLC beta mediated events	http://reactome.org/PathwayBrowser/#/R-HSA-112043	46	13	5.67174	2.29207	0.00291578	0.0398073	107;108;114;115;3710;5136;5137;5321;5332;5577;5578;5580;801	pathway_Reactome	ADCY8;ADCY2;PLA2G4A;PDE1C;PRKAR2B;PRKCA;PDE1A;ADCY1;ITPR3;PRKCD;ADCY9;CALM1;PLCB4
GO:0090114	COPII-coated vesicle budding	http://amigo.geneontology.org/amigo/term/GO:0090114	71	20	8.7542	2.28462	0.000262061	0.00766663	3998;5265;5861;6396;8615;9554;9570;9632;9871;10113;10342;10802;10959;10972;22872;51128;56681;64689;90411;375056	geneontology_Biological_Process	SERPINA1;USO1;SEC13;SEC24A;SEC31A;LMAN1;RAB1A;SAR1A;TMED2;TFG;SEC24D;GOSR2;GORASP1;SAR1B;MIA3;MCFD2;TMED10;PREB;SEC22B;SEC24C
GO:1904029	regulation of cyclin-dependent protein kinase activity	http://amigo.geneontology.org/amigo/term/GO:1904029	96	27	11.8367	2.28105	2.46835e-05	0.00162092	60;324;641;836;890;891;898;900;901;990;995;1031;1050;1163;1647;3326;3843;5310;5629;7128;8900;9133;9134;10983;51191;56647;219736	geneontology_Biological_Process	CCNA1;TNFAIP3;CDC25C;CCNE2;GADD45A;CCNE1;CCNG2;CDKN2C;STOX1;HERC5;BLM;CDC6;CCNA2;CKS1B;BCCIP;CCNB2;PROX1;CEBPA;CCNB1;APC;CASP3;CCNG1;IPO5;ACTB;PKD1;CCNI;HSP90AB1
HALLMARK_MITOTIC_SPINDLE	cell cycle progression: mitotic spindle assembly	http://www.broadinstitute.org/gsea/msigdb/cards/HALLMARK_MITOTIC_SPINDLE	200	56	24.6597	2.27091	1.7372e-09	5.97668e-07	9493;382;9793;4926;11004;7272;324;10435;9371;56992;332;116840;24137;675;7153;7204;9055;54443;9700;9732;55835;9585;9266;6654;134549;8440;9787;613;22974;3797;23022;1739;8476;7430;983;1894;51735;3835;6790;51203;9564;11214;10013;3996;9133;7461;10403;832;699;10018;1778;4643;4853;10611;7414;9771	community-contributed_Hallmark50	DOCK4;NOTCH2;RAPGEF5;SOS1;NCK2;MYO1E;CDC42EP2;KIF23;ANLN;ESPL1;KIF2C;KIF15;TTK;CLIP2;BUB1;PRC1;RAPGEF6;NDC80;BCAR1;BCL2L11;CENPJ;DLGAP5;KIF4A;SHROOM1;BIRC5;KIF22;ECT2;KIF20B;AKAP13;CYTH2;CDK1;PALLD;KIF3C;TPX2;TOP2A;CNTROB;CCNB2;HDAC6;AURKA;EZR;KIF3B;BRCA2;PDLIM5;APC;DLG1;LLGL1;DYNC1H1;TRIO;BCR;ARF6;NUSAP1;CKAP5;CAPZB;NUMA1;CDC42BPA;VCL
GO:0070830	bicellular tight junction assembly	http://amigo.geneontology.org/amigo/term/GO:0070830	50	14	6.16493	2.27091	0.00224883	0.0342612	324;865;1365;1739;1894;4301;4641;7855;9076;9475;92140;143098;151306;100506658	geneontology_Biological_Process	CLDN1;MPP7;FZD5;MYO1C;CLDN3;ECT2;OCLN;GPBAR1;CBFB;APC;DLG1;ROCK2;AFDN;MTDH
GO:0030834	regulation of actin filament depolymerization	http://amigo.geneontology.org/amigo/term/GO:0030834	50	14	6.16493	2.27091	0.00224883	0.0342612	120;832;2039;2150;5962;6712;9037;11034;11344;23616;29767;51474;57731;136319	geneontology_Biological_Process	SEMA5A;SPTBN2;SH3BP1;ADD3;SPTBN4;TWF2;DSTN;F2RL1;DMTN;TMOD2;MTPN;RDX;LIMA1;CAPZB
GO:0003179	heart valve morphogenesis	http://amigo.geneontology.org/amigo/term/GO:0003179	50	14	6.16493	2.27091	0.00224883	0.0342612	650;657;659;2475;2626;4091;4853;6091;6092;8642;9353;9475;10439;64220	geneontology_Biological_Process	SMAD6;OLFM1;BMP2;SLIT2;NOTCH2;DCHS1;ROBO2;GATA4;ROBO1;STRA6;BMPR2;ROCK2;BMPR1A;MTOR
GO:0010171	body morphogenesis	http://amigo.geneontology.org/amigo/term/GO:0010171	50	14	6.16493	2.27091	0.00224883	0.0342612	444;673;2719;2778;4040;4313;23187;25976;28982;29123;64220;64651;83690;84159	geneontology_Biological_Process	ASPH;CRISPLD1;CSRNP1;GPC3;MMP2;PHLDB1;ARID5B;FLVCR1;STRA6;TIPARP;GNAS;LRP6;ANKRD11;BRAF
hsa04979	Cholesterol metabolism	http://www.kegg.jp/kegg-bin/show_pathway?hsa04979+10948+1593+19+255738+338+3949+3988+3990+4035+4043+57552+6646+7416+9388	50	14	6.16493	2.27091	0.00224883	0.0342612	10948;1593;19;255738;338;3949;3988;3990;4035;4043;57552;6646;7416;9388	pathway_KEGG	STARD3;ABCA1;LIPG;CYP27A1;LRP1;NCEH1;SOAT1;LRPAP1;APOB;LIPC;VDAC1;PCSK9;LDLR;LIPA
GO:0006903	vesicle targeting	http://amigo.geneontology.org/amigo/term/GO:0006903	93	26	11.4668	2.26742	3.87981e-05	0.00225622	3998;5265;5861;5871;6396;8615;9554;9570;9632;9871;10113;10342;10652;10802;10948;10959;10972;22871;22872;26286;51128;54732;56681;64689;90411;157769	geneontology_Biological_Process	STARD3;NLGN1;YKT6;FAM91A1;SERPINA1;USO1;SEC13;SEC24A;SEC31A;LMAN1;TMED9;MAP4K2;RAB1A;SAR1A;TMED2;TFG;SEC24D;GOSR2;GORASP1;SAR1B;MCFD2;ARFGAP3;TMED10;PREB;SEC22B;SEC24C
R-HSA-156842	Eukaryotic Translation Elongation	http://reactome.org/PathwayBrowser/#/R-HSA-156842	93	26	11.4668	2.26742	3.87981e-05	0.00225622	11224;1917;1933;200916;3921;4736;6122;6132;6136;6142;6143;6146;6155;6159;6169;6173;6187;6191;6193;6194;6218;6222;6227;6229;6233;7311	pathway_Reactome	RPS27A;RPL22L1;RPS4X;RPS18;RPS21;RPL8;EEF1A2;EEF1B2;RPL35;UBA52;RPL38;RPS6;RPL36A;RPL3;RPL10A;RPL22;RPL18A;RPS24;RPS5;RPS2;RPL27;RPS17;RPL29;RPL12;RPL19;RPSA
GO:0016234	inclusion body	http://amigo.geneontology.org/amigo/term/GO:0016234	79	22	9.74059	2.25859	0.000158394	0.00553799	1191;2060;2876;3303;3326;4683;4741;4928;5621;5903;6622;9001;9709;9816;10013;23001;23224;23523;55586;57565;57713;91607	geneontology_Cellular_Component	MIOX;NEFM;HAP1;KLHL14;SFMBT2;SNCA;SYNE2;HERPUD1;WDFY3;NBN;URB2;CLU;RANBP2;EPS15;PRNP;HDAC6;HSPA1A;GPX1;SLFN11;CABIN1;NUP98;HSP90AB1
GO:0072163	mesonephric epithelium development	http://amigo.geneontology.org/amigo/term/GO:0072163	97	27	11.96	2.25753	3.02332e-05	0.00185125	384;650;847;1499;1739;2302;2719;3911;4072;4088;4091;4609;5087;5310;5727;5979;6092;6299;6382;8642;9353;10220;30812;55366;56998;79633;80000	geneontology_Biological_Process	MYC;SMAD6;SMAD3;BMP2;SLIT2;SDC1;SALL1;SOX8;FAT4;GREB1L;GPC3;DCHS1;LAMA5;PBX1;ROBO2;RET;LGR4;GDF11;PTCH1;FOXJ1;CAT;CTNNB1;CTNNBIP1;DLG1;EPCAM;ARG2;PKD1
GO:0072164	mesonephric tubule development	http://amigo.geneontology.org/amigo/term/GO:0072164	97	27	11.96	2.25753	3.02332e-05	0.00185125	384;650;847;1499;1739;2302;2719;3911;4072;4088;4091;4609;5087;5310;5727;5979;6092;6299;6382;8642;9353;10220;30812;55366;56998;79633;80000	geneontology_Biological_Process	MYC;SMAD6;SMAD3;BMP2;SLIT2;SDC1;SALL1;SOX8;FAT4;GREB1L;GPC3;DCHS1;LAMA5;PBX1;ROBO2;RET;LGR4;GDF11;PTCH1;FOXJ1;CAT;CTNNB1;CTNNBIP1;DLG1;EPCAM;ARG2;PKD1
GO:0120193	tight junction organization	http://amigo.geneontology.org/amigo/term/GO:0120193	54	15	6.65812	2.25289	0.00173472	0.0286386	324;865;1365;1739;1894;4301;4641;7855;9076;9475;51599;92140;143098;151306;100506658	geneontology_Biological_Process	CLDN1;MPP7;FZD5;LSR;MYO1C;CLDN3;ECT2;OCLN;GPBAR1;CBFB;APC;DLG1;ROCK2;AFDN;MTDH
GO:0031529	ruffle organization	http://amigo.geneontology.org/amigo/term/GO:0031529	54	15	6.65812	2.25289	0.00173472	0.0286386	382;2475;3265;3636;5962;22871;23189;23616;25940;26751;51466;51474;54849;64787;83543	geneontology_Biological_Process	NLGN1;AIF1L;SH3BP1;EPS8L2;FAM98A;KANK1;EVL;SH3YL1;HRAS;RDX;INPPL1;DEF8;ARF6;LIMA1;MTOR
GO:0042743	hydrogen peroxide metabolic process	http://amigo.geneontology.org/amigo/term/GO:0042743	54	15	6.65812	2.25289	0.00173472	0.0286386	847;2534;2876;5052;5880;6622;6647;6774;7837;9588;10013;10549;11315;25824;255027	geneontology_Biological_Process	RAC2;MPV17L;SNCA;PRDX4;PXDN;CAT;PARK7;HDAC6;FYN;STAT3;GPX1;SOD1;PRDX6;PRDX1;PRDX5
GO:0070972	protein localization to endoplasmic reticulum	http://amigo.geneontology.org/amigo/term/GO:0070972	137	38	16.8919	2.2496	8.85507e-07	0.000122843	287;3309;3921;4736;5373;6122;6132;6136;6142;6143;6146;6155;6159;6169;6173;6187;6191;6193;6194;6218;6222;6227;6229;6233;6747;7311;9789;10134;10890;10952;11014;11015;11224;23471;23480;29927;60559;375056	geneontology_Biological_Process	KDELR3;HSPA5;PMM2;TRAM1;RPS27A;SSR3;SPCS3;SPCS2;ANK2;KDELR2;SEC61A1;BCAP31;SEC61G;RPS4X;SEC61B;RPS18;MIA3;RPS21;RPL8;RPL35;UBA52;RPL38;RPS6;RPL36A;RPL3;RPL10A;RPL22;RPL18A;RAB10;RPS24;RPS5;RPS2;RPL27;RPS17;RPL29;RPL12;RPL19;RPSA
HALLMARK_ANDROGEN_RESPONSE	androgen response	http://www.broadinstitute.org/gsea/msigdb/cards/HALLMARK_ANDROGEN_RESPONSE	101	28	12.4532	2.24843	2.35517e-05	0.00160769	2181;55839;65986;60559;6303;1622;1718;6652;9053;4189;5238;9871;3998;10397;3856;6611;3248;56172;84159;87;10611;23585;8031;9590;2185;11099;207;5036	community-contributed_Hallmark50	AKAP12;SAT1;KRT8;NDRG1;HPGD;PTPN21;PTK2B;DNAJB9;SPCS3;ANKH;ACTN1;CENPN;ARID5B;PGM3;SORD;ACSL3;LMAN1;DBI;AKT1;SEC24D;MAP7;NCOA4;PDLIM5;TMEM50A;PA2G4;SMS;ZBTB10;DHCR24
R-HSA-111885	Opioid Signalling	http://reactome.org/PathwayBrowser/#/R-HSA-111885	83	23	10.2338	2.24746	0.000123094	0.00458327	107;108;114;115;2782;2786;2790;3710;5136;5137;5144;5321;5332;54331;5443;5519;5530;5577;5578;5580;55970;59345;801	pathway_Reactome	ADCY8;ADCY2;PPP3CA;PLA2G4A;PDE1C;PRKAR2B;PRKCA;PDE1A;ADCY1;ITPR3;GNB4;GNG12;POMC;PRKCD;GNG4;ADCY9;PDE4D;GNG10;GNG2;CALM1;PPP2R1B;PLCB4;GNB1
GO:0008038	neuron recognition	http://amigo.geneontology.org/amigo/term/GO:0008038	47	13	5.79503	2.2433	0.0035837	0.0459366	836;1949;2048;6091;6092;9037;10371;23022;26047;50863;57549;128434;152330	geneontology_Biological_Process	VSTM2L;SEMA5A;CNTN4;CNTNAP2;EFNB3;IGSF9;ROBO2;NTM;SEMA3A;ROBO1;PALLD;EPHB2;CASP3
GO:0031201	SNARE complex	http://amigo.geneontology.org/amigo/term/GO:0031201	47	13	5.79503	2.2433	0.0035837	0.0459366	6616;6804;8417;8447;8675;8676;8774;9515;9554;9570;10228;10652;51272	geneontology_Cellular_Component	STX11;DOC2B;YKT6;NAPG;STX1A;BET1L;STXBP5L;GOSR2;STX16;STX6;STX7;SNAP25;SEC22B
R-HSA-418597	G alpha (z) signalling events	http://reactome.org/PathwayBrowser/#/R-HSA-418597	47	13	5.79503	2.2433	0.0035837	0.0459366	107;108;114;115;2778;2782;2786;2790;54331;5578;5580;55970;59345	pathway_Reactome	ADCY8;ADCY2;PRKCA;ADCY1;GNB4;GNG12;PRKCD;GNG4;ADCY9;GNAS;GNG10;GNG2;GNB1
R-HSA-112040	G-protein mediated events	http://reactome.org/PathwayBrowser/#/R-HSA-112040	47	13	5.79503	2.2433	0.0035837	0.0459366	107;108;114;115;3710;5136;5137;5321;5332;5577;5578;5580;801	pathway_Reactome	ADCY8;ADCY2;PLA2G4A;PDE1C;PRKAR2B;PRKCA;PDE1A;ADCY1;ITPR3;PRKCD;ADCY9;CALM1;PLCB4
GO:0034976	response to endoplasmic reticulum stress	http://amigo.geneontology.org/amigo/term/GO:0034976	268	74	33.044	2.23944	9.18576e-12	1.31678e-08	317;811;1191;1200;1639;1965;2081;2673;2923;2932;3068;3303;3309;3725;4102;4189;4780;5034;5611;6396;6400;6745;7184;7466;7873;7917;8440;8975;9024;9451;9570;9601;9709;9820;10018;10113;10130;10134;10399;10525;10613;10952;10954;11015;11160;11315;22872;23071;23376;23392;23435;23753;26608;27230;29982;30001;51009;51726;55432;55829;56005;57003;57761;58477;64061;64764;79094;81502;81542;83667;91319;153090;20…	geneontology_Biological_Process	KDELR3;ERN1;DERL3;TMX1;CHAC1;DAB2IP;CREB3L2;ERLIN1;SDF2L1;NCK2;DNAJC3;DNAJB9;HSPA5;PDIA5;SRPRB;TSPYL2;PDIA6;PDIA4;MYDGF;HERPUD1;ANKS4B;HSP90B1;MANF;TBL2;APAF1;HYOU1;SEC13;BCL2L11;ERLIN2;SESN2;P4HB;SEC31A;JUN;SSR1;UFL1;SERP1;EIF2S1;USP13;GFPT1;NRBF2;CLU;DNAJB11;TRIB3;HM13;BCAP31;CALR;TARDBP;PARK7;EIF2AK3;GOSR2;HSPA1A;WFS1;ECPAS;BAG6;SELENOS;TPP1;YOD1;ERP44;PDIA3;SEC61B;NFE2L2;BRSK2;DERL2;ERO1A;CCD…
GO:0048675	axon extension	http://amigo.geneontology.org/amigo/term/GO:0048675	116	32	14.3026	2.23735	7.11713e-06	0.000607895	659;1002;1808;2664;2803;2932;3320;3326;4131;4133;6049;6387;6792;7143;7414;7474;9037;9201;9353;10371;10439;10507;10512;11344;22902;23394;54910;57715;80128;80208;134430;150465	geneontology_Biological_Process	SEMA3C;DCLK1;TRIM46;OLFM1;SEMA5A;SLIT2;TNR;CDKL5;CDH4;CXCL12;SEMA4D;SEMA4G;DPYSL2;TWF2;WNT5A;SEMA3A;SEMA4C;MAP1B;TTL;MAP2;BMPR2;RUFY3;RNF6;GOLGA4;WDR36;SPG11;HSP90AA1;VCL;GSK3B;ADNP;GDI1;HSP90AB1
hsa05213	Endometrial cancer	http://www.kegg.jp/kegg-bin/show_pathway?hsa05213+10912+1496+1499+1647+2064+207+29119+2932+324+3265+4609+4616+6654+673+6932+8503	58	16	7.15132	2.23735	0.00133847	0.0243387	10912;1496;1499;1647;2064;207;29119;2932;324;3265;4609;4616;6654;673;6932;8503	pathway_KEGG	MYC;GADD45B;TCF7;CTNNA3;SOS1;ERBB2;CTNNA2;GADD45A;GADD45G;PIK3R3;AKT1;HRAS;CTNNB1;APC;BRAF;GSK3B
R-HSA-72649	Translation initiation complex formation	http://reactome.org/PathwayBrowser/#/R-HSA-72649	58	16	7.15132	2.23735	0.00133847	0.0243387	1964;1965;1973;1981;3921;6187;6191;6193;6194;6218;6222;6227;6229;6233;8662;8663	pathway_Reactome	RPS27A;EIF2S1;EIF3B;RPS4X;EIF1AX;RPS18;RPS21;EIF4G1;EIF4A1;RPS6;EIF3C;RPS24;RPS5;RPS2;RPS17;RPSA
R-HSA-72702	Ribosomal scanning and start codon recognition	http://reactome.org/PathwayBrowser/#/R-HSA-72702	58	16	7.15132	2.23735	0.00133847	0.0243387	1964;1965;1973;1981;3921;6187;6191;6193;6194;6218;6222;6227;6229;6233;8662;8663	pathway_Reactome	RPS27A;EIF2S1;EIF3B;RPS4X;EIF1AX;RPS18;RPS21;EIF4G1;EIF4A1;RPS6;EIF3C;RPS24;RPS5;RPS2;RPS17;RPSA
HALLMARK_MTORC1_SIGNALING	mTORC1 signaling	http://www.broadinstitute.org/gsea/msigdb/cards/HALLMARK_MTORC1_SIGNALING	200	55	24.6597	2.23036	4.91342e-09	1.32064e-06	54541;811;5230;2181;6510;4074;10797;3417;6513;8624;10135;3313;3309;6745;5052;27230;57761;7167;10213;6790;51377;10652;10437;5861;8503;3949;7108;5478;120;900;6781;4836;6241;1718;4171;821;6184;5719;2107;2932;6652;26227;9521;23753;2286;10962;3329;8615;7374;7184;30001;699;2821;5211;908	community-contributed_Hallmark50	STC1;SLC1A5;SLC2A1;SDF2L1;DDIT4;ADD3;HSPA5;MLLT11;RRM2;YKT6;MTHFD2;HSP90B1;NMT1;BUB1;UNG;USO1;PFKL;FKBP2;SORD;SSR1;PSMG1;SERP1;IFI30;PIK3R3;UCHL5;CANX;HSPD1;ACSL3;RAB1A;TRIB3;TM7SF2;NAMPT;EEF1E1;CALR;RPN1;AURKA;TPI1;PHGDH;PGK1;PSMD13;CCNG1;PRDX1;GPI;HSPA9;M6PR;LDLR;PSMD14;ERO1A;PPIA;IDH1;DHCR24;ETF1;GSK3B;CCT6A;MCM2
GO:0042982	amyloid precursor protein metabolic process	http://amigo.geneontology.org/amigo/term/GO:0042982	51	14	6.28823	2.22638	0.00275402	0.0388519	836;1191;1739;5621;6646;9001;9475;10418;10972;25825;54103;54550;64168;81618	geneontology_Biological_Process	NECAB1;SPON1;HAP1;GSAP;NECAB2;BACE2;SOAT1;CLU;ITM2C;PRNP;DLG1;CASP3;TMED10;ROCK2
hsa05014	Amyotrophic lateral sclerosis (ALS)	http://www.kegg.jp/kegg-bin/show_pathway?hsa05014+2876+2891+2903+317+4741+4747+54205+5530+5603+6647+7132+836+847+9973	51	14	6.28823	2.22638	0.00275402	0.0388519	2876;2891;2903;317;4741;4747;54205;5530;5603;6647;7132;836;847;9973	pathway_KEGG	GRIN2A;NEFL;NEFM;PPP3CA;TNFRSF1A;GRIA2;APAF1;MAPK13;CYCS;CCS;CAT;GPX1;CASP3;SOD1
R-HSA-72695	Formation of the ternary complex, and subsequently, the 43S complex	http://reactome.org/PathwayBrowser/#/R-HSA-72695	51	14	6.28823	2.22638	0.00275402	0.0388519	1964;1965;3921;6187;6191;6193;6194;6218;6222;6227;6229;6233;8662;8663	pathway_Reactome	RPS27A;EIF2S1;EIF3B;RPS4X;EIF1AX;RPS18;RPS21;RPS6;EIF3C;RPS24;RPS5;RPS2;RPS17;RPSA
GO:0042274	ribosomal small subunit biogenesis	http://amigo.geneontology.org/amigo/term/GO:0042274	62	17	7.64451	2.22382	0.00103304	0.0201935	3921;4869;6169;6193;6194;6218;6227;6229;8780;9277;9790;27042;55720;55781;57647;83732;90121	geneontology_Biological_Process	WDR46;RIOK3;RIOK1;DHX37;UTP25;TSR2;TSR1;RIOK2;BMS1;RPS21;RPL38;RPS6;NPM1;RPS24;RPS5;RPS17;RPSA
GO:0000079	regulation of cyclin-dependent protein serine/threonine kinase activity	http://amigo.geneontology.org/amigo/term/GO:0000079	92	25	11.3435	2.20391	9.0234e-05	0.00374286	60;324;641;836;890;891;898;900;901;990;995;1031;1050;1163;1647;3843;5310;5629;7128;8900;9133;9134;10983;51191;56647	geneontology_Biological_Process	CCNA1;TNFAIP3;CDC25C;CCNE2;GADD45A;CCNE1;CCNG2;CDKN2C;HERC5;BLM;CDC6;CCNA2;CKS1B;BCCIP;CCNB2;PROX1;CEBPA;CCNB1;APC;CASP3;CCNG1;IPO5;ACTB;PKD1;CCNI
GO:0043297	apical junction assembly	http://amigo.geneontology.org/amigo/term/GO:0043297	59	16	7.27462	2.19943	0.00162969	0.0274304	324;387;865;1365;1739;1894;4301;4641;7414;7855;9076;9475;92140;143098;151306;100506658	geneontology_Biological_Process	CLDN1;MPP7;FZD5;MYO1C;CLDN3;ECT2;OCLN;GPBAR1;CBFB;APC;DLG1;ROCK2;AFDN;VCL;MTDH;RHOA
GO:0051306	mitotic sister chromatid separation	http://amigo.geneontology.org/amigo/term/GO:0051306	59	16	7.27462	2.19943	0.00162969	0.0274304	324;472;699;701;891;990;991;4085;7272;9212;9700;9787;10403;51433;55781;57520	geneontology_Biological_Process	HECW2;AURKB;ESPL1;CDC20;TTK;BUB1B;BUB1;NDC80;CDC6;DLGAP5;CCNB1;RIOK2;APC;MAD2L1;ANAPC5;ATM
GO:0046847	filopodium assembly	http://amigo.geneontology.org/amigo/term/GO:0046847	59	16	7.27462	2.19943	0.00162969	0.0274304	382;832;2039;2823;5580;7226;7430;9148;22871;23616;26051;57451;83715;84299;163404;221178	geneontology_Biological_Process	PPP1R16B;GPM6A;NLGN1;NEURL1;PLPPR5;ESPN;SH3BP1;MIEN1;TENM2;PRKCD;TRPM2;EZR;DMTN;ARF6;SPATA13;CAPZB
R-HSA-72662	Activation of the mRNA upon binding of the cap-binding complex and eIFs, and subsequent binding to 43S	http://reactome.org/PathwayBrowser/#/R-HSA-72662	59	16	7.27462	2.19943	0.00162969	0.0274304	1964;1965;1973;1981;3921;6187;6191;6193;6194;6218;6222;6227;6229;6233;8662;8663	pathway_Reactome	RPS27A;EIF2S1;EIF3B;RPS4X;EIF1AX;RPS18;RPS21;EIF4G1;EIF4A1;RPS6;EIF3C;RPS24;RPS5;RPS2;RPS17;RPSA
GO:0000070	mitotic sister chromatid segregation	http://amigo.geneontology.org/amigo/term/GO:0000070	155	42	19.1113	2.19765	4.81776e-07	7.67362e-05	324;472;699;701;891;990;991;3833;3835;4085;4926;7272;7273;8260;9055;9212;9493;9700;9787;10403;10592;10615;11004;23126;23383;23397;24137;25978;51203;51433;55143;55154;55165;55781;57520;64151;80218;81930;83540;90417;113130;146909	geneontology_Biological_Process	TTN;HECW2;SMC2;CHMP2B;AURKB;KIF18B;CDCA8;CDCA5;KIF23;ESPL1;KIF2C;NUF2;KIFC1;CDC20;TTK;BUB1B;BUB1;PRC1;NDC80;CDC6;SPAG5;DLGAP5;KIF4A;CEP55;NCAPG;KIF22;KIF18A;MAU2;MSTO1;NCAPH;NAA10;CCNB1;RIOK2;KNSTRN;APC;POGZ;MAD2L1;NUSAP1;ANAPC5;ATM;NUMA1;NAA50
GO:0010771	negative regulation of cell morphogenesis involved in differentiation	http://amigo.geneontology.org/amigo/term/GO:0010771	96	26	11.8367	2.19656	6.99921e-05	0.00325406	387;1600;1949;2039;2048;2664;4038;4133;5530;6049;7143;7474;9037;9353;10371;10507;10512;22871;22902;23111;23189;54910;57715;64689;80128;84894	geneontology_Biological_Process	DAB1;SEMA3C;TRIM46;SEMA5A;SLIT2;NLGN1;TNR;PPP3CA;LINGO1;LRP4;EFNB3;SPART;SEMA4D;SEMA4G;WNT5A;SEMA3A;SEMA4C;KANK1;EPHB2;MAP2;RUFY3;GORASP1;DMTN;RNF6;GDI1;RHOA
GO:0001657	ureteric bud development	http://amigo.geneontology.org/amigo/term/GO:0001657	96	26	11.8367	2.19656	6.99921e-05	0.00325406	384;650;847;1499;1739;2302;2719;3911;4072;4088;4091;4609;5087;5727;5979;6092;6299;6382;8642;9353;10220;30812;55366;56998;79633;80000	geneontology_Biological_Process	MYC;SMAD6;SMAD3;BMP2;SLIT2;SDC1;SALL1;SOX8;FAT4;GREB1L;GPC3;DCHS1;LAMA5;PBX1;ROBO2;RET;LGR4;GDF11;PTCH1;FOXJ1;CAT;CTNNB1;CTNNBIP1;DLG1;EPCAM;ARG2
R-HSA-156827	L13a-mediated translational silencing of Ceruloplasmin expression	http://reactome.org/PathwayBrowser/#/R-HSA-156827	111	30	13.6861	2.192	2.10042e-05	0.00146876	11224;1964;1965;1973;1981;200916;3921;4736;6122;6132;6136;6142;6143;6146;6155;6159;6169;6173;6187;6191;6193;6194;6218;6222;6227;6229;6233;7311;8662;8663	pathway_Reactome	RPS27A;RPL22L1;EIF2S1;EIF3B;RPS4X;EIF1AX;RPS18;RPS21;RPL8;EIF4G1;EIF4A1;RPL35;UBA52;RPL38;RPS6;RPL36A;RPL3;RPL10A;RPL22;RPL18A;EIF3C;RPS24;RPS5;RPS2;RPL27;RPS17;RPL29;RPL12;RPL19;RPSA
GO:0051304	chromosome separation	http://amigo.geneontology.org/amigo/term/GO:0051304	89	24	10.9736	2.18707	0.00014091	0.0050289	324;472;641;699;701;891;990;991;1459;4085;4926;7153;7272;9212;9700;9787;10403;23397;51433;55781;56916;57520;80010;201254	geneontology_Biological_Process	HECW2;AURKB;ESPL1;CDC20;TTK;BUB1B;BUB1;BLM;NDC80;CDC6;DLGAP5;RMI1;CENPX;TOP2A;NCAPH;CSNK2A2;CCNB1;RIOK2;APC;MAD2L1;SMARCAD1;ANAPC5;ATM;NUMA1
R-HSA-156902	Peptide chain elongation	http://reactome.org/PathwayBrowser/#/R-HSA-156902	89	24	10.9736	2.18707	0.00014091	0.0050289	11224;200916;3921;4736;6122;6132;6136;6142;6143;6146;6155;6159;6169;6173;6187;6191;6193;6194;6218;6222;6227;6229;6233;7311	pathway_Reactome	RPS27A;RPL22L1;RPS4X;RPS18;RPS21;RPL8;RPL35;UBA52;RPL38;RPS6;RPL36A;RPL3;RPL10A;RPL22;RPL18A;RPS24;RPS5;RPS2;RPL27;RPS17;RPL29;RPL12;RPL19;RPSA
R-HSA-927802	Nonsense-Mediated Decay (NMD)	http://reactome.org/PathwayBrowser/#/R-HSA-927802	115	31	14.1793	2.18628	1.6312e-05	0.00120948	11224;1981;200916;2107;3921;4686;4736;55110;5520;5976;6122;6132;6136;6142;6143;6146;6155;6159;6169;6173;6187;6191;6193;6194;6218;6222;6227;6229;6233;7311;9775	pathway_Reactome	RPS27A;RPL22L1;MAGOHB;RPS4X;RPS18;NCBP1;RPS21;PPP2R2A;RPL8;EIF4G1;EIF4A3;RPL35;UBA52;RPL38;RPS6;ETF1;RPL36A;RPL3;RPL10A;RPL22;UPF1;RPL18A;RPS24;RPS5;RPS2;RPL27;RPS17;RPL29;RPL12;RPL19;RPSA
R-HSA-975957	Nonsense Mediated Decay (NMD) enhanced by the Exon Junction Complex (EJC)	http://reactome.org/PathwayBrowser/#/R-HSA-975957	115	31	14.1793	2.18628	1.6312e-05	0.00120948	11224;1981;200916;2107;3921;4686;4736;55110;5520;5976;6122;6132;6136;6142;6143;6146;6155;6159;6169;6173;6187;6191;6193;6194;6218;6222;6227;6229;6233;7311;9775	pathway_Reactome	RPS27A;RPL22L1;MAGOHB;RPS4X;RPS18;NCBP1;RPS21;PPP2R2A;RPL8;EIF4G1;EIF4A3;RPL35;UBA52;RPL38;RPS6;ETF1;RPL36A;RPL3;RPL10A;RPL22;UPF1;RPL18A;RPS24;RPS5;RPS2;RPL27;RPS17;RPL29;RPL12;RPL19;RPSA
R-HSA-72764	Eukaryotic Translation Termination	http://reactome.org/PathwayBrowser/#/R-HSA-72764	93	25	11.4668	2.18021	0.000109144	0.00428614	11224;200916;2107;3921;4736;6122;6132;6136;6142;6143;6146;6155;6159;6169;6173;6187;6191;6193;6194;6218;6222;6227;6229;6233;7311	pathway_Reactome	RPS27A;RPL22L1;RPS4X;RPS18;RPS21;RPL8;RPL35;UBA52;RPL38;RPS6;ETF1;RPL36A;RPL3;RPL10A;RPL22;RPL18A;RPS24;RPS5;RPS2;RPL27;RPS17;RPL29;RPL12;RPL19;RPSA
GO:0033047	regulation of mitotic sister chromatid segregation	http://amigo.geneontology.org/amigo/term/GO:0033047	67	18	8.26101	2.17891	0.000966767	0.019392	324;472;699;701;891;990;991;4085;4926;7272;8260;9212;9700;9787;10403;51433;55781;57520	geneontology_Biological_Process	HECW2;AURKB;ESPL1;CDC20;TTK;BUB1B;BUB1;NDC80;CDC6;DLGAP5;NAA10;CCNB1;RIOK2;APC;MAD2L1;ANAPC5;ATM;NUMA1
hsa04720	Long-term potentiation	http://www.kegg.jp/kegg-bin/show_pathway?hsa04720+107+114+27330+2891+2903+3265+3710+5332+5500+5502+5530+5578+6195+673+801+816+817+91860	67	18	8.26101	2.17891	0.000966767	0.019392	107;114;27330;2891;2903;3265;3710;5332;5500;5502;5530;5578;6195;673;801;816;817;91860	pathway_KEGG	GRIN2A;ADCY8;PPP3CA;RPS6KA1;PRKCA;GRIA2;ADCY1;ITPR3;CAMK2D;PPP1CB;CALML4;CAMK2B;PPP1R1A;RPS6KA6;HRAS;CALM1;PLCB4;BRAF
R-HSA-72706	GTP hydrolysis and joining of the 60S ribosomal subunit	http://reactome.org/PathwayBrowser/#/R-HSA-72706	112	30	13.8094	2.17243	2.53474e-05	0.00165161	11224;1964;1965;1973;1981;200916;3921;4736;6122;6132;6136;6142;6143;6146;6155;6159;6169;6173;6187;6191;6193;6194;6218;6222;6227;6229;6233;7311;8662;8663	pathway_Reactome	RPS27A;RPL22L1;EIF2S1;EIF3B;RPS4X;EIF1AX;RPS18;RPS21;RPL8;EIF4G1;EIF4A1;RPL35;UBA52;RPL38;RPS6;RPL36A;RPL3;RPL10A;RPL22;RPL18A;EIF3C;RPS24;RPS5;RPS2;RPL27;RPS17;RPL29;RPL12;RPL19;RPSA
hsa05210	Colorectal cancer	http://www.kegg.jp/kegg-bin/show_pathway?hsa05210+10018+10912+1499+1647+207+2475+2932+2956+324+3265+332+3725+387+4088+4609+4616+54205+5880+6654+673+6932+836+8503	86	23	10.6037	2.16906	0.000219785	0.00670344	10018;10912;1499;1647;207;2475;2932;2956;324;3265;332;3725;387;4088;4609;4616;54205;5880;6654;673;6932;836;8503	pathway_KEGG	MYC;GADD45B;SMAD3;TCF7;RAC2;SOS1;GADD45A;GADD45G;BCL2L11;BIRC5;JUN;CYCS;PIK3R3;AKT1;HRAS;CTNNB1;APC;MSH6;CASP3;BRAF;MTOR;GSK3B;RHOA
GO:0001823	mesonephros development	http://amigo.geneontology.org/amigo/term/GO:0001823	101	27	12.4532	2.16812	6.55092e-05	0.00316542	384;650;847;1499;1739;2302;2719;3911;4072;4088;4091;4609;5087;5310;5727;5979;6092;6299;6382;8642;9353;10220;30812;55366;56998;79633;80000	geneontology_Biological_Process	MYC;SMAD6;SMAD3;BMP2;SLIT2;SDC1;SALL1;SOX8;FAT4;GREB1L;GPC3;DCHS1;LAMA5;PBX1;ROBO2;RET;LGR4;GDF11;PTCH1;FOXJ1;CAT;CTNNB1;CTNNBIP1;DLG1;EPCAM;ARG2;PKD1
R-HSA-72689	Formation of a pool of free 40S subunits	http://reactome.org/PathwayBrowser/#/R-HSA-72689	101	27	12.4532	2.16812	6.55092e-05	0.00316542	11224;1964;200916;3921;4736;6122;6132;6136;6142;6143;6146;6155;6159;6169;6173;6187;6191;6193;6194;6218;6222;6227;6229;6233;7311;8662;8663	pathway_Reactome	RPS27A;RPL22L1;EIF3B;RPS4X;EIF1AX;RPS18;RPS21;RPL8;RPL35;UBA52;RPL38;RPS6;RPL36A;RPL3;RPL10A;RPL22;RPL18A;EIF3C;RPS24;RPS5;RPS2;RPL27;RPS17;RPL29;RPL12;RPL19;RPSA
GO:0045815	positive regulation of gene expression, epigenetic	http://amigo.geneontology.org/amigo/term/GO:0045815	60	16	7.39792	2.16277	0.00197223	0.0309547	60;1499;4641;5253;5441;6602;8289;9188;10514;23133;25885;29028;55974;79101;80312;84172	geneontology_Biological_Process	ATAD2;MYO1C;TET1;PHF8;POLR1B;DDX21;POLR2L;MYBBP1A;SLC50A1;ARID1A;CTNNB1;SMARCD1;POLR1A;PHF2;ACTB;TAF1D
GO:0051310	metaphase plate congression	http://amigo.geneontology.org/amigo/term/GO:0051310	60	16	7.39792	2.16277	0.00197223	0.0309547	891;1778;3833;3835;4926;10403;10615;11004;25978;55143;55165;55166;81930;83540;113130;150465	geneontology_Biological_Process	CHMP2B;CDCA8;CDCA5;KIF2C;NUF2;KIFC1;CENPQ;NDC80;SPAG5;CEP55;KIF22;KIF18A;TTL;CCNB1;DYNC1H1;NUMA1
GO:0005798	Golgi-associated vesicle	http://amigo.geneontology.org/amigo/term/GO:0005798	169	45	20.8375	2.15957	3.29044e-07	5.54924e-05	372;375;1212;1314;1315;3482;3998;4135;5265;5297;5310;5874;6396;6720;8615;9276;9554;9570;9632;9871;10675;10802;10959;10960;10972;11276;22820;22872;23392;23423;23621;26286;26511;27072;50999;51124;51128;51290;54732;56681;81555;83988;90411;146456;255738	geneontology_Cellular_Component	RAB27B;CSPG5;CHIC2;TMED6;MAP6;SERPINA1;TMED3;USO1;SEC13;SEC24A;VPS41;SEC31A;COPG1;PI4KA;IGF2R;LMAN1;TMED9;COPB2;SAR1A;IER3IP1;NCALD;TMED2;TMED5;COPA;SYNRG;SEC24D;BACE1;GOSR2;CLTB;ECPAS;PCSK9;SAR1B;YIPF5;MCFD2;COPB1;ARFGAP3;TMED10;ARF1;ERGIC2;SREBF1;PKD1;LMAN2;SEC22B;ARCN1;SEC24C
GO:0043209	myelin sheath	http://amigo.geneontology.org/amigo/term/GO:0043209	158	42	19.4812	2.15593	8.42121e-07	0.000118739	382;801;821;1739;1917;2064;2664;2665;2782;2821;2923;3309;3320;3329;3419;3710;4190;4191;4282;4747;4830;4831;5052;5160;5245;5315;5962;6616;6647;6853;7430;8774;10100;10397;26227;51090;57165;57471;59345;79784;127281;256987	geneontology_Cellular_Component	NEFL;PLLP;ERMN;NDRG1;PRXL2B;ERBB2;GJC2;HSPA5;ITPR3;GNB4;SERINC5;SYN1;NME1;NME2;NAPG;MYH14;PDHA1;CANX;HSPD1;IDH3A;PHB;EZR;CALM1;PHGDH;TSPAN2;PDIA3;SNAP25;DLG1;SOD1;PRDX1;GPI;RDX;MDH2;ARF6;EEF1A2;HSP90AA1;GDI2;PKM;MIF;MDH1;GDI1;GNB1
R-HSA-168255	Influenza Life Cycle	http://reactome.org/PathwayBrowser/#/R-HSA-168255	143	38	17.6317	2.15521	2.77778e-06	0.000298646	11224;200916;2926;3303;3304;3320;3836;3843;3921;4736;4928;5430;5441;5611;5903;6122;6132;6136;6142;6143;6146;6155;6159;6169;6173;6187;6191;6193;6194;6218;6222;6227;6229;6233;7311;8021;811;821	pathway_Reactome	DNAJC3;RPS27A;RPL22L1;CANX;RANBP2;HSPA1B;NUP214;POLR2L;CALR;HSPA1A;GRSF1;RPS4X;POLR2A;RPS18;IPO5;RPS21;RPL8;HSP90AA1;KPNA1;RPL35;UBA52;RPL38;RPS6;RPL36A;RPL3;RPL10A;RPL22;RPL18A;NUP98;RPS24;RPS5;RPS2;RPL27;RPS17;RPL29;RPL12;RPL19;RPSA
GO:0061640	cytoskeleton-dependent cytokinesis	http://amigo.geneontology.org/amigo/term/GO:0061640	98	26	12.0833	2.15174	0.000101764	0.00408663	324;375;387;675;1058;1894;3925;6242;9094;9212;9493;9585;9700;9820;10112;10899;11113;24137;25978;51203;54443;55165;112574;116840;200942;257364	geneontology_Biological_Process	SNX33;CHMP2B;AURKB;KIF23;ANLN;ESPL1;SNX18;CENPA;CIT;KIF4A;CEP55;KIF20A;UNC119;ECT2;KIF20B;KLHDC8B;CNTROB;JTB;RTKN;BRCA2;APC;STMN1;ARF1;NUSAP1;CUL7;RHOA
GO:0030010	establishment of cell polarity	http://amigo.geneontology.org/amigo/term/GO:0030010	132	35	16.2754	2.15048	7.12786e-06	0.000607895	382;387;1058;1639;2185;2302;2932;3320;3326;3996;4131;4133;4926;5310;5911;7430;7474;9024;9475;9585;10399;10403;10890;22902;23150;23189;23616;23625;56647;81609;81704;84446;89958;143098;399687	geneontology_Biological_Process	SH3BP1;BRSK1;FRMD4B;PTK2B;MPP7;RAP2A;CENPA;WNT5A;NDC80;SAPCD2;MAP1B;KANK1;KIF20B;FOXJ1;BCCIP;MAP2;FAM89B;EZR;RUFY3;SNX27;MYO18A;BRSK2;DOCK8;LLGL1;ROCK2;ARF6;HSP90AA1;PKD1;DCTN1;NUMA1;GSK3B;RAB10;RHOA;RACK1;HSP90AB1
R-HSA-446203	Asparagine N-linked glycosylation	http://reactome.org/PathwayBrowser/#/R-HSA-446203	302	80	37.2362	2.14845	1.33678e-11	1.4372e-08	10113;10195;10342;10652;10802;10959;10960;10972;11014;11015;1314;1315;1604;1639;1650;1778;22820;22872;23193;23423;26286;2673;2720;2804;287;2923;29926;3703;372;375;375056;378;3998;4121;4124;4245;4248;4249;51009;51014;51128;51272;5238;5265;5373;54187;54732;55907;57731;5861;6184;6185;6233;6396;6400;64689;6480;6482;6712;7280;7311;7903;79694;79947;81027;811;821;832;8615;8702;8774;8869;90411;9276;9334;…	pathway_Reactome	KDELR3;ST8SIA4;SPTBN2;TUBB1;TUBB2A;ST3GAL1;NANS;CD55;PMM2;YKT6;MGAT5;SPTBN4;MAN1A1;RPS27A;GMPPA;NAPG;ST6GAL1;SERPINA1;TMED3;USO1;SEC13;TMED7;MANEA;SEC24A;ANK2;ALG3;PGM3;KDELR2;SEC31A;BET1L;COPG1;CANX;GFPT1;LMAN1;TMED9;ARF4;RAB1A;DHDDS;COPB2;MLEC;ST3GAL5;TMED2;TFG;CALR;COPA;RPN1;SEC24D;GOSR2;B4GALT5;RPN2;B4GALT4;GOLGB1;GORASP1;PDIA3;MGAT1;SAR1B;STT3A;CMAS;MIA3;MAN2A1;MCFD2;COPB1;ARFGAP3;DERL2;TMED…
GO:0005795	Golgi stack	http://amigo.geneontology.org/amigo/term/GO:0005795	136	36	16.7686	2.14687	5.53111e-06	0.000517098	2589;2590;2591;2650;2802;2804;3996;4124;5874;6480;6482;7443;8615;8675;8702;8853;9334;9600;10040;10134;10959;11113;23213;23423;27333;51128;51617;53349;54480;54947;55512;64131;78992;79586;80146;283987	geneontology_Cellular_Component	NSG2;XYLT1;RAB27B;SULF1;LPCAT2;ST3GAL1;SMPD3;HID1;PITPNM1;GALNT2;GALNT3;ASAP2;UXS1;ST6GAL1;CHPF;GCNT1;CIT;TMED3;USO1;VRK1;BCAP31;ZFYVE1;TMED2;GOLIM4;STX16;B4GALT5;B4GALT4;GOLGB1;YIPF2;SAR1B;TOM1L1;GOLGA3;CHPF2;LLGL1;MAN2A1;GALNT1
GO:0048814	regulation of dendrite morphogenesis	http://amigo.geneontology.org/amigo/term/GO:0048814	87	23	10.727	2.14413	0.000264398	0.00768273	816;1523;2932;5530;5789;5911;6792;8997;9820;10059;10084;10507;10611;22871;23098;23363;26012;26037;29904;50674;56965;57520;64689	geneontology_Biological_Process	NLGN1;PPP3CA;NEUROG3;HECW2;NSMF;CDKL5;PTPRD;KALRN;SIPA1L1;SEMA4D;RAP2A;OBSL1;CAMK2B;EEF2K;CUX1;PDLIM5;GORASP1;PQBP1;SARM1;PARP6;CUL7;DNM1L;GSK3B
GO:0051261	protein depolymerization	http://amigo.geneontology.org/amigo/term/GO:0051261	106	28	13.0697	2.14237	6.09751e-05	0.00304911	120;324;444;832;2039;2150;3925;5962;6712;9037;9793;10013;11004;11034;11344;23616;29767;50810;51474;57731;64780;81930;124602;136319;146909;157922;344148;347240	geneontology_Biological_Process	SEMA5A;ASPH;SPTBN2;NCKAP5;KIF19;SH3BP1;MICAL1;ADD3;KIF18B;KIF2C;KIF24;SPTBN4;TWF2;DSTN;HDGFL3;KIF18A;F2RL1;HDAC6;DMTN;APC;CAMSAP1;STMN1;TMOD2;MTPN;RDX;LIMA1;CKAP5;CAPZB
GO:0048813	dendrite morphogenesis	http://amigo.geneontology.org/amigo/term/GO:0048813	137	36	16.8919	2.1312	6.62377e-06	0.000583121	816;1496;1501;1523;2048;2534;2932;4038;4133;4135;5530;5789;5911;6792;8997;9201;9820;10013;10059;10084;10371;10507;10611;22871;22903;23098;23363;26012;26037;29904;50674;56965;57498;57520;64689;84062	geneontology_Biological_Process	DCLK1;NLGN1;CTNND2;PPP3CA;LRP4;NEUROG3;HECW2;NSMF;CDKL5;CTNNA2;PTPRD;KALRN;SIPA1L1;SEMA4D;MAP6;RAP2A;OBSL1;DTNBP1;CAMK2B;SEMA3A;EEF2K;EPHB2;MAP2;HDAC6;CUX1;FYN;PDLIM5;GORASP1;PQBP1;BTBD3;SARM1;PARP6;CUL7;DNM1L;GSK3B;KIDINS220
hsa04750	Inflammatory mediator regulation of TRP channels	http://www.kegg.jp/kegg-bin/show_pathway?hsa04750+107+108+114+115+2150+255189+2778+3556+3710+41+5321+5332+5335+5336+5500+55515+5578+5580+5603+5732+801+816+817+8503+8989+91860	99	26	12.2066	2.13	0.00012204	0.00458327	107;108;114;115;2150;255189;2778;3556;3710;41;5321;5332;5335;5336;5500;55515;5578;5580;5603;5732;801;816;817;8503;8989;91860	pathway_KEGG	ADCY8;TRPA1;PLA2G4F;PTGER2;PLCG2;ADCY2;PLA2G4A;IL1RAP;PRKCA;ASIC1;ADCY1;ITPR3;CAMK2D;PPP1CB;ASIC4;PRKCD;CALML4;CAMK2B;MAPK13;PIK3R3;ADCY9;PLCG1;F2RL1;GNAS;CALM1;PLCB4
R-HSA-4420097	VEGFA-VEGFR2 Pathway	http://reactome.org/PathwayBrowser/#/R-HSA-4420097	99	26	12.2066	2.13	0.00012204	0.00458327	10451;10810;1499;1793;207;2185;2475;2534;3265;3320;3710;3728;387;5335;55615;5578;5580;5603;57761;60;7867;801;8440;9261;9475;9564	pathway_Reactome	PRR5;PRKCA;NCK2;PTK2B;ITPR3;WASF3;PRKCD;VAV3;JUP;BCAR1;MAPK13;PLCG1;TRIB3;AKT1;MAPKAPK3;HRAS;CTNNB1;FYN;CALM1;MAPKAPK2;ROCK2;DOCK1;ACTB;HSP90AA1;MTOR;RHOA
GO:0048013	ephrin receptor signaling pathway	http://amigo.geneontology.org/amigo/term/GO:0048013	80	21	9.86389	2.12898	0.000532533	0.0126179	60;387;1947;1949;2041;2046;2048;2050;2534;3265;3516;4313;8440;8997;9475;10095;10451;10552;26037;64283;284656	geneontology_Biological_Process	EPHB4;EPHA8;EPHA1;EFNB3;NCK2;MMP2;ARHGEF28;KALRN;SIPA1L1;EFNB1;EPHA10;VAV3;EPHB2;HRAS;FYN;RBPJ;ARPC1B;ROCK2;ACTB;ARPC1A;RHOA
GO:0045446	endothelial cell differentiation	http://amigo.geneontology.org/amigo/term/GO:0045446	103	27	12.6998	2.12603	9.43748e-05	0.00386532	659;694;1286;1499;1903;2150;2876;2947;3516;3911;4301;5144;5624;5629;5861;5962;6781;7132;7430;7716;8721;9076;9414;9475;26051;28514;51735	geneontology_Biological_Process	PPP1R16B;STC1;S1PR3;COL4A4;DLL1;CLDN1;TNFRSF1A;LAMA5;PROC;RAPGEF6;BTG1;RAB1A;F2RL1;PROX1;PDE4D;BMPR2;CTNNB1;EZR;RBPJ;EDF1;GSTM3;VEZF1;GPX1;TJP2;ROCK2;RDX;AFDN
R-HSA-373755	Semaphorin interactions	http://reactome.org/PathwayBrowser/#/R-HSA-373755	65	17	8.01441	2.12118	0.00182068	0.0296826	10371;10507;1400;1808;2064;23129;2534;2932;3320;3326;387;3985;5362;79784;9037;9475;9855	pathway_Reactome	SEMA5A;PLXNA2;ERBB2;SEMA4D;DPYSL2;PLXND1;MYH14;SEMA3A;LIMK2;FYN;FARP2;ROCK2;CRMP1;HSP90AA1;GSK3B;RHOA;HSP90AB1
GO:0046128	purine ribonucleoside metabolic process	http://amigo.geneontology.org/amigo/term/GO:0046128	69	18	8.5076	2.11575	0.00139836	0.0251456	132;191;262;387;1739;1740;2593;2987;3614;4354;4507;4830;4831;8573;9414;27232;51074;58478	geneontology_Biological_Process	GNMT;MPP1;DLG2;NME1;NME2;IMPDH1;CASK;MTAP;GUK1;GAMT;ADK;APIP;AMD1;TJP2;DLG1;AHCY;ENOPH1;RHOA
GO:0036503	ERAD pathway	http://amigo.geneontology.org/amigo/term/GO:0036503	92	24	11.3435	2.11575	0.00024451	0.0073022	3309;4189;4780;6396;6400;7184;7466;7917;8975;9024;9709;10134;10613;10952;11160;23392;23753;51009;55432;55829;57003;81502;91319;201595	geneontology_Biological_Process	DERL3;ERLIN1;SDF2L1;DNAJB9;HSPA5;HERPUD1;HSP90B1;SEC13;ERLIN2;USP13;HM13;BCAP31;WFS1;ECPAS;BAG6;SELENOS;YOD1;SEC61B;NFE2L2;BRSK2;DERL2;CCDC47;SEL1L;STT3B
R-HSA-141424	Amplification of signal from the kinetochores	http://reactome.org/PathwayBrowser/#/R-HSA-141424	96	25	11.8367	2.11208	0.000188802	0.00605928	10403;1058;11004;147841;1778;220134;2491;332;4085;4928;55143;55166;5519;5529;55839;5903;6396;64946;699;701;81930;83540;9212;9793;991	pathway_Reactome	SPC24;AURKB;CDCA8;KIF2C;NUF2;CENPQ;CDC20;BUB1B;CENPA;BUB1;NDC80;SEC13;CENPN;SKA1;CENPI;BIRC5;CENPH;KIF18A;RANBP2;PPP2R1B;PPP2R5E;MAD2L1;DYNC1H1;CKAP5;NUP98
R-HSA-141444	Amplification of signal from unattached kinetochores via a MAD2 inhibitory signal	http://reactome.org/PathwayBrowser/#/R-HSA-141444	96	25	11.8367	2.11208	0.000188802	0.00605928	10403;1058;11004;147841;1778;220134;2491;332;4085;4928;55143;55166;5519;5529;55839;5903;6396;64946;699;701;81930;83540;9212;9793;991	pathway_Reactome	SPC24;AURKB;CDCA8;KIF2C;NUF2;CENPQ;CDC20;BUB1B;CENPA;BUB1;NDC80;SEC13;CENPN;SKA1;CENPI;BIRC5;CENPH;KIF18A;RANBP2;PPP2R1B;PPP2R5E;MAD2L1;DYNC1H1;CKAP5;NUP98
R-HSA-447115	Interleukin-12 family signaling	http://reactome.org/PathwayBrowser/#/R-HSA-447115	58	15	7.15132	2.09752	0.00370898	0.047401	3181;3185;3313;3572;3595;375;4282;4507;5034;5478;6647;6648;6774;6888;821	pathway_Reactome	IL12RB2;IL6ST;P4HB;CANX;MTAP;STAT3;SOD1;TALDO1;HSPA9;ARF1;PPIA;SOD2;HNRNPF;HNRNPA2B1;MIF
hsa04213	Longevity regulating pathway	http://www.kegg.jp/kegg-bin/show_pathway?hsa04213+107+108+114+115+207+2475+3065+3170+3265+3303+3304+5563+6647+6648+847+8503	62	16	7.64451	2.093	0.00283889	0.0393298	107;108;114;115;207;2475;3065;3170;3265;3303;3304;5563;6647;6648;847;8503	pathway_KEGG	ADCY8;ADCY2;ADCY1;PRKAA2;FOXA2;PIK3R3;ADCY9;HSPA1B;AKT1;CAT;HRAS;HSPA1A;SOD1;MTOR;SOD2;HDAC1
R-HSA-6790901	rRNA modification in the nucleus and cytosol	http://reactome.org/PathwayBrowser/#/R-HSA-6790901	62	16	7.64451	2.093	0.00283889	0.0393298	10528;10885;114049;134430;22984;23160;27042;4839;51602;55623;55651;57647;6187;6194;9277;9790	pathway_Reactome	WDR3;WDR43;WDR46;NOP58;BUD23;DHX37;NHP2;UTP25;NOP2;NOP56;PDCD11;THUMPD1;WDR36;BMS1;RPS6;RPS2
R-HSA-2408557	Selenocysteine synthesis	http://reactome.org/PathwayBrowser/#/R-HSA-2408557	93	24	11.4668	2.093	0.000291594	0.00806431	11224;200916;3921;4736;6122;6132;6136;6142;6143;6146;6155;6159;6169;6173;6187;6191;6193;6194;6218;6222;6227;6229;6233;7311	pathway_Reactome	RPS27A;RPL22L1;RPS4X;RPS18;RPS21;RPL8;RPL35;UBA52;RPL38;RPS6;RPL36A;RPL3;RPL10A;RPL22;RPL18A;RPS24;RPS5;RPS2;RPL27;RPS17;RPL29;RPL12;RPL19;RPSA
GO:0030496	midbody	http://amigo.geneontology.org/amigo/term/GO:0030496	171	44	21.0841	2.08688	1.22744e-06	0.000157571	332;382;387;983;1400;1894;2079;2664;3309;5727;5911;5962;6513;6790;7184;9055;9212;9371;9493;9585;9600;9816;10112;10399;10615;10899;11113;23111;23255;23568;24137;26112;54443;55143;55165;57448;63971;64780;84062;84440;153020;200942;253012;259266	geneontology_Cellular_Component	CCDC69;MTCL1;SLC2A1;MICAL1;KIF13A;HEPACAM2;RASGEF1B;SPART;HSPA5;PITPNM1;AURKB;CDCA8;KIF23;ANLN;RAP2A;DTNBP1;HSP90B1;PRC1;CIT;SPAG5;KIF4A;CEP55;BIRC5;ARL2BP;KIF20A;RAB11FIP4;PTCH1;ECT2;KIF20B;URB2;CDK1;KLHDC8B;ASPM;JTB;AURKA;KIF3B;BIRC6;RDX;CRMP1;ARF6;ERH;GDI1;RHOA;RACK1
GO:0061387	regulation of extent of cell growth	http://amigo.geneontology.org/amigo/term/GO:0061387	105	27	12.9464	2.08553	0.000134139	0.00488868	659;1002;1808;2664;2803;2932;4131;4133;6049;6387;6792;7143;7474;9037;10371;10439;10507;10512;11344;22902;23111;23394;54910;57715;80128;134430;150465	geneontology_Biological_Process	SEMA3C;TRIM46;OLFM1;SEMA5A;TNR;CDKL5;CDH4;SPART;CXCL12;SEMA4D;SEMA4G;DPYSL2;TWF2;WNT5A;SEMA3A;SEMA4C;MAP1B;TTL;MAP2;BMPR2;RUFY3;RNF6;GOLGA4;WDR36;GSK3B;ADNP;GDI1
GO:0003158	endothelium development	http://amigo.geneontology.org/amigo/term/GO:0003158	117	30	14.4259	2.07959	6.19142e-05	0.00307817	387;659;694;1286;1499;1903;2150;2876;2947;3516;3911;4301;5144;5624;5629;5861;5962;6781;7132;7430;7716;8721;9076;9414;9475;25865;26051;28514;51735;90627	geneontology_Biological_Process	PPP1R16B;STC1;S1PR3;COL4A4;DLL1;CLDN1;TNFRSF1A;LAMA5;STARD13;PROC;RAPGEF6;PRKD2;BTG1;RAB1A;F2RL1;PROX1;PDE4D;BMPR2;CTNNB1;EZR;RBPJ;EDF1;GSTM3;VEZF1;GPX1;TJP2;ROCK2;RDX;AFDN;RHOA
GO:0034109	homotypic cell-cell adhesion	http://amigo.geneontology.org/amigo/term/GO:0034109	78	20	9.61729	2.07959	0.000985357	0.0195913	60;87;1525;1832;2039;2778;3728;5270;5578;5580;5592;5962;6850;7414;8613;10077;29119;80139;84465;375033	geneontology_Biological_Process	TSPAN32;PEAR1;SERPINE2;ZNF703;CXADR;MEGF11;CTNNA3;PRKG1;PLPP3;PRKCA;DSP;SYK;PRKCD;JUP;ACTN1;GNAS;DMTN;ACTB;RDX;VCL
GO:0061333	renal tubule morphogenesis	http://amigo.geneontology.org/amigo/term/GO:0061333	78	20	9.61729	2.07959	0.000985357	0.0195913	650;1282;1499;1739;2719;3911;4609;5087;5310;5727;6299;8642;9788;30812;55366;56998;65266;79633;80000;153572	geneontology_Biological_Process	MYC;BMP2;SALL1;SOX8;IRX2;WNK4;FAT4;GREB1L;GPC3;DCHS1;LAMA5;PBX1;COL4A1;MTSS1;LGR4;PTCH1;CTNNB1;CTNNBIP1;DLG1;PKD1
GO:1901216	positive regulation of neuron death	http://amigo.geneontology.org/amigo/term/GO:1901216	82	21	10.1105	2.07705	0.000758011	0.0162585	387;472;824;836;1191;1499;1965;2475;2534;2898;2932;3725;4170;5621;6622;7021;7474;10018;23621;54541;255738	geneontology_Biological_Process	TFAP2B;DDIT4;SNCA;GRIK2;WNT5A;BCL2L11;JUN;EIF2S1;CLU;PRNP;BACE1;CTNNB1;FYN;PCSK9;CAPN2;CASP3;MTOR;ATM;MCL1;GSK3B;RHOA
GO:0043178	alcohol binding	http://amigo.geneontology.org/amigo/term/GO:0043178	82	21	10.1105	2.07705	0.000758011	0.0162585	19;950;3710;5334;5727;6342;6646;6855;7223;9227;9266;10613;10948;11033;11160;23228;23762;64220;114880;114884;127833	geneontology_Molecular_Function	LRAT;SYT2;TRPC4;STARD3;PLCL1;ABCA1;OSBPL6;ERLIN1;OSBP2;ITPR3;PLCL2;ADAP1;ERLIN2;SOAT1;SCARB2;SCP2;OSBPL10;PTCH1;CYTH2;STRA6;SYP
GO:0010769	regulation of cell morphogenesis involved in differentiation	http://amigo.geneontology.org/amigo/term/GO:0010769	293	75	36.1265	2.07604	3.27441e-10	1.97004e-07	387;659;673;811;816;1002;1523;1600;1793;1808;1949;2039;2048;2664;2803;2932;3987;4038;4131;4133;4135;4747;5362;5454;5530;5789;5911;5979;6049;6091;6092;6387;6474;6792;7143;7474;8997;9024;9037;9353;9820;9839;10059;10084;10371;10439;10507;10512;10611;11344;22871;22902;23053;23098;23111;23129;23189;23363;23394;23654;26012;26037;29904;50674;54910;56965;57520;57688;57715;64689;80128;84446;84894;134430;1…	geneontology_Biological_Process	DAB1;SEMA3C;NEFL;TRIM46;OLFM1;SEMA5A;SLIT2;NLGN1;LIMS1;TNR;PPP3CA;ZEB2;LINGO1;PLXNA2;LRP4;NEUROG3;HECW2;BRSK1;NSMF;CDKL5;EFNB3;CDH4;SPART;ROBO2;PTPRD;KALRN;CXCL12;RET;SIPA1L1;SEMA4D;SEMA4G;MAP6;SHOX2;RAP2A;OBSL1;ZSWIM6;POU3F2;CAMK2B;DPYSL2;PLXND1;TWF2;WNT5A;SEMA3A;SEMA4C;ROBO1;MAP1B;KANK1;EEF2K;EPHB2;PLXNB2;TTL;MAP2;CALR;BMPR2;CUX1;RUFY3;PDLIM5;GORASP1;DMTN;PQBP1;RNF6;BRSK2;ZSWIM8;GOLGA4;WDR36;SA…
R-HSA-163685	Integration of energy metabolism	http://reactome.org/PathwayBrowser/#/R-HSA-163685	110	28	13.5628	2.06446	0.000122896	0.00458327	107;108;114;115;23568;2769;2778;2782;2786;2790;3710;3790;51085;5313;54331;5519;5563;5577;5578;55970;59345;6513;6514;6616;6804;6888;784;9254	pathway_Reactome	ADCY8;PKLR;ADCY2;KCNS3;SLC2A2;PRKAR2B;SLC2A1;PRKCA;ADCY1;CACNB3;ITPR3;GNB4;GNG12;PRKAA2;CACNA2D2;GNA15;GNG4;ARL2BP;STX1A;MLXIPL;ADCY9;GNAS;GNG10;GNG2;PPP2R1B;SNAP25;TALDO1;GNB1
GO:0018210	peptidyl-threonine modification	http://amigo.geneontology.org/amigo/term/GO:0018210	114	29	14.056	2.06317	9.49388e-05	0.00386999	91;207;801;817;983;1981;2039;2475;2589;2590;2591;2932;5578;5580;5587;7272;7443;7474;7786;8767;9475;25865;28996;54541;57452;65267;114805;219736;388228	geneontology_Biological_Process	PRKD1;GALNT16;WNK3;RIPK2;SBK1;PRKCA;DDIT4;CAMK2D;GALNT2;GALNT13;GALNT3;PRKCD;TTK;STOX1;MAP3K12;PRKD2;WNT5A;VRK1;CDK1;ACVR1B;AKT1;CALM1;DMTN;ROCK2;EIF4G1;MTOR;GALNT1;HIPK2;GSK3B
GO:1903201	regulation of oxidative stress-induced cell death	http://amigo.geneontology.org/amigo/term/GO:1903201	63	16	7.76781	2.05978	0.00337815	0.0447696	207;1499;2534;2861;2876;4170;4780;4841;5034;5598;5831;6647;6648;10013;10399;11315	geneontology_Biological_Process	GPR37;PYCR1;MAPK7;P4HB;AKT1;PARK7;HDAC6;CTNNB1;FYN;NFE2L2;GPX1;SOD1;SOD2;MCL1;RACK1;NONO
P00005	Angiogenesis	http://www.pantherdb.org/pathway/pathwayDiagram.jsp?catAccession=P00005	158	40	19.4812	2.05326	5.64724e-06	0.000522279	28514;5287;5338;332;8440;3265;3725;2113;673;5336;5578;5335;324;2149;2048;207;1499;6932;6774;7474;5321;9261;2932;387;8788;55615;1947;4853;5580;3516;6654;7855;2888;2886;5587;7867;8503;25865;80310;56848	pathway_Panther	DLK1;F2R;PRKD1;DLL1;PLCG2;TCF7;PLA2G4A;PRR5;GRB7;NOTCH2;PRKCA;SOS1;NCK2;PDGFD;FZD5;ETS1;PLD2;EFNB1;PRKCD;GRB14;SPHK2;PRKD2;WNT5A;BIRC5;JUN;PIK3R3;PLCG1;EPHB2;AKT1;MAPKAPK3;HRAS;CTNNB1;RBPJ;PIK3C2B;MAPKAPK2;APC;STAT3;BRAF;GSK3B;RHOA
GO:0033045	regulation of sister chromatid segregation	http://amigo.geneontology.org/amigo/term/GO:0033045	79	20	9.74059	2.05326	0.00116904	0.0220502	324;472;699;701;891;990;991;1499;4085;4926;7272;8260;9212;9700;9787;10403;51433;55781;57520;113130	geneontology_Biological_Process	HECW2;AURKB;CDCA5;ESPL1;CDC20;TTK;BUB1B;BUB1;NDC80;CDC6;DLGAP5;NAA10;CTNNB1;CCNB1;RIOK2;APC;MAD2L1;ANAPC5;ATM;NUMA1
GO:0008013	beta-catenin binding	http://amigo.geneontology.org/amigo/term/GO:0008013	83	21	10.2338	2.05203	0.000898795	0.0186728	324;1501;1525;2932;4088;6299;6907;6932;7223;7414;9314;10013;10856;11122;23189;23426;29119;51339;56998;57658;205147	geneontology_Molecular_Function	KLF4;TRPC4;SMAD3;CTNND2;TCF7;PTPRT;SALL1;CXADR;CTNNA3;GRIP1;DACT1;RUVBL2;TBL1X;KANK1;CALCOCO1;HDAC6;CTNNBIP1;APC;AMER3;VCL;GSK3B
GO:0051650	establishment of vesicle localization	http://amigo.geneontology.org/amigo/term/GO:0051650	289	73	35.6333	2.04865	1.06293e-09	4.35347e-07	107;135;375;673;801;1138;1488;1499;1778;2932;3998;4133;4641;4647;4935;5265;5861;5871;5874;6396;6616;6622;6804;6853;6855;8447;8573;8615;8676;8825;9001;9230;9371;9493;9515;9554;9570;9632;9751;9871;10059;10113;10342;10652;10675;10802;10948;10959;10972;22871;22872;23621;26059;26286;26985;27445;51128;54732;55638;56681;57586;63971;64689;80128;80208;84062;84961;90411;114088;116443;127833;143425;157769	geneontology_Biological_Process	STX11;GRIN3A;SYT2;TRIM46;ERC2;STARD3;NLGN1;DOC2B;TRIM9;GPR143;RAB27B;HAP1;ADORA2A;MYO7A;KIF13A;SYBU;CSPG5;FBXL20;ADCY1;SNPH;SYT9;SNCA;SYN1;KIF23;PCLO;YKT6;LIN7A;FAM91A1;DTNBP1;MYO1C;SERPINA1;USO1;SEC13;SYT13;SEC24A;CASK;RAB11B;SEC31A;STX1A;LMAN1;TMED9;MAP2;MAP4K2;RAB1A;STXBP5L;SAR1A;TMED2;TFG;SEC24D;BACE1;CTNNB1;GOSR2;CALM1;CTBP2;KIF3B;GORASP1;CHRNA5;SAR1B;SNAP25;MCFD2;ARFGAP3;TMED10;BRAF;SPG11;A…
R-HSA-72613	Eukaryotic Translation Initiation	http://reactome.org/PathwayBrowser/#/R-HSA-72613	119	30	14.6725	2.04464	8.66917e-05	0.00368117	11224;1964;1965;1973;1981;200916;3921;4736;6122;6132;6136;6142;6143;6146;6155;6159;6169;6173;6187;6191;6193;6194;6218;6222;6227;6229;6233;7311;8662;8663	pathway_Reactome	RPS27A;RPL22L1;EIF2S1;EIF3B;RPS4X;EIF1AX;RPS18;RPS21;RPL8;EIF4G1;EIF4A1;RPL35;UBA52;RPL38;RPS6;RPL36A;RPL3;RPL10A;RPL22;RPL18A;EIF3C;RPS24;RPS5;RPS2;RPL27;RPS17;RPL29;RPL12;RPL19;RPSA
R-HSA-72737	Cap-dependent Translation Initiation	http://reactome.org/PathwayBrowser/#/R-HSA-72737	119	30	14.6725	2.04464	8.66917e-05	0.00368117	11224;1964;1965;1973;1981;200916;3921;4736;6122;6132;6136;6142;6143;6146;6155;6159;6169;6173;6187;6191;6193;6194;6218;6222;6227;6229;6233;7311;8662;8663	pathway_Reactome	RPS27A;RPL22L1;EIF2S1;EIF3B;RPS4X;EIF1AX;RPS18;RPS21;RPL8;EIF4G1;EIF4A1;RPL35;UBA52;RPL38;RPS6;RPL36A;RPL3;RPL10A;RPL22;RPL18A;EIF3C;RPS24;RPS5;RPS2;RPL27;RPS17;RPL29;RPL12;RPL19;RPSA
GO:0042542	response to hydrogen peroxide	http://amigo.geneontology.org/amigo/term/GO:0042542	131	33	16.1521	2.04308	4.00486e-05	0.00228118	824;836;847;983;1894;2113;2185;2534;2861;2876;3329;3725;4780;5111;5580;5598;5603;5831;6382;6647;7128;7226;7732;8754;8989;9314;10013;10105;10399;11179;11315;80310;140885	geneontology_Biological_Process	KLF4;RNF112;TRPA1;SDC1;GPR37;SIRPA;PYCR1;PDGFD;PTK2B;TNFAIP3;MAPK7;ETS1;PRKCD;TRPM2;PPIF;MAPK13;JUN;ZNF277;ECT2;CDK1;HSPD1;CAT;PARK7;HDAC6;FYN;CAPN2;NFE2L2;GPX1;CASP3;SOD1;ADAM9;PCNA;RACK1
GO:0051592	response to calcium ion	http://amigo.geneontology.org/amigo/term/GO:0051592	147	37	18.1249	2.04139	1.43515e-05	0.00114294	107;114;308;673;801;817;846;1393;1800;1894;2039;2185;2664;3208;3309;3710;3725;3756;5530;5563;6382;7226;7273;7474;8644;8754;10105;10242;22871;22872;27132;27345;29904;57586;127833;131034;143425	geneontology_Biological_Process	TTN;ADCY8;SYT2;CPNE7;KCNH1;NLGN1;SDC1;DPEP1;KCNMB4;PPP3CA;AKR1C3;CASR;KCNMB2;CRHBP;ADCY1;PTK2B;HSPA5;ITPR3;SYT9;CAMK2D;PRKAA2;CPNE4;TRPM2;PPIF;ANXA5;WNT5A;SYT13;SEC31A;JUN;ECT2;EEF2K;CALM1;DMTN;HPCA;ADAM9;BRAF;GDI1
GO:0010770	positive regulation of cell morphogenesis involved in differentiation	http://amigo.geneontology.org/amigo/term/GO:0010770	147	37	18.1249	2.04139	1.43515e-05	0.00114294	387;659;673;811;816;1002;1523;1793;2039;2664;2803;3987;4131;4135;4747;5362;5789;6091;6092;6387;6474;6792;8997;9037;9353;9820;9839;10059;10507;11344;22902;23129;23363;23394;23654;29904;56965	geneontology_Biological_Process	NEFL;SEMA5A;SLIT2;LIMS1;ZEB2;PLXNA2;CDKL5;CDH4;ROBO2;PTPRD;KALRN;CXCL12;SEMA4D;MAP6;SHOX2;OBSL1;CAMK2B;PLXND1;TWF2;ROBO1;MAP1B;EEF2K;PLXNB2;CALR;BMPR2;CUX1;RUFY3;DMTN;GOLGA4;BRAF;DOCK1;PARP6;CUL7;DNM1L;ADNP;GDI1;RHOA
hsa04360	Axon guidance	http://www.kegg.jp/kegg-bin/show_pathway?hsa04360+10371+10507+10512+1808+1947+1949+2041+2046+2048+2050+23654+2534+2932+3265+387+3985+4917+5335+5336+5362+54910+5530+5578+5727+57715+5880+5998+6091+6092+6387+64101+659+7223+7474+816+817+8440+84448+8503+9037+91653+9353+9475+9901	175	44	21.5773	2.03918	2.39696e-06	0.000267744	10371;10507;10512;1808;1947;1949;2041;2046;2048;2050;23654;2534;2932;3265;387;3985;4917;5335;5336;5362;54910;5530;5578;5727;57715;5880;5998;6091;6092;6387;64101;659;7223;7474;816;817;8440;84448;8503;9037;91653;9353;9475;9901	pathway_KEGG	SEMA3C;BOC;TRPC4;EPHB4;SEMA5A;SLIT2;PLCG2;SRGAP3;PPP3CA;PLXNA2;RAC2;EPHA8;LRRC4;EPHA1;PRKCA;EFNB3;NCK2;ABLIM2;ROBO2;CAMK2D;CXCL12;SEMA4D;SEMA4G;EFNB1;CAMK2B;DPYSL2;WNT5A;SEMA3A;SEMA4C;ROBO1;RGS3;NTN3;PTCH1;LIMK2;PIK3R3;PLCG1;EPHB2;PLXNB2;BMPR2;HRAS;FYN;ROCK2;GSK3B;RHOA
R-HSA-8868773	rRNA processing in the nucleus and cytosol	http://reactome.org/PathwayBrowser/#/R-HSA-8868773	195	49	24.0432	2.038	6.69476e-07	0.00010102	10528;10885;11224;114049;134430;1454;200916;22894;22984;23160;26354;27042;3921;4691;4736;4839;51602;55623;55651;55720;55781;56915;57647;6122;6132;6136;6142;6143;6146;6155;6159;6169;6173;6187;6191;6193;6194;6218;6222;6227;6229;6233;7311;81875;83732;8780;9188;9277;9790	pathway_Reactome	EXOSC5;RPS27A;GNL3;WDR3;RPL22L1;WDR43;WDR46;RIOK3;NOP58;BUD23;RIOK1;DHX37;DDX21;NHP2;UTP25;ISG20L2;NCL;CSNK1E;TSR1;NOP2;NOP56;RPS4X;RIOK2;PDCD11;THUMPD1;RPS18;WDR36;BMS1;RPS21;DIS3;RPL8;RPL35;UBA52;RPL38;RPS6;RPL36A;RPL3;RPL10A;RPL22;RPL18A;RPS24;RPS5;RPS2;RPL27;RPS17;RPL29;RPL12;RPL19;RPSA
GO:0016358	dendrite development	http://amigo.geneontology.org/amigo/term/GO:0016358	219	55	27.0024	2.03686	1.45088e-07	2.76213e-05	375;378;382;387;816;991;1496;1501;1523;1600;2048;2475;2534;2932;4038;4131;4133;4135;4147;5530;5592;5597;5789;5911;6792;8440;8997;9148;9201;9820;9856;10013;10059;10084;10371;10507;10611;22871;22903;23098;23363;23426;26012;26037;29904;50674;54149;56965;57498;57520;57549;64689;84062;116443;153090	geneontology_Biological_Process	DAB1;GRIN3A;DCLK1;NLGN1;NEURL1;CTNND2;PPP3CA;LRP4;NEUROG3;HECW2;DAB2IP;KIAA0319;PRKG1;GRIP1;NSMF;CDKL5;IGSF9;NCK2;CTNNA2;PTPRD;KALRN;SIPA1L1;SEMA4D;MAP6;RAP2A;OBSL1;DTNBP1;CDC20;CAMK2B;SEMA3A;MAP1B;MATN2;EEF2K;EPHB2;C21orf91;ARF4;MAP2;MAPK6;HDAC6;CUX1;FYN;PDLIM5;GORASP1;PQBP1;BTBD3;SARM1;ARF1;ARF6;MTOR;PARP6;CUL7;DNM1L;GSK3B;KIDINS220;RHOA
GO:0043044	ATP-dependent chromatin remodeling	http://amigo.geneontology.org/amigo/term/GO:0043044	68	17	8.3843	2.0276	0.00306032	0.0410636	60;1058;2491;3065;4869;5757;6597;6601;6603;8289;54107;55166;55355;55839;56916;64946;201254	geneontology_Biological_Process	CENPQ;CENPA;CENPN;CENPI;CENPH;HJURP;SMARCC2;CENPX;ARID1A;POLE3;SMARCD2;SMARCA4;SMARCAD1;ACTB;HDAC1;NPM1;PTMA
GO:0032272	negative regulation of protein polymerization	http://amigo.geneontology.org/amigo/term/GO:0032272	68	17	8.3843	2.0276	0.00306032	0.0410636	120;832;2039;3925;4133;5580;5962;6622;6712;9026;9353;11013;11344;23189;29767;57731;136319	geneontology_Biological_Process	SLIT2;SPTBN2;HIP1R;ADD3;SNCA;PRKCD;SPTBN4;TWF2;KANK1;TMSB15A;MAP2;DMTN;STMN1;TMOD2;MTPN;RDX;CAPZB
GO:1900006	positive regulation of dendrite development	http://amigo.geneontology.org/amigo/term/GO:1900006	68	17	8.3843	2.0276	0.00306032	0.0410636	375;816;1523;2475;5597;5789;6792;8997;9148;9820;10059;22871;23363;29904;54149;56965;153090	geneontology_Biological_Process	NLGN1;NEURL1;DAB2IP;CDKL5;PTPRD;KALRN;OBSL1;CAMK2B;EEF2K;C21orf91;MAPK6;CUX1;ARF1;MTOR;PARP6;CUL7;DNM1L
hsa04110	Cell cycle	http://www.kegg.jp/kegg-bin/show_pathway?hsa04110+1031+10912+10971+1647+1870+23594+2932+3065+4085+4088+4171+4172+4609+4616+472+5111+51433+699+701+7272+890+8900+891+898+9133+9134+9700+983+990+991+995	124	31	15.289	2.0276	7.89327e-05	0.00351762	1031;10912;10971;1647;1870;23594;2932;3065;4085;4088;4171;4172;4609;4616;472;5111;51433;699;701;7272;890;8900;891;898;9133;9134;9700;983;990;991;995	pathway_KEGG	MYC;GADD45B;SMAD3;CCNA1;CDC25C;CCNE2;GADD45A;ESPL1;GADD45G;CCNE1;CDC20;TTK;BUB1B;CDKN2C;E2F2;BUB1;CDC6;ORC6;CCNA2;CDK1;YWHAQ;CCNB2;CCNB1;MCM3;MAD2L1;PCNA;ANAPC5;ATM;HDAC1;GSK3B;MCM2
R-HSA-2500257	Resolution of Sister Chromatid Cohesion	http://reactome.org/PathwayBrowser/#/R-HSA-2500257	124	31	15.289	2.0276	7.89327e-05	0.00351762	10403;1058;11004;113130;147841;1778;220134;2491;332;4085;4928;55143;55166;5519;5529;55839;5903;6396;64946;699;701;7280;81027;81930;83540;891;9133;9212;9793;983;991	pathway_Reactome	TUBB1;TUBB2A;SPC24;AURKB;CDCA8;CDCA5;KIF2C;NUF2;CENPQ;CDC20;BUB1B;CENPA;BUB1;NDC80;SEC13;CENPN;SKA1;CENPI;BIRC5;CENPH;KIF18A;CDK1;RANBP2;CCNB2;PPP2R1B;CCNB1;PPP2R5E;MAD2L1;DYNC1H1;CKAP5;NUP98
GO:0000184	nuclear-transcribed mRNA catabolic process, nonsense-mediated decay	http://amigo.geneontology.org/amigo/term/GO:0000184	120	30	14.7958	2.0276	0.000102154	0.00408663	1981;2107;3921;4686;4736;5520;5976;6122;6132;6136;6142;6143;6146;6155;6159;6169;6173;6187;6191;6193;6194;6218;6222;6227;6229;6233;7311;9775;11224;55110	geneontology_Biological_Process	RPS27A;MAGOHB;RPS4X;RPS18;NCBP1;RPS21;PPP2R2A;RPL8;EIF4G1;EIF4A3;RPL35;UBA52;RPL38;RPS6;ETF1;RPL36A;RPL3;RPL10A;RPL22;UPF1;RPL18A;RPS24;RPS5;RPS2;RPL27;RPS17;RPL29;RPL12;RPL19;RPSA
R-HSA-69618	Mitotic Spindle Checkpoint	http://reactome.org/PathwayBrowser/#/R-HSA-69618	112	28	13.8094	2.0276	0.00017128	0.00581366	10403;1058;11004;11065;147841;1778;220134;2491;332;4085;4928;51433;55143;55166;5519;5529;55839;5903;6396;64946;699;701;7324;81930;83540;9212;9793;991	pathway_Reactome	SPC24;AURKB;CDCA8;KIF2C;NUF2;CENPQ;CDC20;BUB1B;CENPA;BUB1;NDC80;SEC13;CENPN;SKA1;CENPI;BIRC5;CENPH;UBE2E1;KIF18A;RANBP2;UBE2C;PPP2R1B;PPP2R5E;MAD2L1;DYNC1H1;CKAP5;ANAPC5;NUP98
hsa04713	Circadian entrainment	http://www.kegg.jp/kegg-bin/show_pathway?hsa04713+107+108+114+115+2778+2782+2786+2790+2891+2903+3710+3760+5332+54331+5578+5592+5593+55970+59345+801+816+817+8913+91860	96	24	11.8367	2.0276	0.000484051	0.0116947	107;108;114;115;2778;2782;2786;2790;2891;2903;3710;3760;5332;54331;5578;5592;5593;55970;59345;801;816;817;8913;91860	pathway_KEGG	GRIN2A;ADCY8;ADCY2;PRKG2;CACNA1G;PRKG1;PRKCA;GRIA2;ADCY1;ITPR3;CAMK2D;GNB4;GNG12;KCNJ3;CALML4;CAMK2B;GNG4;ADCY9;GNAS;GNG10;GNG2;CALM1;PLCB4;GNB1
GO:0097306	cellular response to alcohol	http://amigo.geneontology.org/amigo/term/GO:0097306	84	21	10.3571	2.0276	0.00106152	0.0205633	19;107;108;114;196;207;641;1499;1788;2782;3728;4040;5563;5727;5732;8644;8751;9314;23367;54331;65985	geneontology_Biological_Process	ADCY8;KLF4;PTGER2;ABCA1;ADCY2;AKR1C3;ADCY1;AHR;PRKAA2;ADAM15;BLM;JUP;DNMT3A;PTCH1;AKT1;CTNNB1;GNG2;LRP6;AACS;LARP1;GNB1
R-HSA-422356	Regulation of insulin secretion	http://reactome.org/PathwayBrowser/#/R-HSA-422356	80	20	9.86389	2.0276	0.00138121	0.0249575	114;23568;2769;2778;2782;2786;2790;3710;3790;54331;5577;5578;55970;59345;6513;6514;6616;6804;784;9254	pathway_Reactome	ADCY8;KCNS3;SLC2A2;PRKAR2B;SLC2A1;PRKCA;CACNB3;ITPR3;GNB4;GNG12;CACNA2D2;GNA15;GNG4;ARL2BP;STX1A;GNAS;GNG10;GNG2;SNAP25;GNB1
GO:0042278	purine nucleoside metabolic process	http://amigo.geneontology.org/amigo/term/GO:0042278	72	18	8.8775	2.0276	0.00234493	0.035076	132;191;262;387;1739;1740;2593;2987;3614;4354;4507;4830;4831;8573;9414;27232;51074;58478	geneontology_Biological_Process	GNMT;MPP1;DLG2;NME1;NME2;IMPDH1;CASK;MTAP;GUK1;GAMT;ADK;APIP;AMD1;TJP2;DLG1;AHCY;ENOPH1;RHOA
GO:0051648	vesicle localization	http://amigo.geneontology.org/amigo/term/GO:0051648	305	76	37.6061	2.02095	9.4507e-10	4.06427e-07	107;135;375;673;801;1138;1488;1499;1778;2932;3998;4133;4641;4647;4935;5265;5861;5871;5874;6396;6616;6622;6804;6853;6855;8447;8573;8615;8676;8825;9001;9024;9230;9371;9493;9515;9554;9570;9632;9751;9871;10059;10113;10342;10652;10675;10802;10948;10959;10972;22871;22872;23621;26059;26286;26985;27253;27445;51128;54732;55638;56681;57586;63971;64689;80128;80208;84062;84446;84961;90411;114088;116443;12783…	geneontology_Biological_Process	STX11;GRIN3A;SYT2;TRIM46;ERC2;STARD3;NLGN1;DOC2B;TRIM9;GPR143;RAB27B;HAP1;ADORA2A;MYO7A;KIF13A;SYBU;CSPG5;BRSK1;FBXL20;ADCY1;SNPH;SYT9;SNCA;SYN1;KIF23;PCLO;YKT6;LIN7A;FAM91A1;DTNBP1;MYO1C;SERPINA1;USO1;SEC13;SYT13;SEC24A;CASK;RAB11B;SEC31A;PCDH17;STX1A;LMAN1;TMED9;MAP2;MAP4K2;RAB1A;STXBP5L;SAR1A;TMED2;TFG;SEC24D;BACE1;CTNNB1;GOSR2;CALM1;CTBP2;KIF3B;GORASP1;CHRNA5;SAR1B;SNAP25;BRSK2;MCFD2;ARFGAP3;…
R-HSA-6791226	Major pathway of rRNA processing in the nucleolus and cytosol	http://reactome.org/PathwayBrowser/#/R-HSA-6791226	185	46	22.8102	2.01664	1.98737e-06	0.000224912	10528;10885;11224;114049;134430;1454;200916;22894;22984;23160;26354;27042;3921;4691;4736;51602;55720;55781;56915;57647;6122;6132;6136;6142;6143;6146;6155;6159;6169;6173;6187;6191;6193;6194;6218;6222;6227;6229;6233;7311;81875;83732;8780;9188;9277;9790	pathway_Reactome	EXOSC5;RPS27A;GNL3;WDR3;RPL22L1;WDR43;WDR46;RIOK3;NOP58;BUD23;RIOK1;DHX37;DDX21;UTP25;ISG20L2;NCL;CSNK1E;TSR1;NOP56;RPS4X;RIOK2;PDCD11;RPS18;WDR36;BMS1;RPS21;DIS3;RPL8;RPL35;UBA52;RPL38;RPS6;RPL36A;RPL3;RPL10A;RPL22;RPL18A;RPS24;RPS5;RPS2;RPL27;RPS17;RPL29;RPL12;RPL19;RPSA
R-HSA-168273	Influenza Viral RNA Transcription and Replication	http://reactome.org/PathwayBrowser/#/R-HSA-168273	133	33	16.3987	2.01235	5.54182e-05	0.0028542	11224;200916;2926;3320;3843;3921;4736;4928;5430;5441;5611;5903;6122;6132;6136;6142;6143;6146;6155;6159;6169;6173;6187;6191;6193;6194;6218;6222;6227;6229;6233;7311;8021	pathway_Reactome	DNAJC3;RPS27A;RPL22L1;RANBP2;NUP214;POLR2L;GRSF1;RPS4X;POLR2A;RPS18;IPO5;RPS21;RPL8;HSP90AA1;RPL35;UBA52;RPL38;RPS6;RPL36A;RPL3;RPL10A;RPL22;RPL18A;NUP98;RPS24;RPS5;RPS2;RPL27;RPS17;RPL29;RPL12;RPL19;RPSA
GO:0006888	ER to Golgi vesicle-mediated transport	http://amigo.geneontology.org/amigo/term/GO:0006888	214	53	26.3859	2.00865	3.90889e-07	6.46545e-05	287;372;375;378;832;1314;1315;1604;1639;1778;2804;3998;5265;5624;5861;6396;6712;8615;9276;9554;9570;9632;9871;10113;10134;10342;10525;10652;10802;10959;10960;10972;11014;11015;22820;22872;23423;26286;50999;51124;51128;51272;51290;54732;56681;57731;60684;64689;64764;81555;90411;146456;375056	geneontology_Biological_Process	KDELR3;SPTBN2;CREB3L2;TMED6;CD55;YKT6;SPTBN4;PROC;SERPINA1;HYOU1;TMED3;USO1;SEC13;SEC24A;ANK2;KDELR2;SEC31A;BET1L;COPG1;LMAN1;TMED9;ARF4;RAB1A;COPB2;BCAP31;SAR1A;IER3IP1;TMED2;TFG;TMED5;COPA;SEC24D;GOSR2;GOLGB1;TRAPPC11;GORASP1;SAR1B;YIPF5;MIA3;MCFD2;COPB1;ARFGAP3;TMED10;ARF1;ERGIC2;DYNC1H1;LMAN2;PREB;SEC22B;DCTN1;CAPZB;ARCN1;SEC24C
hsa04912	GnRH signaling pathway	http://www.kegg.jp/kegg-bin/show_pathway?hsa04912+107+108+114+115+2185+255189+2778+3265+3710+3725+4313+5321+5332+5338+5578+5580+5598+5603+6654+801+816+817+91860	93	23	11.4668	2.0058	0.00073914	0.0159732	107;108;114;115;2185;255189;2778;3265;3710;3725;4313;5321;5332;5338;5578;5580;5598;5603;6654;801;816;817;91860	pathway_KEGG	ADCY8;PLA2G4F;ADCY2;PLA2G4A;PRKCA;SOS1;MMP2;ADCY1;PTK2B;ITPR3;CAMK2D;MAPK7;PLD2;PRKCD;CALML4;CAMK2B;MAPK13;JUN;ADCY9;GNAS;HRAS;CALM1;PLCB4
GO:0070301	cellular response to hydrogen peroxide	http://amigo.geneontology.org/amigo/term/GO:0070301	85	21	10.4804	2.00374	0.00124889	0.0232504	983;1894;2113;2861;4780;5111;5580;5598;5603;5831;7128;7226;7732;9314;10013;10105;10399;11179;11315;80310;140885	geneontology_Biological_Process	KLF4;RNF112;GPR37;SIRPA;PYCR1;PDGFD;TNFAIP3;MAPK7;ETS1;PRKCD;TRPM2;PPIF;MAPK13;ZNF277;ECT2;CDK1;PARK7;HDAC6;NFE2L2;PCNA;RACK1
GO:1903533	regulation of protein targeting	http://amigo.geneontology.org/amigo/term/GO:1903533	81	20	9.98719	2.00257	0.00162531	0.0274304	784;1459;2039;2040;2064;2534;2664;3208;3265;3998;4641;5621;5880;6720;7855;9141;9847;23255;54543;58480	geneontology_Biological_Process	STOM;RAC2;RHOU;MTCL1;ERBB2;CACNB3;FZD5;MYO1C;PDCD5;C2CD5;LMAN1;CSNK2A2;PRNP;HRAS;FYN;DMTN;HPCA;TOMM7;SREBF1;GDI1
R-HSA-168254	Influenza Infection	http://reactome.org/PathwayBrowser/#/R-HSA-168254	154	38	18.988	2.00127	1.80015e-05	0.0013011	11224;200916;2926;3303;3304;3320;3836;3843;3921;4736;4928;5430;5441;5611;5903;6122;6132;6136;6142;6143;6146;6155;6159;6169;6173;6187;6191;6193;6194;6218;6222;6227;6229;6233;7311;8021;811;821	pathway_Reactome	DNAJC3;RPS27A;RPL22L1;CANX;RANBP2;HSPA1B;NUP214;POLR2L;CALR;HSPA1A;GRSF1;RPS4X;POLR2A;RPS18;IPO5;RPS21;RPL8;HSP90AA1;KPNA1;RPL35;UBA52;RPL38;RPS6;RPL36A;RPL3;RPL10A;RPL22;RPL18A;NUP98;RPS24;RPS5;RPS2;RPL27;RPS17;RPL29;RPL12;RPL19;RPSA
GO:0005811	lipid droplet	http://amigo.geneontology.org/amigo/term/GO:0005811	77	19	9.49399	2.00127	0.00211712	0.0327507	1727;2181;3654;3991;5321;9144;9249;9600;10134;10226;10938;10970;23111;23130;50814;51170;54947;90627;157506	geneontology_Cellular_Component	DHRS3;PLA2G4A;RDH10;LPCAT2;CYB5R3;STARD13;SPART;LIPE;CKAP4;PITPNM1;HSD17B11;SYNGR2;NSDHL;EHD1;ACSL3;BCAP31;PLIN3;ATG2A;IRAK1
GO:0060411	cardiac septum morphogenesis	http://amigo.geneontology.org/amigo/term/GO:0060411	73	18	9.0008	1.99982	0.00276056	0.0388519	657;659;2626;3516;4091;4853;5629;6091;6092;6909;7474;9249;9353;9421;10370;10512;54583;55636	geneontology_Biological_Process	TBX2;SEMA3C;SMAD6;DHRS3;SLIT2;HAND1;NOTCH2;ROBO2;CITED2;EGLN1;GATA4;WNT5A;ROBO1;PROX1;BMPR2;RBPJ;CHD7;BMPR1A
R-HSA-2408522	Selenoamino acid metabolism	http://reactome.org/PathwayBrowser/#/R-HSA-2408522	118	29	14.5492	1.99323	0.000182171	0.00590733	11224;191;200916;27232;3921;4736;6122;6132;6136;6142;6143;6146;6155;6159;6169;6173;6187;6191;6193;6194;6218;6222;6227;6229;6233;7311;9061;9255;9521	pathway_Reactome	GNMT;RPS27A;RPL22L1;AIMP1;EEF1E1;RPS4X;RPS18;RPS21;RPL8;PAPSS1;AHCY;RPL35;UBA52;RPL38;RPS6;RPL36A;RPL3;RPL10A;RPL22;RPL18A;RPS24;RPS5;RPS2;RPL27;RPS17;RPL29;RPL12;RPL19;RPSA
GO:0000149	SNARE binding	http://amigo.geneontology.org/amigo/term/GO:0000149	102	25	12.5765	1.98784	0.000514098	0.0122827	19;1612;6616;6804;8417;8447;8675;8676;8774;9515;9554;9570;9632;9751;9871;10228;10972;51542;54732;55638;57586;114088;127833;143425;252983	geneontology_Molecular_Function	STX11;SYT2;DOC2B;ABCA1;TRIM9;SYBU;SNPH;SYT9;VPS54;STXBP4;NAPG;SYT13;STX1A;DAPK1;TMED9;STXBP5L;SEC24D;GOSR2;STX16;STX6;STX7;SNAP25;TMED10;SEC22B;SEC24C
GO:0097479	synaptic vesicle localization	http://amigo.geneontology.org/amigo/term/GO:0097479	164	40	20.221	1.97814	1.47332e-05	0.001152	107;135;375;673;801;1138;1488;1499;2932;4133;6616;6622;6804;6853;6855;8447;8573;8676;8825;9024;9515;9751;10059;10675;22871;23621;26059;26985;27253;27445;57586;80128;80208;84062;84446;84961;114088;116443;127833;143425	geneontology_Biological_Process	STX11;GRIN3A;SYT2;TRIM46;ERC2;NLGN1;DOC2B;TRIM9;ADORA2A;CSPG5;BRSK1;FBXL20;ADCY1;SNPH;SYT9;SNCA;SYN1;PCLO;LIN7A;DTNBP1;SYT13;CASK;PCDH17;STX1A;MAP2;STXBP5L;BACE1;CTNNB1;CALM1;CTBP2;CHRNA5;SNAP25;BRSK2;BRAF;SPG11;ARF1;AP3M1;SYP;DNM1L;GSK3B
GO:0036473	cell death in response to oxidative stress	http://amigo.geneontology.org/amigo/term/GO:0036473	82	20	10.1105	1.97814	0.00190509	0.0302877	207;1499;2534;2861;2876;4170;4780;4841;5034;5580;5598;5625;5831;6647;6648;7732;9833;10013;10399;11315	geneontology_Biological_Process	RNF112;GPR37;PYCR1;MAPK7;PRKCD;MELK;P4HB;AKT1;PARK7;HDAC6;CTNNB1;FYN;NFE2L2;GPX1;SOD1;PRODH;SOD2;MCL1;RACK1;NONO
R-HSA-112314	Neurotransmitter receptors and postsynaptic signal transmission	http://reactome.org/PathwayBrowser/#/R-HSA-112314	156	38	19.2346	1.97561	2.45751e-05	0.00162092	107;108;1138;114;115;1739;1740;2036;23426;2555;2562;27330;2782;2786;2790;2891;2898;2899;2903;3265;3759;3760;3772;4646;4747;54331;5578;55970;59345;6195;673;7102;8001;801;816;817;83988;84254	pathway_Reactome	GRIN2A;ADCY8;NEFL;GABRA2;ADCY2;GLRA3;GRIP1;KCNJ2;GRIK3;RPS6KA1;PRKCA;CAMKK1;GRIA2;ADCY1;EPB41L1;DLG2;CAMK2D;KCNJ15;GNB4;GNG12;KCNJ3;GRIK2;CAMK2B;GNG4;ADCY9;MYO6;NCALD;RPS6KA6;GNG10;HRAS;GNG2;CALM1;GABRB3;CHRNA5;DLG1;BRAF;TSPAN7;GNB1
GO:0000819	sister chromatid segregation	http://amigo.geneontology.org/amigo/term/GO:0000819	185	45	22.8102	1.9728	4.79111e-06	0.000468276	324;472;699;701;891;990;991;1499;3833;3835;4085;4926;7153;7272;7273;8260;9055;9212;9493;9700;9787;10403;10592;10615;11004;23126;23383;23397;24137;25978;51203;51433;55143;55154;55165;55781;57520;64151;80218;81930;83540;90417;113130;146909;157570	geneontology_Biological_Process	TTN;HECW2;SMC2;ESCO2;CHMP2B;AURKB;KIF18B;CDCA8;CDCA5;KIF23;ESPL1;KIF2C;NUF2;KIFC1;CDC20;TTK;BUB1B;BUB1;PRC1;NDC80;CDC6;SPAG5;DLGAP5;KIF4A;CEP55;NCAPG;KIF22;KIF18A;MAU2;TOP2A;MSTO1;NCAPH;NAA10;CTNNB1;CCNB1;RIOK2;KNSTRN;APC;POGZ;MAD2L1;NUSAP1;ANAPC5;ATM;NUMA1;NAA50
GO:0005875	microtubule associated complex	http://amigo.geneontology.org/amigo/term/GO:0005875	148	36	18.2482	1.9728	4.10186e-05	0.00230498	332;1639;1641;1768;1778;2009;3797;3833;3835;4131;4133;6790;7461;9053;9212;9371;9493;9585;10013;10112;10126;11004;24137;26153;55142;55143;55559;56992;63971;81930;113220;115106;124602;146909;201625;347240	geneontology_Cellular_Component	KIF26A;DNAH12;KIF19;KIF13A;KIF12;DNAL4;DNAH6;AURKB;EML1;KIF18B;CDCA8;KIF23;DCX;KIF2C;KIFC1;KIF24;HAUS7;KIF15;CLIP2;KIF4A;MAP1B;BIRC5;KIF20A;KIF22;KIF20B;KIF18A;KIF3C;HAUS2;MAP2;HAUS1;HDAC6;MAP7;AURKA;KIF3B;DYNC1H1;DCTN1
GO:0072078	nephron tubule morphogenesis	http://amigo.geneontology.org/amigo/term/GO:0072078	74	18	9.1241	1.9728	0.00323584	0.0430161	650;1499;1739;2719;3911;4609;5087;5310;5727;6299;8642;30812;55366;56998;65266;79633;80000;153572	geneontology_Biological_Process	MYC;BMP2;SALL1;SOX8;IRX2;WNK4;FAT4;GREB1L;GPC3;DCHS1;LAMA5;PBX1;LGR4;PTCH1;CTNNB1;CTNNBIP1;DLG1;PKD1
HALLMARK_UV_RESPONSE_DN	UV response: downregulated genes	http://www.broadinstitute.org/gsea/msigdb/cards/HALLMARK_UV_RESPONSE_DN	144	35	17.755	1.97128	5.3009e-05	0.00279635	4363;5332;5797;26037;9975;120;4088;6541;2650;8613;23266;1739;4609;657;5578;4052;3949;11099;5577;594;10370;2534;8503;4853;4131;2064;8476;23345;10659;3915;307;29970;8997;10611;10395	community-contributed_Hallmark50	MYC;SMAD3;SCHIP1;CELF2;DLC1;PRKAR2B;PLPP3;NOTCH2;PTPRM;PRKCA;LTBP1;ERBB2;PTPN21;ADD3;CITED2;KALRN;SIPA1L1;ADGRL2;ABCC1;GCNT1;ANXA4;MAP1B;NR1D2;SYNE1;PIK3R3;BCKDHB;SLC7A1;FYN;PDLIM5;DLG1;PLCB4;BMPR1A;LDLR;LAMC1;CDC42BPA
R-HSA-194138	Signaling by VEGF	http://reactome.org/PathwayBrowser/#/R-HSA-194138	107	26	13.1929	1.97075	0.000463179	0.0114807	10451;10810;1499;1793;207;2185;2475;2534;3265;3320;3710;3728;387;5335;55615;5578;5580;5603;57761;60;7867;801;8440;9261;9475;9564	pathway_Reactome	PRR5;PRKCA;NCK2;PTK2B;ITPR3;WASF3;PRKCD;VAV3;JUP;BCAR1;MAPK13;PLCG1;TRIB3;AKT1;MAPKAPK3;HRAS;CTNNB1;FYN;CALM1;MAPKAPK2;ROCK2;DOCK1;ACTB;HSP90AA1;MTOR;RHOA
GO:0006900	vesicle budding from membrane	http://amigo.geneontology.org/amigo/term/GO:0006900	99	24	12.2066	1.96616	0.000779464	0.0165642	375;3998;5265;5861;6396;8615;9554;9570;9632;9871;10113;10342;10802;10959;10972;22872;26286;51128;54732;56681;64689;90411;375056;399687	geneontology_Biological_Process	SERPINA1;USO1;SEC13;SEC24A;SEC31A;LMAN1;TMED9;RAB1A;SAR1A;TMED2;TFG;SEC24D;GOSR2;GORASP1;SAR1B;MYO18A;MIA3;MCFD2;ARFGAP3;TMED10;ARF1;PREB;SEC22B;SEC24C
GO:0048489	synaptic vesicle transport	http://amigo.geneontology.org/amigo/term/GO:0048489	153	37	18.8647	1.96134	3.69738e-05	0.00219319	107;135;375;673;801;1138;1488;1499;2932;4133;6616;6622;6804;6853;6855;8447;8573;8676;8825;9515;9751;10059;10675;22871;23621;26059;26985;27445;57586;80128;80208;84062;84961;114088;116443;127833;143425	geneontology_Biological_Process	STX11;GRIN3A;SYT2;TRIM46;ERC2;NLGN1;DOC2B;TRIM9;ADORA2A;CSPG5;FBXL20;ADCY1;SNPH;SYT9;SNCA;SYN1;PCLO;LIN7A;DTNBP1;SYT13;CASK;STX1A;MAP2;STXBP5L;BACE1;CTNNB1;CALM1;CTBP2;CHRNA5;SNAP25;BRAF;SPG11;ARF1;AP3M1;SYP;DNM1L;GSK3B
GO:0097480	establishment of synaptic vesicle localization	http://amigo.geneontology.org/amigo/term/GO:0097480	153	37	18.8647	1.96134	3.69738e-05	0.00219319	107;135;375;673;801;1138;1488;1499;2932;4133;6616;6622;6804;6853;6855;8447;8573;8676;8825;9515;9751;10059;10675;22871;23621;26059;26985;27445;57586;80128;80208;84062;84961;114088;116443;127833;143425	geneontology_Biological_Process	STX11;GRIN3A;SYT2;TRIM46;ERC2;NLGN1;DOC2B;TRIM9;ADORA2A;CSPG5;FBXL20;ADCY1;SNPH;SYT9;SNCA;SYN1;PCLO;LIN7A;DTNBP1;SYT13;CASK;STX1A;MAP2;STXBP5L;BACE1;CTNNB1;CALM1;CTBP2;CHRNA5;SNAP25;BRAF;SPG11;ARF1;AP3M1;SYP;DNM1L;GSK3B
hsa04666	Fc gamma R-mediated phagocytosis	http://www.kegg.jp/kegg-bin/show_pathway?hsa04666+10095+10451+10552+10810+207+255189+3636+382+3985+5321+5335+5336+5338+5578+5580+56848+5880+65108+6850+8503+8613+8853	91	22	11.2202	1.96075	0.00131488	0.0241651	10095;10451;10552;10810;207;255189;3636;382;3985;5321;5335;5336;5338;5578;5580;56848;5880;65108;6850;8503;8613;8853	pathway_KEGG	PLA2G4F;PLCG2;PLA2G4A;RAC2;PLPP3;PRKCA;WASF3;SYK;PLD2;PRKCD;ASAP2;SPHK2;VAV3;MARCKSL1;LIMK2;PIK3R3;PLCG1;AKT1;ARPC1B;INPPL1;ARPC1A;ARF6
GO:0140014	mitotic nuclear division	http://amigo.geneontology.org/amigo/term/GO:0140014	282	68	34.7702	1.9557	2.92751e-08	6.45629e-06	324;387;472;699;701;890;891;898;900;901;990;991;995;3303;3833;3835;4041;4085;4288;4926;6790;7272;7273;8260;8900;9055;9133;9134;9212;9371;9493;9585;9700;9787;9820;10040;10403;10592;10615;10983;11004;11065;22974;23126;23363;23383;23397;24137;25978;27338;51203;51433;54443;55023;55143;55154;55165;55781;56647;57520;64151;80218;81930;83540;90417;113130;146909;200942	geneontology_Biological_Process	TTN;CCNA1;HECW2;SMC2;CHMP2B;MKI67;CDC25C;CCNE2;AURKB;KIF18B;CDCA8;CDCA5;KIF23;ANLN;ESPL1;KIF2C;OBSL1;CCNE1;NUF2;KIFC1;CCNG2;CDC20;TTK;UBE2S;BUB1B;BUB1;PRC1;NDC80;CDC6;SPAG5;DLGAP5;KIF4A;CEP55;NCAPG;CCNA2;KIF22;KIF20B;KIF18A;BCCIP;KLHDC8B;MAU2;TPX2;MSTO1;CCNB2;NCAPH;LRP5;UBE2C;NAA10;AURKA;CCNB1;HSPA1A;KIF3B;RIOK2;KNSTRN;APC;TOM1L1;POGZ;MAD2L1;CCNG1;NUSAP1;PHIP;CUL7;ANAPC5;ATM;NUMA1;NAA50;CCNI;RHOA
P00004	Alzheimer disease-presenilin pathway	http://www.pantherdb.org/pathway/pathwayDiagram.jsp?catAccession=P00004	112	27	13.8094	1.95518	0.000416416	0.0106595	7483;4037;8324;4038;4041;2081;4040;8510;4313;3728;1496;1499;7474;2932;4324;4301;23621;60;4853;3516;4035;7855;7223;8322;4326;10893;25825	pathway_Panther	TRPC4;ERN1;LRP4;FZD7;WNT9A;FZD4;NOTCH2;MMP23B;CTNNA2;MMP2;MMP17;BACE2;FZD5;LRP1;JUP;WNT5A;LRP3;LRP5;MMP24;BACE1;CTNNB1;RBPJ;MMP15;LRP6;ACTB;AFDN;GSK3B
R-HSA-8957275	Post-translational protein phosphorylation	http://reactome.org/PathwayBrowser/#/R-HSA-8957275	108	26	13.3162	1.9525	0.000539676	0.0127171	10117;10130;10970;1114;147111;255738;2719;338;3487;375056;3915;4052;5034;51156;51246;51280;5265;5611;5624;64856;7184;720;721;7466;7857;813	pathway_Reactome	NOTUM;IGFBP4;C4B;VWA1;C4A;ENAM;GPC3;LTBP1;DNAJC3;SERPINA10;SCG2;CKAP4;PDIA6;PROC;CALU;HSP90B1;SERPINA1;GOLM1;P4HB;APOB;WFS1;PCSK9;MIA3;SHISA5;LAMC1;CHGB
GO:0006612	protein targeting to membrane	http://amigo.geneontology.org/amigo/term/GO:0006612	187	45	23.0568	1.9517	6.48021e-06	0.000583121	784;2039;2040;2064;2534;2664;3208;3265;3921;4641;4736;5621;5824;6122;6132;6136;6142;6143;6146;6155;6159;6169;6173;6187;6191;6193;6194;6218;6222;6227;6229;6233;6745;6746;6747;7311;9847;10952;11224;23255;23471;29927;51304;64422;253832	geneontology_Biological_Process	STOM;MTCL1;ERBB2;CACNB3;TRAM1;RPS27A;SSR3;MYO1C;C2CD5;ZDHHC3;SSR1;SEC61A1;ZDHHC20;PRNP;HRAS;FYN;RPS4X;DMTN;HPCA;SEC61B;ATG3;PEX19;RPS18;RPS21;RPL8;RPL35;UBA52;RPL38;RPS6;RPL36A;RPL3;RPL10A;RPL22;RPL18A;SSR2;GDI1;RPS24;RPS5;RPS2;RPL27;RPS17;RPL29;RPL12;RPL19;RPSA
GO:0071236	cellular response to antibiotic	http://amigo.geneontology.org/amigo/term/GO:0071236	133	32	16.3987	1.95137	0.000133306	0.004879	107;108;114;196;983;1191;1788;1894;2113;2861;3309;3399;4780;5111;5321;5580;5598;5603;5831;7128;7226;7732;9314;10013;10105;10399;11179;11315;23367;80310;140885;255189	geneontology_Biological_Process	ADCY8;KLF4;RNF112;PLA2G4F;ADCY2;ID3;PLA2G4A;GPR37;SIRPA;PYCR1;PDGFD;ADCY1;HSPA5;TNFAIP3;MAPK7;AHR;ETS1;PRKCD;TRPM2;PPIF;DNMT3A;MAPK13;ZNF277;ECT2;CDK1;CLU;PARK7;HDAC6;NFE2L2;PCNA;LARP1;RACK1
GO:1901879	regulation of protein depolymerization	http://amigo.geneontology.org/amigo/term/GO:1901879	79	19	9.74059	1.9506	0.00289723	0.0398073	120;324;444;832;2039;2150;5962;6712;9037;10013;11034;11344;23616;29767;50810;51474;57731;136319;157922	geneontology_Biological_Process	SEMA5A;ASPH;SPTBN2;SH3BP1;ADD3;SPTBN4;TWF2;DSTN;HDGFL3;F2RL1;HDAC6;DMTN;APC;CAMSAP1;TMOD2;MTPN;RDX;LIMA1;CAPZB
GO:2000300	regulation of synaptic vesicle exocytosis	http://amigo.geneontology.org/amigo/term/GO:2000300	79	19	9.74059	1.9506	0.00289723	0.0398073	107;135;673;801;1138;2932;6804;6853;6855;8573;9515;10059;10675;22871;23621;84062;84961;116443;143425	geneontology_Biological_Process	GRIN3A;NLGN1;ADORA2A;CSPG5;FBXL20;ADCY1;SYT9;SYN1;DTNBP1;CASK;STX1A;STXBP5L;BACE1;CALM1;CHRNA5;BRAF;SYP;DNM1L;GSK3B
P00029	Huntington disease	http://www.pantherdb.org/pathway/pathwayDiagram.jsp?catAccession=P00029	129	31	15.9055	1.94901	0.000172408	0.00581366	317;10095;5625;8997;9026;10126;3725;1212;5880;824;378;207;400;836;9001;10123;60;382;375;2903;2898;2899;7280;1639;1778;116443;10552;81027;58510;9612;23473	pathway_Panther	GRIN3A;GRIN2A;RAC2;ARL4C;HAP1;TUBB1;TUBB2A;GRIK3;HIP1R;DNAL4;PRODH2;KALRN;GRIK2;APAF1;NCOR2;JUN;ARF4;AKT1;CLTB;CAPN2;CASP3;PRODH;ARPC1B;ACTB;ARF1;DYNC1H1;CAPN7;ARPC1A;ARF6;DCTN1;ARL1
GO:0070509	calcium ion import	http://amigo.geneontology.org/amigo/term/GO:0070509	75	18	9.24739	1.94649	0.0037771	0.0478196	781;846;1499;2534;5621;6387;6547;6781;7223;7226;8573;8913;10367;10939;63933;65267;221154;728215	geneontology_Biological_Process	TRPC4;STC1;SLC8A3;CASR;CACNA1G;WNK3;CXCL12;CACNA2D1;FAM155A;TRPM2;CASK;MCUR1;AFG3L2;PRNP;CTNNB1;FYN;MICU1;MICU2
hsa04971	Gastric acid secretion	http://www.kegg.jp/kegg-bin/show_pathway?hsa04971+107+108+114+115+2778+3710+3759+3772+4638+483+5332+5578+60+7430+801+816+817+91860	75	18	9.24739	1.94649	0.0037771	0.0478196	107;108;114;115;2778;3710;3759;3772;4638;483;5332;5578;60;7430;801;816;817;91860	pathway_KEGG	MYLK;ADCY8;ADCY2;KCNJ2;PRKCA;ADCY1;ITPR3;CAMK2D;KCNJ15;CALML4;CAMK2B;ATP1B3;ADCY9;GNAS;EZR;CALM1;PLCB4;ACTB
R-HSA-176409	APC/C:Cdc20 mediated degradation of mitotic proteins	http://reactome.org/PathwayBrowser/#/R-HSA-176409	75	18	9.24739	1.94649	0.0037771	0.0478196	10213;11065;4085;51433;5687;5689;5699;5714;5719;6233;701;7311;7324;890;8900;891;983;991	pathway_Reactome	CCNA1;PSMB10;CDC20;RPS27A;BUB1B;UBE2E1;CCNA2;CDK1;PSMA6;UBE2C;CCNB1;PSMD13;MAD2L1;PSMB1;PSMD14;ANAPC5;UBA52;PSMD8
GO:0015631	tubulin binding	http://amigo.geneontology.org/amigo/term/GO:0015631	321	77	39.5788	1.94548	4.63193e-09	1.28514e-06	324;332;675;1639;1641;1808;2009;2534;3797;3833;3835;3925;4131;4133;4135;4741;4830;4926;5621;5997;6530;6622;7430;7461;9055;9141;9371;9448;9493;9585;9793;10013;10018;10059;10112;10123;10397;10615;10634;10841;10982;11004;11178;23255;23394;24137;26112;26153;27072;50810;51203;51361;55342;55638;55835;56647;56992;57519;58497;63971;80321;81930;83988;84446;85458;113220;124602;146909;152789;157922;161436;2…	geneontology_Molecular_Function	SLC6A2;CFAP157;RGS2;KIF26A;NEFM;SAXO2;CCDC69;GAS2L1;ARL4C;KIF19;MTCL1;FTCD;LZTS1;JAKMIP1;PRUNE1;NDRG1;KIF13A;SYBU;BRSK1;CCDC88B;KIF12;DIXDC1;EML1;SNCA;KIF18B;KIF23;DCX;MAP6;NME1;KIF2C;MAP4K4;KIFC1;KIF24;KIF15;CLIP2;DPYSL2;PDCD5;PRC1;BCL2L11;SPAG5;SKA1;CENPJ;VPS41;KIF4A;MAP1B;BIRC5;CEP70;HDGFL3;KIF20A;KIF22;KIF20B;HOOK1;KIF18A;EML6;BCCIP;KIF3C;STARD9;MAP2;NCALD;PRNP;HDAC6;EZR;FYN;KIF3B;STRBP;BRCA2…
R-HSA-2682334	EPH-Ephrin signaling	http://reactome.org/PathwayBrowser/#/R-HSA-2682334	92	22	11.3435	1.93944	0.00153061	0.0265418	10095;10451;10552;1212;1947;1949;2041;2046;2048;2050;2534;284656;3265;387;3985;4313;60;64283;79784;8440;8997;9475	pathway_Reactome	EPHB4;EPHA8;EPHA1;EFNB3;NCK2;MMP2;ARHGEF28;KALRN;EFNB1;EPHA10;VAV3;MYH14;LIMK2;EPHB2;HRAS;FYN;CLTB;ARPC1B;ROCK2;ACTB;ARPC1A;RHOA
R-HSA-72312	rRNA processing	http://reactome.org/PathwayBrowser/#/R-HSA-72312	205	49	25.2762	1.93858	3.15075e-06	0.000334562	10528;10885;11224;114049;134430;1454;200916;22894;22984;23160;26354;27042;3921;4691;4736;4839;51602;55623;55651;55720;55781;56915;57647;6122;6132;6136;6142;6143;6146;6155;6159;6169;6173;6187;6191;6193;6194;6218;6222;6227;6229;6233;7311;81875;83732;8780;9188;9277;9790	pathway_Reactome	EXOSC5;RPS27A;GNL3;WDR3;RPL22L1;WDR43;WDR46;RIOK3;NOP58;BUD23;RIOK1;DHX37;DDX21;NHP2;UTP25;ISG20L2;NCL;CSNK1E;TSR1;NOP2;NOP56;RPS4X;RIOK2;PDCD11;THUMPD1;RPS18;WDR36;BMS1;RPS21;DIS3;RPL8;RPL35;UBA52;RPL38;RPS6;RPL36A;RPL3;RPL10A;RPL22;RPL18A;RPS24;RPS5;RPS2;RPL27;RPS17;RPL29;RPL12;RPL19;RPSA
GO:0005791	rough endoplasmic reticulum	http://amigo.geneontology.org/amigo/term/GO:0005791	88	21	10.8503	1.93543	0.0019895	0.0311688	821;3329;3759;4043;5351;6155;6184;6185;6227;6622;9227;10134;10952;10970;23471;29927;51009;57003;81502;91319;255738	geneontology_Cellular_Component	LRAT;DERL3;KCNJ2;CKAP4;SNCA;TRAM1;LRPAP1;SEC61A1;CANX;HSPD1;HM13;BCAP31;RPN1;PLOD1;RPN2;PCSK9;SEC61B;DERL2;RPS21;CCDC47;RPL27
GO:1902803	regulation of synaptic vesicle transport	http://amigo.geneontology.org/amigo/term/GO:1902803	84	20	10.3571	1.93105	0.00258799	0.0375987	107;135;673;801;1138;2932;4133;6804;6853;6855;8573;9515;10059;10675;22871;23621;84062;84961;116443;143425	geneontology_Biological_Process	GRIN3A;NLGN1;ADORA2A;CSPG5;FBXL20;ADCY1;SYT9;SYN1;DTNBP1;CASK;STX1A;MAP2;STXBP5L;BACE1;CALM1;CHRNA5;BRAF;SYP;DNM1L;GSK3B
GO:0016079	synaptic vesicle exocytosis	http://amigo.geneontology.org/amigo/term/GO:0016079	122	29	15.0424	1.92788	0.000334784	0.00897032	107;135;673;801;1138;1488;2932;6616;6804;6853;6855;8447;8573;8676;9515;9751;10059;10675;22871;23621;26059;27445;57586;84062;84961;114088;116443;127833;143425	geneontology_Biological_Process	STX11;GRIN3A;SYT2;ERC2;NLGN1;DOC2B;TRIM9;ADORA2A;CSPG5;FBXL20;ADCY1;SNPH;SYT9;SYN1;PCLO;DTNBP1;SYT13;CASK;STX1A;STXBP5L;BACE1;CALM1;CTBP2;CHRNA5;SNAP25;BRAF;SYP;DNM1L;GSK3B
GO:0050773	regulation of dendrite development	http://amigo.geneontology.org/amigo/term/GO:0050773	139	33	17.1385	1.92549	0.000138704	0.0049916	375;382;387;816;991;1523;2475;2932;5530;5597;5789;5911;6792;8997;9148;9820;9856;10059;10084;10507;10611;22871;23098;23363;26012;26037;29904;50674;54149;56965;57520;64689;153090	geneontology_Biological_Process	NLGN1;NEURL1;PPP3CA;NEUROG3;HECW2;DAB2IP;KIAA0319;NSMF;CDKL5;PTPRD;KALRN;SIPA1L1;SEMA4D;RAP2A;OBSL1;CDC20;CAMK2B;EEF2K;C21orf91;MAPK6;CUX1;PDLIM5;GORASP1;PQBP1;SARM1;ARF1;ARF6;MTOR;PARP6;CUL7;DNM1L;GSK3B;RHOA
R-HSA-68877	Mitotic Prometaphase	http://reactome.org/PathwayBrowser/#/R-HSA-68877	198	47	24.4131	1.92519	6.05901e-06	0.000554399	10403;1058;10592;10733;11004;113130;115106;1454;1459;147841;1639;1778;220134;23397;2491;332;3320;4085;4926;4928;55142;55143;55166;5519;5529;55559;5577;55835;55839;5903;6396;64151;64946;653784;699;701;7280;80321;81027;81930;83540;891;9133;9212;9793;983;991	pathway_Reactome	PRKAR2B;PLK4;TUBB1;TUBB2A;SMC2;SPC24;AURKB;CDCA8;CDCA5;KIF2C;NUF2;HAUS7;CENPQ;CDC20;BUB1B;CENPA;BUB1;NDC80;SEC13;CENPN;SKA1;CENPJ;CENPI;BIRC5;NCAPG;CEP70;CENPH;KIF18A;CDK1;HAUS2;RANBP2;CCNB2;NCAPH;CSNK2A2;HAUS1;CSNK1E;PPP2R1B;CCNB1;MZT2A;PPP2R5E;MAD2L1;DYNC1H1;HSP90AA1;CKAP5;DCTN1;NUMA1;NUP98
GO:0019886	antigen processing and presentation of exogenous peptide antigen via MHC class II	http://amigo.geneontology.org/amigo/term/GO:0019886	97	23	11.96	1.92308	0.00136773	0.024766	375;821;832;1514;1639;1778;3797;3835;6396;6712;9371;9493;9632;9871;10437;10802;11004;22872;24137;26153;51128;56992;81930	geneontology_Biological_Process	KIF26A;SPTBN2;CTSL;KIF23;KIF2C;KIF15;SEC13;SEC24A;KIF4A;SEC31A;KIF22;IFI30;KIF18A;CANX;KIF3C;SEC24D;KIF3B;SAR1B;ARF1;DYNC1H1;DCTN1;CAPZB;SEC24C
GO:0048475	coated membrane	http://amigo.geneontology.org/amigo/term/GO:0048475	97	23	11.96	1.92308	0.00136773	0.024766	372;1212;1314;1315;2060;3482;6396;9026;9276;9632;9779;9871;10802;11276;22820;22872;23423;26286;26985;27072;51128;56681;83988	geneontology_Cellular_Component	HIP1R;TMED3;SEC13;SEC24A;VPS41;TBC1D5;SEC31A;COPG1;IGF2R;EPS15;COPB2;SAR1A;NCALD;COPA;SYNRG;SEC24D;CLTB;SAR1B;COPB1;ARFGAP3;AP3M1;ARCN1;SEC24C
GO:0003774	motor activity	http://amigo.geneontology.org/amigo/term/GO:0003774	135	32	16.6453	1.92246	0.000179234	0.00583936	1639;1768;1778;3797;3833;3835;4641;4643;4646;4647;9371;9493;9585;10112;10126;11004;24137;26153;55930;56992;57519;63971;79784;80022;80179;81930;84952;113220;124602;146909;201625;347240	geneontology_Molecular_Function	KIF26A;DNAH12;KIF19;MYO7A;KIF13A;KIF12;DNAL4;DNAH6;MYO15B;MYO1E;CGNL1;KIF18B;KIF23;KIF2C;KIFC1;KIF24;KIF15;MYO1C;MYH14;KIF4A;KIF20A;MYO5C;KIF22;KIF20B;KIF18A;MYO19;KIF3C;STARD9;MYO6;KIF3B;DYNC1H1;DCTN1
hsa04724	Glutamatergic synapse	http://www.kegg.jp/kegg-bin/show_pathway?hsa04724+107+108+10991+114+115+116443+157+255189+2778+2782+2786+2790+2891+2898+2899+2903+2914+3710+3760+5321+5332+5338+54331+5530+5578+55970+59345	114	27	14.056	1.92088	0.000560909	0.0131097	107;108;10991;114;115;116443;157;255189;2778;2782;2786;2790;2891;2898;2899;2903;2914;3710;3760;5321;5332;5338;54331;5530;5578;55970;59345	pathway_KEGG	GRIN3A;GRIN2A;ADCY8;PLA2G4F;ADCY2;PPP3CA;PLA2G4A;SLC38A3;GRIK3;PRKCA;GRIA2;ADCY1;ITPR3;GNB4;GNG12;KCNJ3;GRM4;PLD2;GRIK2;GNG4;ADCY9;GNAS;GNG10;GRK3;GNG2;PLCB4;GNB1
GO:0034249	negative regulation of cellular amide metabolic process	http://amigo.geneontology.org/amigo/term/GO:0034249	144	34	17.755	1.91495	0.000124162	0.00460311	811;1191;1612;1965;1981;2886;4691;5621;5935;5976;5997;6622;6774;7072;7538;8507;9001;9337;9451;9775;10236;10399;10418;23034;23112;23367;54517;55095;55147;57690;83667;192669;192670;399664	geneontology_Biological_Process	SPON1;RGS2;SAMD4A;ENC1;HAP1;GRB7;ZFP36;TNRC6C;SNCA;AGO4;SESN2;DAPK1;EIF2S1;MEX3D;CLU;NCL;CALR;CNOT8;PRNP;EIF2AK3;PUS7;STAT3;RBM3;TIA1;TNRC6B;SAMD4B;EIF4G1;EIF4A3;HNRNPR;LARP1;AGO3;RBM23;UPF1;RACK1
P00049	Parkinson disease	http://www.pantherdb.org/pathway/pathwayDiagram.jsp?catAccession=P00049	89	21	10.9736	1.91369	0.0023073	0.0345734	8573;5338;2861;8417;9134;2534;3303;3304;3309;1459;5689;898;10971;157;6622;3313;5699;2444;1454;5687;5598	pathway_Panther	GPR37;PSMB10;HSPA5;MAPK7;CCNE2;SNCA;PLD2;CCNE1;CASK;HSPA1B;YWHAQ;PSMA6;CSNK2A2;CSNK1E;GRK3;FYN;HSPA1A;STX7;FRK;PSMB1;HSPA9
GO:0003279	cardiac septum development	http://amigo.geneontology.org/amigo/term/GO:0003279	106	25	13.0697	1.91283	0.000941267	0.019094	287;657;659;2626;3516;4052;4091;4853;5125;5629;6091;6092;6299;6909;7474;8543;9249;9353;9421;10370;10512;23129;54583;55636;64220	geneontology_Biological_Process	TBX2;SEMA3C;SMAD6;DHRS3;SLIT2;HAND1;SALL1;NOTCH2;LTBP1;ROBO2;CITED2;EGLN1;PCSK5;GATA4;LMO4;PLXND1;WNT5A;ANK2;ROBO1;STRA6;PROX1;BMPR2;RBPJ;CHD7;BMPR1A
GO:0072073	kidney epithelium development	http://amigo.geneontology.org/amigo/term/GO:0072073	140	33	17.2618	1.91174	0.00016035	0.00558367	384;650;847;1499;1739;2302;2719;3911;4072;4088;4091;4609;4643;5087;5310;5727;5979;6092;6299;6382;7021;8642;9353;9788;10220;28514;30812;55366;56998;65266;79633;80000;153572	geneontology_Biological_Process	MYC;SMAD6;SMAD3;BMP2;TFAP2B;SLIT2;DLL1;SDC1;SALL1;SOX8;IRX2;WNK4;FAT4;GREB1L;GPC3;DCHS1;LAMA5;PBX1;ROBO2;MYO1E;RET;MTSS1;LGR4;GDF11;PTCH1;FOXJ1;CAT;CTNNB1;CTNNBIP1;DLG1;EPCAM;ARG2;PKD1
GO:0016853	isomerase activity	http://amigo.geneontology.org/amigo/term/GO:0016853	157	37	19.3579	1.91137	6.66698e-05	0.00318571	2286;2821;2923;3705;4282;4594;4820;5034;5223;5238;5373;5478;5479;5903;6916;7153;7167;9601;10105;10130;10954;23071;30001;51303;51477;51645;54517;58478;60681;64081;80142;81567;83448;84650;92126;116447;126789	geneontology_Molecular_Function	DSEL;FKBP11;TBXAS1;ITPK1;TOP1MT;PDIA5;TXNDC5;PDIA6;PDIA4;PMM2;PPIB;MMUT;PUS7L;FKBP10;PPIF;PUSL1;FKBP2;P4HB;PGM3;EBPL;TOP2A;RANBP2;PBLD;ISYNA1;PPIL1;TPI1;PUS7;ERP44;PDIA3;PTGES2;GPI;ERO1A;PPIA;ENOPH1;NKTR;MIF;PGAM1
GO:0050796	regulation of insulin secretion	http://amigo.geneontology.org/amigo/term/GO:0050796	174	41	21.454	1.91107	2.78052e-05	0.00174564	114;408;846;1803;3033;3170;3172;3710;3790;4041;4760;4826;5211;5530;5578;6513;6514;6566;6616;6720;6804;7021;8447;9024;9254;9448;9515;23435;23568;25874;27230;29085;51092;55638;57393;65985;84300;130399;143425;252983;353500	geneontology_Biological_Process	CLTRN;ADCY8;DPP4;TFAP2B;DOC2B;PPP3CA;CASR;KCNS3;SLC2A2;HADH;SLC2A1;BMP8A;ARRB1;SYBU;PRKCA;ITPR3;SYT9;NNAT;NEUROD1;MAP4K4;STXBP4;SIDT2;FOXA2;CACNA2D2;PFKL;ARL2BP;STX1A;PHPT1;SERP1;STXBP5L;LRP5;TARDBP;HNF4A;SLC16A1;MPC2;SNAP25;BRSK2;UQCC2;SREBF1;AACS;ACVR1C
hsa04911	Insulin secretion	http://www.kegg.jp/kegg-bin/show_pathway?hsa04911+10242+107+108+114+115+116+27345+27445+2778+3710+483+5332+5578+64764+6513+6514+6616+6804+816+817	85	20	10.4804	1.90833	0.00300002	0.0406991	10242;107;108;114;115;116;27345;27445;2778;3710;483;5332;5578;64764;6513;6514;6616;6804;816;817	pathway_KEGG	ADCYAP1;ADCY8;ADCY2;KCNMB4;SLC2A2;SLC2A1;KCNMB2;CREB3L2;PRKCA;ADCY1;ITPR3;CAMK2D;PCLO;CAMK2B;ATP1B3;STX1A;ADCY9;GNAS;SNAP25;PLCB4
GO:0034502	protein localization to chromosome	http://amigo.geneontology.org/amigo/term/GO:0034502	81	19	9.98719	1.90244	0.00390393	0.0488137	675;701;908;983;1058;7272;9212;10403;10574;10694;10856;23383;26354;54386;55166;80351;113130;157570;221496	geneontology_Biological_Process	ESCO2;RUVBL2;AURKB;CDCA5;CENPQ;TTK;BUB1B;CENPA;GNL3;NDC80;CDK1;MAU2;TERF2IP;TNKS2;BRCA2;LEMD2;CCT8;CCT7;CCT6A
GO:0099173	postsynapse organization	http://amigo.geneontology.org/amigo/term/GO:0099173	158	37	19.4812	1.89927	7.68805e-05	0.00346204	60;87;375;378;382;816;869;1501;1739;1740;2048;2534;3556;4038;4747;5621;5789;6712;6792;7474;8292;8997;9758;10013;10059;10397;10611;22871;23184;25978;26037;29904;54583;55737;64101;375323;388336	geneontology_Biological_Process	NEFL;SHISA6;NLGN1;CTNND2;SPTBN2;FRMPD4;IL1RAP;LRP4;COLQ;LRRC4;CBLN1;NDRG1;CDKL5;CHMP2B;DLG2;PTPRD;KALRN;SIPA1L1;EGLN1;LHFPL4;CAMK2B;WNT5A;ACTN1;EEF2K;EPHB2;ARF4;PRNP;MESD;HDAC6;FYN;PDLIM5;DLG1;ACTB;ARF1;ARF6;DNM1L;VPS35
R-HSA-9010553	Regulation of expression of SLITs and ROBOs	http://reactome.org/PathwayBrowser/#/R-HSA-9010553	171	40	21.0841	1.89717	4.1314e-05	0.00230498	10213;11224;1981;200916;2107;23053;3921;4686;4736;55110;5687;5689;5699;5714;5719;6091;6092;6122;6132;6136;6142;6143;6146;6155;6159;6169;6173;6187;6191;6193;6194;6218;6222;6227;6229;6233;7311;89884;9353;9775	pathway_Reactome	LHX4;SLIT2;PSMB10;ROBO2;RPS27A;RPL22L1;ROBO1;MAGOHB;PSMA6;RPS4X;PSMD13;RPS18;ZSWIM8;PSMB1;NCBP1;RPS21;PSMD14;RPL8;EIF4G1;EIF4A3;RPL35;UBA52;RPL38;RPS6;ETF1;RPL36A;RPL3;RPL10A;RPL22;PSMD8;RPL18A;RPS24;RPS5;RPS2;RPL27;RPS17;RPL29;RPL12;RPL19;RPSA
GO:0007043	cell-cell junction assembly	http://amigo.geneontology.org/amigo/term/GO:0007043	120	28	14.7958	1.89242	0.000577996	0.0133622	287;324;387;865;1002;1006;1010;1015;1365;1501;1739;1894;3728;4301;4641;5578;7368;7414;7855;9076;9475;23136;51599;92140;143098;151306;222256;100506658	geneontology_Biological_Process	CDH8;CLDN1;CTNND2;CDHR3;CDH17;PRKCA;CDH4;MPP7;FZD5;LSR;MYO1C;JUP;ANK2;CDH12;CLDN3;ECT2;OCLN;GPBAR1;UGT8;CBFB;APC;DLG1;EPB41L3;ROCK2;AFDN;VCL;MTDH;RHOA
R-HSA-418346	Platelet homeostasis	http://reactome.org/PathwayBrowser/#/R-HSA-418346	90	21	11.0969	1.89242	0.00266691	0.0384868	10242;27345;2778;2782;2786;2790;338;3710;5026;5136;5321;54331;5519;5529;5592;5593;55970;59345;6547;801;8654	pathway_Reactome	P2RX5;PDE5A;SLC8A3;PRKG2;KCNMB4;PLA2G4A;KCNMB2;PRKG1;PDE1A;ITPR3;GNB4;GNG12;GNG4;APOB;GNAS;GNG10;GNG2;CALM1;PPP2R1B;PPP2R5E;GNB1
GO:0043484	regulation of RNA splicing	http://amigo.geneontology.org/amigo/term/GO:0043484	133	31	16.3987	1.89039	0.000308419	0.0084213	2081;3181;3185;3303;4686;4928;5430;5935;6426;6427;6434;7072;9588;9991;10084;10150;10656;10657;10659;10772;11189;22927;23076;26528;27316;29890;51759;80004;83989;84872;113146	geneontology_Biological_Process	ERN1;KHDRBS3;CELF2;AHNAK2;CELF3;MBNL2;ZC3H10;FAM172A;HABP4;ESRP2;KHDRBS1;HSPA1A;DAZAP1;C9orf78;PQBP1;RBM3;POLR2A;TIA1;PRDX6;NCBP1;SRSF1;PTBP3;RBM15B;RBMX;RRP1B;HNRNPF;SRSF2;HNRNPA2B1;SRSF10;TRA2B;NUP98
GO:0017158	regulation of calcium ion-dependent exocytosis	http://amigo.geneontology.org/amigo/term/GO:0017158	103	24	12.6998	1.8898	0.00140838	0.0251456	107;135;375;673;801;1138;2932;6804;6853;6855;8447;8573;8913;9515;10059;10675;22871;23621;57393;84062;84961;114088;116443;143425	geneontology_Biological_Process	GRIN3A;CLTRN;NLGN1;DOC2B;TRIM9;CACNA1G;ADORA2A;CSPG5;FBXL20;ADCY1;SYT9;SYN1;DTNBP1;CASK;STX1A;STXBP5L;BACE1;CALM1;CHRNA5;BRAF;ARF1;SYP;DNM1L;GSK3B
hsa04072	Phospholipase D signaling pathway	http://www.kegg.jp/kegg-bin/show_pathway?hsa04072+10555+107+108+114+115+207+2149+2185+2475+2534+255189+2768+2778+2914+3265+375+382+387+4254+5321+5332+5335+5336+5338+55326+5578+56848+56895+6654+6850+80310+8503+8613+9266	146	34	18.0016	1.88872	0.000165024	0.00568223	10555;107;108;114;115;207;2149;2185;2475;2534;255189;2768;2778;2914;3265;375;382;387;4254;5321;5332;5335;5336;5338;55326;5578;56848;56895;6654;6850;80310;8503;8613;9266	pathway_KEGG	ADCY8;F2R;PLA2G4F;PLCG2;ADCY2;PLA2G4A;KITLG;PLPP3;PRKCA;SOS1;PDGFD;ADCY1;PTK2B;GRM4;SYK;PLD2;AGPAT2;SPHK2;GNA12;PIK3R3;CYTH2;ADCY9;PLCG1;AGPAT4;AKT1;GNAS;HRAS;AGPAT5;FYN;PLCB4;ARF1;ARF6;MTOR;RHOA
R-HSA-174143	APC/C-mediated degradation of cell cycle proteins	http://reactome.org/PathwayBrowser/#/R-HSA-174143	86	20	10.6037	1.88614	0.00346553	0.0453684	10213;11065;4085;51433;5687;5689;5699;5714;5719;6233;6790;701;7311;7324;890;8900;891;9212;983;991	pathway_Reactome	CCNA1;PSMB10;AURKB;CDC20;RPS27A;BUB1B;UBE2E1;CCNA2;CDK1;PSMA6;UBE2C;AURKA;CCNB1;PSMD13;MAD2L1;PSMB1;PSMD14;ANAPC5;UBA52;PSMD8
R-HSA-453276	Regulation of mitotic cell cycle	http://reactome.org/PathwayBrowser/#/R-HSA-453276	86	20	10.6037	1.88614	0.00346553	0.0453684	10213;11065;4085;51433;5687;5689;5699;5714;5719;6233;6790;701;7311;7324;890;8900;891;9212;983;991	pathway_Reactome	CCNA1;PSMB10;AURKB;CDC20;RPS27A;BUB1B;UBE2E1;CCNA2;CDK1;PSMA6;UBE2C;AURKA;CCNB1;PSMD13;MAD2L1;PSMB1;PSMD14;ANAPC5;UBA52;PSMD8
hsa04914	Progesterone-mediated oocyte maturation	http://www.kegg.jp/kegg-bin/show_pathway?hsa04914+107+108+114+115+207+27330+3320+3326+3835+4085+51433+5603+6195+673+6790+699+8503+890+8900+891+9133+983+995	99	23	12.2066	1.88423	0.00182561	0.0296826	107;108;114;115;207;27330;3320;3326;3835;4085;51433;5603;6195;673;6790;699;8503;890;8900;891;9133;983;995	pathway_KEGG	ADCY8;CCNA1;ADCY2;RPS6KA1;ADCY1;CDC25C;BUB1;MAPK13;CCNA2;KIF22;PIK3R3;CDK1;ADCY9;AKT1;CCNB2;RPS6KA6;AURKA;CCNB1;MAD2L1;BRAF;HSP90AA1;ANAPC5;HSP90AB1
GO:0048193	Golgi vesicle transport	http://amigo.geneontology.org/amigo/term/GO:0048193	366	85	45.1273	1.88356	3.88505e-09	1.11384e-06	287;312;372;375;378;400;832;1314;1315;1523;1604;1639;1778;2060;2181;2802;2803;2804;3482;3797;3835;3875;3996;3998;5265;5587;5624;5861;6396;6712;6836;8615;8774;9135;9276;9371;9493;9554;9570;9632;9871;10113;10134;10228;10342;10399;10434;10525;10652;10802;10890;10959;10960;10972;11004;11014;11015;22820;22872;23041;23423;24137;26153;26286;29091;50999;51124;51128;51272;51290;51542;54732;56681;56992;577…	geneontology_Biological_Process	KDELR3;ANXA13;KIF26A;PRKD1;SPTBN2;STXBP6;KRT18;CREB3L2;KIF13A;TMED6;CD55;KIF23;MON2;YKT6;KIF2C;SPTBN4;PROC;VPS54;KIF15;NAPG;SERPINA1;HYOU1;TMED3;USO1;SEC13;SEC24A;ANK2;KIF4A;KDELR2;SEC31A;BET1L;COPG1;KIF22;KIF18A;IGF2R;KIF3C;ACSL3;LMAN1;TMED9;ARF4;EPS15;RAB1A;COPB2;RABEP1;BCAP31;SAR1A;IER3IP1;TMED2;TFG;TMED5;COPA;SEC24D;CUX1;GOSR2;KIF3B;GOLGB1;TRAPPC11;GORASP1;STX6;SAR1B;GOLGA3;MYO18A;YIPF5;GOLGA…
hsa04670	Leukocyte transendothelial migration	http://www.kegg.jp/kegg-bin/show_pathway?hsa04670+100506658+10451+1365+1496+1499+2185+29119+387+4301+4313+51208+5335+5336+5578+5603+58498+5880+60+6387+7414+7430+8503+87+9076+9475+9564	112	26	13.8094	1.88277	0.000967233	0.019392	100506658;10451;1365;1496;1499;2185;29119;387;4301;4313;51208;5335;5336;5578;5603;58498;5880;60;6387;7414;7430;8503;87;9076;9475;9564	pathway_KEGG	MYL7;PLCG2;CLDN1;RAC2;CTNNA3;PRKCA;CTNNA2;MMP2;PTK2B;CXCL12;CLDN18;VAV3;BCAR1;ACTN1;MAPK13;CLDN3;PIK3R3;OCLN;PLCG1;CTNNB1;EZR;ROCK2;ACTB;AFDN;VCL;RHOA
R-HSA-5663220	RHO GTPases Activate Formins	http://reactome.org/PathwayBrowser/#/R-HSA-5663220	138	32	17.0152	1.88067	0.000274785	0.00784081	10403;1058;11004;114793;147841;1730;1778;220134;2491;332;387;4085;4928;51466;55143;55166;5519;5529;55839;5903;60;6396;64946;699;701;7280;81027;81930;83540;9212;9793;991	pathway_Reactome	TUBB1;TUBB2A;SPC24;AURKB;CDCA8;FMNL2;KIF2C;NUF2;CENPQ;CDC20;BUB1B;CENPA;BUB1;NDC80;SEC13;CENPN;SKA1;CENPI;BIRC5;CENPH;KIF18A;RANBP2;EVL;DIAPH2;PPP2R1B;PPP2R5E;MAD2L1;ACTB;DYNC1H1;CKAP5;NUP98;RHOA
GO:0061326	renal tubule development	http://amigo.geneontology.org/amigo/term/GO:0061326	95	22	11.7134	1.8782	0.0023677	0.0351113	650;1282;1499;1739;2719;3911;4609;5087;5310;5727;6299;7021;8642;9788;28514;30812;55366;56998;65266;79633;80000;153572	geneontology_Biological_Process	MYC;BMP2;TFAP2B;DLL1;SALL1;SOX8;IRX2;WNK4;FAT4;GREB1L;GPC3;DCHS1;LAMA5;PBX1;COL4A1;MTSS1;LGR4;PTCH1;CTNNB1;CTNNBIP1;DLG1;PKD1
GO:0060993	kidney morphogenesis	http://amigo.geneontology.org/amigo/term/GO:0060993	95	22	11.7134	1.8782	0.0023677	0.0351113	650;1499;1739;2302;2650;2719;3911;4609;5087;5310;5613;5727;6299;8642;9245;30812;55366;56998;65266;79633;80000;153572	geneontology_Biological_Process	MYC;BMP2;SALL1;SOX8;IRX2;WNK4;FAT4;GREB1L;GPC3;DCHS1;LAMA5;PBX1;GCNT3;GCNT1;LGR4;PRKX;PTCH1;FOXJ1;CTNNB1;CTNNBIP1;DLG1;PKD1
GO:2001243	negative regulation of intrinsic apoptotic signaling pathway	http://amigo.geneontology.org/amigo/term/GO:2001243	95	22	11.7134	1.8782	0.0023677	0.0351113	207;1191;2876;3065;3303;4102;4170;4282;4780;4841;5598;6387;6648;6880;7466;8725;9709;10105;10525;11315;55829;220042	geneontology_Biological_Process	DDIAS;MAPK7;CXCL12;HERPUD1;HYOU1;PPIF;URI1;CLU;AKT1;PARK7;HSPA1A;WFS1;TAF9;SELENOS;NFE2L2;GPX1;MAGEA3;SOD2;HDAC1;MCL1;MIF;NONO
GO:0007163	establishment or maintenance of cell polarity	http://amigo.geneontology.org/amigo/term/GO:0007163	203	47	25.0296	1.87778	1.22738e-05	0.0010054	378;382;387;1058;1639;1739;1740;2185;2302;2932;3320;3326;3996;4131;4133;4926;5310;5911;7430;7474;9024;9053;9475;9578;9585;9793;10399;10403;10653;10890;11004;22902;23150;23189;23255;23322;23616;23625;29780;56647;58480;81609;81704;84446;89958;143098;399687	geneontology_Biological_Process	RHOU;MTCL1;SH3BP1;BRSK1;FRMD4B;PTK2B;DLG2;MPP7;RAP2A;KIF2C;CENPA;WNT5A;NDC80;SAPCD2;MAP1B;RPGRIP1L;KANK1;PARVB;KIF20B;FOXJ1;BCCIP;ARF4;MAP2;FAM89B;MAP7;EZR;RUFY3;SNX27;DLG1;MYO18A;BRSK2;DOCK8;LLGL1;ROCK2;CDC42BPB;ARF6;HSP90AA1;PKD1;CKAP5;SPINT2;DCTN1;NUMA1;GSK3B;RAB10;RHOA;RACK1;HSP90AB1
GO:0030055	cell-substrate junction	http://amigo.geneontology.org/amigo/term/GO:0030055	411	95	50.6757	1.87466	6.16292e-10	2.94485e-07	60;87;308;375;382;387;811;824;847;950;977;1499;1756;1803;2185;2273;2665;2768;2886;2923;3303;3309;3313;3339;3482;3693;3696;3728;3987;4008;4026;4035;4162;4179;4736;4831;4869;5034;5094;5297;5478;5479;5500;5880;5962;6122;6132;6136;6143;6146;6155;6169;6187;6191;6193;6218;6222;7089;7106;7145;7184;7414;7430;7739;8021;8462;8573;8675;8754;9448;9493;9564;9590;10095;10146;10395;10525;10890;10971;10979;10982…	geneontology_Cellular_Component	ZNF185;DPP4;AKAP12;MCAM;LIMS1;TNS1;HSPG2;AIF1L;RAC2;RHOU;DMD;FBLIM1;DLC1;GRB7;ARHGAP26;PRUNE1;TSPAN4;PTK2B;ITGB5;HSPA5;DIXDC1;ITGB8;PPP1CB;SYNE2;PPIB;KIF23;EPPK1;MAP4K4;LRP1;NME2;TLE2;HSP90B1;JUP;FHL1;HYOU1;ANXA5;BCAR1;ACTN1;CASK;P4HB;GNA12;SCARB2;PARVB;PI4KA;CD151;PALLD;IGF2R;FERMT2;NUP214;YWHAQ;EVL;LMO7;CAT;PEAK1;LPP;KLF11;FOCAD;CALR;CTNNB1;EZR;STX16;HSPA1A;RPS4X;PDIA3;MAPRE2;CAPN2;RPS18;ADAM9;…
GO:0032388	positive regulation of intracellular transport	http://amigo.geneontology.org/amigo/term/GO:0032388	212	49	26.1393	1.87457	8.50605e-06	0.000710296	375;784;983;1459;1778;1894;2040;2064;2534;2932;3208;3265;3326;3728;3843;4088;4133;4641;4926;5580;5621;5880;5962;6342;6850;7430;7855;9141;9585;9847;10059;10134;10615;10657;10938;22871;22902;23255;23435;51128;51366;51512;54543;55781;56681;58480;64062;80128;143425	geneontology_Biological_Process	SMAD3;TRIM46;NLGN1;STOM;RAC2;RHOU;MTCL1;ERBB2;CACNB3;SYT9;FZD5;SYK;PRKCD;GTSE1;MYO1C;PDCD5;JUP;C2CD5;SPAG5;SCP2;EHD1;ECT2;KIF20B;CDK1;MAP2;BCAP31;CSNK2A2;SAR1A;KHDRBS1;TARDBP;PRNP;HRAS;EZR;FYN;RUFY3;RIOK2;SAR1B;HPCA;TOMM7;IPO5;RBM26;RDX;ARF1;DYNC1H1;NUMA1;DNM1L;GSK3B;UBR5;HSP90AB1
GO:0046777	protein autophosphorylation	http://amigo.geneontology.org/amigo/term/GO:0046777	225	52	27.7422	1.8744	4.58411e-06	0.000453195	91;207;472;613;801;816;817;1612;1965;2041;2046;2050;2064;2081;2185;2444;2475;2534;2932;3654;3725;4293;4683;4831;5167;5292;5529;5587;5593;5613;5911;6790;6792;6850;7272;7443;7786;9212;9262;9451;9833;10040;10457;23604;25865;29904;55781;65267;79834;80310;84206;92597	geneontology_Biological_Process	GPNMB;EPHB4;PRKD1;PRKG2;ERN1;EPHA8;EPHA1;WNK3;CDKL5;STK17B;ERBB2;PDGFD;DAPK2;PTK2B;MOB1B;CAMK2D;MEX3B;AURKB;SYK;RAP2A;PIM1;TTK;NME2;CAMK2B;MAP3K12;MELK;PRKD2;PRKX;JUN;DAPK1;EIF2S1;VRK1;NBN;EEF2K;ACVR1B;AKT1;PEAK1;AURKA;EIF2AK3;FYN;CALM1;RIOK2;PPP2R5E;TOM1L1;ENPP1;FRK;BCR;MAP3K9;MTOR;IRAK1;ATM;GSK3B
GO:0010976	positive regulation of neuron projection development	http://amigo.geneontology.org/amigo/term/GO:0010976	264	61	32.5508	1.87399	7.18799e-07	0.000106593	116;375;387;659;673;816;950;1002;1523;2185;2475;2534;2664;2803;3309;4131;4135;4747;4780;4830;4831;5274;5362;5587;5597;5789;5979;5997;6091;6092;6387;6474;6792;7474;8322;8507;8997;9037;9148;9353;9820;9839;10059;10507;11344;22871;22902;23129;23363;23394;23426;23654;29904;51517;54149;56965;57498;64764;127833;153090;163404	geneontology_Biological_Process	ADCYAP1;SYT2;RGS2;NEFL;PRKD1;SEMA5A;SLIT2;NLGN1;NEURL1;PLPPR5;ENC1;ZEB2;PLXNA2;DAB2IP;CREB3L2;GRIP1;FZD4;CDKL5;CDH4;PTK2B;ROBO2;HSPA5;PTPRD;KALRN;CXCL12;RET;SEMA4D;MAP6;NME1;SERPINI1;SHOX2;OBSL1;NME2;CAMK2B;PLXND1;TWF2;WNT5A;ROBO1;MAP1B;SCARB2;EEF2K;PLXNB2;C21orf91;MAPK6;NCKIPSD;BMPR2;CUX1;FYN;RUFY3;NFE2L2;GOLGA4;BRAF;ARF1;MTOR;PARP6;CUL7;DNM1L;ADNP;GDI1;KIDINS220;RHOA
GO:0022604	regulation of cell morphogenesis	http://amigo.geneontology.org/amigo/term/GO:0022604	473	109	58.3202	1.86899	4.02498e-11	3.46189e-08	387;659;673;811;816;832;1002;1523;1600;1690;1739;1793;1808;1949;2039;2048;2185;2534;2664;2768;2803;2932;3987;4038;4131;4133;4135;4289;4747;5362;5454;5530;5789;5911;5962;5979;6049;6091;6092;6387;6474;6792;7143;7430;7474;7694;8322;8997;9024;9037;9203;9353;9820;9839;10059;10084;10117;10371;10395;10435;10439;10507;10512;10611;10810;10979;11344;22871;22902;23053;23098;23111;23129;23136;23189;23363;233…	geneontology_Biological_Process	DAB1;SEMA3C;ARHGAP18;SYT2;NEFL;TRIM46;OLFM1;SEMA5A;SLIT2;NLGN1;LIMS1;TNR;PPP3CA;ZEB2;LINGO1;PLXNA2;ERMN;RHOU;LRP4;NEUROG3;FBLIM1;DLC1;HECW2;GRIP1;FZD4;PLEKHO1;ENAM;BRSK1;NSMF;CDKL5;EFNB3;CDH4;FITM2;STRIP2;PTK2B;SPART;ROBO2;PTPRD;KALRN;CXCL12;RET;SIPA1L1;CDC42EP2;WASF3;SEMA4D;SEMA4G;MAP6;FMNL2;SHOX2;RAP2A;OBSL1;ZSWIM6;POU3F2;CAMK2B;DPYSL2;PLXND1;TWF2;WNT5A;MYH14;AGO4;ZNF135;SEMA3A;SEMA4C;ROBO1;MAP…
GO:0007088	regulation of mitotic nuclear division	http://amigo.geneontology.org/amigo/term/GO:0007088	178	41	21.9471	1.86812	4.86134e-05	0.00261327	324;472;699;701;890;891;898;900;901;990;991;995;3303;4041;4085;4288;4926;6790;7272;8260;8900;9133;9134;9212;9585;9700;9787;9820;10040;10403;10983;11065;23363;25978;51203;51433;54443;55023;55781;57520;113130	geneontology_Biological_Process	CCNA1;HECW2;CHMP2B;MKI67;CDC25C;CCNE2;AURKB;CDCA5;ANLN;ESPL1;OBSL1;CCNE1;CCNG2;CDC20;TTK;BUB1B;BUB1;NDC80;CDC6;DLGAP5;CCNA2;KIF20B;CCNB2;LRP5;UBE2C;NAA10;AURKA;CCNB1;HSPA1A;RIOK2;APC;TOM1L1;MAD2L1;CCNG1;NUSAP1;PHIP;CUL7;ANAPC5;ATM;NUMA1;CCNI
GO:0007269	neurotransmitter secretion	http://amigo.geneontology.org/amigo/term/GO:0007269	165	38	20.3443	1.86785	9.05144e-05	0.00374286	41;107;135;673;801;1138;1488;2914;2932;5538;6616;6622;6804;6853;6855;8447;8573;8676;8825;9515;9751;10059;10675;22871;23621;26059;27163;27345;27445;57586;79772;84062;84446;84961;114088;116443;127833;143425	geneontology_Biological_Process	STX11;GRIN3A;SYT2;ERC2;NLGN1;DOC2B;KCNMB4;MCTP1;TRIM9;ADORA2A;CSPG5;BRSK1;FBXL20;ASIC1;ADCY1;SNPH;SYT9;SNCA;SYN1;GRM4;PCLO;LIN7A;DTNBP1;NAAA;SYT13;CASK;STX1A;STXBP5L;BACE1;CALM1;CTBP2;CHRNA5;SNAP25;BRAF;PPT1;SYP;DNM1L;GSK3B
GO:0099643	signal release from synapse	http://amigo.geneontology.org/amigo/term/GO:0099643	165	38	20.3443	1.86785	9.05144e-05	0.00374286	41;107;135;673;801;1138;1488;2914;2932;5538;6616;6622;6804;6853;6855;8447;8573;8676;8825;9515;9751;10059;10675;22871;23621;26059;27163;27345;27445;57586;79772;84062;84446;84961;114088;116443;127833;143425	geneontology_Biological_Process	STX11;GRIN3A;SYT2;ERC2;NLGN1;DOC2B;KCNMB4;MCTP1;TRIM9;ADORA2A;CSPG5;BRSK1;FBXL20;ASIC1;ADCY1;SNPH;SYT9;SNCA;SYN1;GRM4;PCLO;LIN7A;DTNBP1;NAAA;SYT13;CASK;STX1A;STXBP5L;BACE1;CALM1;CTBP2;CHRNA5;SNAP25;BRAF;PPT1;SYP;DNM1L;GSK3B
GO:0017148	negative regulation of translation	http://amigo.geneontology.org/amigo/term/GO:0017148	126	29	15.5356	1.86668	0.000591187	0.0135595	811;1612;1965;1981;2886;4691;5935;5976;5997;6774;7072;7538;8507;9337;9451;9775;10236;10399;23034;23112;23367;54517;55095;55147;57690;83667;192669;192670;399664	geneontology_Biological_Process	RGS2;SAMD4A;ENC1;GRB7;ZFP36;TNRC6C;AGO4;SESN2;DAPK1;EIF2S1;MEX3D;NCL;CALR;CNOT8;EIF2AK3;PUS7;STAT3;RBM3;TIA1;TNRC6B;SAMD4B;EIF4G1;EIF4A3;HNRNPR;LARP1;AGO3;RBM23;UPF1;RACK1
GO:0002495	antigen processing and presentation of peptide antigen via MHC class II	http://amigo.geneontology.org/amigo/term/GO:0002495	100	23	12.3299	1.86539	0.00209976	0.032565	375;821;832;1514;1639;1778;3797;3835;6396;6712;9371;9493;9632;9871;10437;10802;11004;22872;24137;26153;51128;56992;81930	geneontology_Biological_Process	KIF26A;SPTBN2;CTSL;KIF23;KIF2C;KIF15;SEC13;SEC24A;KIF4A;SEC31A;KIF22;IFI30;KIF18A;CANX;KIF3C;SEC24D;KIF3B;SAR1B;ARF1;DYNC1H1;DCTN1;CAPZB;SEC24C
R-HSA-6794362	Protein-protein interactions at synapses	http://reactome.org/PathwayBrowser/#/R-HSA-6794362	87	20	10.727	1.86446	0.0039897	0.0494458	10611;127833;143425;1739;1740;2036;22839;22871;23136;26037;2903;3556;5789;5792;6804;84189;8495;8573;8825;9369	pathway_Reactome	GRIN2A;SYT2;NLGN1;NRXN3;IL1RAP;PPFIBP2;EPB41L1;DLG2;SYT9;PTPRD;SIPA1L1;PTPRF;DLGAP4;SLITRK6;LIN7A;CASK;STX1A;PDLIM5;DLG1;EPB41L3
GO:0018209	peptidyl-serine modification	http://amigo.geneontology.org/amigo/term/GO:0018209	305	70	37.6061	1.8614	1.47724e-07	2.76213e-05	207;408;472;673;817;891;983;1459;1756;1981;2039;2081;2475;2589;2590;2591;2932;3320;3326;4282;5144;5310;5334;5563;5578;5580;5587;5593;5598;5603;5613;5979;6622;6790;6850;7272;7443;7474;7786;7867;8260;8440;8767;8986;9024;9201;9212;9261;9451;9475;9806;10013;10399;11315;23228;25865;28996;50859;51085;54386;54541;57452;57731;64324;79893;114805;154043;202374;219736;388228	geneontology_Biological_Process	DCLK1;STK32A;PRKD1;PLCL1;PRKG2;ERN1;DMD;GALNT16;RIPK2;ARRB1;SBK1;PRKCA;SPOCK3;NCK2;CNKSR3;DDIT4;CAMK2D;SPOCK2;MAPK7;RET;AURKB;GALNT2;PRKAA2;SNCA;GALNT13;SYK;GALNT3;PRKCD;SPTBN4;PLCL2;TTK;RPS6KA4;STOX1;MAP3K12;PRKD2;WNT5A;PRKX;MAPK13;MLXIPL;VRK1;CDK1;AKT1;CSNK2A2;MAPKAPK3;PDE4D;PARK7;TERF2IP;HDAC6;NAA10;AURKA;GGNBP2;EIF2AK3;CCNB1;DMTN;MAPKAPK2;BRSK2;ROCK2;BRAF;EIF4G1;HSP90AA1;MTOR;PKD1;GALNT1;HIPK…
GO:0090276	regulation of peptide hormone secretion	http://amigo.geneontology.org/amigo/term/GO:0090276	205	47	25.2762	1.85946	1.61107e-05	0.00120948	114;116;308;408;846;1393;1803;3033;3170;3172;3710;3790;4041;4760;4826;5211;5530;5578;6513;6514;6566;6616;6720;6804;7021;8447;8997;9024;9254;9255;9448;9515;23435;23568;25874;27230;29085;51092;55636;55638;57393;65985;84300;130399;143425;252983;353500	geneontology_Biological_Process	CLTRN;ADCYAP1;ADCY8;DPP4;TFAP2B;DOC2B;PPP3CA;CASR;KCNS3;SLC2A2;HADH;SLC2A1;CRHBP;BMP8A;ARRB1;SYBU;PRKCA;ITPR3;SYT9;KALRN;NNAT;NEUROD1;MAP4K4;STXBP4;SIDT2;FOXA2;ANXA5;CACNA2D2;PFKL;ARL2BP;STX1A;PHPT1;SERP1;AIMP1;STXBP5L;LRP5;TARDBP;HNF4A;SLC16A1;MPC2;CHD7;SNAP25;BRSK2;UQCC2;SREBF1;AACS;ACVR1C
hsa04728	Dopaminergic synapse	http://www.kegg.jp/kegg-bin/show_pathway?hsa04728+1312+1644+207+2778+2782+2786+2790+28227+2891+2903+2932+3710+3760+5332+54331+5500+5519+5520+5522+5529+5530+5578+55970+5603+59345+64764+801+816+817+91860	131	30	16.1521	1.85734	0.000525045	0.0124749	1312;1644;207;2778;2782;2786;2790;28227;2891;2903;2932;3710;3760;5332;54331;5500;5519;5520;5522;5529;5530;5578;55970;5603;59345;64764;801;816;817;91860	pathway_KEGG	GRIN2A;PPP3CA;CREB3L2;PPP2R2C;PRKCA;GRIA2;COMT;PPP2R3B;DDC;ITPR3;CAMK2D;GNB4;GNG12;KCNJ3;PPP1CB;CALML4;CAMK2B;GNG4;MAPK13;AKT1;GNAS;GNG10;GNG2;CALM1;PPP2R1B;PPP2R5E;PLCB4;PPP2R2A;GSK3B;GNB1
R-HSA-69206	G1/S Transition	http://reactome.org/PathwayBrowser/#/R-HSA-69206	131	30	16.1521	1.85734	0.000525045	0.0124749	10213;1163;207;23594;28227;3065;4171;4172;4609;51053;5111;54107;5422;5427;5519;5687;5689;5699;5714;5719;6233;6241;7311;890;8900;891;898;9134;983;990	pathway_Reactome	MYC;CCNA1;PSMB10;PPP2R3B;CCNE2;RRM2;CCNE1;POLE2;RPS27A;CDC6;ORC6;CCNA2;CKS1B;GMNN;CDK1;AKT1;PSMA6;POLE3;POLA1;PPP2R1B;CCNB1;MCM3;PSMD13;PSMB1;PCNA;PSMD14;UBA52;HDAC1;PSMD8;MCM2
GO:1905477	positive regulation of protein localization to membrane	http://amigo.geneontology.org/amigo/term/GO:1905477	118	27	14.5492	1.85577	0.000986283	0.0195913	207;312;382;784;1739;2040;2048;2064;2181;2534;3208;3265;4035;4038;4641;4836;5621;7430;9141;9847;10399;10971;23184;23255;54550;57628;65267	geneontology_Biological_Process	ANXA13;STOM;LRP4;MTCL1;WNK3;ERBB2;CACNB3;NECAB2;LRP1;NMT1;MYO1C;PDCD5;C2CD5;EPHB2;ACSL3;YWHAQ;AKT1;PRNP;MESD;HRAS;EZR;FYN;DPP10;HPCA;DLG1;ARF6;RACK1
GO:0051082	unfolded protein binding	http://amigo.geneontology.org/amigo/term/GO:0051082	118	27	14.5492	1.85577	0.000986283	0.0195913	811;821;908;3303;3309;3313;3320;3326;3329;3998;4820;4869;5478;5479;5611;7184;8208;10105;10574;10694;10772;10856;10939;25822;51726;80273;134266	geneontology_Molecular_Function	DNAJC3;RUVBL2;HSPA5;DNAJB5;PPIB;HSP90B1;PPIF;GRPEL1;CANX;HSPD1;LMAN1;DNAJB11;AFG3L2;CHAF1B;CALR;HSPA1A;HSPA9;GRPEL2;HSP90AA1;PPIA;NKTR;SRSF10;NPM1;CCT8;CCT7;CCT6A;HSP90AB1
GO:0045216	cell-cell junction organization	http://amigo.geneontology.org/amigo/term/GO:0045216	153	35	18.8647	1.85532	0.000193361	0.00615962	287;324;387;865;1002;1006;1010;1015;1365;1501;1525;1739;1832;1894;2149;2150;3728;4088;4301;4641;5578;7368;7414;7855;9076;9475;23136;51599;54549;92140;143098;151306;222256;389813;100506658	geneontology_Biological_Process	F2R;SMAD3;CDH8;CLDN1;CTNND2;CDHR3;CXADR;CDH17;PRKCA;AJM1;CDH4;SDK2;MPP7;DSP;FZD5;LSR;MYO1C;JUP;ANK2;CDH12;CLDN3;ECT2;OCLN;GPBAR1;UGT8;F2RL1;CBFB;APC;DLG1;EPB41L3;ROCK2;AFDN;VCL;MTDH;RHOA
GO:0051656	establishment of organelle localization	http://amigo.geneontology.org/amigo/term/GO:0051656	494	113	60.9095	1.85521	2.86267e-11	2.73575e-08	107;135;375;673;801;891;1058;1138;1488;1499;1639;1739;1778;2932;3797;3833;3835;3996;3998;4131;4133;4641;4647;4747;4869;4926;4935;5036;5265;5861;5871;5874;5880;6059;6396;6616;6622;6804;6850;6853;6855;7430;8447;8573;8615;8676;8825;9001;9230;9371;9493;9515;9554;9570;9632;9700;9751;9787;9871;10059;10113;10342;10403;10615;10652;10675;10802;10948;10959;10972;11004;22820;22871;22872;23224;23621;25978;26…	geneontology_Biological_Process	STX11;GRIN3A;SYT2;NEFL;TRIM46;ERC2;STARD3;NLGN1;DOC2B;RAC2;TRIM9;GPR143;RAB27B;HAP1;ADORA2A;MYO7A;CLMN;KIF13A;SYBU;CSPG5;FBXL20;CHMP2B;ADCY1;SNPH;SYT9;SNCA;TMEM201;SYNE2;CDCA8;CDCA5;SYN1;SYK;KIF23;ESPL1;PCLO;YKT6;KIF2C;NUF2;KIFC1;LIN7A;FAM91A1;DTNBP1;CENPQ;CENPA;MYO1C;SERPINA1;NDC80;USO1;SEC13;SAPCD2;SYT13;SEC24A;SPAG5;CASK;DLGAP5;CEP55;MAP1B;RAB11B;SEC31A;STX1A;COPG1;KIF22;KIF18A;BCCIP;MYO19;KIF…
GO:0007051	spindle organization	http://amigo.geneontology.org/amigo/term/GO:0007051	175	40	21.5773	1.8538	7.16134e-05	0.00329383	387;891;991;1639;1739;1778;2009;3303;3833;3925;4926;5310;6790;7272;7430;9055;9212;9371;9493;9700;9793;10403;10615;10982;22974;24137;25978;26112;55142;55154;55559;55857;56647;57519;81027;83540;90417;115106;259266;284403	geneontology_Biological_Process	CCDC69;TUBB1;KIZ;CHMP2B;AURKB;EML1;KIF23;ESPL1;NUF2;KIFC1;HAUS7;CDC20;TTK;PRC1;NDC80;SPAG5;KIF4A;WDR62;BCCIP;TPX2;HAUS2;STARD9;ASPM;MSTO1;HAUS1;AURKA;EZR;CCNB1;HSPA1A;KIF3B;MAPRE2;KNSTRN;DLG1;STMN1;DYNC1H1;PKD1;CKAP5;DCTN1;NUMA1;RHOA
R-HSA-453279	Mitotic G1-G1/S phases	http://reactome.org/PathwayBrowser/#/R-HSA-453279	149	34	18.3715	1.85069	0.000249054	0.00738659	10213;1031;1163;1870;207;23594;28227;3065;4171;4172;4609;51053;5111;54107;5422;5427;5519;5520;5687;5689;5699;5714;5719;6233;6241;7153;7311;890;8900;891;898;9134;983;990	pathway_Reactome	MYC;CCNA1;PSMB10;PPP2R3B;CCNE2;RRM2;CCNE1;POLE2;RPS27A;CDKN2C;E2F2;CDC6;ORC6;CCNA2;CKS1B;GMNN;CDK1;TOP2A;AKT1;PSMA6;POLE3;POLA1;PPP2R1B;CCNB1;MCM3;PSMD13;PSMB1;PPP2R2A;PCNA;PSMD14;UBA52;HDAC1;PSMD8;MCM2
GO:0030073	insulin secretion	http://amigo.geneontology.org/amigo/term/GO:0030073	206	47	25.3995	1.85043	1.84182e-05	0.00132013	114;116;408;846;1803;3033;3170;3172;3710;3790;4041;4760;4826;5211;5530;5578;6513;6514;6566;6616;6720;6804;7021;8447;9024;9230;9254;9448;9515;11315;23435;23568;25874;27230;27445;29085;51092;51167;55638;57393;65985;84300;130399;143425;252983;353500;389692	geneontology_Biological_Process	CLTRN;ADCYAP1;ADCY8;DPP4;TFAP2B;DOC2B;PPP3CA;CASR;KCNS3;SLC2A2;HADH;SLC2A1;BMP8A;ARRB1;SYBU;PRKCA;ITPR3;SYT9;PCLO;NNAT;NEUROD1;MAFA;MAP4K4;STXBP4;SIDT2;FOXA2;CACNA2D2;PFKL;ARL2BP;RAB11B;STX1A;PHPT1;SERP1;STXBP5L;LRP5;TARDBP;PARK7;CYB5R4;HNF4A;SLC16A1;MPC2;SNAP25;BRSK2;UQCC2;SREBF1;AACS;ACVR1C
GO:0050839	cell adhesion molecule binding	http://amigo.geneontology.org/amigo/term/GO:0050839	478	109	58.9367	1.84944	7.86957e-11	6.15329e-08	87;324;811;832;846;977;1002;1006;1010;1015;1307;1496;1499;1501;1525;1739;1832;1903;2060;2802;3069;3303;3309;3326;3417;3693;3696;3728;3875;3911;4072;4179;4301;5034;5052;5297;5315;5493;5578;5789;5792;5797;5861;5902;5962;6159;6187;6387;6712;6850;7106;7223;7402;7414;7430;8170;8615;8751;8754;9133;9230;9369;9414;9588;9793;9973;10226;10397;10399;10457;10528;10606;10611;10652;10694;10890;10893;10938;1109…	geneontology_Molecular_Function	ARHGAP18;TRPC4;GPNMB;SLC14A2;S1PR3;CDH8;NLGN1;ADAMTS5;CTNND2;PTPRT;SPTBN2;CASR;NRXN3;STXBP6;CDHR3;CXADR;KRT18;CTNNA3;DAB2IP;COL16A1;NDRG1;MRTFB;MB21D2;PTPRM;TSPAN4;CDH17;PRKCA;CDH4;LAMA5;CHMP2B;TENM2;CTNNA2;ITGB5;MPP7;HSPA5;ITGB8;PTPRD;DSP;CXCL12;EFHD2;PAICS;CEMIP2;ADAM15;SYK;ANLN;PTPRF;FMNL2;YKT6;EPS8L2;TWF2;JUP;USO1;ACTN1;LRRC59;P4HB;RAB11B;EHD1;HDLBP;CDH12;PI4KA;CD151;CIP2A;UTRN;CCS;ERC1;EPS15…
GO:0002504	antigen processing and presentation of peptide or polysaccharide antigen via MHC class II	http://amigo.geneontology.org/amigo/term/GO:0002504	101	23	12.4532	1.84692	0.00240812	0.035477	375;821;832;1514;1639;1778;3797;3835;6396;6712;9371;9493;9632;9871;10437;10802;11004;22872;24137;26153;51128;56992;81930	geneontology_Biological_Process	KIF26A;SPTBN2;CTSL;KIF23;KIF2C;KIF15;SEC13;SEC24A;KIF4A;SEC31A;KIF22;IFI30;KIF18A;CANX;KIF3C;SEC24D;KIF3B;SAR1B;ARF1;DYNC1H1;DCTN1;CAPZB;SEC24C
hsa04916	Melanogenesis	http://www.kegg.jp/kegg-bin/show_pathway?hsa04916+107+108+114+115+1499+2778+2932+3265+4254+5332+5443+5578+64764+6932+7474+7483+7855+801+816+817+8322+8324+91860	101	23	12.4532	1.84692	0.00240812	0.035477	107;108;114;115;1499;2778;2932;3265;4254;5332;5443;5578;64764;6932;7474;7483;7855;801;816;817;8322;8324;91860	pathway_KEGG	ADCY8;TCF7;ADCY2;KITLG;FZD7;WNT9A;CREB3L2;FZD4;PRKCA;ADCY1;CAMK2D;POMC;FZD5;CALML4;CAMK2B;WNT5A;ADCY9;GNAS;HRAS;CTNNB1;CALM1;PLCB4;GSK3B
R-HSA-3858494	Beta-catenin independent WNT signaling	http://reactome.org/PathwayBrowser/#/R-HSA-3858494	145	33	17.8783	1.84581	0.000320806	0.00864969	10213;1212;1499;192669;192670;23112;2782;2786;2790;3710;387;54331;5530;5578;5592;5593;55970;5687;5689;5699;5714;5719;57690;5880;59345;6233;6932;7311;7474;7855;801;8322;8324	pathway_Reactome	TCF7;PRKG2;PPP3CA;RAC2;FZD7;PRKG1;FZD4;PRKCA;PSMB10;ITPR3;GNB4;GNG12;TNRC6C;FZD5;RPS27A;WNT5A;AGO4;GNG4;PSMA6;GNG10;CTNNB1;GNG2;CALM1;CLTB;PSMD13;TNRC6B;PSMB1;PSMD14;UBA52;AGO3;PSMD8;GNB1;RHOA
GO:0010975	regulation of neuron projection development	http://amigo.geneontology.org/amigo/term/GO:0010975	475	108	58.5668	1.84405	1.15574e-10	8.28375e-08	116;207;375;382;387;659;673;816;950;991;1002;1400;1523;1600;1808;1949;2048;2185;2475;2534;2664;2803;2932;3309;4035;4038;4131;4133;4135;4747;4780;4830;4831;5274;5362;5454;5530;5587;5597;5789;5792;5911;5979;5997;6049;6091;6092;6387;6474;6616;6792;7025;7143;7474;8322;8507;8997;9024;9037;9148;9314;9353;9448;9820;9839;9856;10059;10084;10371;10439;10507;10512;10611;11344;22871;22902;23053;23098;23111;2…	geneontology_Biological_Process	DAB1;SEMA3C;ADCYAP1;KLF4;SYT2;RGS2;NEFL;TRIM46;OLFM1;PRKD1;SEMA5A;SLIT2;NLGN1;NEURL1;PLPPR5;ENC1;TNR;PPP3CA;ZEB2;LINGO1;PLXNA2;NR2F1;LRP4;NEUROG3;HECW2;DAB2IP;KIAA0319;CREB3L2;GRIP1;FZD4;BRSK1;NSMF;CDKL5;EFNB3;CDH4;PTK2B;SPART;ROBO2;HSPA5;PTPRD;KALRN;CXCL12;RET;SIPA1L1;SEMA4D;SEMA4G;MAP6;PTPRF;NME1;SERPINI1;SHOX2;RAP2A;OBSL1;ZSWIM6;POU3F2;MAP4K4;LRP1;CDC20;NME2;CAMK2B;DPYSL2;PLXND1;TWF2;WNT5A;SEM…
GO:0008361	regulation of cell size	http://amigo.geneontology.org/amigo/term/GO:0008361	176	40	21.7006	1.84327	8.18261e-05	0.00358375	207;387;659;1002;1808;2055;2475;2664;2803;2932;3326;4131;4133;5962;5979;6049;6387;6792;7143;7430;7474;9037;10371;10439;10451;10507;10512;11344;22902;23038;23111;23394;54910;57715;80128;114908;128239;134430;136319;150465	geneontology_Biological_Process	SEMA3C;TRIM46;OLFM1;SEMA5A;TNR;CLN8;CDKL5;CDH4;SPART;CXCL12;RET;SEMA4D;SEMA4G;DPYSL2;TWF2;VAV3;IQGAP3;WNT5A;SEMA3A;SEMA4C;MAP1B;TMEM123;TTL;MAP2;AKT1;WDTC1;BMPR2;EZR;RUFY3;RNF6;GOLGA4;WDR36;MTPN;RDX;MTOR;GSK3B;ADNP;GDI1;RHOA;HSP90AB1
GO:0001738	morphogenesis of a polarized epithelium	http://amigo.geneontology.org/amigo/term/GO:0001738	97	22	11.96	1.83947	0.00311832	0.0415824	387;2719;3911;5911;7430;7474;7855;8322;8324;9024;9620;10890;22881;23322;23616;27152;51339;57822;84446;85407;89958;166336	geneontology_Biological_Process	GRHL3;CELSR1;SH3BP1;FZD7;ANKRD6;PRICKLE2;FZD4;BRSK1;NKD1;GPC3;DACT1;LAMA5;FZD5;INTU;RAP2A;WNT5A;SAPCD2;RPGRIP1L;EZR;BRSK2;RAB10;RHOA
GO:0000910	cytokinesis	http://amigo.geneontology.org/amigo/term/GO:0000910	159	36	19.6045	1.83632	0.000196112	0.00622421	324;375;387;675;801;990;1058;1894;3925;6242;6790;9055;9094;9212;9371;9493;9585;9700;9820;10112;10899;11113;24137;25978;51203;51289;54443;55165;57448;63971;80179;84440;112574;116840;200942;257364	geneontology_Biological_Process	SNX33;RXFP3;KIF13A;CHMP2B;AURKB;KIF23;ANLN;ESPL1;SNX18;CENPA;PRC1;CIT;CDC6;KIF4A;CEP55;KIF20A;UNC119;RAB11FIP4;ECT2;KIF20B;MYO19;KLHDC8B;CNTROB;JTB;AURKA;CALM1;KIF3B;BIRC6;RTKN;BRCA2;APC;STMN1;ARF1;NUSAP1;CUL7;RHOA
GO:0043244	regulation of protein complex disassembly	http://amigo.geneontology.org/amigo/term/GO:0043244	106	24	13.0697	1.83632	0.00212946	0.0328235	120;324;444;832;1984;2039;2107;2150;5962;5976;6712;9037;9711;10013;11034;11344;23616;29767;50810;51474;56648;57731;136319;157922	geneontology_Biological_Process	SEMA5A;ASPH;SPTBN2;SH3BP1;ADD3;RUBCN;SPTBN4;EIF5A2;TWF2;DSTN;HDGFL3;F2RL1;HDAC6;DMTN;APC;EIF5A;CAMSAP1;TMOD2;MTPN;RDX;LIMA1;CAPZB;ETF1;UPF1
GO:0018107	peptidyl-threonine phosphorylation	http://amigo.geneontology.org/amigo/term/GO:0018107	106	24	13.0697	1.83632	0.00212946	0.0328235	91;207;801;817;983;1981;2039;2475;2932;5578;5580;5587;7272;7443;7474;7786;8767;9475;25865;28996;54541;65267;219736;388228	geneontology_Biological_Process	PRKD1;WNK3;RIPK2;SBK1;PRKCA;DDIT4;CAMK2D;PRKCD;TTK;STOX1;MAP3K12;PRKD2;WNT5A;VRK1;CDK1;ACVR1B;AKT1;CALM1;DMTN;ROCK2;EIF4G1;MTOR;HIPK2;GSK3B
hsa04114	Oocyte meiosis	http://www.kegg.jp/kegg-bin/show_pathway?hsa04114+107+108+10971+114+115+27330+3710+4085+51433+5500+5519+5529+5530+6195+6790+699+801+816+817+891+898+9133+9134+91860+9700+983+991+995	124	28	15.289	1.83138	0.000999027	0.0197532	107;108;10971;114;115;27330;3710;4085;51433;5500;5519;5529;5530;6195;6790;699;801;816;817;891;898;9133;9134;91860;9700;983;991;995	pathway_KEGG	ADCY8;ADCY2;PPP3CA;RPS6KA1;ADCY1;ITPR3;CAMK2D;CDC25C;CCNE2;PPP1CB;ESPL1;CCNE1;CDC20;CALML4;CAMK2B;BUB1;CDK1;ADCY9;YWHAQ;CCNB2;RPS6KA6;AURKA;CALM1;PPP2R1B;CCNB1;PPP2R5E;MAD2L1;ANAPC5
GO:0072080	nephron tubule development	http://amigo.geneontology.org/amigo/term/GO:0072080	93	21	11.4668	1.83138	0.0040398	0.0499229	650;1499;1739;2719;3911;4609;5087;5310;5727;6299;7021;8642;9788;28514;30812;55366;56998;65266;79633;80000;153572	geneontology_Biological_Process	MYC;BMP2;TFAP2B;DLL1;SALL1;SOX8;IRX2;WNK4;FAT4;GREB1L;GPC3;DCHS1;LAMA5;PBX1;MTSS1;LGR4;PTCH1;CTNNB1;CTNNBIP1;DLG1;PKD1
hsa05222	Small cell lung cancer	http://www.kegg.jp/kegg-bin/show_pathway?hsa05222+10912+1163+1282+1284+1286+1647+1870+207+22798+317+3909+3911+3915+4609+4616+4792+54205+836+8503+898+9134	93	21	11.4668	1.83138	0.0040398	0.0499229	10912;1163;1282;1284;1286;1647;1870;207;22798;317;3909;3911;3915;4609;4616;4792;54205;836;8503;898;9134	pathway_KEGG	MYC;LAMA3;GADD45B;COL4A4;LAMB4;NFKBIA;LAMA5;COL4A2;COL4A1;CCNE2;GADD45A;GADD45G;CCNE1;E2F2;APAF1;CYCS;CKS1B;PIK3R3;AKT1;CASP3;LAMC1
GO:0032091	negative regulation of protein binding	http://amigo.geneontology.org/amigo/term/GO:0032091	102	23	12.5765	1.82881	0.00275397	0.0388519	60;207;1400;1965;2932;3309;3925;4043;4133;5580;5792;6790;8751;9212;10856;11315;23394;26086;27185;51339;56998;84062;255738	geneontology_Biological_Process	DISC1;DACT1;RUVBL2;HSPA5;AURKB;ADAM15;PTPRF;PRKCD;DTNBP1;GPSM1;LRPAP1;EIF2S1;MAP2;AKT1;PARK7;AURKA;CTNNBIP1;PCSK9;STMN1;ACTB;CRMP1;GSK3B;ADNP
GO:0030135	coated vesicle	http://amigo.geneontology.org/amigo/term/GO:0030135	275	62	33.9071	1.82852	1.41755e-06	0.000174176	338;372;375;950;1212;1314;1315;2060;3329;3482;3949;3998;4035;4074;4643;4646;5265;5874;6396;6720;7474;7851;7855;8322;8615;9026;9276;9554;9570;9632;9779;9856;9871;10134;10228;10802;10959;10960;10972;11276;22820;22872;23392;23423;23677;26286;27072;50999;51124;51128;51290;54732;56681;81555;83988;90411;112574;127833;143425;144717;146456;255738	geneontology_Cellular_Component	SYT2;SH3BP4;RAB27B;KIAA0319;FZD4;MALL;HIP1R;TMED6;SYT9;MYO1E;FZD5;PHETA1;LRP1;SNX18;SERPINA1;TMED3;WNT5A;USO1;SEC13;SEC24A;VPS41;TBC1D5;SCARB2;SEC31A;APOB;COPG1;IGF2R;HSPD1;LMAN1;TMED9;EPS15;COPB2;BCAP31;SAR1A;IER3IP1;MYO6;NCALD;TMED2;TMED5;COPA;SYNRG;SEC24D;GOSR2;CLTB;ECPAS;STX6;PCSK9;SAR1B;YIPF5;MCFD2;COPB1;ARFGAP3;TMED10;M6PR;ARF1;LDLR;ERGIC2;SREBF1;LMAN2;SEC22B;ARCN1;SEC24C
GO:0043524	negative regulation of neuron apoptotic process	http://amigo.geneontology.org/amigo/term/GO:0043524	142	32	17.5084	1.82769	0.000471533	0.0115803	135;387;408;673;2149;2185;2534;2562;2821;2898;3265;3326;3329;3725;3981;4035;4747;4841;5538;6622;6647;6648;7021;7466;7516;7786;10525;11315;23394;27023;28996;128434	geneontology_Biological_Process	FOXB1;F2R;NEFL;VSTM2L;TFAP2B;ADORA2A;ARRB1;PTK2B;SNCA;LRP1;GRIK2;MAP3K12;HYOU1;LIG4;JUN;XRCC2;HSPD1;PARK7;HRAS;FYN;WFS1;GABRB3;SOD1;BRAF;GPI;PPT1;SOD2;HIPK2;ADNP;RHOA;HSP90AB1;NONO
GO:0021987	cerebral cortex development	http://amigo.geneontology.org/amigo/term/GO:0021987	111	25	13.6861	1.82667	0.00188191	0.0302407	387;1459;1499;1600;2932;4035;4040;4747;5079;5454;6091;6434;6513;9353;10371;22903;23224;26047;55970;79633;85458;153090;259266;284403;317762	geneontology_Biological_Process	DAB1;NEFL;SLIT2;SLC2A1;DAB2IP;FAT4;CNTNAP2;DIXDC1;GNG12;SYNE2;POU3F2;LRP1;SEMA3A;ROBO1;WDR62;PAX5;ASPM;CSNK2A2;CTNNB1;BTBD3;LRP6;CCDC85C;TRA2B;GSK3B;RHOA
GO:0007052	mitotic spindle organization	http://amigo.geneontology.org/amigo/term/GO:0007052	111	25	13.6861	1.82667	0.00188191	0.0302407	387;891;991;1639;1778;2009;3303;3833;3925;4926;5310;6790;7272;9055;9212;9371;9493;10403;22974;24137;25978;55154;56647;83540;284403	geneontology_Biological_Process	CHMP2B;AURKB;EML1;KIF23;NUF2;KIFC1;CDC20;TTK;PRC1;NDC80;KIF4A;WDR62;BCCIP;TPX2;MSTO1;AURKA;CCNB1;HSPA1A;KIF3B;STMN1;DYNC1H1;PKD1;DCTN1;NUMA1;RHOA
HALLMARK_GLYCOLYSIS	glycolysis and gluconeogenesis	http://www.broadinstitute.org/gsea/msigdb/cards/HALLMARK_GLYCOLYSIS	200	45	24.6597	1.82484	3.94884e-05	0.00226427	5230;7167;30001;5315;5223;5373;6382;5091;79586;54480;4191;2673;4190;10370;6676;3161;55586;2719;3309;4282;9435;5256;3925;11015;6888;54541;9276;983;5351;50814;9123;9672;3069;6781;10112;6790;1058;3597;1365;29926;3417;1999;8702;6647;5478	community-contributed_Hallmark50	MIOX;KDELR3;CHST2;STC1;SDC1;SPAG4;GPC3;IL13RA1;DDIT4;HSPA5;CITED2;PMM2;SLC16A3;GMPPA;CENPA;CHPF;NSDHL;KIF20A;SDC3;PC;HDLBP;ELF3;CLDN3;CDK1;GFPT1;HMMR;PHKA2;COPB2;AURKA;TPI1;PLOD1;B4GALT4;CHPF2;PGK1;STMN1;SOD1;TALDO1;ERO1A;MDH2;PPIA;IDH1;PKM;MIF;MDH1;PGAM1
GO:0009135	purine nucleoside diphosphate metabolic process	http://amigo.geneontology.org/amigo/term/GO:0009135	98	22	12.0833	1.8207	0.00356288	0.0459366	204;1739;1740;2821;2987;4354;5211;5223;5230;5313;5315;5563;6774;7167;8573;9414;11277;26137;51085;53343;54541;83440	geneontology_Biological_Process	TREX1;PKLR;MPP1;DDIT4;NUDT9;DLG2;PRKAA2;PFKL;CASK;MLXIPL;ZBTB20;GUK1;ADPGK;TPI1;STAT3;TJP2;DLG1;PGK1;AK2;GPI;PKM;PGAM1
GO:0009179	purine ribonucleoside diphosphate metabolic process	http://amigo.geneontology.org/amigo/term/GO:0009179	98	22	12.0833	1.8207	0.00356288	0.0459366	204;1739;1740;2821;2987;4354;5211;5223;5230;5313;5315;5563;6774;7167;8573;9414;11277;26137;51085;53343;54541;83440	geneontology_Biological_Process	TREX1;PKLR;MPP1;DDIT4;NUDT9;DLG2;PRKAA2;PFKL;CASK;MLXIPL;ZBTB20;GUK1;ADPGK;TPI1;STAT3;TJP2;DLG1;PGK1;AK2;GPI;PKM;PGAM1
P00047	PDGF signaling pathway	http://www.pantherdb.org/pathway/pathwayDiagram.jsp?catAccession=P00047	125	28	15.4123	1.81673	0.00113884	0.0216228	9901;8440;8986;4609;3265;3725;2113;673;5336;5578;5335;1997;6774;6776;9261;2932;3718;1999;6654;5598;3710;6195;9230;5597;8503;27330;10451;23092	pathway_Panther	MYC;STAT5A;PLCG2;SRGAP3;ARHGAP26;RPS6KA1;PRKCA;SOS1;NCK2;ITPR3;ELF1;MAPK7;JAK3;ETS1;RPS6KA4;VAV3;RAB11B;JUN;ELF3;PIK3R3;PLCG1;MAPK6;RPS6KA6;HRAS;MAPKAPK2;STAT3;BRAF;GSK3B
GO:0005775	vacuolar lumen	http://amigo.geneontology.org/amigo/term/GO:0005775	170	38	20.9608	1.81291	0.000175279	0.00581517	338;950;1200;1514;1727;1778;2444;2665;2719;2720;3320;3339;3614;3988;4125;4126;5036;5538;5580;5611;6382;7276;8804;9588;9672;10437;10675;10694;10855;23324;23604;27163;29952;51617;66005;80142;81567;221914	geneontology_Cellular_Component	NSG2;SDC1;HSPG2;CTSL;CSPG5;CYB5R3;GPC3;DNAJC3;DAPK2;GPC2;TXNDC5;MANBA;HPSE;CREG1;PRKCD;IMPDH1;NAAA;SCARB2;SDC3;APOB;IFI30;MAN2B2;DPP7;TPP1;PA2G4;PTGES2;FRK;PRDX6;CHID1;MAN2B1;DYNC1H1;HSP90AA1;PPT1;LIPA;GLB1;TTR;GDI2;CCT8
GO:0002478	antigen processing and presentation of exogenous peptide antigen	http://amigo.geneontology.org/amigo/term/GO:0002478	121	27	14.9191	1.80976	0.00146764	0.0258143	375;811;821;832;1514;1639;1778;2923;3693;3797;3835;6396;6712;9371;9493;9554;9632;9871;10437;10802;11004;22872;24137;26153;51128;56992;81930	geneontology_Biological_Process	KIF26A;SPTBN2;CTSL;ITGB5;KIF23;KIF2C;KIF15;SEC13;SEC24A;KIF4A;SEC31A;KIF22;IFI30;KIF18A;CANX;KIF3C;CALR;SEC24D;KIF3B;PDIA3;SAR1B;ARF1;DYNC1H1;SEC22B;DCTN1;CAPZB;SEC24C
R-HSA-2132295	MHC class II antigen presentation	http://reactome.org/PathwayBrowser/#/R-HSA-2132295	121	27	14.9191	1.80976	0.00146764	0.0258143	10112;10437;10802;11004;1512;1514;1639;1778;22872;24137;26153;375;3797;3835;51128;56992;6396;6712;7280;81027;81930;821;832;9371;9493;9632;9871	pathway_Reactome	KIF26A;SPTBN2;CTSH;CTSL;TUBB1;TUBB2A;KIF23;KIF2C;KIF15;SEC13;SEC24A;KIF4A;SEC31A;KIF20A;KIF22;IFI30;KIF18A;CANX;KIF3C;SEC24D;KIF3B;SAR1B;ARF1;DYNC1H1;DCTN1;CAPZB;SEC24C
hsa04926	Relaxin signaling pathway	http://www.kegg.jp/kegg-bin/show_pathway?hsa04926+107+108+114+115+1282+1284+1286+207+2769+2778+2782+2786+2790+3265+3725+408+4088+4313+4792+51289+5332+54331+5578+55970+5603+59345+64764+6654+8503	130	29	16.0288	1.80924	0.00100608	0.0198401	107;108;114;115;1282;1284;1286;207;2769;2778;2782;2786;2790;3265;3725;408;4088;4313;4792;51289;5332;54331;5578;55970;5603;59345;64764;6654;8503	pathway_KEGG	ADCY8;SMAD3;COL4A4;RXFP3;NFKBIA;ADCY2;CREB3L2;ARRB1;PRKCA;SOS1;COL4A2;MMP2;ADCY1;COL4A1;GNB4;GNG12;GNA15;GNG4;MAPK13;JUN;PIK3R3;ADCY9;AKT1;GNAS;GNG10;HRAS;GNG2;PLCB4;GNB1
hsa04550	Signaling pathways regulating pluripotency of stem cells	http://www.kegg.jp/kegg-bin/show_pathway?hsa04550+10336+130399+1499+1852+207+2932+324+3265+3399+3572+3718+4088+4093+4211+4609+55183+5603+56916+657+659+6657+6774+7474+7483+7855+8322+8324+8503+91+9314+9421	139	31	17.1385	1.80879	0.0006907	0.015078	10336;130399;1499;1852;207;2932;324;3265;3399;3572;3718;4088;4093;4211;4609;55183;5603;56916;657;659;6657;6774;7474;7483;7855;8322;8324;8503;91;9314;9421	pathway_KEGG	MYC;SMAD9;KLF4;SMAD3;ID3;HAND1;FZD7;SOX2;WNT9A;DUSP9;FZD4;MEIS1;IL6ST;JAK3;FZD5;WNT5A;MAPK13;PIK3R3;PCGF3;ACVR1B;AKT1;BMPR2;HRAS;CTNNB1;APC;STAT3;SMARCAD1;BMPR1A;RIF1;ACVR1C;GSK3B
P00034	Integrin signalling pathway	http://www.pantherdb.org/pathway/pathwayDiagram.jsp?catAccession=P00034	166	37	20.4676	1.80774	0.000225036	0.00680978	22798;5287;10095;3911;5603;3265;1282;2534;1284;5911;3915;87;673;5880;3693;7414;3696;400;3987;1286;9564;60;387;382;375;1307;6654;1298;1793;2185;5597;3909;85301;8503;10552;29780;23092	pathway_Panther	LAMA3;COL4A4;LAMB4;LIMS1;RAC2;COL16A1;ARHGAP26;SOS1;LAMA5;COL4A2;COL4A1;PTK2B;ITGB5;COL27A1;ITGB8;RAP2A;BCAR1;ACTN1;COL9A2;MAPK13;PARVB;PIK3R3;MAPK6;HRAS;FYN;PIK3C2B;ARPC1B;BRAF;DOCK1;ACTB;ARF1;ARPC1A;ARF6;LAMC1;ARL1;VCL;RHOA
GO:0098984	neuron to neuron synapse	http://amigo.geneontology.org/amigo/term/GO:0098984	341	76	42.0448	1.80759	1.57409e-07	2.88058e-05	107;114;120;135;375;408;613;659;1496;1499;1501;1600;1739;1740;1949;2039;2185;2534;2898;2903;3188;3756;3836;4038;4131;4133;5245;5332;5621;5727;6132;6136;6142;6169;6222;6654;6774;6792;6804;6853;7732;8440;8825;9026;9123;9148;9201;9758;9867;10611;11178;22871;23136;23362;23621;23623;25978;26012;26037;27091;27185;27445;29102;29904;54583;54910;55737;56899;64084;64101;84062;116443;143425;388336;401190;44…	geneontology_Cellular_Component	DAB1;GRIN3A;GRIN2A;DCLK1;ADCY8;RNF112;DISC1;SHISA6;KCNH1;NLGN1;NEURL1;CTNND2;FRMPD4;LRP4;RGS7BP;LRRC4;ADORA2A;CACNG5;LZTS1;ARRB1;NSMF;CDKL5;SOS1;EFNB3;HIP1R;NCK2;CHMP2B;CTNNA2;ADCY1;PTK2B;ADD3;DLG2;SYT9;SIPA1L1;CLSTN2;EGLN1;SYN1;ANKS1B;PCLO;LIN7A;DTNBP1;SLC16A3;GRIK2;IQSEC3;PSD3;SEMA4C;MAP1B;STX1A;RUSC1;PTCH1;DROSHA;EEF2K;MAP2;PHB;PRNP;BMPR2;BACE1;CTNNB1;HNRNPH2;FYN;PDLIM5;DMTN;PJA2;STAT3;DLG1;RP…
GO:0001822	kidney development	http://amigo.geneontology.org/amigo/term/GO:0001822	274	61	33.7838	1.8056	2.66172e-06	0.000289791	317;384;650;847;1286;1499;1512;1739;2302;2650;2719;3248;3399;3911;4038;4072;4088;4091;4326;4609;4643;4953;5087;5125;5310;5471;5613;5629;5727;5979;6092;6299;6382;7021;7466;7917;8642;9245;9353;9788;10018;10220;10972;11277;23213;23322;25976;28514;29927;30812;55366;56998;64220;65266;79633;80000;80310;84159;153572;157506;255738	geneontology_Biological_Process	MYC;SMAD6;SMAD3;BMP2;TFAP2B;COL4A4;SLIT2;DLL1;SDC1;TREX1;ID3;CTSH;SALL1;LRP4;RDH10;SOX8;IRX2;SULF1;HPGD;WNK4;FAT4;GREB1L;GPC3;DCHS1;LAMA5;PDGFD;PBX1;MMP17;ROBO2;MYO1E;RET;PCSK5;GCNT3;GCNT1;ODC1;MTSS1;APAF1;BCL2L11;LGR4;PRKX;ARID5B;RPGRIP1L;PPAT;GDF11;SEC61A1;PTCH1;FOXJ1;STRA6;TIPARP;CAT;PROX1;CTNNB1;WFS1;BAG6;CTNNBIP1;PCSK9;DLG1;EPCAM;TMED10;ARG2;PKD1
GO:0033135	regulation of peptidyl-serine phosphorylation	http://amigo.geneontology.org/amigo/term/GO:0033135	135	30	16.6453	1.80231	0.000888462	0.0185028	207;408;673;1756;1981;2039;3320;3326;4282;5144;5334;5587;5979;6622;7474;8440;8767;10013;10399;11315;23228;25865;51085;54386;54541;57731;64324;79893;154043;219736	geneontology_Biological_Process	PRKD1;PLCL1;DMD;RIPK2;ARRB1;NCK2;CNKSR3;DDIT4;RET;SNCA;SPTBN4;PLCL2;STOX1;PRKD2;WNT5A;MLXIPL;AKT1;PDE4D;PARK7;TERF2IP;HDAC6;GGNBP2;DMTN;BRAF;EIF4G1;HSP90AA1;NSD1;MIF;RACK1;HSP90AB1
GO:0009132	nucleoside diphosphate metabolic process	http://amigo.geneontology.org/amigo/term/GO:0009132	117	26	14.4259	1.80231	0.00189158	0.0302407	204;1739;1740;2821;2987;4354;4830;4831;5211;5223;5230;5313;5315;5563;6774;7167;8573;9414;11277;26137;51085;51727;53343;54541;83440;377841	geneontology_Biological_Process	TREX1;PKLR;MPP1;ENTPD8;DDIT4;NUDT9;DLG2;PRKAA2;NME1;NME2;PFKL;CASK;MLXIPL;ZBTB20;GUK1;ADPGK;TPI1;STAT3;CMPK1;TJP2;DLG1;PGK1;AK2;GPI;PKM;PGAM1
GO:0050803	regulation of synapse structure or activity	http://amigo.geneontology.org/amigo/term/GO:0050803	221	49	27.249	1.79823	2.75969e-05	0.0017453	378;382;387;816;869;991;1006;1496;1639;1981;2048;2534;2823;3556;4038;5538;5621;5789;6092;6622;6792;7474;8292;8997;9148;9758;10059;10611;22871;23184;23394;25978;26037;29904;54583;54674;55638;55737;57549;64084;64101;79012;83992;84189;147381;153090;158038;375323;388336	geneontology_Biological_Process	GPM6A;SHISA6;CDH8;NLGN1;NEURL1;CTTNBP2;FRMPD4;IL1RAP;LRP4;COLQ;LRRC4;LRRN3;DAB2IP;CBLN1;SYBU;CDKL5;LINGO2;IGSF9;CHMP2B;CTNNA2;ROBO2;CBLN2;PTPRD;KALRN;SIPA1L1;CLSTN2;SNCA;EGLN1;SLITRK6;LHFPL4;CDC20;CAMK2B;WNT5A;EEF2K;EPHB2;ARF4;PRNP;MESD;FYN;CAMKV;PDLIM5;EIF4G1;ARF6;PPT1;DCTN1;DNM1L;ADNP;VPS35;RHOA
GO:0099003	vesicle-mediated transport in synapse	http://amigo.geneontology.org/amigo/term/GO:0099003	203	45	25.0296	1.79787	5.78252e-05	0.00294293	107;135;375;382;673;801;821;1138;1488;1499;2060;2932;3208;4133;5874;6616;6622;6804;6853;6855;8447;8573;8676;8825;9515;9751;10059;10228;10675;22871;23426;23621;26059;26985;27445;55737;57586;80128;80208;84062;84961;114088;116443;127833;143425	geneontology_Biological_Process	STX11;GRIN3A;SYT2;TRIM46;ERC2;NLGN1;DOC2B;TRIM9;RAB27B;ADORA2A;GRIP1;CSPG5;FBXL20;ADCY1;SNPH;SYT9;SNCA;SYN1;PCLO;LIN7A;DTNBP1;SYT13;CASK;STX1A;CANX;EPS15;MAP2;STXBP5L;BACE1;CTNNB1;CALM1;CTBP2;STX6;CHRNA5;HPCA;SNAP25;BRAF;SPG11;ARF1;ARF6;AP3M1;SYP;DNM1L;GSK3B;VPS35
GO:0072001	renal system development	http://amigo.geneontology.org/amigo/term/GO:0072001	289	64	35.6333	1.79607	1.84653e-06	0.000214621	317;384;650;847;1282;1286;1499;1512;1739;2302;2650;2719;3248;3399;3911;4038;4072;4088;4091;4326;4609;4643;4953;5087;5125;5310;5471;5613;5629;5727;5979;6092;6299;6382;7021;7466;7474;7917;8642;9245;9353;9788;10018;10220;10972;11277;23213;23322;25976;28514;29927;30812;55165;55366;56998;64220;65266;79633;80000;80310;84159;153572;157506;255738	geneontology_Biological_Process	MYC;SMAD6;SMAD3;BMP2;TFAP2B;COL4A4;SLIT2;DLL1;SDC1;TREX1;ID3;CTSH;SALL1;LRP4;RDH10;SOX8;IRX2;SULF1;HPGD;WNK4;FAT4;GREB1L;GPC3;DCHS1;LAMA5;PDGFD;PBX1;COL4A1;MMP17;ROBO2;MYO1E;RET;PCSK5;GCNT3;GCNT1;ODC1;MTSS1;APAF1;WNT5A;BCL2L11;LGR4;PRKX;ARID5B;CEP55;RPGRIP1L;PPAT;GDF11;SEC61A1;PTCH1;FOXJ1;STRA6;TIPARP;CAT;PROX1;CTNNB1;WFS1;BAG6;CTNNBIP1;PCSK9;DLG1;EPCAM;TMED10;ARG2;PKD1
GO:0046928	regulation of neurotransmitter secretion	http://amigo.geneontology.org/amigo/term/GO:0046928	104	23	12.8231	1.79364	0.00357239	0.0459366	41;107;135;673;801;1138;2932;6622;6804;6853;6855;8573;9515;10059;10675;22871;23621;27345;79772;84062;84961;116443;143425	geneontology_Biological_Process	GRIN3A;NLGN1;KCNMB4;MCTP1;ADORA2A;CSPG5;FBXL20;ASIC1;ADCY1;SYT9;SNCA;SYN1;DTNBP1;CASK;STX1A;STXBP5L;BACE1;CALM1;CHRNA5;BRAF;SYP;DNM1L;GSK3B
GO:0006493	protein O-linked glycosylation	http://amigo.geneontology.org/amigo/term/GO:0006493	104	23	12.8231	1.79364	0.00357239	0.0459366	2589;2590;2591;2650;3955;5238;5351;6480;6482;9215;9245;9334;10329;10585;11041;51809;57452;79695;80312;114805;120071;200424;374907	geneontology_Biological_Process	LARGE1;GALNT7;GALNT16;ST3GAL1;GALNT12;LARGE2;GALNT2;GALNT13;GALNT3;B3GNT8;TET3;GCNT3;ST6GAL1;GCNT1;TET1;PGM3;LFNG;RXYLT1;POMT1;B4GAT1;PLOD1;B4GALT5;GALNT1
P06959	CCKR signaling map	http://www.pantherdb.org/pathway/pathwayDiagram.jsp?catAccession=P06959	172	38	21.2074	1.79183	0.000225647	0.00680978	9314;4609;3725;1191;4953;673;6925;5578;5335;4792;207;1499;6774;5997;836;5321;1454;2932;5136;9564;54331;387;6194;2782;5580;4170;6654;5530;107;5598;5592;2185;5587;6195;64283;84254;25865;55233	pathway_Panther	MYC;KLF4;RGS2;PRKD1;NFKBIA;PPP3CA;PLA2G4A;PRKG1;RPS6KA1;PRKCA;CAMKK1;SOS1;PDE1A;ADCY1;PTK2B;MAPK7;ARHGEF28;PRKCD;TCF4;ODC1;PRKD2;BCAR1;JUN;PLCG1;CLU;AKT1;CSNK1E;CTNNB1;GNG2;STAT3;MOB1A;CASP3;BRAF;RPS6;MCL1;GSK3B;GNB1;RHOA
GO:0098813	nuclear chromosome segregation	http://amigo.geneontology.org/amigo/term/GO:0098813	258	57	31.811	1.79183	7.1384e-06	0.000607895	324;472;641;699;701;891;898;990;991;1499;1778;1894;3833;3835;4085;4926;7153;7272;7273;7917;8260;9055;9134;9212;9493;9700;9787;10403;10592;10615;11004;23126;23383;23397;24137;25978;51203;51433;55143;55154;55165;55166;55781;57520;64151;80010;80218;81930;83540;90417;113130;146909;150465;157570;192670;200942;201254	geneontology_Biological_Process	TTN;HECW2;SMC2;ESCO2;CHMP2B;CCNE2;AURKB;KIF18B;CDCA8;CDCA5;KIF23;ESPL1;KIF2C;CCNE1;NUF2;KIFC1;CENPQ;CDC20;TTK;BUB1B;BUB1;PRC1;BLM;NDC80;AGO4;CDC6;SPAG5;DLGAP5;KIF4A;CEP55;NCAPG;KIF22;RMI1;ECT2;KIF18A;KLHDC8B;MAU2;CENPX;TOP2A;TTL;MSTO1;NCAPH;NAA10;CTNNB1;CCNB1;RIOK2;BAG6;KNSTRN;APC;POGZ;MAD2L1;DYNC1H1;NUSAP1;ANAPC5;ATM;NUMA1;NAA50
hsa04390	Hippo signaling pathway	http://www.kegg.jp/kegg-bin/show_pathway?hsa04390+10207+10971+1454+1496+1499+1739+1740+29119+2932+324+332+353500+3996+4088+4609+5500+5519+5520+5522+55233+60+650+657+659+6657+6932+7003+7474+7483+7855+8322+8324+85407+92597	154	34	18.988	1.79061	0.000475931	0.0115963	10207;10971;1454;1496;1499;1739;1740;29119;2932;324;332;353500;3996;4088;4609;5500;5519;5520;5522;55233;60;650;657;659;6657;6932;7003;7474;7483;7855;8322;8324;85407;92597	pathway_KEGG	MYC;SMAD3;BMP2;TCF7;FZD7;SOX2;CTNNA3;WNT9A;BMP8A;FZD4;PPP2R2C;NKD1;CTNNA2;DLG2;MOB1B;PPP1CB;FZD5;TEAD1;WNT5A;BIRC5;YWHAQ;CSNK1E;BMPR2;CTNNB1;PPP2R1B;PATJ;APC;MOB1A;DLG1;LLGL1;BMPR1A;ACTB;PPP2R2A;GSK3B
GO:0007030	Golgi organization	http://amigo.geneontology.org/amigo/term/GO:0007030	136	30	16.7686	1.78906	0.00100804	0.0198401	400;983;2804;3998;5587;5861;6836;7443;8615;8675;9820;10228;10959;10960;10972;11113;23345;23363;23423;50999;51361;54732;55300;57198;57584;60684;64689;128989;146456;399687	geneontology_Biological_Process	PRKD1;TMED6;OBSL1;CIT;TMED3;USO1;TANGO2;SYNE1;VRK1;HOOK1;CDK1;LMAN1;TMED9;PI4K2B;ATP8B2;RAB1A;TMED2;TMED5;ARHGAP21;STX16;GOLGB1;TRAPPC11;GORASP1;STX6;MYO18A;TMED10;LMAN2;CUL7;ARL1;SURF4
GO:0099572	postsynaptic specialization	http://amigo.geneontology.org/amigo/term/GO:0099572	340	75	41.9215	1.78906	2.92423e-07	5.03027e-05	107;114;120;135;375;408;613;659;1496;1499;1501;1600;1739;1740;1949;2039;2185;2534;2898;2903;3188;3756;3836;4038;4131;4133;5245;5332;5621;5727;6132;6136;6142;6169;6222;6654;6774;6792;6804;6853;7732;8440;8825;9026;9123;9148;9201;9758;9867;10611;11178;22839;22871;23136;23362;23623;25978;26012;26037;27091;27185;27445;29102;29904;54583;54910;55737;56899;64084;64101;84062;116443;388336;401190;440073	geneontology_Cellular_Component	DAB1;GRIN3A;GRIN2A;DCLK1;ADCY8;RNF112;DISC1;SHISA6;KCNH1;NLGN1;NEURL1;CTNND2;FRMPD4;LRP4;RGS7BP;LRRC4;ADORA2A;CACNG5;LZTS1;ARRB1;NSMF;CDKL5;SOS1;EFNB3;HIP1R;NCK2;CHMP2B;CTNNA2;ADCY1;PTK2B;ADD3;DLG2;SIPA1L1;CLSTN2;EGLN1;SYN1;ANKS1B;PCLO;DLGAP4;LIN7A;DTNBP1;SLC16A3;GRIK2;IQSEC3;PSD3;SEMA4C;MAP1B;STX1A;RUSC1;PTCH1;DROSHA;EEF2K;MAP2;PHB;PRNP;BMPR2;CTNNB1;HNRNPH2;FYN;PDLIM5;DMTN;PJA2;STAT3;DLG1;RPS18;…
GO:0018105	peptidyl-serine phosphorylation	http://amigo.geneontology.org/amigo/term/GO:0018105	282	62	34.7702	1.78314	3.4144e-06	0.000345497	207;408;472;673;817;891;983;1459;1756;1981;2039;2081;2475;2932;3320;3326;4282;5144;5310;5334;5563;5578;5580;5587;5593;5598;5603;5613;5979;6622;6790;6850;7272;7443;7474;7786;7867;8440;8767;8986;9024;9201;9212;9261;9451;9475;10013;10399;11315;23228;25865;28996;51085;54386;54541;57731;64324;79893;154043;202374;219736;388228	geneontology_Biological_Process	DCLK1;STK32A;PRKD1;PLCL1;PRKG2;ERN1;DMD;RIPK2;ARRB1;SBK1;PRKCA;NCK2;CNKSR3;DDIT4;CAMK2D;MAPK7;RET;AURKB;PRKAA2;SNCA;SYK;PRKCD;SPTBN4;PLCL2;TTK;RPS6KA4;STOX1;MAP3K12;PRKD2;WNT5A;PRKX;MAPK13;MLXIPL;VRK1;CDK1;AKT1;CSNK2A2;MAPKAPK3;PDE4D;PARK7;TERF2IP;HDAC6;AURKA;GGNBP2;EIF2AK3;CCNB1;DMTN;MAPKAPK2;BRSK2;ROCK2;BRAF;EIF4G1;HSP90AA1;MTOR;PKD1;HIPK2;ATM;NSD1;GSK3B;MIF;RACK1;HSP90AB1
GO:1902850	microtubule cytoskeleton organization involved in mitosis	http://amigo.geneontology.org/amigo/term/GO:1902850	132	29	16.2754	1.78183	0.00129547	0.0238593	387;891;991;1058;1639;1778;2009;3303;3833;3925;4926;5310;6790;7272;9055;9212;9371;9493;9700;10403;22974;24137;25978;51203;55154;56647;83540;89958;284403	geneontology_Biological_Process	CHMP2B;AURKB;EML1;KIF23;ESPL1;NUF2;KIFC1;CDC20;TTK;CENPA;PRC1;NDC80;SAPCD2;KIF4A;WDR62;BCCIP;TPX2;MSTO1;AURKA;CCNB1;HSPA1A;KIF3B;STMN1;DYNC1H1;NUSAP1;PKD1;DCTN1;NUMA1;RHOA
GO:0006457	protein folding	http://amigo.geneontology.org/amigo/term/GO:0006457	210	46	25.8927	1.77656	6.54109e-05	0.00316542	811;821;908;1191;2782;2923;3303;3309;3313;3320;3326;3329;3998;4820;5034;5478;5479;5611;5824;5903;6000;7184;7466;9141;9601;9761;10105;10130;10491;10549;10574;10694;10856;10954;23071;23184;25822;27000;30001;51645;51726;54331;59345;80273;134266;728489	geneontology_Biological_Process	DNAJC3;DNLZ;RUVBL2;HSPA5;GNB4;PDIA5;DNAJB5;PDIA6;PDIA4;PPIB;PRDX4;RGS7;HSP90B1;PDCD5;PPIF;GRPEL1;P4HB;DNAJC2;CANX;HSPD1;LMAN1;CLU;RANBP2;DNAJB11;CRTAP;MLEC;CALR;PPIL1;MESD;GNG2;HSPA1A;WFS1;ERP44;PDIA3;PEX19;HSPA9;ERO1A;GRPEL2;HSP90AA1;PPIA;NKTR;CCT8;CCT7;GNB1;CCT6A;HSP90AB1
GO:0010634	positive regulation of epithelial cell migration	http://amigo.geneontology.org/amigo/term/GO:0010634	137	30	16.8919	1.776	0.0011414	0.0216237	207;382;659;811;1512;1793;2113;2185;2475;2821;3725;4780;5335;5578;5587;5629;6776;7474;8613;8754;9037;9448;9475;9564;10013;10982;23473;25865;57111;152007	geneontology_Biological_Process	STAT5A;PRKD1;SEMA5A;CTSH;GLIPR2;PLPP3;PRKCA;PTK2B;ETS1;MAP4K4;PRKD2;WNT5A;BCAR1;JUN;PLCG1;AKT1;PROX1;CALR;BMPR2;HDAC6;RAB25;MAPRE2;NFE2L2;ADAM9;ROCK2;DOCK1;GPI;CAPN7;ARF6;MTOR
GO:0005874	microtubule	http://amigo.geneontology.org/amigo/term/GO:0005874	402	88	49.566	1.77541	4.05818e-08	8.31057e-06	324;332;801;908;983;1155;1393;1639;1641;1739;1768;1778;1808;2009;3797;3833;3835;3925;4131;4133;4135;4926;6344;6547;6790;7280;7461;9053;9055;9212;9371;9493;9585;9751;9793;10013;10059;10112;10126;10397;10574;10615;10694;10982;11004;22974;23093;23098;23322;23623;24137;26153;27185;27230;51181;51203;51361;51512;54839;54867;55142;55559;55638;55829;55835;56992;58477;63971;65983;81027;81930;90417;113220;…	geneontology_Cellular_Component	DISC1;KIF26A;SAXO2;SCTR;SLC8A3;NCKAP5;DNAH12;KIF19;JAKMIP1;CRHBP;TUBB1;TUBB2A;NDRG1;KIF13A;SYBU;KIF12;DNAL4;DNAH6;HID1;SNPH;LRRC49;SRPRB;AURKB;EML1;KIF18B;KIF23;DCX;MAP6;KIF2C;KIFC1;KIF24;HAUS7;TMEM214;KIF15;GTSE1;CLIP2;DPYSL2;PRC1;SPAG5;SKA1;CENPJ;KIF4A;SHROOM1;MAP1B;BIRC5;RPGRIP1L;KIF20A;RUSC1;SERP1;KIF22;KIF20B;HOOK1;KIF18A;CDK1;EML6;KIF3C;TPX2;HAUS2;ASPM;MAP2;DCXR;HAUS1;HDAC6;MAP7;AURKA;CALM1…
GO:1990138	neuron projection extension	http://amigo.geneontology.org/amigo/term/GO:1990138	160	35	19.7278	1.77415	0.000475176	0.0115963	659;1002;1499;1808;2664;2803;2932;3320;3326;4131;4133;6049;6387;6790;6792;7143;7414;7474;9037;9201;9353;10371;10439;10507;10512;11344;22902;23394;54910;57715;80128;80208;127833;134430;150465	geneontology_Biological_Process	SEMA3C;DCLK1;SYT2;TRIM46;OLFM1;SEMA5A;SLIT2;TNR;CDKL5;CDH4;CXCL12;SEMA4D;SEMA4G;DPYSL2;TWF2;WNT5A;SEMA3A;SEMA4C;MAP1B;TTL;MAP2;BMPR2;CTNNB1;AURKA;RUFY3;RNF6;GOLGA4;WDR36;SPG11;HSP90AA1;VCL;GSK3B;ADNP;GDI1;HSP90AB1
GO:0030072	peptide hormone secretion	http://amigo.geneontology.org/amigo/term/GO:0030072	247	54	30.4548	1.77312	1.68471e-05	0.00122798	114;116;308;408;846;1393;1803;3033;3170;3172;3710;3790;4041;4760;4826;5211;5530;5578;5861;6513;6514;6566;6616;6720;6804;7021;8447;8997;9024;9230;9254;9255;9448;9515;11315;23435;23568;25874;27230;27445;29085;51092;51167;55512;55636;55638;57393;65985;84300;130399;143425;252983;353500;389692	geneontology_Biological_Process	CLTRN;ADCYAP1;ADCY8;DPP4;TFAP2B;DOC2B;PPP3CA;CASR;KCNS3;SLC2A2;HADH;SLC2A1;CRHBP;BMP8A;ARRB1;SYBU;PRKCA;SMPD3;ITPR3;SYT9;KALRN;PCLO;NNAT;NEUROD1;MAFA;MAP4K4;STXBP4;SIDT2;FOXA2;ANXA5;CACNA2D2;PFKL;ARL2BP;RAB11B;STX1A;PHPT1;SERP1;RAB1A;AIMP1;STXBP5L;LRP5;TARDBP;PARK7;CYB5R4;HNF4A;SLC16A1;MPC2;CHD7;SNAP25;BRSK2;UQCC2;SREBF1;AACS;ACVR1C
GO:0050807	regulation of synapse organization	http://amigo.geneontology.org/amigo/term/GO:0050807	215	47	26.5092	1.77297	5.7765e-05	0.00294293	378;382;387;816;869;991;1006;1496;1639;1981;2048;2534;2823;3556;4038;5621;5789;6092;6622;6792;7474;8292;8997;9148;9758;10059;10611;22871;23184;23394;25978;26037;29904;54583;54674;55737;57549;64084;64101;79012;83992;84189;147381;153090;158038;375323;388336	geneontology_Biological_Process	GPM6A;SHISA6;CDH8;NLGN1;NEURL1;CTTNBP2;FRMPD4;IL1RAP;LRP4;COLQ;LRRC4;LRRN3;DAB2IP;CBLN1;CDKL5;LINGO2;IGSF9;CHMP2B;CTNNA2;ROBO2;CBLN2;PTPRD;KALRN;SIPA1L1;CLSTN2;SNCA;EGLN1;SLITRK6;LHFPL4;CDC20;CAMK2B;WNT5A;EEF2K;EPHB2;ARF4;PRNP;MESD;FYN;CAMKV;PDLIM5;EIF4G1;ARF6;DCTN1;DNM1L;ADNP;VPS35;RHOA
GO:0046677	response to antibiotic	http://amigo.geneontology.org/amigo/term/GO:0046677	316	69	38.9624	1.77094	1.27226e-06	0.000160922	107;108;114;116;130;196;210;387;824;836;847;983;1191;1365;1393;1788;1894;1933;2113;2185;2534;2861;2876;2903;3248;3309;3320;3329;3399;3725;4747;4780;5111;5245;5321;5580;5598;5603;5831;5997;6382;6647;6774;7128;7226;7732;8754;8989;9076;9314;10013;10105;10213;10399;10765;11179;11315;23367;51167;51208;65985;79001;79813;80310;80854;116443;140885;255189;283987	geneontology_Biological_Process	GRIN3A;GRIN2A;ADCYAP1;ADCY8;KLF4;RNF112;RGS2;NEFL;SETD7;TRPA1;PLA2G4F;SDC1;CLDN1;ADCY2;ID3;PLA2G4A;GPR37;SIRPA;PYCR1;CRHBP;HPGD;PDGFD;ADCY1;PTK2B;HSPA5;HID1;TNFAIP3;MAPK7;AHR;ETS1;PRKCD;ADH6;CLDN18;KDM5B;TRPM2;PPIF;DNMT3A;MAPK13;JUN;ZNF277;CLDN3;ECT2;CDK1;HSPD1;CLU;ALAD;CAT;PHB;PARK7;HDAC6;CYB5R4;FYN;EHMT1;CAPN2;STAT3;NFE2L2;GPX1;CASP3;SOD1;ADAM9;PCNA;PSMD14;VKORC1;EEF1B2;HSP90AA1;AACS;LARP1;RHOA…
GO:0043523	regulation of neuron apoptotic process	http://amigo.geneontology.org/amigo/term/GO:0043523	197	43	24.2898	1.77029	0.00012114	0.00458327	135;387;408;472;673;836;1499;2149;2185;2534;2562;2821;2876;2898;2914;3265;3326;3329;3725;3981;4035;4170;4747;4841;5538;5621;6622;6647;6648;7021;7466;7516;7786;10018;10525;11315;23394;23621;26012;27023;28996;128434;255738	geneontology_Biological_Process	FOXB1;F2R;NEFL;VSTM2L;TFAP2B;ADORA2A;ARRB1;NSMF;PTK2B;SNCA;GRM4;LRP1;GRIK2;MAP3K12;HYOU1;BCL2L11;LIG4;JUN;XRCC2;HSPD1;PRNP;PARK7;BACE1;HRAS;CTNNB1;FYN;WFS1;GABRB3;PCSK9;GPX1;CASP3;SOD1;BRAF;GPI;PPT1;SOD2;HIPK2;ATM;MCL1;ADNP;RHOA;HSP90AB1;NONO
GO:0034399	nuclear periphery	http://amigo.geneontology.org/amigo/term/GO:0034399	133	29	16.3987	1.76843	0.00146544	0.0258143	240;641;862;1788;1822;3181;3843;3856;4133;4841;4926;4928;5422;5580;5687;6002;6304;8507;8573;9612;9782;10856;24137;26012;29128;56916;57731;80139;116154	geneontology_Cellular_Component	PHACTR3;ZNF703;ENC1;KRT8;ALOX5;MATR3;NSMF;RUVBL2;RUNX1T1;ATN1;PRKCD;SPTBN4;BLM;SATB1;NCOR2;CASK;KIF4A;UHRF1;DNMT3A;RGS12;MAP2;PSMA6;POLA1;SMARCAD1;IPO5;HNRNPA2B1;NUMA1;NUP98;NONO
GO:0034250	positive regulation of cellular amide metabolic process	http://amigo.geneontology.org/amigo/term/GO:0034250	138	30	17.0152	1.76313	0.00128984	0.0238066	387;836;1191;1984;2064;2185;2475;4780;4869;5580;5611;5935;6191;7132;8440;8663;9475;9775;10399;10657;22927;23034;23367;27230;28958;54103;55512;56648;84300;152789	geneontology_Biological_Process	SAMD4A;JAKMIP1;GSAP;TNFRSF1A;NCK2;ERBB2;SMPD3;DNAJC3;PTK2B;PRKCD;EIF5A2;SERP1;CLU;HABP4;KHDRBS1;RPS4X;COA3;RBM3;NFE2L2;EIF5A;CASP3;ROCK2;UQCC2;EIF4A3;MTOR;LARP1;EIF3C;NPM1;RHOA;RACK1
GO:0090150	establishment of protein localization to membrane	http://amigo.geneontology.org/amigo/term/GO:0090150	313	68	38.5925	1.762	1.82932e-06	0.000214621	312;673;784;801;2039;2040;2064;2181;2534;2664;2803;3208;3265;3320;3875;3921;4301;4641;4736;4836;5621;5824;6122;6132;6136;6142;6143;6146;6155;6159;6169;6173;6187;6191;6193;6194;6218;6222;6227;6229;6233;6616;6745;6746;6747;7311;7917;8292;9141;9230;9847;10018;10399;10434;10890;10952;10971;11224;23255;23426;23471;29927;51304;55737;63971;64422;64689;253832	geneontology_Biological_Process	ANXA13;STOM;MTCL1;COLQ;KRT18;GRIP1;KIF13A;ERBB2;CACNB3;TRAM1;RPS27A;NMT1;SSR3;MYO1C;PDCD5;C2CD5;BCL2L11;RAB11B;ZDHHC3;SSR1;SEC61A1;ZDHHC20;ACSL3;YWHAQ;PRNP;HRAS;FYN;CALM1;RPS4X;BAG6;GORASP1;DMTN;HPCA;SEC61B;SNAP25;ATG3;PEX19;RPS18;GOLGA4;RPS21;BRAF;LYPLA1;AFDN;RPL8;HSP90AA1;RPL35;UBA52;RPL38;RPS6;RPL36A;RPL3;RPL10A;RPL22;RPL18A;SSR2;RAB10;GDI1;RPS24;RPS5;RPS2;RPL27;RPS17;VPS35;RPL29;RPL12;RACK1;R…
GO:0003779	actin binding	http://amigo.geneontology.org/amigo/term/GO:0003779	419	91	51.6621	1.76145	3.54081e-08	7.54178e-06	87;114;120;816;832;1496;1730;1756;2036;2039;3208;3636;4131;4301;4638;4641;4643;4646;4647;4703;5962;6275;6530;6622;6712;6853;7145;7170;7273;7402;7414;7430;7464;7739;8507;9026;9051;9788;10013;10095;10529;10552;10611;10810;10979;11013;11034;11344;22846;22998;23022;23136;23224;23345;23363;23623;26260;29119;29767;29780;51361;51466;51474;51734;54212;54443;55930;57180;57471;57731;64780;64787;65108;79784…	geneontology_Molecular_Function	PHACTR3;ZNF185;TTN;MYLK;SLC6A2;ADCY8;NEBL;CORO2A;TNS1;ENC1;SPTBN2;AIF1L;PSTPIP1;ERMN;VASH2;DMD;NEB;ESPN;MYO7A;CTNNA3;MICAL1;ESPNL;CLMN;HIP1R;SNTG1;CTNNA2;EPB41L1;ABLIM2;ADD3;DIXDC1;MYO1E;ACTR3B;VASH1;LIMCH1;WASF3;S100A4;SNCA;TMEM201;SYNE2;SYN1;ANLN;FMNL2;OBSL1;EPS8L2;SPTBN4;FBXO25;CAMK2B;MYO1C;TWF2;MTSS1;MARCKSL1;MYH14;DSTN;ACTN1;SHROOM1;MAP1B;PARVB;SYNE1;RUSC1;MYO5C;MYOM3;HOOK1;KIF18A;PALLD;MYO1…
hsa04921	Oxytocin signaling pathway	http://www.kegg.jp/kegg-bin/show_pathway?hsa04921+107+108+114+115+255189+27091+2778+29904+3265+3710+3725+3759+3760+387+4638+5321+5332+5500+5530+5563+5578+5598+5997+60+7226+781+784+801+816+817+91860+9254+9475	152	33	18.7414	1.76081	0.000779966	0.0165642	107;108;114;115;255189;27091;2778;29904;3265;3710;3725;3759;3760;387;4638;5321;5332;5500;5530;5563;5578;5598;5997;60;7226;781;784;801;816;817;91860;9254;9475	pathway_KEGG	MYLK;ADCY8;RGS2;PLA2G4F;ADCY2;PPP3CA;PLA2G4A;CACNG5;KCNJ2;PRKCA;ADCY1;CACNB3;ITPR3;CAMK2D;MAPK7;KCNJ3;PPP1CB;CACNA2D1;PRKAA2;CALML4;CAMK2B;TRPM2;CACNA2D2;JUN;EEF2K;ADCY9;GNAS;HRAS;CALM1;PLCB4;ROCK2;ACTB;RHOA
GO:0043021	ribonucleoprotein complex binding	http://amigo.geneontology.org/amigo/term/GO:0043021	129	28	15.9055	1.7604	0.00188126	0.0302407	1965;1984;2107;2475;3309;3921;3954;4830;4869;5292;5935;6059;6185;6632;6634;7374;7917;8260;9221;9728;9775;10084;10399;27044;29927;55147;56648;80155	geneontology_Molecular_Function	HSPA5;NME1;PIM1;EIF5A2;UNG;NOLC1;SEC61A1;EIF2S1;NAA15;SECISBP2L;NAA10;RPN2;BAG6;ABCE1;PQBP1;RBM3;EIF5A;SNRPD1;LETM1;SNRPD3;EIF4A3;MTOR;SND1;ETF1;RBM23;NPM1;RACK1;RPSA
GO:0007098	centrosome cycle	http://amigo.geneontology.org/amigo/term/GO:0007098	120	26	14.7958	1.75725	0.00274857	0.0388519	675;983;1499;1639;1647;4869;6566;6790;7516;9371;9475;9793;10733;23224;25914;25978;55142;55559;55835;84446;115106;116840;117178;159989;253012;284403	geneontology_Biological_Process	PLK4;BRSK1;HEPACAM2;CHMP2B;GADD45A;SYNE2;SSX2IP;HAUS7;DEUP1;RTTN;CENPJ;WDR62;XRCC2;CDK1;HAUS2;CNTROB;HAUS1;CTNNB1;AURKA;SLC16A1;KIF3B;BRCA2;ROCK2;CKAP5;DCTN1;NPM1
GO:0071248	cellular response to metal ion	http://amigo.geneontology.org/amigo/term/GO:0071248	185	40	22.8102	1.7536	0.000252958	0.00747661	107;114;207;210;308;673;811;817;891;1050;1393;1740;1800;1894;1965;2039;3208;3309;3725;3756;3981;5563;5621;6622;6647;7226;7474;8644;9076;9451;10105;22871;23621;27132;29904;57586;127833;131034;143425;254428	geneontology_Biological_Process	ADCY8;SYT2;CPNE7;KCNH1;NLGN1;DPEP1;CLDN1;AKR1C3;CRHBP;ADCY1;DLG2;HSPA5;SYT9;CAMK2D;PRKAA2;SNCA;CPNE4;TRPM2;PPIF;ANXA5;WNT5A;SYT13;LIG4;JUN;EIF2S1;ECT2;EEF2K;SLC41A1;ALAD;AKT1;CALR;PRNP;CEBPA;BACE1;EIF2AK3;CCNB1;DMTN;HPCA;SOD1;BRAF
GO:0010977	negative regulation of neuron projection development	http://amigo.geneontology.org/amigo/term/GO:0010977	148	32	18.2482	1.7536	0.000998968	0.0197532	382;387;1400;1600;1949;2048;2664;4035;4038;4133;5530;6049;7025;7143;7474;9037;9353;9448;9856;10371;10507;10512;22871;22902;23111;23189;54910;57715;64689;80128;81618;84894	geneontology_Biological_Process	DAB1;SEMA3C;TRIM46;SEMA5A;SLIT2;NLGN1;TNR;PPP3CA;LINGO1;NR2F1;LRP4;KIAA0319;EFNB3;SPART;SEMA4D;SEMA4G;MAP4K4;LRP1;WNT5A;SEMA3A;SEMA4C;KANK1;EPHB2;ITM2C;MAP2;RUFY3;GORASP1;RNF6;CRMP1;ARF6;GDI1;RHOA
R-HSA-68882	Mitotic Anaphase	http://reactome.org/PathwayBrowser/#/R-HSA-68882	199	43	24.5364	1.7525	0.000153856	0.00542342	10213;10403;1058;11004;11065;113130;147841;1778;220134;221496;2491;332;4085;4928;51433;55143;55166;5519;5520;5529;55839;5687;5689;5699;5714;5719;5903;6233;6396;64946;699;701;7280;7311;7324;7443;81027;81930;83540;9212;9700;9793;991	pathway_Reactome	TUBB1;TUBB2A;SPC24;PSMB10;AURKB;CDCA8;CDCA5;ESPL1;KIF2C;NUF2;CENPQ;CDC20;RPS27A;BUB1B;CENPA;BUB1;NDC80;SEC13;CENPN;SKA1;CENPI;BIRC5;CENPH;UBE2E1;VRK1;KIF18A;RANBP2;PSMA6;UBE2C;PPP2R1B;PPP2R5E;PSMD13;MAD2L1;PSMB1;LEMD2;PPP2R2A;PSMD14;DYNC1H1;CKAP5;ANAPC5;UBA52;PSMD8;NUP98
GO:0007409	axonogenesis	http://amigo.geneontology.org/amigo/term/GO:0007409	449	97	55.3611	1.75213	1.66172e-08	3.94194e-06	107;387;659;673;1002;1400;1496;1600;1808;1947;1949;2046;2048;2064;2534;2664;2675;2803;2886;2932;3320;3326;3925;3996;4038;4131;4133;4135;4147;4747;4756;4884;4917;5335;5362;5454;5578;5598;5727;5797;5979;6049;6091;6092;6387;6474;6654;6712;6792;7143;7414;7430;7474;9024;9037;9201;9353;9369;9839;10013;10371;10439;10507;10512;10890;10939;11041;11344;22902;23022;23053;23111;23129;23394;23654;25806;26037;…	geneontology_Biological_Process	DAB1;LHX4;FOXB1;SEMA3C;DCLK1;BOC;NPTX1;NEFL;VSTM2L;TRIM46;OLFM1;DOK6;GFRA2;SEMA5A;SLIT2;TNR;SPTBN2;ZEB2;CNTN4;LINGO1;PLXNA2;NRXN3;EPHA8;LRP4;GRB7;PTPRM;BRSK1;PRKCA;CDKL5;SOS1;EFNB3;IGSF9;CDH4;ERBB2;CTNNA2;ADCY1;SPART;ROBO2;MAPK7;CXCL12;RET;SIPA1L1;SEMA4D;SEMA4G;MAP6;EFNB1;SHOX2;ZSWIM6;POU3F2;SLITRK6;SPTBN4;DPYSL2;PLXND1;TWF2;WNT5A;SEMA3A;SEMA4C;ROBO1;MAP1B;VAX2;MATN2;NTN3;PTCH1;PALLD;NEO1;PLCG1;E…
GO:0045995	regulation of embryonic development	http://amigo.geneontology.org/amigo/term/GO:0045995	125	27	15.4123	1.75184	0.00241476	0.035477	657;983;1499;3170;3172;3909;3911;3955;4780;5598;6909;7474;7917;8324;9314;9620;10399;23187;23213;23432;27042;27330;28514;57822;79813;85407;219736	geneontology_Biological_Process	TBX2;LAMA3;KLF4;DLL1;GPR161;GRHL3;CELSR1;FZD7;SULF1;NKD1;LAMA5;MAPK7;STOX1;PHLDB1;FOXA2;WNT5A;LFNG;CDK1;UTP25;RPS6KA6;CTNNB1;HNF4A;BAG6;EHMT1;NFE2L2;BMPR1A;RACK1
R-HSA-381426	Regulation of Insulin-like Growth Factor (IGF) transport and uptake by Insulin-like Growth Factor Binding Proteins (IGFBPs)	http://reactome.org/PathwayBrowser/#/R-HSA-381426	125	27	15.4123	1.75184	0.00241476	0.035477	10117;10130;10970;1114;147111;255738;2719;338;3487;375056;3915;4052;4313;5034;51156;51246;51280;5265;5611;5624;64856;7184;720;721;7466;7857;813	pathway_Reactome	NOTUM;IGFBP4;C4B;VWA1;C4A;ENAM;GPC3;LTBP1;DNAJC3;MMP2;SERPINA10;SCG2;CKAP4;PDIA6;PROC;CALU;HSP90B1;SERPINA1;GOLM1;P4HB;APOB;WFS1;PCSK9;MIA3;SHISA5;LAMC1;CHGB
GO:0005788	endoplasmic reticulum lumen	http://amigo.geneontology.org/amigo/term/GO:0005788	306	66	37.7294	1.7493	3.34445e-06	0.000342448	338;720;811;813;821;1114;1191;1282;1284;1286;1298;1307;1622;2719;2882;2923;3309;3487;3915;3990;4043;4052;4189;5034;5265;5479;5611;5624;7184;7466;7474;7857;7873;9601;10117;10130;10418;10491;10525;10695;10954;10970;11001;11096;23071;23193;23621;23753;30001;51156;51246;51280;51726;56005;57544;60681;64856;79642;79709;80310;81567;85301;92949;147111;255738;375056	geneontology_Cellular_Component	SPON1;COL4A4;ADAMTS5;NOTUM;IGFBP4;COL16A1;VWA1;C4A;ENAM;GPC3;LTBP1;SDF2L1;PDGFD;DNAJC3;COL4A2;COL4A1;DNAJB9;SERPINA10;SCG2;HSPA5;COL27A1;CKAP4;PDIA5;CNPY3;TXNDC5;PDIA6;GPX7;PDIA4;ARSJ;MYDGF;PPIB;PROC;CALU;ADAMTSL1;HSP90B1;FKBP10;MANF;SLC27A2;SERPINA1;HYOU1;WNT5A;GOLM1;P4HB;COL9A2;LRPAP1;APOB;LIPC;CANX;CLU;DNAJB11;CRTAP;DBI;CALR;BACE1;WFS1;COLGALT1;ERP44;PCSK9;PDIA3;MIA3;TXNDC16;ERO1A;SHISA5;LAMC1…
R-HSA-376176	Signaling by ROBO receptors	http://reactome.org/PathwayBrowser/#/R-HSA-376176	218	47	26.8791	1.74857	8.25892e-05	0.00358375	10213;11224;1981;200916;2107;23053;387;3921;4686;4736;51466;55110;5578;5687;5689;5699;5714;5719;6091;6092;6122;6132;6136;6142;6143;6146;6155;6159;6169;6173;6187;6191;6193;6194;6218;6222;6227;6229;6233;6387;6654;7311;8440;89884;9353;9775;9901	pathway_Reactome	LHX4;SLIT2;SRGAP3;PRKCA;PSMB10;SOS1;NCK2;ROBO2;CXCL12;RPS27A;RPL22L1;ROBO1;MAGOHB;EVL;PSMA6;RPS4X;PSMD13;RPS18;ZSWIM8;PSMB1;NCBP1;RPS21;PSMD14;RPL8;EIF4G1;EIF4A3;RPL35;UBA52;RPL38;RPS6;ETF1;RPL36A;RPL3;RPL10A;RPL22;PSMD8;RPL18A;RPS24;RPS5;RPS2;RPL27;RPS17;RHOA;RPL29;RPL12;RPL19;RPSA
R-HSA-2555396	Mitotic Metaphase and Anaphase	http://reactome.org/PathwayBrowser/#/R-HSA-2555396	200	43	24.6597	1.74373	0.000173038	0.00581366	10213;10403;1058;11004;11065;113130;147841;1778;220134;221496;2491;332;4085;4928;51433;55143;55166;5519;5520;5529;55839;5687;5689;5699;5714;5719;5903;6233;6396;64946;699;701;7280;7311;7324;7443;81027;81930;83540;9212;9700;9793;991	pathway_Reactome	TUBB1;TUBB2A;SPC24;PSMB10;AURKB;CDCA8;CDCA5;ESPL1;KIF2C;NUF2;CENPQ;CDC20;RPS27A;BUB1B;CENPA;BUB1;NDC80;SEC13;CENPN;SKA1;CENPI;BIRC5;CENPH;UBE2E1;VRK1;KIF18A;RANBP2;PSMA6;UBE2C;PPP2R1B;PPP2R5E;PSMD13;MAD2L1;PSMB1;LEMD2;PPP2R2A;PSMD14;DYNC1H1;CKAP5;ANAPC5;UBA52;PSMD8;NUP98
HALLMARK_ESTROGEN_RESPONSE_EARLY	early estrogen response	http://www.broadinstitute.org/gsea/msigdb/cards/HALLMARK_ESTROGEN_RESPONSE_EARLY	200	43	24.6597	1.74373	0.000173038	0.00581366	3487;55638;8204;54898;5979;399665;7739;115;11001;6387;55540;7466;4609;3705;23389;3875;6566;10439;25976;2444;1999;9314;9620;5932;10395;120;55793;3856;54020;80004;4681;9612;10105;9249;9094;6513;56994;10514;1997;81875;3572;9145;107	community-contributed_Hallmark50	ZNF185;MYC;KLF4;DHRS3;OLFM1;CELSR1;IGFBP4;KRT18;DLC1;KRT8;SLC2A1;NBL1;ITPK1;MINDY1;SYBU;RBBP8;ADCY1;ADD3;ELF1;IL6ST;CXCL12;RET;IL17RB;SYNGR1;CHPT1;SLC27A2;PPIF;NCOR2;ELOVL2;UNC119;FAM102A;ELF3;MED13L;ADCY9;TIPARP;ISG20L2;MYBBP1A;SLC37A1;ESRP2;SLC16A1;WFS1;NRIP1;FRK
GO:0048284	organelle fusion	http://amigo.geneontology.org/amigo/term/GO:0048284	121	26	14.9191	1.74273	0.00309913	0.0413908	811;983;6616;6804;8417;8447;8615;8675;8676;9554;9570;9847;9882;10059;10228;10451;10939;25978;27072;29091;54332;54927;57393;80208;114088;143425	geneontology_Biological_Process	STX11;CLTRN;DOC2B;STXBP6;TRIM9;CHMP2B;SYT9;VAV3;USO1;C2CD5;VPS41;STX1A;CDK1;AFG3L2;CALR;GOSR2;STX16;STX6;STX7;GDAP1;SNAP25;SPG11;SEC22B;TBC1D4;CHCHD3;DNM1L
GO:0048002	antigen processing and presentation of peptide antigen	http://amigo.geneontology.org/amigo/term/GO:0048002	135	29	16.6453	1.74223	0.00186388	0.0301906	375;811;821;832;1514;1639;1778;2923;3693;3797;3835;6396;6712;9371;9493;9554;9632;9871;10134;10437;10802;11004;22872;23457;24137;26153;51128;56992;81930	geneontology_Biological_Process	KIF26A;SPTBN2;CTSL;ABCB9;ITGB5;KIF23;KIF2C;KIF15;SEC13;SEC24A;KIF4A;SEC31A;KIF22;IFI30;KIF18A;CANX;KIF3C;BCAP31;CALR;SEC24D;KIF3B;PDIA3;SAR1B;ARF1;DYNC1H1;SEC22B;DCTN1;CAPZB;SEC24C
GO:0007059	chromosome segregation	http://amigo.geneontology.org/amigo/term/GO:0007059	312	67	38.4692	1.74165	3.31217e-06	0.000342448	324;332;472;641;699;701;891;898;990;991;1459;1499;1778;1894;3833;3835;4085;4288;4926;7153;7272;7273;7917;8260;8780;9055;9134;9212;9493;9700;9787;10403;10592;10615;11004;23126;23383;23397;24137;25978;51203;51433;55143;55154;55165;55166;55355;55781;55839;56916;57520;64151;79677;80010;80218;81930;83540;84191;90417;113130;146909;150465;157570;192670;200942;201254;220134	geneontology_Biological_Process	TTN;HECW2;SMC2;CIAO2A;ESCO2;CHMP2B;MKI67;CCNE2;AURKB;KIF18B;CDCA8;CDCA5;KIF23;ESPL1;KIF2C;CCNE1;NUF2;KIFC1;CENPQ;CDC20;TTK;BUB1B;BUB1;PRC1;SMC6;BLM;NDC80;AGO4;CDC6;CENPN;SPAG5;SKA1;DLGAP5;KIF4A;CEP55;BIRC5;NCAPG;RIOK3;HJURP;KIF22;RMI1;ECT2;KIF18A;KLHDC8B;MAU2;CENPX;TOP2A;TTL;MSTO1;NCAPH;CSNK2A2;NAA10;CTNNB1;CCNB1;RIOK2;BAG6;KNSTRN;APC;POGZ;MAD2L1;SMARCAD1;DYNC1H1;NUSAP1;ANAPC5;ATM;NUMA1;NAA50
GO:0051402	neuron apoptotic process	http://amigo.geneontology.org/amigo/term/GO:0051402	224	48	27.6189	1.73794	8.17729e-05	0.00358375	135;317;387;408;472;673;836;1499;1822;2149;2185;2534;2562;2821;2876;2898;2914;3265;3309;3326;3329;3725;3981;4035;4170;4747;4841;5538;5621;6622;6647;6648;7021;7466;7516;7786;10018;10525;11113;11315;23394;23621;26012;27023;28996;54532;128434;255738	geneontology_Biological_Process	FOXB1;F2R;NEFL;VSTM2L;TFAP2B;ADORA2A;ARRB1;NSMF;PTK2B;HSPA5;USP53;SNCA;GRM4;ATN1;LRP1;GRIK2;MAP3K12;CIT;APAF1;HYOU1;BCL2L11;LIG4;JUN;XRCC2;HSPD1;PRNP;PARK7;BACE1;HRAS;CTNNB1;FYN;WFS1;GABRB3;PCSK9;GPX1;CASP3;SOD1;BRAF;GPI;PPT1;SOD2;HIPK2;ATM;MCL1;ADNP;RHOA;HSP90AB1;NONO
hsa05225	Hepatocellular carcinoma	http://www.kegg.jp/kegg-bin/show_pathway?hsa05225+10912+1499+1647+1870+207+2475+2932+2941+2947+324+3265+4040+4041+4088+4609+4616+4780+5335+5336+5578+60+653689+6597+6601+6602+6603+6654+673+6932+7474+7483+7855+8289+8322+8324+8503	168	36	20.7142	1.73794	0.00059878	0.0136608	10912;1499;1647;1870;207;2475;2932;2941;2947;324;3265;4040;4041;4088;4609;4616;4780;5335;5336;5578;60;653689;6597;6601;6602;6603;6654;673;6932;7474;7483;7855;8289;8322;8324;8503	pathway_KEGG	MYC;GADD45B;SMAD3;PLCG2;TCF7;FZD7;WNT9A;FZD4;PRKCA;SOS1;FZD5;GADD45A;GADD45G;E2F2;GSTA4;WNT5A;SMARCC2;PIK3R3;PLCG1;GSTT2B;AKT1;LRP5;ARID1A;HRAS;CTNNB1;SMARCD1;APC;GSTM3;NFE2L2;LRP6;SMARCD2;SMARCA4;BRAF;ACTB;MTOR;GSK3B
GO:0030177	positive regulation of Wnt signaling pathway	http://amigo.geneontology.org/amigo/term/GO:0030177	126	27	15.5356	1.73794	0.00272007	0.0388519	650;2719;3516;3728;4088;6299;6597;6907;7128;7474;9037;9839;10927;22881;23189;23213;27185;51339;51366;55366;55737;55789;79971;80351;85407;85458;259266	geneontology_Biological_Process	DISC1;SMAD3;BMP2;SEMA5A;ZEB2;SALL1;WLS;SULF1;ANKRD6;NKD1;GPC3;DACT1;TNFAIP3;DIXDC1;DEPDC1B;JUP;WNT5A;LGR4;TBL1X;KANK1;ASPM;TNKS2;RBPJ;SPIN1;SMARCA4;UBR5;VPS35
GO:0097193	intrinsic apoptotic signaling pathway	http://amigo.geneontology.org/amigo/term/GO:0097193	285	61	35.1401	1.73591	9.97301e-06	0.000824787	207;317;472;675;836;1191;1870;2081;2876;2956;3065;3265;3303;4102;4170;4282;4683;4780;4841;5034;5580;5598;5625;6387;6647;6648;6880;7132;7466;7917;8440;8451;8725;9024;9451;9709;9774;9833;10018;10059;10105;10134;10399;10514;10525;10962;11315;23604;28996;29965;30001;51246;53832;54205;54541;55829;57761;64782;79094;153090;220042	geneontology_Biological_Process	IL20RA;ERN1;CHAC1;DAB2IP;TNFRSF1A;NCK2;DDIAS;CDIP1;DAPK2;DDIT4;MAPK7;CXCL12;MLLT11;PRKCD;HERPUD1;E2F2;APAF1;HYOU1;MELK;PPIF;BCL2L11;P4HB;AEN;CYCS;NBN;URI1;CLU;TRIB3;AKT1;MYBBP1A;BCAP31;PARK7;HRAS;EIF2AK3;HSPA1A;WFS1;TAF9;BAG6;SELENOS;BRCA2;MSH6;NFE2L2;BCLAF1;GPX1;BRSK2;CASP3;SOD1;PRODH;CUL4A;ERO1A;MAGEA3;SHISA5;SOD2;HIPK2;ATM;HDAC1;MCL1;DNM1L;MIF;RACK1;NONO
GO:0016999	antibiotic metabolic process	http://amigo.geneontology.org/amigo/term/GO:0016999	145	31	17.8783	1.73395	0.00143878	0.0254997	128;130;847;1800;2534;2876;3034;3417;3419;4190;4191;5052;5160;5880;6480;6482;6622;6647;6774;7837;8644;9588;10013;10549;10588;10841;11315;25824;55902;55907;255027	geneontology_Biological_Process	HAL;DPEP1;AKR1C3;RAC2;FTCD;MPV17L;MTHFS;ST3GAL1;SNCA;PRDX4;ADH6;ST6GAL1;PDHA1;PXDN;ADH5;IDH3A;CAT;PARK7;HDAC6;FYN;STAT3;GPX1;CMAS;SOD1;PRDX6;PRDX1;ACSS2;MDH2;PRDX5;IDH1;MDH1
GO:0009749	response to glucose	http://amigo.geneontology.org/amigo/term/GO:0009749	192	41	23.6733	1.73191	0.000281428	0.00784081	114;387;408;836;846;2081;2185;2626;3170;3172;3795;4041;4760;4830;4831;5211;5313;5530;5563;6434;6597;6720;9024;9230;9448;10399;23098;25874;26137;29085;51085;51092;55638;55829;57393;65985;80010;83667;130399;252983;389692	geneontology_Biological_Process	CLTRN;ADCY8;PKLR;PPP3CA;ERN1;CASR;ARRB1;SYBU;PTK2B;PRKAA2;NME1;NEUROD1;MAFA;MAP4K4;GATA4;STXBP4;NME2;SIDT2;FOXA2;PFKL;SESN2;RAB11B;MLXIPL;PHPT1;RMI1;ZBTB20;LRP5;HNF4A;KHK;SELENOS;MPC2;BRSK2;CASP3;SMARCA4;SARM1;SREBF1;AACS;ACVR1C;TRA2B;RHOA;RACK1
GO:0009746	response to hexose	http://amigo.geneontology.org/amigo/term/GO:0009746	197	42	24.2898	1.72912	0.000247696	0.00737175	114;387;408;836;846;2081;2185;2626;3170;3172;3795;4041;4760;4830;4831;5211;5313;5530;5563;6434;6597;6720;9024;9230;9448;10135;10399;23098;25874;26137;29085;51085;51092;55638;55829;57393;65985;80010;83667;130399;252983;389692	geneontology_Biological_Process	CLTRN;ADCY8;PKLR;PPP3CA;ERN1;CASR;ARRB1;SYBU;PTK2B;PRKAA2;NME1;NEUROD1;MAFA;MAP4K4;GATA4;STXBP4;NME2;SIDT2;FOXA2;PFKL;SESN2;RAB11B;MLXIPL;PHPT1;RMI1;ZBTB20;NAMPT;LRP5;HNF4A;KHK;SELENOS;MPC2;BRSK2;CASP3;SMARCA4;SARM1;SREBF1;AACS;ACVR1C;TRA2B;RHOA;RACK1
GO:0034284	response to monosaccharide	http://amigo.geneontology.org/amigo/term/GO:0034284	202	43	24.9063	1.72647	0.000217999	0.00667262	114;387;408;836;846;847;2081;2185;2626;3170;3172;3795;4041;4760;4830;4831;5211;5313;5530;5563;6434;6597;6720;9024;9230;9448;10135;10399;23098;25874;26137;29085;51085;51092;55638;55829;57393;65985;80010;83667;130399;252983;389692	geneontology_Biological_Process	CLTRN;ADCY8;PKLR;PPP3CA;ERN1;CASR;ARRB1;SYBU;PTK2B;PRKAA2;NME1;NEUROD1;MAFA;MAP4K4;GATA4;STXBP4;NME2;SIDT2;FOXA2;PFKL;SESN2;RAB11B;MLXIPL;PHPT1;RMI1;ZBTB20;CAT;NAMPT;LRP5;HNF4A;KHK;SELENOS;MPC2;BRSK2;CASP3;SMARCA4;SARM1;SREBF1;AACS;ACVR1C;TRA2B;RHOA;RACK1
GO:0051783	regulation of nuclear division	http://amigo.geneontology.org/amigo/term/GO:0051783	202	43	24.9063	1.72647	0.000217999	0.00667262	324;472;699;701;811;890;891;898;900;901;990;991;995;3303;4041;4085;4288;4926;6790;7272;7474;8260;8900;9133;9134;9212;9585;9700;9787;9820;10040;10403;10983;11065;23363;25978;51203;51433;54443;55023;55781;57520;113130	geneontology_Biological_Process	CCNA1;HECW2;CHMP2B;MKI67;CDC25C;CCNE2;AURKB;CDCA5;ANLN;ESPL1;OBSL1;CCNE1;CCNG2;CDC20;TTK;BUB1B;BUB1;WNT5A;NDC80;CDC6;DLGAP5;CCNA2;KIF20B;CCNB2;LRP5;CALR;UBE2C;NAA10;AURKA;CCNB1;HSPA1A;RIOK2;APC;TOM1L1;MAD2L1;CCNG1;NUSAP1;PHIP;CUL7;ANAPC5;ATM;NUMA1;CCNI
GO:0034329	cell junction assembly	http://amigo.geneontology.org/amigo/term/GO:0034329	235	50	28.9752	1.72562	7.11385e-05	0.00328958	60;87;287;324;387;865;977;1002;1006;1010;1015;1307;1365;1499;1501;1739;1894;2039;2185;3728;3909;3911;3915;3987;4088;4301;4641;5578;7145;7368;7414;7855;9076;9448;9475;10395;10979;22998;23136;23616;51599;54751;56940;79834;80139;92140;143098;151306;222256;100506658	geneontology_Biological_Process	LAMA3;SMAD3;CDH8;LIMS1;CLDN1;TNS1;ZNF703;CTNND2;CDHR3;SH3BP1;FBLIM1;DLC1;COL16A1;CDH17;PRKCA;CDH4;LAMA5;PTK2B;MPP7;LIMCH1;FZD5;LSR;MAP4K4;MYO1C;JUP;ACTN1;ANK2;CDH12;CLDN3;ECT2;CD151;OCLN;FERMT2;GPBAR1;UGT8;PEAK1;CTNNB1;DUSP22;DMTN;CBFB;APC;DLG1;EPB41L3;ROCK2;ACTB;AFDN;LAMC1;VCL;MTDH;RHOA
R-HSA-2467813	Separation of Sister Chromatids	http://reactome.org/PathwayBrowser/#/R-HSA-2467813	188	40	23.1801	1.72562	0.000358708	0.00937766	10213;10403;1058;11004;11065;113130;147841;1778;220134;2491;332;4085;4928;51433;55143;55166;5519;5529;55839;5687;5689;5699;5714;5719;5903;6233;6396;64946;699;701;7280;7311;7324;81027;81930;83540;9212;9700;9793;991	pathway_Reactome	TUBB1;TUBB2A;SPC24;PSMB10;AURKB;CDCA8;CDCA5;ESPL1;KIF2C;NUF2;CENPQ;CDC20;RPS27A;BUB1B;CENPA;BUB1;NDC80;SEC13;CENPN;SKA1;CENPI;BIRC5;CENPH;UBE2E1;KIF18A;RANBP2;PSMA6;UBE2C;PPP2R1B;PPP2R5E;PSMD13;MAD2L1;PSMB1;PSMD14;DYNC1H1;CKAP5;ANAPC5;UBA52;PSMD8;NUP98
R-HSA-69306	DNA Replication	http://reactome.org/PathwayBrowser/#/R-HSA-69306	127	27	15.6589	1.72426	0.00305758	0.0410636	10213;11065;1870;23594;4171;4172;51053;5111;51433;54107;5422;5425;5427;5687;5689;5699;5714;5719;6233;7311;7324;84296;890;8900;898;9134;990	pathway_Reactome	CCNA1;PSMB10;CCNE2;CCNE1;POLE2;RPS27A;E2F2;GINS4;CDC6;ORC6;UBE2E1;CCNA2;GMNN;PSMA6;UBE2C;POLE3;POLA1;MCM3;PSMD13;PSMB1;PCNA;PSMD14;POLD2;ANAPC5;UBA52;PSMD8;MCM2
GO:0099504	synaptic vesicle cycle	http://amigo.geneontology.org/amigo/term/GO:0099504	193	41	23.7966	1.72293	0.000315563	0.00856201	107;135;382;673;801;821;1138;1488;1499;1644;2259;2932;5338;5874;6616;6622;6804;6853;6855;8447;8573;8676;9024;9515;9751;10059;10228;10675;22871;23621;26059;27253;27445;57586;84062;84446;84961;114088;116443;127833;143425	geneontology_Biological_Process	STX11;GRIN3A;SYT2;ERC2;NLGN1;FGF14;DOC2B;TRIM9;RAB27B;ADORA2A;CSPG5;BRSK1;FBXL20;ADCY1;DDC;SNPH;SYT9;SNCA;SYN1;PLD2;PCLO;DTNBP1;SYT13;CASK;PCDH17;STX1A;CANX;STXBP5L;BACE1;CTNNB1;CALM1;CTBP2;STX6;CHRNA5;SNAP25;BRSK2;BRAF;ARF6;SYP;DNM1L;GSK3B
hsa04310	Wnt signaling pathway	http://www.kegg.jp/kegg-bin/show_pathway?hsa04310+1454+1459+147111+1488+1499+166336+2932+324+3725+387+4040+4041+4088+4609+5332+5530+5578+56998+5880+6907+6932+7474+7483+7855+80319+816+817+8322+8324+85407+9475	146	31	18.0016	1.72207	0.00161537	0.0274304	1454;1459;147111;1488;1499;166336;2932;324;3725;387;4040;4041;4088;4609;5332;5530;5578;56998;5880;6907;6932;7474;7483;7855;80319;816;817;8322;8324;85407;9475	pathway_KEGG	MYC;SMAD3;TCF7;PPP3CA;NOTUM;RAC2;FZD7;WNT9A;PRICKLE2;FZD4;NKD1;PRKCA;CAMK2D;FZD5;CAMK2B;WNT5A;TBL1X;JUN;CXXC4;CSNK2A2;LRP5;CSNK1E;CTNNB1;CTBP2;CTNNBIP1;APC;LRP6;PLCB4;ROCK2;GSK3B;RHOA
GO:0010632	regulation of epithelial cell migration	http://amigo.geneontology.org/amigo/term/GO:0010632	212	45	26.1393	1.72155	0.00016884	0.00576267	207;382;387;659;811;1512;1793;2113;2185;2475;2821;3725;3728;4163;4780;5335;5578;5587;5629;5797;6776;6781;7474;8613;8754;9037;9314;9353;9448;9475;9564;10013;10371;10982;22846;23473;23616;25865;51466;57111;64081;83481;90627;152007;153090	geneontology_Biological_Process	KLF4;STC1;STAT5A;PRKD1;SEMA5A;SLIT2;CTSH;GLIPR2;SH3BP1;DAB2IP;PLPP3;PTPRM;PRKCA;MCC;STARD13;PTK2B;VASH1;ETS1;EPPK1;MAP4K4;JUP;PRKD2;WNT5A;BCAR1;SEMA3A;JUN;PLCG1;EVL;PBLD;AKT1;PROX1;CALR;BMPR2;HDAC6;RAB25;MAPRE2;NFE2L2;ADAM9;ROCK2;DOCK1;GPI;CAPN7;ARF6;MTOR;RHOA
GO:0004674	protein serine/threonine kinase activity	http://amigo.geneontology.org/amigo/term/GO:0004674	449	95	55.3611	1.71601	6.71353e-08	1.34286e-05	91;157;207;472;613;657;659;673;699;701;816;817;891;898;983;1459;1612;2081;2185;2475;2932;3654;3985;4052;4293;4638;4831;5218;5256;5257;5292;5563;5578;5580;5587;5592;5593;5596;5597;5598;5603;5613;5871;6195;6790;6792;6850;7204;7272;7273;7443;7786;7867;8476;8573;8767;8780;8899;8986;8997;9024;9133;9134;9201;9212;9261;9262;9448;9451;9475;9578;9833;10733;11113;11183;11214;23387;23604;25865;27330;28996;2…	geneontology_Molecular_Function	TTN;MYLK;DCLK1;STK32A;PRKD1;PRKG2;ERN1;WNK3;PRKG1;PLK4;RIPK2;WNK4;BRSK1;CDK14;SBK1;RPS6KA1;PRKCA;CDKL5;STK17B;CAMKK1;LTBP1;DAPK2;PTK2B;MAPK4;SIK3;CAMK2D;MAPK7;CCNE2;KALRN;AURKB;PRKAA2;SYK;CCNE1;PRKCD;MAP4K4;PIM1;TTK;RPS6KA4;NME2;BUB1B;CAMK2B;MAP3K12;BUB1;CIT;PELI1;MELK;PRKD2;PRKX;CASK;RIOK3;MAPK13;DAPK1;LIMK2;VRK1;AKAP13;EEF2K;RIOK1;CDK1;PHKA2;ACVR1B;MAPK6;MAP4K2;AKT1;CCNB2;CSNK2A2;RPS6KA6;MAPKAP…
R-HSA-112315	Transmission across Chemical Synapses	http://reactome.org/PathwayBrowser/#/R-HSA-112315	227	48	27.9888	1.71497	0.000115054	0.00445757	107;108;1138;114;115;1312;1739;1740;2036;23426;2555;2562;27163;27330;2782;2786;2790;2891;2898;2899;2903;3265;3759;3760;3772;4646;4747;54331;5578;55970;59345;6195;6616;673;6804;6853;7102;781;784;8001;801;816;817;83988;84254;8573;8825;9254	pathway_Reactome	GRIN2A;ADCY8;NEFL;GABRA2;ADCY2;GLRA3;GRIP1;KCNJ2;GRIK3;RPS6KA1;PRKCA;CAMKK1;GRIA2;ADCY1;COMT;EPB41L1;CACNB3;DLG2;CAMK2D;KCNJ15;GNB4;GNG12;KCNJ3;CACNA2D1;SYN1;LIN7A;GRIK2;CAMK2B;NAAA;CACNA2D2;CASK;GNG4;STX1A;ADCY9;MYO6;NCALD;RPS6KA6;GNG10;HRAS;GNG2;CALM1;GABRB3;CHRNA5;SNAP25;DLG1;BRAF;TSPAN7;GNB1
GO:0045666	positive regulation of neuron differentiation	http://amigo.geneontology.org/amigo/term/GO:0045666	350	74	43.1545	1.71477	1.91526e-06	0.000219642	116;375;387;650;659;673;816;950;1002;1523;1600;1894;1981;2185;2475;2534;2664;2803;3169;3309;4131;4135;4747;4760;4780;4830;4831;5274;5362;5587;5597;5629;5789;5979;5997;6091;6092;6387;6474;6792;6925;6938;7474;7732;8322;8507;8997;9037;9148;9353;9682;9820;9839;10059;10362;10507;11344;22871;22902;23129;23363;23394;23426;23654;29904;50674;51517;54149;56965;57498;64764;127833;153090;163404	geneontology_Biological_Process	DAB1;ADCYAP1;SYT2;RNF112;RGS2;NEFL;BMP2;PRKD1;SEMA5A;SLIT2;NLGN1;NEURL1;PLPPR5;ENC1;ZEB2;PLXNA2;FOXA1;NEUROG3;DAB2IP;CREB3L2;GRIP1;FZD4;CDKL5;CDH4;PTK2B;ROBO2;HSPA5;PTPRD;KALRN;CXCL12;RET;SEMA4D;MAP6;NME1;SERPINI1;SHOX2;NEUROD1;OBSL1;TCF4;NME2;CAMK2B;PLXND1;TWF2;WNT5A;ROBO1;MAP1B;SCARB2;ECT2;EEF2K;HMG20B;PLXNB2;C21orf91;MAPK6;NCKIPSD;KDM4A;PROX1;BMPR2;CUX1;FYN;RUFY3;NFE2L2;TCF12;GOLGA4;BRAF;ARF1;…
GO:0031345	negative regulation of cell projection organization	http://amigo.geneontology.org/amigo/term/GO:0031345	175	37	21.5773	1.71477	0.000662318	0.0147281	382;387;832;1400;1600;1949;2048;2534;2664;4035;4038;4133;5530;5580;5621;6049;7025;7143;7474;9037;9353;9448;9856;10371;10507;10512;22871;22902;23111;23189;51466;54910;57715;64689;80128;81618;84894	geneontology_Biological_Process	DAB1;SEMA3C;TRIM46;SEMA5A;SLIT2;NLGN1;TNR;PPP3CA;LINGO1;NR2F1;LRP4;KIAA0319;EFNB3;SPART;SEMA4D;SEMA4G;PRKCD;MAP4K4;LRP1;WNT5A;SEMA3A;SEMA4C;KANK1;EPHB2;ITM2C;EVL;MAP2;PRNP;FYN;RUFY3;GORASP1;RNF6;CRMP1;ARF6;CAPZB;GDI1;RHOA
GO:0030133	transport vesicle	http://amigo.geneontology.org/amigo/term/GO:0030133	374	79	46.1137	1.71316	9.05689e-07	0.000123648	372;525;801;1212;1314;1315;1604;1644;2555;2903;3482;3998;4074;4135;4884;5538;5861;5869;5874;6396;6616;6622;6720;6804;6836;6853;6855;7466;7732;8417;8615;8676;9001;9144;9145;9230;9276;9554;9570;9632;9871;10059;10226;10228;10590;10652;10802;10890;10959;10972;11014;11015;11276;22820;22872;23423;23621;27333;51128;54732;54910;55530;56681;57221;57586;78992;79772;81615;83988;83992;84062;84446;90411;94122…	geneontology_Cellular_Component	STX11;GRIN2A;KDELR3;NPTX1;SYT2;RNF112;SYTL5;GABRA2;CTTNBP2;ARFGEF3;MCTP1;TRIM9;RAB27B;HAP1;RAB3C;TMEM163;BRSK1;SVOP;ATP6V1B1;DDC;SYT9;CD55;SNCA;SYN1;SYNGR1;MAP6;YKT6;SCGN;DTNBP1;SYNGR2;TMEM184A;TMED3;USO1;SEC13;SYT13;SEC24A;SEMA4C;KDELR2;RAB11B;SEC31A;STX1A;COPG1;IGF2R;LMAN1;TMED9;RAB1A;COPB2;SAR1A;NCALD;TMED2;PLIN3;COPA;SYNRG;SEC24D;BACE1;GOLIM4;GOSR2;CALM1;CLTB;WFS1;STX6;YIPF2;STX7;SAR1B;SNAP25…
GO:0051099	positive regulation of binding	http://amigo.geneontology.org/amigo/term/GO:0051099	180	38	22.1937	1.71219	0.000582058	0.0133858	408;650;801;1054;1488;1499;1965;1981;2932;3326;3925;3955;4035;4686;4760;4830;5310;5334;7474;8663;8721;8767;9026;9314;9709;10418;11315;23129;23228;23383;26086;28996;51053;51339;57761;79618;81857;113130	geneontology_Biological_Process	SPON1;KLF4;BMP2;PLCL1;RIPK2;ARRB1;DACT1;HIP1R;CDCA5;NME1;NEUROD1;HERPUD1;PLCL2;LRP1;PLXND1;WNT5A;GPSM1;HMBOX1;LFNG;GMNN;EIF2S1;MAU2;TRIB3;PARK7;MED25;CTNNB1;CALM1;CTBP2;EDF1;CEBPG;STMN1;NCBP1;EIF4G1;PKD1;HIPK2;GSK3B;EIF3C;HSP90AB1
GO:0031346	positive regulation of cell projection organization	http://amigo.geneontology.org/amigo/term/GO:0031346	365	77	45.004	1.71096	1.30613e-06	0.000162812	116;324;375;387;659;673;816;950;1002;1523;2150;2185;2475;2534;2664;2803;2823;3265;3309;4131;4135;4747;4780;4830;4831;5274;5362;5587;5597;5789;5880;5979;5997;6091;6092;6387;6474;6792;7474;8322;8507;8997;9001;9037;9148;9353;9820;9839;10059;10435;10507;11344;22871;22902;23129;23363;23394;23426;23654;25940;29904;51517;54149;54443;54849;55835;56965;57451;57498;64764;64787;79647;83715;84299;127833;1530…	geneontology_Biological_Process	GPM6A;ADCYAP1;SYT2;RGS2;NEFL;PRKD1;SEMA5A;SLIT2;NLGN1;NEURL1;PLPPR5;ENC1;ZEB2;PLXNA2;RAC2;ESPN;HAP1;DAB2IP;CREB3L2;GRIP1;FZD4;MIEN1;CDKL5;CDH4;TENM2;PTK2B;ROBO2;HSPA5;PTPRD;KALRN;CXCL12;RET;CDC42EP2;SEMA4D;ANLN;MAP6;NME1;SERPINI1;SHOX2;OBSL1;EPS8L2;FAM98A;NME2;CAMK2B;PLXND1;TWF2;WNT5A;ROBO1;CENPJ;MAP1B;SCARB2;EEF2K;PLXNB2;C21orf91;MAPK6;NCKIPSD;F2RL1;AKIRIN1;BMPR2;HRAS;CUX1;FYN;RUFY3;APC;NFE2L2;G…
GO:0071333	cellular response to glucose stimulus	http://amigo.geneontology.org/amigo/term/GO:0071333	128	27	15.7822	1.71079	0.00342992	0.0450392	114;408;846;2081;2626;3170;4041;4760;4830;4831;5530;5563;6434;6597;9024;9230;9448;10399;25874;26137;29085;51085;51092;55638;57393;65985;252983	geneontology_Biological_Process	CLTRN;ADCY8;PPP3CA;ERN1;CASR;ARRB1;SYBU;PRKAA2;NME1;NEUROD1;MAP4K4;GATA4;STXBP4;NME2;SIDT2;FOXA2;RAB11B;MLXIPL;PHPT1;ZBTB20;LRP5;MPC2;BRSK2;SMARCA4;AACS;TRA2B;RACK1
GO:0035270	endocrine system development	http://amigo.geneontology.org/amigo/term/GO:0035270	128	27	15.7822	1.71079	0.00342992	0.0450392	116;207;650;657;673;2113;2932;3110;3170;3172;3516;4088;4760;5087;5454;6299;6657;7474;9451;9480;10370;27122;28514;50674;51092;64220;84159	geneontology_Biological_Process	ADCYAP1;SMAD3;BMP2;DLL1;MNX1;SALL1;NEUROG3;SOX2;PBX1;CITED2;ETS1;NEUROD1;POU3F2;SIDT2;FOXA2;WNT5A;ARID5B;DKK3;STRA6;ONECUT2;AKT1;HNF4A;EIF2AK3;RBPJ;BRAF;BMPR1A;GSK3B
GO:0034614	cellular response to reactive oxygen species	http://amigo.geneontology.org/amigo/term/GO:0034614	152	32	18.7414	1.70745	0.00158857	0.0273265	207;890;983;1800;1894;2113;2861;3725;4780;5052;5111;5580;5598;5603;5831;6647;6648;7128;7226;7732;8644;9314;9973;10013;10105;10399;11179;11277;11315;25824;80310;140885	geneontology_Biological_Process	KLF4;RNF112;DPEP1;TREX1;AKR1C3;GPR37;SIRPA;PYCR1;PDGFD;TNFAIP3;MAPK7;ETS1;PRKCD;TRPM2;PPIF;MAPK13;JUN;CCNA2;ZNF277;ECT2;CDK1;CCS;AKT1;PARK7;HDAC6;NFE2L2;SOD1;PRDX1;PCNA;PRDX5;SOD2;RACK1
GO:0017156	calcium ion regulated exocytosis	http://amigo.geneontology.org/amigo/term/GO:0017156	152	32	18.7414	1.70745	0.00158857	0.0273265	107;135;375;673;801;1138;1488;2932;6616;6804;6853;6855;8447;8573;8676;8913;9515;9751;10059;10675;22871;23621;26059;27445;57393;57586;84062;84961;114088;116443;127833;143425	geneontology_Biological_Process	STX11;GRIN3A;CLTRN;SYT2;ERC2;NLGN1;DOC2B;TRIM9;CACNA1G;ADORA2A;CSPG5;FBXL20;ADCY1;SNPH;SYT9;SYN1;PCLO;DTNBP1;SYT13;CASK;STX1A;STXBP5L;BACE1;CALM1;CTBP2;CHRNA5;SNAP25;BRAF;ARF1;SYP;DNM1L;GSK3B
GO:0071241	cellular response to inorganic substance	http://amigo.geneontology.org/amigo/term/GO:0071241	209	44	25.7694	1.70745	0.000240236	0.00719955	107;114;207;210;308;641;673;811;817;890;891;1050;1393;1740;1800;1894;1965;2039;3208;3309;3725;3756;3981;5563;5621;6622;6647;7226;7474;8644;9076;9451;9775;10105;11277;22871;23621;27132;29904;57586;127833;131034;143425;254428	geneontology_Biological_Process	ADCY8;SYT2;CPNE7;KCNH1;NLGN1;DPEP1;CLDN1;TREX1;AKR1C3;CRHBP;ADCY1;DLG2;HSPA5;SYT9;CAMK2D;PRKAA2;SNCA;CPNE4;TRPM2;BLM;PPIF;ANXA5;WNT5A;SYT13;LIG4;JUN;CCNA2;EIF2S1;ECT2;EEF2K;SLC41A1;ALAD;AKT1;CALR;PRNP;CEBPA;BACE1;EIF2AK3;CCNB1;DMTN;HPCA;SOD1;BRAF;EIF4A3
GO:0050808	synapse organization	http://amigo.geneontology.org/amigo/term/GO:0050808	385	81	47.47	1.70634	7.83185e-07	0.000112269	60;87;375;378;382;387;784;816;869;991;1006;1282;1488;1496;1499;1501;1639;1739;1740;1981;2048;2064;2149;2534;2823;3556;4038;4747;5621;5789;5792;6092;6622;6712;6792;6853;7143;7402;7474;7855;8292;8997;9148;9254;9758;9806;10013;10059;10397;10611;10810;10882;10939;22871;23129;23184;23394;23544;25978;26037;26059;26167;27253;27445;29904;54549;54583;54674;55638;55737;57549;64084;64101;79012;83992;84189;1…	geneontology_Biological_Process	GPM6A;F2R;NEFL;SHISA6;ERC2;CDH8;NLGN1;NEURL1;CTTNBP2;CTNND2;TNR;SPTBN2;FRMPD4;IL1RAP;LRP4;COLQ;LRRC4;LRRN3;DAB2IP;CBLN1;SEZ6L;NDRG1;SYBU;CDKL5;C1QL1;LINGO2;IGSF9;CHMP2B;ERBB2;CTNNA2;COL4A1;SDK2;ROBO2;CACNB3;DLG2;SPOCK2;CBLN2;PTPRD;KALRN;SIPA1L1;FZD5;WASF3;CLSTN2;SNCA;EGLN1;SYN1;PTPRF;PCLO;PCDHB5;SLITRK6;LHFPL4;CDC20;CAMK2B;PLXND1;WNT5A;CACNA2D2;ACTN1;PCDH17;EEF2K;EPHB2;ARF4;UTRN;AFG3L2;PRNP;MESD;…
GO:0061564	axon development	http://amigo.geneontology.org/amigo/term/GO:0061564	490	103	60.4163	1.70484	2.67923e-08	6.06422e-06	107;387;659;673;836;1002;1400;1496;1600;1808;1947;1949;2046;2048;2064;2534;2664;2675;2803;2886;2932;3320;3326;3725;3925;3996;4038;4131;4133;4135;4147;4741;4747;4756;4884;4917;5335;5362;5454;5578;5598;5727;5792;5797;5979;6049;6091;6092;6387;6474;6654;6712;6792;7143;7414;7430;7474;9024;9037;9201;9314;9353;9369;9839;10013;10100;10371;10439;10507;10512;10890;10939;11041;11344;22902;23022;23053;23111;…	geneontology_Biological_Process	DAB1;LHX4;FOXB1;SEMA3C;DCLK1;BOC;NPTX1;KLF4;NEFL;VSTM2L;TRIM46;NEFM;OLFM1;DOK6;GFRA2;SEMA5A;SLIT2;TNR;SPTBN2;ZEB2;CNTN4;LINGO1;PLXNA2;NRXN3;EPHA8;LRP4;GRB7;PTPRM;BRSK1;PRKCA;CDKL5;SOS1;EFNB3;IGSF9;CDH4;ERBB2;CTNNA2;ADCY1;SPART;ROBO2;MAPK7;CXCL12;RET;SIPA1L1;SEMA4D;SEMA4G;MAP6;PTPRF;EFNB1;SHOX2;ZSWIM6;POU3F2;SLITRK6;SPTBN4;DPYSL2;PLXND1;TWF2;WNT5A;SEMA3A;SEMA4C;ROBO1;MAP1B;JUN;VAX2;MATN2;NTN3;PTCH…
GO:0090316	positive regulation of intracellular protein transport	http://amigo.geneontology.org/amigo/term/GO:0090316	157	33	19.3579	1.70473	0.00139409	0.0251375	784;983;1459;1894;2040;2064;2534;2932;3208;3265;3326;3728;3843;4088;4641;5580;5621;5880;7855;9141;9585;9847;10134;22902;23255;23435;51128;51366;51512;54543;55781;56681;58480	geneontology_Biological_Process	SMAD3;STOM;RAC2;RHOU;MTCL1;ERBB2;CACNB3;FZD5;PRKCD;GTSE1;MYO1C;PDCD5;JUP;C2CD5;ECT2;KIF20B;CDK1;BCAP31;CSNK2A2;SAR1A;TARDBP;PRNP;HRAS;FYN;RUFY3;RIOK2;SAR1B;HPCA;TOMM7;IPO5;GSK3B;UBR5;HSP90AB1
GO:0006575	cellular modified amino acid metabolic process	http://amigo.geneontology.org/amigo/term/GO:0006575	191	40	23.55	1.69851	0.000502283	0.0120674	191;1159;1800;2593;2876;2941;2947;3417;4522;4780;5034;5321;5351;5359;5625;6647;9791;10162;10491;10549;10588;10797;10841;11315;27232;30001;51074;51268;54583;58478;60496;79094;81034;81490;114884;255189;256987;347735;373156;653689	geneontology_Biological_Process	GNMT;PLA2G4F;DPEP1;PLA2G4A;CHAC1;FTCD;MTHFS;SERINC5;EGLN1;PRDX4;MTHFD2;PTDSS1;GSTA4;LPCAT3;SERINC2;P4HB;OSBPL10;CKMT1B;MTHFD1;GSTT2B;SLC25A32;CRTAP;PTDSS2;GAMT;PLSCR1;APIP;PIPOX;PARK7;PLOD1;GSTM3;NFE2L2;GPX1;SOD1;PRODH;GSTK1;ERO1A;AHCY;ENOPH1;IDH1;AASDHPPT
GO:0019884	antigen processing and presentation of exogenous antigen	http://amigo.geneontology.org/amigo/term/GO:0019884	129	27	15.9055	1.69752	0.00383985	0.0482845	375;811;821;832;1514;1639;1778;2923;3693;3797;3835;6396;6712;9371;9493;9554;9632;9871;10437;10802;11004;22872;24137;26153;51128;56992;81930	geneontology_Biological_Process	KIF26A;SPTBN2;CTSL;ITGB5;KIF23;KIF2C;KIF15;SEC13;SEC24A;KIF4A;SEC31A;KIF22;IFI30;KIF18A;CANX;KIF3C;CALR;SEC24D;KIF3B;PDIA3;SAR1B;ARF1;DYNC1H1;SEC22B;DCTN1;CAPZB;SEC24C
GO:1901215	negative regulation of neuron death	http://amigo.geneontology.org/amigo/term/GO:1901215	196	41	24.1665	1.69656	0.00044128	0.0110978	135;207;387;408;673;1499;1981;2149;2185;2534;2562;2821;2898;2932;3265;3326;3329;3725;3981;4035;4747;4841;5538;6622;6647;6648;6774;7021;7466;7516;7786;10399;10457;10525;11315;23394;27023;28996;55737;128434;148811	geneontology_Biological_Process	FOXB1;F2R;GPNMB;NEFL;VSTM2L;TFAP2B;ADORA2A;ARRB1;PTK2B;SNCA;PM20D1;LRP1;GRIK2;MAP3K12;HYOU1;LIG4;JUN;XRCC2;HSPD1;AKT1;PARK7;HRAS;CTNNB1;FYN;WFS1;GABRB3;STAT3;SOD1;BRAF;GPI;EIF4G1;PPT1;SOD2;HIPK2;GSK3B;ADNP;VPS35;RHOA;RACK1;HSP90AB1;NONO
GO:2001242	regulation of intrinsic apoptotic signaling pathway	http://amigo.geneontology.org/amigo/term/GO:2001242	158	33	19.4812	1.69394	0.00155793	0.0269072	207;1191;2876;3065;3303;4102;4170;4282;4780;4841;5034;5598;6387;6647;6648;6880;7466;8440;8725;9451;9709;9774;10018;10059;10105;10134;10399;10525;11315;23604;53832;55829;220042	geneontology_Biological_Process	IL20RA;NCK2;DDIAS;DAPK2;MAPK7;CXCL12;HERPUD1;HYOU1;PPIF;BCL2L11;P4HB;URI1;CLU;AKT1;BCAP31;PARK7;EIF2AK3;HSPA1A;WFS1;TAF9;SELENOS;NFE2L2;BCLAF1;GPX1;SOD1;MAGEA3;SOD2;HDAC1;MCL1;DNM1L;MIF;RACK1;NONO
GO:0006605	protein targeting	http://amigo.geneontology.org/amigo/term/GO:0006605	412	86	50.799	1.69295	5.12404e-07	8.01307e-05	784;847;950;1191;1459;2039;2040;2053;2064;2534;2664;3208;3265;3320;3329;3417;3921;3998;4074;4641;4736;5373;5621;5824;5880;6122;6132;6136;6142;6143;6146;6155;6159;6169;6173;6187;6191;6193;6194;6218;6222;6227;6229;6233;6342;6720;6745;6746;6747;7311;7855;8031;8540;9001;9141;9145;9570;9590;9789;9847;10440;10952;11001;11224;22871;23255;23471;23480;26985;29090;29927;51268;51304;54332;54469;54543;58480;…	geneontology_Biological_Process	AKAP12;NLGN1;STOM;RAC2;RHOU;MTCL1;HAP1;ERBB2;DNLZ;CACNB3;EPHX2;FZD5;PMM2;SYNGR1;TRAM1;STXBP4;RPS27A;ZFAND6;SSR3;MYO1C;PDCD5;SPCS3;SLC27A2;SPCS2;C2CD5;GRPEL1;SCARB2;SCP2;ZDHHC3;SSR1;SEC61A1;ZDHHC20;TIMM21;HSPD1;LMAN1;CLU;CSNK2A2;CAT;PIPOX;SEC61G;PRNP;HRAS;FYN;GOSR2;RPS4X;NCOA4;TIMM17A;DMTN;GDAP1;HPCA;SEC61B;TOMM7;ATG3;PEX19;RPS18;GSTK1;AGPS;TOMM5;RPS21;M6PR;RPL8;GRPEL2;HSP90AA1;SREBF1;RPL35;AP3M1;…
GO:0034332	adherens junction organization	http://amigo.geneontology.org/amigo/term/GO:0034332	139	29	17.1385	1.6921	0.00294584	0.0400271	87;382;387;1002;1006;1010;1015;1307;1499;1832;2039;2185;3728;3911;3987;4088;4301;5962;7414;9448;9475;10395;10979;10982;22998;56940;79834;80139;222256	geneontology_Biological_Process	SMAD3;CDH8;LIMS1;ZNF703;CDHR3;DLC1;COL16A1;CDH17;CDH4;LAMA5;PTK2B;DSP;LIMCH1;MAP4K4;JUP;ACTN1;CDH12;FERMT2;PEAK1;CTNNB1;DUSP22;DMTN;MAPRE2;ROCK2;RDX;AFDN;ARF6;VCL;RHOA
GO:0045807	positive regulation of endocytosis	http://amigo.geneontology.org/amigo/term/GO:0045807	139	29	17.1385	1.6921	0.00294584	0.0400271	375;408;613;720;811;967;977;1191;2150;2719;3949;4035;5336;5530;5538;6622;6850;7474;9026;9779;10059;10103;10960;22871;28514;29904;140885;255738;399687	geneontology_Biological_Process	DLL1;NLGN1;PLCG2;PPP3CA;SIRPA;ARRB1;C4A;GPC3;HIP1R;TSPAN1;SNCA;SYK;LRP1;WNT5A;TBC1D5;EEF2K;CD151;CLU;F2RL1;CALR;PCSK9;MYO18A;ARF1;LDLR;BCR;LMAN2;PPT1;DNM1L;CD63
GO:0098978	glutamatergic synapse	http://amigo.geneontology.org/amigo/term/GO:0098978	350	73	43.1545	1.6916	3.76177e-06	0.000376221	60;87;107;114;135;375;378;382;387;613;821;869;1006;1488;1739;1740;1949;2048;2060;2185;2475;2534;2823;2898;2899;2903;2932;3208;3265;3556;3836;4884;5245;5332;5335;5520;5530;5577;5789;6616;6712;6774;6792;6804;7143;7474;8322;9758;9775;10397;10675;10810;22839;22871;23426;23467;25978;26059;27091;27253;54583;55737;57460;64084;64101;79012;83992;84062;84961;116443;147381;388336;401190	geneontology_Cellular_Component	GRIN3A;GPM6A;GRIN2A;ADCY8;NPTX1;SHISA6;ERC2;CDH8;NLGN1;CTTNBP2;TNR;PPP3CA;SPTBN2;FRMPD4;IL1RAP;RGS7BP;LRRC4;ADORA2A;PRKAR2B;CACNG5;CBLN1;GRIP1;FZD4;NDRG1;CSPG5;GRIK3;FBXL20;CDKL5;EFNB3;CHMP2B;ADCY1;PTK2B;DLG2;NPTXR;CBLN2;PTPRD;WASF3;CLSTN2;EGLN1;DLGAP4;DTNBP1;GRIK2;WNT5A;ACTN1;PCDH17;STX1A;CANX;PLCG1;EPHB2;ARF4;EPS15;PHB;HRAS;FYN;PPM1H;CTBP2;CAMKV;HPCA;STAT3;SNAP25;DLG1;PLCB4;ACTB;ARF1;PPP2R2A;BC…
GO:0007411	axon guidance	http://amigo.geneontology.org/amigo/term/GO:0007411	259	54	31.9343	1.69097	6.63979e-05	0.00318571	659;1002;1400;1600;1808;1947;1949;2046;2048;2064;2534;2675;2886;4147;4756;4917;5335;5362;5578;5598;5727;5797;5979;6091;6092;6387;6654;6712;7143;7430;7474;9037;9353;9369;10371;10507;10512;11041;23022;23053;23129;23654;51466;54910;55715;57549;57688;57715;57731;89884;91653;128434;152330;220164	geneontology_Biological_Process	DAB1;LHX4;SEMA3C;BOC;VSTM2L;DOK6;GFRA2;SEMA5A;SLIT2;TNR;SPTBN2;CNTN4;PLXNA2;NRXN3;EPHA8;GRB7;PTPRM;PRKCA;SOS1;EFNB3;IGSF9;CDH4;ERBB2;ROBO2;MAPK7;CXCL12;RET;SEMA4D;SEMA4G;EFNB1;ZSWIM6;SPTBN4;DPYSL2;PLXND1;WNT5A;SEMA3A;SEMA4C;ROBO1;MATN2;NTN3;PTCH1;PALLD;NEO1;PLCG1;EPHB2;PLXNB2;EVL;B4GAT1;BMPR2;EZR;FYN;DOK4;ZSWIM8;CRMP1
GO:0016323	basolateral plasma membrane	http://amigo.geneontology.org/amigo/term/GO:0016323	216	45	26.6325	1.68967	0.000263015	0.00766846	114;287;368;408;525;659;846;1014;1015;1496;1499;1525;1739;1740;1832;2060;2064;3248;3326;3949;4035;4072;4363;4641;5167;5310;5871;6513;7223;7430;8573;8754;8825;9053;9056;9076;9962;10861;10991;23428;57282;83481;84465;117247;254428	geneontology_Cellular_Component	ADCY8;TRPC4;CLDN1;CASR;CXADR;MEGF11;SLC2A1;SLC38A3;ARRB1;SLC23A2;HPGD;CDH17;ERBB2;CTNNA2;ATP6V1B1;DLG2;SLC4A10;DSP;SLC26A1;EPPK1;LIN7A;SLC7A7;LRP1;ABCC1;MYO1C;ANK2;CASK;SLC7A8;ABCC6;SLC41A1;EPS15;MAP4K2;BMPR2;MAP7;CDH16;CTNNB1;EZR;SLC16A10;DLG1;ENPP1;ADAM9;EPCAM;LDLR;PKD1;HSP90AB1
GO:0006413	translational initiation	http://amigo.geneontology.org/amigo/term/GO:0006413	192	40	23.6733	1.68967	0.000560403	0.0131097	1964;1965;1973;1981;2475;3921;4686;4736;4869;5611;6059;6122;6132;6136;6142;6143;6146;6155;6159;6169;6173;6187;6191;6193;6194;6218;6222;6227;6229;6233;7311;8440;8662;8663;9451;10657;11224;22927;23367;64410	geneontology_Biological_Process	NCK2;DNAJC3;RPS27A;KLHL25;EIF2S1;HABP4;EIF3B;KHDRBS1;EIF2AK3;RPS4X;ABCE1;EIF1AX;RPS18;NCBP1;RPS21;RPL8;EIF4G1;MTOR;EIF4A1;RPL35;UBA52;LARP1;RPL38;RPS6;RPL36A;RPL3;RPL10A;RPL22;RPL18A;EIF3C;NPM1;RPS24;RPS5;RPS2;RPL27;RPS17;RPL29;RPL12;RPL19;RPSA
GO:0120032	regulation of plasma membrane bounded cell projection assembly	http://amigo.geneontology.org/amigo/term/GO:0120032	197	41	24.2898	1.68795	0.000492158	0.0118573	324;382;688;832;2039;2150;2475;2823;3265;5580;5880;5962;6792;7226;9001;9148;9353;9779;10435;11344;22871;23189;23224;25940;26051;26751;27352;51466;54443;54849;55835;57451;57465;64422;64787;79647;83715;84299;116840;125058;163404	geneontology_Biological_Process	PPP1R16B;GPM6A;SLIT2;NLGN1;NEURL1;PLPPR5;RAC2;ESPN;HAP1;KLF5;MIEN1;CDKL5;TENM2;CDC42EP2;SYNE2;ANLN;PRKCD;EPS8L2;FAM98A;TWF2;TRPM2;CENPJ;TBC1D5;KANK1;EVL;SH3YL1;CNTROB;TBC1D16;F2RL1;AKIRIN1;HRAS;DMTN;APC;ATG3;RDX;SGSM3;DEF8;ARF6;MTOR;CAPZB;TBC1D24
GO:0050769	positive regulation of neurogenesis	http://amigo.geneontology.org/amigo/term/GO:0050769	447	93	55.1145	1.6874	2.0785e-07	3.72441e-05	116;375;387;650;659;673;816;950;1002;1499;1523;1600;1894;1981;2048;2185;2475;2534;2664;2803;3065;3169;3309;3572;3981;4124;4131;4135;4747;4760;4780;4830;4831;5270;5274;5362;5587;5597;5629;5789;5979;5997;6091;6092;6387;6474;6792;6925;6938;7474;7516;7732;8322;8507;8997;9001;9037;9148;9353;9585;9682;9820;9839;10059;10362;10371;10507;11344;22871;22902;23129;23363;23376;23394;23405;23426;23654;26012;27…	geneontology_Biological_Process	DAB1;ADCYAP1;SYT2;RNF112;DISC1;RGS2;NEFL;BMP2;PRKD1;SEMA5A;SLIT2;NLGN1;SERPINE2;NEURL1;PLPPR5;ENC1;ZEB2;PLXNA2;FOXA1;NEUROG3;SOX8;HAP1;DAB2IP;CREB3L2;RASSF10;GRIP1;FZD4;NSMF;CDKL5;CDH4;GJC2;PTK2B;ROBO2;HSPA5;PTPRD;IL6ST;KALRN;CXCL12;RET;SEMA4D;MAP6;NME1;SERPINI1;SHOX2;NEUROD1;OBSL1;TCF4;NME2;CAMK2B;PLXND1;TWF2;WNT5A;SEMA3A;ROBO1;MAP1B;SCARB2;LIG4;UFL1;ECT2;KIF20B;XRCC2;EEF2K;HMG20B;EPHB2;PLXNB2;C…
hsa05226	Gastric cancer	http://www.kegg.jp/kegg-bin/show_pathway?hsa05226+1015+10912+1496+1499+1647+1870+2064+207+2475+29119+2932+324+3265+3728+4040+4041+4088+4609+4616+6654+673+6932+7474+7483+7855+8322+8324+83998+8503+898+9134	149	31	18.3715	1.6874	0.00226197	0.0342806	1015;10912;1496;1499;1647;1870;2064;207;2475;29119;2932;324;3265;3728;4040;4041;4088;4609;4616;6654;673;6932;7474;7483;7855;8322;8324;83998;8503;898;9134	pathway_KEGG	MYC;GADD45B;SMAD3;REG4;TCF7;FZD7;CTNNA3;WNT9A;FZD4;CDH17;SOS1;ERBB2;CTNNA2;CCNE2;FZD5;GADD45A;GADD45G;CCNE1;E2F2;JUP;WNT5A;PIK3R3;AKT1;LRP5;HRAS;CTNNB1;APC;LRP6;BRAF;MTOR;GSK3B
GO:0097305	response to alcohol	http://amigo.geneontology.org/amigo/term/GO:0097305	231	48	28.482	1.68528	0.000178487	0.00583936	19;20;107;108;114;116;130;196;207;210;387;641;801;847;983;1365;1393;1499;1788;1933;2185;2534;2720;2782;2903;3248;3728;4040;4747;5245;5563;5727;5732;5997;6647;6774;8644;8751;9076;9314;9353;10213;23367;51208;54331;65985;80854;116443	geneontology_Biological_Process	GRIN3A;GRIN2A;ADCYAP1;ADCY8;KLF4;RGS2;NEFL;SETD7;SLIT2;PTGER2;CLDN1;ABCA1;ADCY2;AKR1C3;CRHBP;HPGD;ADCY1;PTK2B;AHR;PRKAA2;ADAM15;ADH6;CLDN18;BLM;JUP;ABCA2;DNMT3A;PTCH1;CLDN3;CDK1;ALAD;AKT1;CAT;PHB;CTNNB1;GNG2;FYN;CALM1;STAT3;LRP6;SOD1;PSMD14;EEF1B2;AACS;GLB1;LARP1;GNB1;RHOA
GO:0097485	neuron projection guidance	http://amigo.geneontology.org/amigo/term/GO:0097485	260	54	32.0576	1.68447	7.39388e-05	0.0033648	659;1002;1400;1600;1808;1947;1949;2046;2048;2064;2534;2675;2886;4147;4756;4917;5335;5362;5578;5598;5727;5797;5979;6091;6092;6387;6654;6712;7143;7430;7474;9037;9353;9369;10371;10507;10512;11041;23022;23053;23129;23654;51466;54910;55715;57549;57688;57715;57731;89884;91653;128434;152330;220164	geneontology_Biological_Process	DAB1;LHX4;SEMA3C;BOC;VSTM2L;DOK6;GFRA2;SEMA5A;SLIT2;TNR;SPTBN2;CNTN4;PLXNA2;NRXN3;EPHA8;GRB7;PTPRM;PRKCA;SOS1;EFNB3;IGSF9;CDH4;ERBB2;ROBO2;MAPK7;CXCL12;RET;SEMA4D;SEMA4G;EFNB1;ZSWIM6;SPTBN4;DPYSL2;PLXND1;WNT5A;SEMA3A;SEMA4C;ROBO1;MATN2;NTN3;PTCH1;PALLD;NEO1;PLCG1;EPHB2;PLXNB2;EVL;B4GAT1;BMPR2;EZR;FYN;DOK4;ZSWIM8;CRMP1
GO:0045665	negative regulation of neuron differentiation	http://amigo.geneontology.org/amigo/term/GO:0045665	217	45	26.7558	1.68188	0.000292954	0.00807596	382;387;811;1400;1600;1949;2048;2664;2932;3399;4035;4038;4133;4211;5087;5530;6049;6657;7025;7143;7474;9037;9353;9448;9856;10220;10371;10507;10512;22871;22902;23111;23189;28514;30812;54910;57715;58190;64689;80128;81618;84894;85458;152330;259266	geneontology_Biological_Process	DAB1;SEMA3C;TRIM46;SEMA5A;SLIT2;DLL1;NLGN1;TNR;ID3;PPP3CA;CNTN4;LINGO1;NR2F1;LRP4;SOX8;SOX2;KIAA0319;MEIS1;EFNB3;PBX1;SPART;DIXDC1;SEMA4D;SEMA4G;MAP4K4;LRP1;WNT5A;SEMA3A;SEMA4C;KANK1;GDF11;EPHB2;CTDSP1;ITM2C;ASPM;MAP2;CALR;RUFY3;GORASP1;RNF6;CRMP1;ARF6;GSK3B;GDI1;RHOA
R-HSA-71387	Metabolism of carbohydrates	http://reactome.org/PathwayBrowser/#/R-HSA-71387	275	57	33.9071	1.68106	5.02352e-05	0.00266711	10675;10855;10861;11041;11046;132158;221914;23324;266722;2719;2720;2821;3161;3339;3795;4125;4126;4190;4191;4928;5091;51000;51181;5211;5223;5230;5256;5257;5313;5315;54020;54480;5519;5903;6233;6382;64131;6482;6513;6652;6888;7167;7311;79586;801;8021;83440;83539;8702;8908;9061;92126;92579;9334;9394;9435;9672	pathway_Reactome	CHST2;SDC1;PKLR;HSPG2;DSEL;XYLT1;SLC2A1;CSPG5;GPC3;ST3GAL1;G6PC3;SLC35D2;GPC2;MANBA;HPSE;SLC26A1;RPS27A;CHPF;GYG2;PFKL;SLC35B3;SORD;SDC3;PC;HS6ST3;RANBP2;HMMR;NUP214;PHKA2;DCXR;ADPGK;SLC37A1;B4GAT1;MAN2B2;TPI1;KHK;HS6ST1;CALM1;PPP2R1B;B4GALT5;B4GALT4;CHST9;CHPF2;GLYCTK;PGK1;TALDO1;MAN2B1;PHKB;GPI;PAPSS1;MDH2;GLB1;UBA52;NUP98;PKM;MDH1;PGAM1
GO:0034330	cell junction organization	http://amigo.geneontology.org/amigo/term/GO:0034330	285	59	35.1401	1.67899	3.88235e-05	0.00225622	60;87;287;324;382;387;865;977;1002;1006;1010;1015;1307;1365;1499;1501;1525;1739;1832;1894;2039;2149;2150;2185;3728;3909;3911;3915;3987;4088;4301;4641;5578;5962;7145;7368;7414;7855;9076;9448;9475;10395;10979;10982;22998;23136;23616;51599;54549;54751;56940;79834;80139;92140;143098;151306;222256;389813;100506658	geneontology_Biological_Process	LAMA3;F2R;SMAD3;CDH8;LIMS1;CLDN1;TNS1;ZNF703;CTNND2;CDHR3;SH3BP1;CXADR;FBLIM1;DLC1;COL16A1;CDH17;PRKCA;AJM1;CDH4;LAMA5;PTK2B;SDK2;MPP7;DSP;LIMCH1;FZD5;LSR;MAP4K4;MYO1C;JUP;ACTN1;ANK2;CDH12;CLDN3;ECT2;CD151;OCLN;FERMT2;GPBAR1;UGT8;F2RL1;PEAK1;CTNNB1;DUSP22;DMTN;MAPRE2;CBFB;APC;DLG1;EPB41L3;ROCK2;ACTB;RDX;AFDN;ARF6;LAMC1;VCL;MTDH;RHOA
GO:0000082	G1/S transition of mitotic cell cycle	http://amigo.geneontology.org/amigo/term/GO:0000082	232	48	28.6053	1.67801	0.000198639	0.00628121	91;472;891;898;983;990;995;1031;1647;1820;1981;2273;4171;4172;4609;5111;5310;5422;5427;5471;5530;5932;5962;6194;6241;6790;8451;8462;8900;9134;9314;9337;10217;10457;23133;23594;51053;51339;51512;54107;57060;57165;58190;58480;79960;91607;123879;128239	geneontology_Biological_Process	MYC;KLF4;GPNMB;CCNA1;PPP3CA;RHOU;DACT1;GJC2;RBBP8;CDC25C;CCNE2;GADD45A;RRM2;CCNE1;POLE2;CDKN2C;GTSE1;FHL1;IQGAP3;CDC6;ORC6;PPAT;PHF8;GMNN;JADE1;CDK1;CTDSP1;ACVR1B;KLF11;CNOT8;POLE3;AURKA;POLA1;CCNB1;MCM3;CTDSPL;DCUN1D3;SLFN11;RDX;CUL4A;PCNA;EIF4G1;PCBP4;ARID3A;PKD1;ATM;RPS6;MCM2
GO:0030832	regulation of actin filament length	http://amigo.geneontology.org/amigo/term/GO:0030832	174	36	21.454	1.67801	0.00117239	0.022065	120;375;382;387;832;1739;2039;2150;2185;2475;4641;4703;5580;5962;6387;6712;8440;9026;9037;9353;10095;10435;10552;11013;11034;11113;11344;23189;23616;29767;51466;51474;57180;57731;93663;136319	geneontology_Biological_Process	ARHGAP18;SEMA5A;SLIT2;SPTBN2;NEB;SH3BP1;HIP1R;NCK2;PTK2B;ADD3;ACTR3B;CXCL12;CDC42EP2;PRKCD;SPTBN4;MYO1C;TWF2;CIT;DSTN;KANK1;TMSB15A;EVL;F2RL1;DMTN;DLG1;TMOD2;ARPC1B;MTPN;RDX;ARF1;ARPC1A;ARF6;LIMA1;MTOR;CAPZB;RHOA
GO:0048588	developmental cell growth	http://amigo.geneontology.org/amigo/term/GO:0048588	213	44	26.2626	1.67539	0.000371121	0.00961449	659;1002;1499;1808;2475;2626;2664;2803;2932;3320;3326;4131;4133;5997;6049;6387;6790;6792;7143;7414;7474;9037;9201;9353;9839;10013;10371;10439;10507;10512;10611;11214;11344;22902;23111;23394;51320;54910;57715;80128;80208;127833;134430;150465	geneontology_Biological_Process	SEMA3C;DCLK1;SYT2;RGS2;TRIM46;OLFM1;SEMA5A;SLIT2;TNR;ZEB2;CDKL5;CDH4;SPART;CXCL12;SEMA4D;SEMA4G;GATA4;DPYSL2;TWF2;WNT5A;SEMA3A;SEMA4C;MAP1B;AKAP13;TTL;MAP2;BMPR2;HDAC6;CTNNB1;AURKA;RUFY3;PDLIM5;RNF6;GOLGA4;WDR36;SPG11;MEX3C;HSP90AA1;MTOR;VCL;GSK3B;ADNP;GDI1;HSP90AB1
hsa04218	Cellular senescence	http://www.kegg.jp/kegg-bin/show_pathway?hsa04218+10758+10912+1647+1870+207+2113+2305+2475+2626+28996+3265+3710+4088+4609+4616+4683+472+5500+5530+5603+7416+801+824+8503+890+8900+891+898+9133+9134+91860+9261+983	160	33	19.7278	1.67277	0.00193626	0.0306162	10758;10912;1647;1870;207;2113;2305;2475;2626;28996;3265;3710;4088;4609;4616;4683;472;5500;5530;5603;7416;801;824;8503;890;8900;891;898;9133;9134;91860;9261;983	pathway_KEGG	MYC;GADD45B;SMAD3;CCNA1;PPP3CA;TRAF3IP2;ITPR3;CCNE2;PPP1CB;GADD45A;ETS1;GADD45G;CCNE1;GATA4;CALML4;E2F2;MAPK13;FOXM1;CCNA2;NBN;PIK3R3;CDK1;VDAC1;AKT1;CCNB2;HRAS;CALM1;CCNB1;MAPKAPK2;CAPN2;MTOR;HIPK2;ATM
GO:0070997	neuron death	http://amigo.geneontology.org/amigo/term/GO:0070997	325	67	40.072	1.67199	1.38448e-05	0.00112339	135;207;317;387;408;472;673;824;836;1191;1499;1718;1822;1965;1981;2149;2185;2475;2534;2562;2821;2876;2898;2914;2932;3265;3309;3326;3329;3725;3981;4035;4170;4747;4841;5538;5621;6622;6647;6648;6774;7021;7466;7474;7516;7786;9481;10018;10135;10399;10457;10525;11113;11315;23098;23394;23621;26012;27023;28996;54532;54541;54583;55737;128434;148811;255738	geneontology_Biological_Process	FOXB1;F2R;GPNMB;NEFL;VSTM2L;TFAP2B;ADORA2A;ARRB1;NSMF;PTK2B;DDIT4;HSPA5;USP53;SNCA;EGLN1;GRM4;ATN1;SLC25A27;PM20D1;LRP1;GRIK2;MAP3K12;CIT;APAF1;HYOU1;WNT5A;BCL2L11;LIG4;JUN;EIF2S1;XRCC2;HSPD1;CLU;AKT1;NAMPT;PRNP;PARK7;BACE1;HRAS;CTNNB1;FYN;WFS1;GABRB3;PCSK9;CAPN2;STAT3;GPX1;CASP3;SOD1;SARM1;BRAF;GPI;EIF4G1;MTOR;PPT1;SOD2;HIPK2;ATM;DHCR24;MCL1;GSK3B;ADNP;VPS35;RHOA;RACK1;HSP90AB1;NONO
GO:0060491	regulation of cell projection assembly	http://amigo.geneontology.org/amigo/term/GO:0060491	199	41	24.5364	1.67099	0.000609813	0.0138757	324;382;688;832;2039;2150;2475;2823;3265;5580;5880;5962;6792;7226;9001;9148;9353;9779;10435;11344;22871;23189;23224;25940;26051;26751;27352;51466;54443;54849;55835;57451;57465;64422;64787;79647;83715;84299;116840;125058;163404	geneontology_Biological_Process	PPP1R16B;GPM6A;SLIT2;NLGN1;NEURL1;PLPPR5;RAC2;ESPN;HAP1;KLF5;MIEN1;CDKL5;TENM2;CDC42EP2;SYNE2;ANLN;PRKCD;EPS8L2;FAM98A;TWF2;TRPM2;CENPJ;TBC1D5;KANK1;EVL;SH3YL1;CNTROB;TBC1D16;F2RL1;AKIRIN1;HRAS;DMTN;APC;ATG3;RDX;SGSM3;DEF8;ARF6;MTOR;CAPZB;TBC1D24
GO:0001655	urogenital system development	http://amigo.geneontology.org/amigo/term/GO:0001655	326	67	40.1953	1.66686	1.53673e-05	0.00116968	317;384;650;847;1282;1286;1499;1512;1739;2048;2302;2650;2719;3169;3248;3399;3911;4038;4072;4088;4091;4326;4609;4643;4953;5087;5125;5310;5471;5613;5629;5727;5979;6092;6299;6382;7021;7466;7474;7917;8642;9245;9353;9788;10018;10220;10972;11277;23213;23322;25976;27023;28514;29927;30812;55165;55366;56998;64220;65266;79633;80000;80310;84159;153572;157506;255738	geneontology_Biological_Process	MYC;FOXB1;SMAD6;SMAD3;BMP2;TFAP2B;COL4A4;SLIT2;DLL1;SDC1;TREX1;ID3;CTSH;SALL1;FOXA1;LRP4;RDH10;SOX8;IRX2;SULF1;HPGD;WNK4;FAT4;GREB1L;GPC3;DCHS1;LAMA5;PDGFD;PBX1;COL4A1;MMP17;ROBO2;MYO1E;RET;PCSK5;GCNT3;GCNT1;ODC1;MTSS1;APAF1;WNT5A;BCL2L11;LGR4;PRKX;ARID5B;CEP55;RPGRIP1L;PPAT;GDF11;SEC61A1;PTCH1;FOXJ1;STRA6;EPHB2;TIPARP;CAT;PROX1;CTNNB1;WFS1;BAG6;CTNNBIP1;PCSK9;DLG1;EPCAM;TMED10;ARG2;PKD1
GO:1901214	regulation of neuron death	http://amigo.geneontology.org/amigo/term/GO:1901214	292	60	36.0032	1.66652	4.21027e-05	0.00232132	135;207;387;408;472;673;824;836;1191;1499;1718;1965;1981;2149;2185;2475;2534;2562;2821;2876;2898;2914;2932;3265;3326;3329;3725;3981;4035;4170;4747;4841;5538;5621;6622;6647;6648;6774;7021;7466;7474;7516;7786;10018;10399;10457;10525;11315;23098;23394;23621;26012;27023;28996;54541;54583;55737;128434;148811;255738	geneontology_Biological_Process	FOXB1;F2R;GPNMB;NEFL;VSTM2L;TFAP2B;ADORA2A;ARRB1;NSMF;PTK2B;DDIT4;SNCA;EGLN1;GRM4;PM20D1;LRP1;GRIK2;MAP3K12;HYOU1;WNT5A;BCL2L11;LIG4;JUN;EIF2S1;XRCC2;HSPD1;CLU;AKT1;PRNP;PARK7;BACE1;HRAS;CTNNB1;FYN;WFS1;GABRB3;PCSK9;CAPN2;STAT3;GPX1;CASP3;SOD1;SARM1;BRAF;GPI;EIF4G1;MTOR;PPT1;SOD2;HIPK2;ATM;DHCR24;MCL1;GSK3B;ADNP;VPS35;RHOA;RACK1;HSP90AB1;NONO
GO:1903829	positive regulation of cellular protein localization	http://amigo.geneontology.org/amigo/term/GO:1903829	317	65	39.0857	1.66301	2.20693e-05	0.00151855	207;312;324;382;784;908;983;1459;1739;1894;2040;2048;2064;2181;2534;2932;3208;3265;3326;3728;3843;4035;4038;4088;4248;4641;4836;4926;5563;5580;5621;5880;5962;7430;7855;9141;9451;9475;9585;9847;10134;10399;10403;10574;10694;10971;11315;22902;23184;23255;23435;26354;51128;51366;51512;54543;54550;55166;55781;56681;57628;58480;65267;83667;257364	geneontology_Biological_Process	SNX33;SMAD3;ANXA13;STOM;RAC2;RHOU;LRP4;MTCL1;WNK3;ERBB2;CACNB3;NECAB2;FZD5;PRKAA2;PRKCD;CENPQ;LRP1;GTSE1;GNL3;NMT1;MYO1C;PDCD5;JUP;NDC80;C2CD5;SESN2;ECT2;KIF20B;CDK1;EPHB2;ACSL3;YWHAQ;AKT1;BCAP31;CSNK2A2;SAR1A;TARDBP;PRNP;MESD;PARK7;HRAS;EIF2AK3;EZR;FYN;RUFY3;DPP10;RIOK2;APC;SAR1B;HPCA;TOMM7;DLG1;IPO5;ROCK2;RDX;ARF6;MGAT3;NUMA1;GSK3B;CCT8;UBR5;CCT7;CCT6A;RACK1;HSP90AB1
GO:0034599	cellular response to oxidative stress	http://amigo.geneontology.org/amigo/term/GO:0034599	278	57	34.277	1.66292	6.88427e-05	0.00323561	207;847;890;983;1499;1612;1800;1894;1965;2113;2534;2861;2876;2882;3303;3725;4170;4248;4780;4831;4841;5034;5052;5111;5563;5580;5587;5598;5603;5625;5831;6622;6647;6648;7128;7226;7732;8644;9314;9588;9833;9973;10013;10105;10399;11179;11277;11315;22850;25824;30001;54205;55829;80310;83667;84181;140885	geneontology_Biological_Process	KLF4;RNF112;PRKD1;DPEP1;TREX1;AKR1C3;GPR37;SIRPA;PYCR1;PDGFD;TNFAIP3;MAPK7;GPX7;PRKAA2;SNCA;ETS1;PRKCD;NME2;TRPM2;MELK;PPIF;SESN2;P4HB;MAPK13;JUN;CYCS;CCNA2;ZNF277;DAPK1;EIF2S1;ECT2;CDK1;CCS;AKT1;CAT;PARK7;HDAC6;CTNNB1;FYN;HSPA1A;ADNP2;SELENOS;CHD6;NFE2L2;GPX1;SOD1;PRODH;PRDX6;PRDX1;PCNA;ERO1A;PRDX5;MGAT3;SOD2;MCL1;RACK1;NONO
HALLMARK_IL2_STAT5_SIGNALING	IL2 STAT5 signaling	http://www.broadinstitute.org/gsea/msigdb/cards/HALLMARK_IL2_STAT5_SIGNALING	200	41	24.6597	1.66263	0.000677504	0.0149034	5292;22807;9249;28996;5732;4616;196;10397;659;4609;79971;2184;9261;5621;4953;5727;307;6510;3482;10970;152007;10924;5359;898;836;83699;650;5167;4641;9144;5451;4839;990;4643;4135;64866;1690;3394;191;64116;2118	community-contributed_Hallmark50	MYC;GADD45B;SLC39A8;DHRS3;BMP2;PTGER2;ETV4;GLIPR2;WLS;SLC1A5;NDRG1;FAH;IKZF2;CKAP4;MYO1E;AHR;MAP6;CCNE1;PIM1;SMPDL3A;MYO1C;SYNGR2;ODC1;IRF8;CDC6;CDCP1;ANXA4;PTCH1;IGF2R;SH3BGRL2;PLSCR1;POU2F1;PRNP;BMPR2;NOP2;MAPKAPK2;ENPP1;CASP3;AHCY;HIPK2;COCH
GO:0050821	protein stabilization	http://amigo.geneontology.org/amigo/term/GO:0050821	166	34	20.4676	1.66116	0.00188685	0.0302407	287;483;811;908;1191;3303;3320;3326;3329;4088;5245;5479;5580;5824;6400;6880;6907;7466;7917;8613;8774;8975;9026;10103;10491;10574;10694;11277;11315;51512;54997;80155;252983;728489	geneontology_Biological_Process	SMAD3;TREX1;TESC;PLPP3;HIP1R;DNLZ;TSPAN1;PPIB;PRKCD;STXBP4;GTSE1;NAPG;ATP1B3;ANK2;TBL1X;NAA15;USP13;HSPD1;CLU;CRTAP;PHB;CALR;PARK7;HSPA1A;WFS1;TAF9;BAG6;PEX19;HSP90AA1;SEL1L;CCT8;CCT7;CCT6A;HSP90AB1
GO:0000302	response to reactive oxygen species	http://amigo.geneontology.org/amigo/term/GO:0000302	215	44	26.5092	1.6598	0.000457953	0.011384	207;824;836;847;890;983;1800;1894;2113;2185;2534;2861;2876;3329;3725;4780;5052;5111;5580;5598;5603;5831;6382;6647;6648;7128;7226;7732;8644;8754;8989;9314;9973;10013;10105;10399;11179;11277;11315;25824;54583;80310;83667;140885	geneontology_Biological_Process	KLF4;RNF112;TRPA1;SDC1;DPEP1;TREX1;AKR1C3;GPR37;SIRPA;PYCR1;PDGFD;PTK2B;TNFAIP3;MAPK7;EGLN1;ETS1;PRKCD;TRPM2;PPIF;SESN2;MAPK13;JUN;CCNA2;ZNF277;ECT2;CDK1;HSPD1;CCS;AKT1;CAT;PARK7;HDAC6;FYN;CAPN2;NFE2L2;GPX1;CASP3;SOD1;ADAM9;PRDX1;PCNA;PRDX5;SOD2;RACK1
GO:0009743	response to carbohydrate	http://amigo.geneontology.org/amigo/term/GO:0009743	225	46	27.7422	1.65812	0.000352885	0.00928186	114;338;387;408;836;846;847;2081;2185;2626;3170;3172;3795;4041;4760;4830;4831;5211;5313;5530;5563;5603;6434;6597;6720;9024;9230;9448;10135;10399;23098;23394;25874;26137;29085;51085;51092;55638;55829;57393;65985;80010;83667;130399;252983;389692	geneontology_Biological_Process	CLTRN;ADCY8;PKLR;PPP3CA;ERN1;CASR;ARRB1;SYBU;PTK2B;PRKAA2;NME1;NEUROD1;MAFA;MAP4K4;GATA4;STXBP4;NME2;SIDT2;FOXA2;PFKL;SESN2;RAB11B;MAPK13;MLXIPL;PHPT1;APOB;RMI1;ZBTB20;CAT;NAMPT;LRP5;HNF4A;KHK;SELENOS;MPC2;BRSK2;CASP3;SMARCA4;SARM1;SREBF1;AACS;ACVR1C;TRA2B;ADNP;RHOA;RACK1
GO:0010631	epithelial cell migration	http://amigo.geneontology.org/amigo/term/GO:0010631	274	56	33.7838	1.6576	8.68827e-05	0.00368117	207;382;387;659;811;1512;1793;1803;2050;2113;2185;2475;2821;2876;3725;3728;4163;4780;5335;5578;5587;5613;5629;5797;6091;6776;6781;7474;7857;8503;8754;9037;9314;9353;9448;9475;9564;9839;10013;10371;10982;22846;23129;23189;23473;23616;25865;51466;54443;57111;64081;83481;90627;152007;153090;375056	geneontology_Biological_Process	KLF4;STC1;STAT5A;DPP4;EPHB4;PRKD1;SEMA5A;SLIT2;ZEB2;CTSH;GLIPR2;SH3BP1;DAB2IP;PTPRM;PRKCA;MCC;STARD13;PTK2B;SCG2;VASH1;ETS1;ANLN;EPPK1;MAP4K4;PLXND1;JUP;PRKD2;WNT5A;BCAR1;SEMA3A;PRKX;ROBO1;KANK1;JUN;PIK3R3;PLCG1;EVL;PBLD;AKT1;PROX1;CALR;BMPR2;HDAC6;RAB25;MAPRE2;NFE2L2;GPX1;ADAM9;MIA3;ROCK2;DOCK1;GPI;CAPN7;ARF6;MTOR;RHOA
GO:0005819	spindle	http://amigo.geneontology.org/amigo/term/GO:0005819	328	67	40.4419	1.6567	1.88888e-05	0.00134267	207;332;701;801;891;983;990;991;1400;1499;1639;1894;2009;3833;3835;4085;4869;4926;6790;6907;7272;7443;9055;9094;9212;9371;9493;9585;9700;9787;9793;10112;10129;10615;10899;10927;10982;22974;23255;23384;23568;24137;26112;51203;55142;55143;55183;55559;55689;55856;56647;56992;57448;57520;81930;84440;84541;90417;115106;146909;199953;220134;253012;259266;284403;644943;653784	geneontology_Cellular_Component	CCDC69;MTCL1;HECW2;RASSF10;HEPACAM2;FRY;AURKB;EML1;TMEM201;KIF18B;CDCA8;KIF23;ESPL1;KIFC1;HAUS7;CDC20;KIF15;TTK;BUB1B;PRC1;CDC6;SPAG5;SKA1;DLGAP5;KIF4A;BIRC5;TBL1X;ARL2BP;KIF20A;UNC119;WDR62;RAB11FIP4;KIF22;ECT2;VRK1;KIF20B;KIF18A;ACOT13;CDK1;BCCIP;TPX2;HAUS2;ASPM;AKT1;HAUS1;KBTBD8;JTB;CTNNB1;AURKA;CALM1;CCNB1;KIF3B;MZT2A;YEATS2;BIRC6;SPIN1;MAPRE2;KNSTRN;MAD2L1;CRMP1;NUSAP1;CKAP5;RIF1;DCTN1;NUMA1…
GO:0035107	appendage morphogenesis	http://amigo.geneontology.org/amigo/term/GO:0035107	147	30	18.1249	1.65518	0.00356373	0.0459366	444;657;1499;2719;2768;2778;3065;3899;4038;4040;5087;5125;5362;5727;6299;6474;6909;7021;7474;7483;10018;10512;23322;27152;28982;55636;80856;140467;157506;341640	geneontology_Biological_Process	TBX2;AFF3;SEMA3C;FREM2;TFAP2B;ASPH;PLXNA2;SALL1;LRP4;RDH10;WNT9A;GPC3;PBX1;INTU;PCSK5;SHOX2;WNT5A;BCL2L11;RPGRIP1L;GNA12;ZNF358;FLVCR1;PTCH1;GNAS;CTNNB1;CHD7;LRP6;LNPK;BMPR1A;HDAC1
[truncated: 166 more rows]

## Sheet: Human_islets-only_DEgenes
geneSet	description	link	size	overlap	expect	enrichmentRatio	pValue	FDR	overlapId	database	userId
[truncated: 979 more rows]
