# Supplementary material for: Glucocorticoid-mediated induction of ZBTB16 affects insulin secretion in human islets and EndoC-βH1 β-cells
Source: iScience. 2023 Apr 1;26(5):106555. doi: 10.1016/j.isci.2023.106555 (PMC10214295; doi:10.1016/j.isci.2023.106555)
Supplement: Table S4. ZBTB16 predicted gene targets in Human Islets and Beta Cells, related to Figure 7 [file mmc4.xlsx]

## Sheet: A - Human Islets ZBTB16 targets
Gene_Name	Ensembl_Gene_ID	Gene_Biotype	Open_Chromatin_Score	GenHancer_Score	Motif_Counts	Norm_Annot_Islet_Score	Description
ATF7	ENSG00000170653	protein_coding	0.8	12164.6	3	1.869	activating transcription factor 7 [Source:HGNC Symbol;Acc:HGNC:792]
RF00017	ENSG00000277771	misc_RNA	1.45	1575.48	6	1.796	Metazoan signal recognition particle RNA [Source:RFAM;Acc:RF00017]
RF00019	ENSG00000277428	misc_RNA	1.4	2817.97	2	1.418	Y RNA [Source:RFAM;Acc:RF00019]
EMD	ENSG00000102119	protein_coding	0.4	1459.96	9	1.37	emerin [Source:HGNC Symbol;Acc:HGNC:3331]
HUWE1	ENSG00000086758	protein_coding	0.4	1379.49	8	1.252	HECT UBA and WWE domain containing E3 ubiquitin protein ligase 1 [Source:HGNC Symbol;Acc:HGNC:30892]
YOD1	ENSG00000180667	protein_coding	0.8	3266.76	4	1.249	YOD1 deubiquitinase [Source:HGNC Symbol;Acc:HGNC:25035]
BANP	ENSG00000172530	protein_coding	0.4	2068.42	7	1.198	BTG3 associated nuclear protein [Source:HGNC Symbol;Acc:HGNC:13450]
AC064807.1	ENSG00000228801	lncRNA	0.9	1646.92	4	1.187	PCMTD1 divergent transcript [Source:HGNC Symbol;Acc:HGNC:55791]
NDUFA11	ENSG00000174886	protein_coding	0.6	1390.03	6	1.174	NADH:ubiquinone oxidoreductase subunit A11 [Source:HGNC Symbol;Acc:HGNC:20371]
AC024592.3	ENSG00000267740	protein_coding	0.6	1366.58	6	1.172	novel protein
NKTR	ENSG00000114857	protein_coding	0.4	1659.54	7	1.164	natural killer cell triggering receptor [Source:HGNC Symbol;Acc:HGNC:7833]
CYB5D1	ENSG00000182224	protein_coding	0.4	1521.27	7	1.153	cytochrome b5 domain containing 1 [Source:HGNC Symbol;Acc:HGNC:26516]
TMEM88	ENSG00000167874	protein_coding	0.4	1496.72	7	1.151	transmembrane protein 88 [Source:HGNC Symbol;Acc:HGNC:32371]
AC104581.4	ENSG00000280046	TEC	0.4	1496.72	7	1.151	TEC
PCMTD1	ENSG00000168300	protein_coding	0.9	1660.01	3	1.077	protein-L-isoaspartate (D-aspartate) O-methyltransferase domain containing 1 [Source:HGNC Symbol;Acc:HGNC:30483]
USP53	ENSG00000145390	protein_coding	0.4	1889.64	6	1.072	ubiquitin specific peptidase 53 [Source:HGNC Symbol;Acc:HGNC:29255]
ETFA	ENSG00000140374	protein_coding	0.9	1571.73	3	1.07	electron transfer flavoprotein subunit alpha [Source:HGNC Symbol;Acc:HGNC:3481]
ZBTB2	ENSG00000181472	protein_coding	0.4	1715.04	6	1.058	zinc finger and BTB domain containing 2 [Source:HGNC Symbol;Acc:HGNC:20868]
REV3L	ENSG00000009413	protein_coding	0.4	1652.9	6	1.053	REV3 like DNA directed polymerase zeta catalytic subunit [Source:HGNC Symbol;Acc:HGNC:9968]
PPP4R3B	ENSG00000275052	protein_coding	0.4	1519.77	6	1.042	protein phosphatase 4 regulatory subunit 3B [Source:HGNC Symbol;Acc:HGNC:29267]
ZKSCAN2	ENSG00000155592	protein_coding	0.4	1464.99	6	1.037	zinc finger with KRAB and SCAN domains 2 [Source:HGNC Symbol;Acc:HGNC:25677]
C6orf120	ENSG00000185127	protein_coding	0.4	1405.98	6	1.032	chromosome 6 open reading frame 120 [Source:HGNC Symbol;Acc:HGNC:21247]
DRG1	ENSG00000185721	protein_coding	0.4	1334.04	6	1.026	developmentally regulated GTP binding protein 1 [Source:HGNC Symbol;Acc:HGNC:3029]
SNORD16	ENSG00000199673	snoRNA	0.8	3187.94	2	1.02	small nucleolar RNA C/D box 16 [Source:HGNC Symbol;Acc:HGNC:32712]
ZWILCH	ENSG00000174442	protein_coding	0.8	3102.7	2	1.013	zwilch kinetochore protein [Source:HGNC Symbol;Acc:HGNC:25468]
SNORD18A	ENSG00000200623	snoRNA	0.8	3006.47	2	1.005	small nucleolar RNA C/D box 18A [Source:HGNC Symbol;Acc:HGNC:32714]
ACADSB	ENSG00000196177	protein_coding	0.8	2829.12	2	0.991	acyl-CoA dehydrogenase short/branched chain [Source:HGNC Symbol;Acc:HGNC:91]
IKZF5	ENSG00000095574	protein_coding	0.8	2681.09	2	0.978	IKAROS family zinc finger 5 [Source:HGNC Symbol;Acc:HGNC:14283]
CASC4	ENSG00000166734	protein_coding	0.8	2655.06	2	0.976	golgi membrane protein 2 [Source:HGNC Symbol;Acc:HGNC:24892]
FBN1	ENSG00000166147	protein_coding	0.8	2638.2	2	0.975	fibrillin 1 [Source:HGNC Symbol;Acc:HGNC:3603]
RPS7	ENSG00000171863	protein_coding	0.9	1678.03	2	0.967	ribosomal protein S7 [Source:HGNC Symbol;Acc:HGNC:10440]
RPS11	ENSG00000142534	protein_coding	0.4	1928.47	5	0.964	ribosomal protein S11 [Source:HGNC Symbol;Acc:HGNC:10384]
SNORD35B	ENSG00000200530	snoRNA	0.4	1922.71	5	0.964	small nucleolar RNA C/D box 35B [Source:HGNC Symbol;Acc:HGNC:17365]
VMAC	ENSG00000187650	protein_coding	0.6	1444.5	4	0.956	vimentin type intermediate filament associated coiled-coil protein [Source:HGNC Symbol;Acc:HGNC:33803]
AC104532.1	ENSG00000267314	protein_coding	0.6	1366.58	4	0.95	novel protein readthrough VMAC-CAPS
AC103769.1	ENSG00000253475	lncRNA	0.9	0	3	0.94	novel transcript
AC083880.1	ENSG00000273391	lncRNA	0.4	1562.45	5	0.934	novel transcript antisense to LUC7L2
AP4E1	ENSG00000081014	protein_coding	0.4	1538.86	5	0.932	adaptor related protein complex 4 subunit epsilon 1 [Source:HGNC Symbol;Acc:HGNC:573]
AC021752.1	ENSG00000273674	lncRNA	0.4	1490.22	5	0.928	novel transcript
PUF60	ENSG00000179950	protein_coding	0.4	1485.97	5	0.928	poly(U) binding splicing factor 60 [Source:HGNC Symbol;Acc:HGNC:17042]
AGA	ENSG00000038002	protein_coding	0.4	1460.47	5	0.926	aspartylglucosaminidase [Source:HGNC Symbol;Acc:HGNC:318]
C21orf62-AS1	ENSG00000205930	lncRNA	0.4	1427.08	5	0.923	C21orf62 antisense RNA 1 [Source:HGNC Symbol;Acc:HGNC:1290]
LAMP1	ENSG00000185896	protein_coding	0.4	1392.61	5	0.92	lysosomal associated membrane protein 1 [Source:HGNC Symbol;Acc:HGNC:6499]
TMEM183A	ENSG00000163444	protein_coding	0.4	1366.58	5	0.918	transmembrane protein 183A [Source:HGNC Symbol;Acc:HGNC:20173]
CENPB	ENSG00000125817	protein_coding	0.4	1.838	6	0.917	centromere protein B [Source:HGNC Symbol;Acc:HGNC:1852]
CHMP1A	ENSG00000131165	protein_coding	0.4	1350.25	5	0.917	charged multivesicular body protein 1A [Source:HGNC Symbol;Acc:HGNC:8740]
DHFR2	ENSG00000178700	protein_coding	0.4	1328.21	5	0.915	dihydrofolate reductase 2 [Source:HGNC Symbol;Acc:HGNC:27309]
WDR77	ENSG00000116455	protein_coding	0.4	1327.53	5	0.915	WD repeat domain 77 [Source:HGNC Symbol;Acc:HGNC:29652]
EGR1	ENSG00000120738	protein_coding	0.6	1773.2	3	0.872	early growth response 1 [Source:HGNC Symbol;Acc:HGNC:3238]
ATF4	ENSG00000128272	protein_coding	0.4	1928.57	4	0.853	activating transcription factor 4 [Source:HGNC Symbol;Acc:HGNC:786]
EFNB2	ENSG00000125266	protein_coding	0.4	1862.47	4	0.848	ephrin B2 [Source:HGNC Symbol;Acc:HGNC:3227]
LPXN	ENSG00000110031	protein_coding	0.4	1798.26	4	0.842	leupaxin [Source:HGNC Symbol;Acc:HGNC:14061]
CHIC2	ENSG00000109220	protein_coding	0.4	1708.79	4	0.835	cysteine rich hydrophobic domain 2 [Source:HGNC Symbol;Acc:HGNC:1935]
GORASP2	ENSG00000115806	protein_coding	0.4	1695.65	4	0.834	golgi reassembly stacking protein 2 [Source:HGNC Symbol;Acc:HGNC:17500]
TMPO-AS1	ENSG00000257167	lncRNA	0.4	1646.46	4	0.83	TMPO antisense RNA 1 [Source:HGNC Symbol;Acc:HGNC:44158]
2022-09-10	ENSG00000186522	protein_coding	0.4	1631.01	4	0.829	septin 10 [Source:HGNC Symbol;Acc:HGNC:14349]
GRK4	ENSG00000125388	protein_coding	0.4	1595.27	4	0.826	G protein-coupled receptor kinase 4 [Source:HGNC Symbol;Acc:HGNC:4543]
IREB2	ENSG00000136381	protein_coding	0.4	1559.19	4	0.823	iron responsive element binding protein 2 [Source:HGNC Symbol;Acc:HGNC:6115]
TMEM18	ENSG00000151353	protein_coding	0.4	1567.88	4	0.823	transmembrane protein 18 [Source:HGNC Symbol;Acc:HGNC:25257]
NPTN	ENSG00000156642	protein_coding	0.4	1535.77	4	0.821	neuroplastin [Source:HGNC Symbol;Acc:HGNC:17867]
GID8	ENSG00000101193	protein_coding	0.4	1542.99	4	0.821	GID complex subunit 8 homolog [Source:HGNC Symbol;Acc:HGNC:15857]
AC137767.1	ENSG00000256092	lncRNA	0.4	1535.87	4	0.821	SBNO1 antisense RNA 1 [Source:HGNC Symbol;Acc:HGNC:54355]
RNU12	ENSG00000276027	snRNA	0.4	1529.26	4	0.82	RNA U12 small nuclear [Source:HGNC Symbol;Acc:HGNC:19380]
SLC25A11	ENSG00000108528	protein_coding	0.4	1522.76	4	0.82	solute carrier family 25 member 11 [Source:HGNC Symbol;Acc:HGNC:10981]
Z93241.1	ENSG00000270022	lncRNA	0.4	1529.26	4	0.82	RNA U12 small nuclear
DARS	ENSG00000115866	protein_coding	0.4	1527.66	4	0.82	aspartyl-tRNA synthetase 1 [Source:HGNC Symbol;Acc:HGNC:2678]
MBTPS1	ENSG00000140943	protein_coding	0.4	1518.85	4	0.819	membrane bound transcription factor peptidase site 1 [Source:HGNC Symbol;Acc:HGNC:15456]
MAPK14	ENSG00000112062	protein_coding	0.4	1503.23	4	0.818	mitogen-activated protein kinase 14 [Source:HGNC Symbol;Acc:HGNC:6876]
USP54	ENSG00000166348	protein_coding	0.4	1483.71	4	0.816	ubiquitin specific peptidase 54 [Source:HGNC Symbol;Acc:HGNC:23513]
INTS13	ENSG00000064102	protein_coding	0.4	1464.19	4	0.815	integrator complex subunit 13 [Source:HGNC Symbol;Acc:HGNC:20174]
CDK12	ENSG00000167258	protein_coding	0.4	1441.84	4	0.813	cyclin dependent kinase 12 [Source:HGNC Symbol;Acc:HGNC:24224]
ZKSCAN2-DT	ENSG00000274925	lncRNA	0.4	1399.11	4	0.809	ZKSCAN2 divergent transcript [Source:HGNC Symbol;Acc:HGNC:53912]
PDS5A	ENSG00000121892	protein_coding	0.4	1382.62	4	0.808	PDS5 cohesin associated factor A [Source:HGNC Symbol;Acc:HGNC:29088]
CCNC	ENSG00000112237	protein_coding	0.4	1386.1	4	0.808	cyclin C [Source:HGNC Symbol;Acc:HGNC:1581]
DFFA	ENSG00000160049	protein_coding	0.4	1366.58	4	0.807	DNA fragmentation factor subunit alpha [Source:HGNC Symbol;Acc:HGNC:2772]
RFC3	ENSG00000133119	protein_coding	0.4	1369.88	4	0.807	replication factor C subunit 3 [Source:HGNC Symbol;Acc:HGNC:9971]
LRRC28	ENSG00000168904	protein_coding	0.4	1365.25	4	0.807	leucine rich repeat containing 28 [Source:HGNC Symbol;Acc:HGNC:28355]
METTL16	ENSG00000127804	protein_coding	0.4	1367.15	4	0.807	methyltransferase 16 N6-methyladenosine [Source:HGNC Symbol;Acc:HGNC:28484]
KIAA1191	ENSG00000122203	protein_coding	0.4	1361.8	4	0.806	KIAA1191 [Source:HGNC Symbol;Acc:HGNC:29209]
AC022098.3	ENSG00000267783	lncRNA	0.4	1.935	5	0.806	novel transcript antisense to ASF1B
AC092159.2	ENSG00000233296	lncRNA	0.4	0	5	0.806	TMEM18 divergent transcript [Source:HGNC Symbol;Acc:HGNC:54481]
EDRF1	ENSG00000107938	protein_coding	0.4	1340.55	4	0.805	erythroid differentiation regulatory factor 1 [Source:HGNC Symbol;Acc:HGNC:24640]
ATP5PB	ENSG00000116459	protein_coding	0.4	1327.53	4	0.804	ATP synthase peripheral stalk-membrane subunit b [Source:HGNC Symbol;Acc:HGNC:840]
VDAC3	ENSG00000078668	protein_coding	0.4	1321.02	4	0.803	voltage dependent anion channel 3 [Source:HGNC Symbol;Acc:HGNC:12674]
NSUN3	ENSG00000178694	protein_coding	0.4	1321.02	4	0.803	NOP2/Sun RNA methyltransferase 3 [Source:HGNC Symbol;Acc:HGNC:26208]
ACVR2A	ENSG00000121989	protein_coding	0.4	1317.52	4	0.803	activin A receptor type 2A [Source:HGNC Symbol;Acc:HGNC:173]
SMNDC1	ENSG00000119953	protein_coding	0.4	1308.01	4	0.802	survival motor neuron domain containing 1 [Source:HGNC Symbol;Acc:HGNC:16900]
LACC1	ENSG00000179630	protein_coding	0.4	1307.38	4	0.802	laccase domain containing 1 [Source:HGNC Symbol;Acc:HGNC:26789]
ENO4	ENSG00000188316	protein_coding	0.4	1236.42	4	0.796	enolase 4 [Source:HGNC Symbol;Acc:HGNC:31670]
AC009053.2	ENSG00000261079	lncRNA	0.4	1116.12	4	0.786	novel transcript
CBX2	ENSG00000173894	protein_coding	0.5	24.388	4	0.768	chromobox 2 [Source:HGNC Symbol;Acc:HGNC:1552]
AC100791.2	ENSG00000262768	lncRNA	0.5	27.173	4	0.768	novel transcript antisense to CBX8
ENPP7	ENSG00000182156	protein_coding	0.5	0	4	0.766	ectonucleotide pyrophosphatase/phosphodiesterase 7 [Source:HGNC Symbol;Acc:HGNC:23764]
LINC01977	ENSG00000262772	lncRNA	0.5	0	4	0.766	long intergenic non-protein coding RNA 1977 [Source:HGNC Symbol;Acc:HGNC:52804]
RBM39	ENSG00000131051	protein_coding	0.4	2172.43	3	0.762	RNA binding motif protein 39 [Source:HGNC Symbol;Acc:HGNC:15923]
ETF1	ENSG00000120705	protein_coding	0.6	1780.56	2	0.761	eukaryotic translation termination factor 1 [Source:HGNC Symbol;Acc:HGNC:3477]
RF01159	ENSG00000280554	snoRNA	0.8	0	2	0.758
AC084757.3	ENSG00000259705	lncRNA	0.8	0	2	0.758	FBN1 divergent transcript [Source:HGNC Symbol;Acc:HGNC:55413]
SNORD18B	ENSG00000202529	snoRNA	0.8	3.465	2	0.758	small nucleolar RNA C/D box 18B [Source:HGNC Symbol;Acc:HGNC:32715]
HNRNPUL1	ENSG00000105323	protein_coding	0.4	1920.56	3	0.741	heterogeneous nuclear ribonucleoprotein U like 1 [Source:HGNC Symbol;Acc:HGNC:17011]
ASPH	ENSG00000198363	protein_coding	0.4	1840.22	3	0.735	aspartate beta-hydroxylase [Source:HGNC Symbol;Acc:HGNC:757]
RAPGEF6	ENSG00000158987	protein_coding	0.4	1833.94	3	0.734	Rap guanine nucleotide exchange factor 6 [Source:HGNC Symbol;Acc:HGNC:20655]
FAM200B	ENSG00000237765	protein_coding	0.4	1836.77	3	0.734	family with sequence similarity 200 member B [Source:HGNC Symbol;Acc:HGNC:27740]
AP000553.3	ENSG00000273342	lncRNA	0.6	1431.65	2	0.733	novel transcript
SDF2L1	ENSG00000128228	protein_coding	0.6	1431.65	2	0.733	stromal cell derived factor 2 like 1 [Source:HGNC Symbol;Acc:HGNC:10676]
AL138976.2	ENSG00000259775	lncRNA	0.4	1802.25	3	0.731	novel transcript antisense to EIF5
MXRA7	ENSG00000182534	protein_coding	0.4	1718.24	3	0.725	matrix remodeling associated 7 [Source:HGNC Symbol;Acc:HGNC:7541]
POLDIP3	ENSG00000100227	protein_coding	0.4	1717.54	3	0.725	DNA polymerase delta interacting protein 3 [Source:HGNC Symbol;Acc:HGNC:23782]
AKAP11	ENSG00000023516	protein_coding	0.4	1700.51	3	0.723	A-kinase anchoring protein 11 [Source:HGNC Symbol;Acc:HGNC:369]
ERCC6L2	ENSG00000182150	protein_coding	0.4	1682.58	3	0.722	ERCC excision repair 6 like 2 [Source:HGNC Symbol;Acc:HGNC:26922]
TMEM79	ENSG00000163472	protein_coding	0.4	1691.95	3	0.722	transmembrane protein 79 [Source:HGNC Symbol;Acc:HGNC:28196]
UPF3A	ENSG00000169062	protein_coding	0.4	1680.33	3	0.721	UPF3A regulator of nonsense mediated mRNA decay [Source:HGNC Symbol;Acc:HGNC:20332]
RBM15-AS1	ENSG00000227963	lncRNA	0.4	1678.93	3	0.721	RBM15 antisense RNA 1 [Source:HGNC Symbol;Acc:HGNC:53636]
DIDO1	ENSG00000101191	protein_coding	0.4	1668.14	3	0.72	death inducer-obliterator 1 [Source:HGNC Symbol;Acc:HGNC:2680]
TRAF3IP2-AS1	ENSG00000231889	lncRNA	0.4	1652.9	3	0.719	TRAF3IP2 antisense RNA 1 [Source:HGNC Symbol;Acc:HGNC:40005]
MATR3	ENSG00000015479	protein_coding	0.4	2993.04	2	0.718	matrin 3 [Source:HGNC Symbol;Acc:HGNC:6912]
LINC00476	ENSG00000175611	lncRNA	0.4	1634.28	3	0.718	long intergenic non-protein coding RNA 476 [Source:HGNC Symbol;Acc:HGNC:27858]
MAP2K2	ENSG00000126934	protein_coding	0.4	1620.47	3	0.717	mitogen-activated protein kinase kinase 2 [Source:HGNC Symbol;Acc:HGNC:6842]
TTC32	ENSG00000183891	protein_coding	0.4	1621.71	3	0.717	tetratricopeptide repeat domain 32 [Source:HGNC Symbol;Acc:HGNC:32954]
AC087294.1	ENSG00000235530	lncRNA	0.4	1601.86	3	0.715	TMEM11 divergent transcript [Source:HGNC Symbol;Acc:HGNC:55671]
SEC22C	ENSG00000093183	protein_coding	0.4	1577.35	3	0.713	SEC22 homolog C vesicle trafficking protein [Source:HGNC Symbol;Acc:HGNC:16828]
MTFR1L	ENSG00000117640	protein_coding	0.4	1574.2	3	0.713	mitochondrial fission regulator 1 like [Source:HGNC Symbol;Acc:HGNC:28836]
MOB1B	ENSG00000173542	protein_coding	0.4	1575.54	3	0.713	MOB kinase activator 1B [Source:HGNC Symbol;Acc:HGNC:29801]
HNRNPK	ENSG00000165119	protein_coding	0.4	1554.89	3	0.711	heterogeneous nuclear ribonucleoprotein K [Source:HGNC Symbol;Acc:HGNC:5044]
SH3GL1	ENSG00000141985	protein_coding	0.4	1541.3	3	0.71	SH3 domain containing GRB2 like 1 endophilin A2 [Source:HGNC Symbol;Acc:HGNC:10830]
RNF167	ENSG00000108523	protein_coding	0.4	1535.74	3	0.71	ring finger protein 167 [Source:HGNC Symbol;Acc:HGNC:24544]
DCAF16	ENSG00000163257	protein_coding	0.4	1545.77	3	0.71	DDB1 and CUL4 associated factor 16 [Source:HGNC Symbol;Acc:HGNC:25987]
MIR4734	ENSG00000275238	miRNA	0.4	1522.76	3	0.709	microRNA 4734 [Source:HGNC Symbol;Acc:HGNC:41572]
FUBP1	ENSG00000162613	protein_coding	0.4	1527.66	3	0.709	far upstream element binding protein 1 [Source:HGNC Symbol;Acc:HGNC:4004]
DNAJC27	ENSG00000115137	protein_coding	0.4	1517.97	3	0.708	DnaJ heat shock protein family (Hsp40) member C27 [Source:HGNC Symbol;Acc:HGNC:30290]
ZNF337-AS1	ENSG00000213742	lncRNA	0.4	1517.58	3	0.708	ZNF337 antisense RNA 1 [Source:HGNC Symbol;Acc:HGNC:40759]
PTRH2	ENSG00000141378	protein_coding	0.4	1503.23	3	0.707	peptidyl-tRNA hydrolase 2 [Source:HGNC Symbol;Acc:HGNC:24265]
LINC01184	ENSG00000245937	lncRNA	0.4	1509.43	3	0.707	SLC12A2 divergent transcript [Source:HGNC Symbol;Acc:HGNC:49565]
THAP2	ENSG00000173451	protein_coding	0.4	1496.72	3	0.706	THAP domain containing 2 [Source:HGNC Symbol;Acc:HGNC:20854]
ASH2L	ENSG00000129691	protein_coding	0.4	1496.72	3	0.706	ASH2 like histone lysine methyltransferase complex subunit [Source:HGNC Symbol;Acc:HGNC:744]
AGBL3	ENSG00000146856	protein_coding	0.4	1488.62	3	0.706	AGBL carboxypeptidase 3 [Source:HGNC Symbol;Acc:HGNC:27981]
DARS-AS1	ENSG00000231890	lncRNA	0.4	1490.22	3	0.706	DARS1 antisense RNA 1 [Source:HGNC Symbol;Acc:HGNC:40170]
HASPIN	ENSG00000177602	protein_coding	0.4	1496.71	3	0.706	histone H3 associated protein kinase [Source:HGNC Symbol;Acc:HGNC:19682]
PPCDC	ENSG00000138621	protein_coding	0.4	1496.72	3	0.706	phosphopantothenoylcysteine decarboxylase [Source:HGNC Symbol;Acc:HGNC:28107]
AC015720.1	ENSG00000260483	processed_pseudogene	0.4	1496.72	3	0.706	ribosomal protein S17 (RPS17) pseudogene
AC139530.2	ENSG00000262049	lncRNA	0.4	1490.22	3	0.706	novel transcript antisense to HGS
NCOA4	ENSG00000266412	protein_coding	0.4	1496.72	3	0.706	nuclear receptor coactivator 4 [Source:HGNC Symbol;Acc:HGNC:7671]
AC040169.1	ENSG00000260018	lncRNA	0.4	1483.71	3	0.705	MBTPS1 divergent transcript [Source:HGNC Symbol;Acc:HGNC:55401]
WDR27	ENSG00000184465	protein_coding	0.4	1484.57	3	0.705	WD repeat domain 27 [Source:HGNC Symbol;Acc:HGNC:21248]
FGFR1OP2	ENSG00000111790	protein_coding	0.4	1464.19	3	0.704	FGFR1 oncogene partner 2 [Source:HGNC Symbol;Acc:HGNC:23098]
CUL3	ENSG00000036257	protein_coding	0.4	1460.52	3	0.703	cullin 3 [Source:HGNC Symbol;Acc:HGNC:2553]
ANKHD1	ENSG00000131503	protein_coding	0.4	1452.06	3	0.703	ankyrin repeat and KH domain containing 1 [Source:HGNC Symbol;Acc:HGNC:24714]
SIPA1L1	ENSG00000197555	protein_coding	0.4	1457.68	3	0.703	signal induced proliferation associated 1 like 1 [Source:HGNC Symbol;Acc:HGNC:20284]
ZNF346	ENSG00000113761	protein_coding	0.4	1416.93	3	0.7	zinc finger protein 346 [Source:HGNC Symbol;Acc:HGNC:16403]
RPS19	ENSG00000105372	protein_coding	0.4	1421.04	3	0.7	ribosomal protein S19 [Source:HGNC Symbol;Acc:HGNC:10402]
NUDT2	ENSG00000164978	protein_coding	0.4	1423.38	3	0.7	nudix hydrolase 2 [Source:HGNC Symbol;Acc:HGNC:8049]
TIMM17A	ENSG00000134375	protein_coding	0.4	1423.88	3	0.7	translocase of inner mitochondrial membrane 17A [Source:HGNC Symbol;Acc:HGNC:17315]
CEP350	ENSG00000135837	protein_coding	0.4	1412.73	3	0.699	centrosomal protein 350 [Source:HGNC Symbol;Acc:HGNC:24238]
HHLA3	ENSG00000197568	lncRNA	0.4	1407.4	3	0.699	HERV-H LTR-associating 3 [Source:HGNC Symbol;Acc:HGNC:4906]
TANGO2	ENSG00000183597	protein_coding	0.4	1399.11	3	0.698	transport and golgi organization 2 homolog [Source:HGNC Symbol;Acc:HGNC:25439]
MDH2	ENSG00000146701	protein_coding	0.4	1394.01	3	0.698	malate dehydrogenase 2 [Source:HGNC Symbol;Acc:HGNC:6971]
TADA3	ENSG00000171148	protein_coding	0.4	1379.1	3	0.697	transcriptional adaptor 3 [Source:HGNC Symbol;Acc:HGNC:19422]
ANKHD1-EIF4EBP3	ENSG00000254996	protein_coding	0.4	1386.1	3	0.697	ANKHD1-EIF4EBP3 readthrough [Source:HGNC Symbol;Acc:HGNC:33530]
FAM76A	ENSG00000009780	protein_coding	0.4	1379.61	3	0.697	family with sequence similarity 76 member A [Source:HGNC Symbol;Acc:HGNC:28530]
LRSAM1	ENSG00000148356	protein_coding	0.4	1379.59	3	0.697	leucine rich repeat and sterile alpha motif containing 1 [Source:HGNC Symbol;Acc:HGNC:25135]
C5orf24	ENSG00000181904	protein_coding	0.4	1364.5	3	0.696	chromosome 5 open reading frame 24 [Source:HGNC Symbol;Acc:HGNC:26746]
ANKFY1	ENSG00000185722	protein_coding	0.4	1370.17	3	0.696	ankyrin repeat and FYVE domain containing 1 [Source:HGNC Symbol;Acc:HGNC:20763]
HMGCS1	ENSG00000112972	protein_coding	0.4	1366.58	3	0.696	3-hydroxy-3-methylglutaryl-CoA synthase 1 [Source:HGNC Symbol;Acc:HGNC:5007]
INKA2	ENSG00000197852	protein_coding	0.4	1373.08	3	0.696	inka box actin regulator 2 [Source:HGNC Symbol;Acc:HGNC:28045]
SPDL1	ENSG00000040275	protein_coding	0.4	1371.45	3	0.696	spindle apparatus coiled-coil protein 1 [Source:HGNC Symbol;Acc:HGNC:26010]
POP7	ENSG00000172336	protein_coding	0.4	1373.08	3	0.696	POP7 homolog ribonuclease P/MRP subunit [Source:HGNC Symbol;Acc:HGNC:19949]
DENR	ENSG00000139726	protein_coding	0.4	1366.58	3	0.696	density regulated re-initiation and release factor [Source:HGNC Symbol;Acc:HGNC:2769]
AC012676.3	ENSG00000277170	lncRNA	0.4	1353.56	3	0.695	novel transcript sense intronic with DNAJA3
ARPC4-TTLL3	ENSG00000250151	protein_coding	0.4	1353.56	3	0.695	ARPC4-TTLL3 readthrough [Source:HGNC Symbol;Acc:HGNC:38830]
C10orf111	ENSG00000176236	lncRNA	0.4	1357.37	3	0.695	RPP38 divergent transcript [Source:HGNC Symbol;Acc:HGNC:28582]
MED1	ENSG00000125686	protein_coding	0.4	1360.91	3	0.695	mediator complex subunit 1 [Source:HGNC Symbol;Acc:HGNC:9234]
ARPC4	ENSG00000241553	protein_coding	0.4	1353.56	3	0.695	actin related protein 2/3 complex subunit 4 [Source:HGNC Symbol;Acc:HGNC:707]
DNAJA3	ENSG00000103423	protein_coding	0.4	1353.56	3	0.695	DnaJ heat shock protein family (Hsp40) member A3 [Source:HGNC Symbol;Acc:HGNC:11808]
GGH	ENSG00000137563	protein_coding	0.4	1360.89	3	0.695	gamma-glutamyl hydrolase [Source:HGNC Symbol;Acc:HGNC:4248]
UIMC1	ENSG00000087206	protein_coding	0.4	1351.81	3	0.694	ubiquitin interaction motif containing 1 [Source:HGNC Symbol;Acc:HGNC:30298]
AC092656.1	ENSG00000178636	transcribed_processed_pseudogene	0.4	0	4	0.694	mitochondrial ribosomal protein L42 (MRPL42) pseudogene
CIP2A	ENSG00000163507	protein_coding	0.4	1349.86	3	0.694	cellular inhibitor of PP2A [Source:HGNC Symbol;Acc:HGNC:29302]
RBM4B	ENSG00000173914	protein_coding	0.4	1340.55	3	0.694	RNA binding motif protein 4B [Source:HGNC Symbol;Acc:HGNC:28842]
EDRF1-DT	ENSG00000224023	lncRNA	0.4	1340.55	3	0.694	EDRF1 divergent transcript [Source:HGNC Symbol;Acc:HGNC:54128]
STRIP1	ENSG00000143093	protein_coding	0.4	1345.64	3	0.694	striatin interacting protein 1 [Source:HGNC Symbol;Acc:HGNC:25916]
AC118549.1	ENSG00000036549	protein_coding	0.4	0	4	0.694	zinc finger ZZ-type containing 3 [Source:HGNC Symbol;Acc:HGNC:24523]
AL158835.2	ENSG00000234134	lncRNA	0.4	1340.55	3	0.694	novel transcript
ATP5F1C	ENSG00000165629	protein_coding	0.4	1344.45	3	0.694	ATP synthase F1 subunit gamma [Source:HGNC Symbol;Acc:HGNC:833]
AL589740.1	ENSG00000271860	lncRNA	0.4	0	4	0.694	novel transcript
AC010632.1	ENSG00000267345	lncRNA	0.4	1347.05	3	0.694	novel transcript antisense to ZNF420
TAS1R1	ENSG00000173662	protein_coding	0.4	1347.05	3	0.694	taste 1 receptor member 1 [Source:HGNC Symbol;Acc:HGNC:14448]
AL138921.1	ENSG00000227492	lncRNA	0.4	1334.04	3	0.693	CHUK divergent transcript [Source:HGNC Symbol;Acc:HGNC:55813]
TUBGCP5	ENSG00000275835	protein_coding	0.4	1339.34	3	0.693	tubulin gamma complex associated protein 5 [Source:HGNC Symbol;Acc:HGNC:18600]
MYSM1	ENSG00000162601	protein_coding	0.4	1316.16	3	0.692	Myb like SWIRM and MPN domains 1 [Source:HGNC Symbol;Acc:HGNC:29401]
CCDC122	ENSG00000151773	protein_coding	0.4	1322.19	3	0.692	coiled-coil domain containing 122 [Source:HGNC Symbol;Acc:HGNC:26478]
ZNF512B	ENSG00000196700	protein_coding	0.4	1313.14	3	0.691	zinc finger protein 512B [Source:HGNC Symbol;Acc:HGNC:29212]
RF00086	ENSG00000252128	snoRNA	0.4	1308.01	3	0.691	Small nucleolar RNA SNORD27 [Source:RFAM;Acc:RF00086]
SUV39H1	ENSG00000101945	protein_coding	0.4	1301.5	3	0.69	SUV39H1 histone lysine methyltransferase [Source:HGNC Symbol;Acc:HGNC:11479]
RNPC3	ENSG00000185946	protein_coding	0.4	1288.48	3	0.689	RNA binding region (RNP1 RRM) containing 3 [Source:HGNC Symbol;Acc:HGNC:18666]
AL512506.1	ENSG00000274001	lncRNA	0.4	1262.45	3	0.687	novel transcript sense intronic to CCDC122
AL118558.3	ENSG00000271780	lncRNA	0.4	1214.56	3	0.683	novel transcript
HCG14	ENSG00000224157	lncRNA	0.4	1203.89	3	0.682	HLA complex group 14 [Source:HGNC Symbol;Acc:HGNC:18323]
DUS3L	ENSG00000141994	protein_coding	0.2	81.344	5	0.669	dihydrouridine synthase 3 like [Source:HGNC Symbol;Acc:HGNC:26920]
AC104532.2	ENSG00000267571	lncRNA	0.2	65.625	5	0.668	novel transcript antisense to CAPS
FUT5	ENSG00000130383	protein_coding	0.2	16.837	5	0.664	fucosyltransferase 5 [Source:HGNC Symbol;Acc:HGNC:4016]
PRR22	ENSG00000212123	protein_coding	0.2	18.422	5	0.664	proline rich 22 [Source:HGNC Symbol;Acc:HGNC:28354]
FUT3	ENSG00000171124	protein_coding	0.2	0	5	0.663	fucosyltransferase 3 (Lewis blood group) [Source:HGNC Symbol;Acc:HGNC:4014]
AC011499.1	ENSG00000267157	protein_coding	0.2	0	5	0.663	novel protein
FUT6	ENSG00000156413	protein_coding	0.2	8.592	5	0.663	fucosyltransferase 6 [Source:HGNC Symbol;Acc:HGNC:4017]
MAP10	ENSG00000212916	protein_coding	0.4	870.302	3	0.655	microtubule associated protein 10 [Source:HGNC Symbol;Acc:HGNC:29265]
RFX1	ENSG00000132005	protein_coding	0.4	1869.51	2	0.626	regulatory factor X1 [Source:HGNC Symbol;Acc:HGNC:9982]
PAXBP1	ENSG00000159086	protein_coding	0.4	1857.21	2	0.625	PAX3 and PAX7 binding protein 1 [Source:HGNC Symbol;Acc:HGNC:13579]
HNRNPH3	ENSG00000096746	protein_coding	0.4	1854.62	2	0.625	heterogeneous nuclear ribonucleoprotein H3 [Source:HGNC Symbol;Acc:HGNC:5043]
FBXL5	ENSG00000118564	protein_coding	0.4	1853.2	2	0.625	F-box and leucine rich repeat protein 5 [Source:HGNC Symbol;Acc:HGNC:13602]
PLOD2	ENSG00000152952	protein_coding	0.4	1841.77	2	0.624	procollagen-lysine 2-oxoglutarate 5-dioxygenase 2 [Source:HGNC Symbol;Acc:HGNC:9082]
ZNF219	ENSG00000165804	protein_coding	0.4	1835.12	2	0.623	zinc finger protein 219 [Source:HGNC Symbol;Acc:HGNC:13011]
SNORA3B	ENSG00000212607	snoRNA	0.4	1811.15	2	0.621	small nucleolar RNA H/ACA box 3B [Source:HGNC Symbol;Acc:HGNC:32638]
RPS9	ENSG00000170889	protein_coding	0.4	1807.51	2	0.621	ribosomal protein S9 [Source:HGNC Symbol;Acc:HGNC:10442]
AC010761.2	ENSG00000264577	lncRNA	0.4	1811.52	2	0.621	novel transcript antisense to RPL23A
TMEM245	ENSG00000106771	protein_coding	0.4	1811.17	2	0.621	transmembrane protein 245 [Source:HGNC Symbol;Acc:HGNC:1363]
MGME1	ENSG00000125871	protein_coding	0.4	1790.25	2	0.619	mitochondrial genome maintenance exonuclease 1 [Source:HGNC Symbol;Acc:HGNC:16205]
RBM15	ENSG00000162775	protein_coding	0.4	1784.71	2	0.619	RNA binding motif protein 15 [Source:HGNC Symbol;Acc:HGNC:14959]
ZFP91	ENSG00000186660	protein_coding	0.4	1746.14	2	0.616	ZFP91 zinc finger protein atypical E3 ubiquitin ligase [Source:HGNC Symbol;Acc:HGNC:14983]
SMG5	ENSG00000198952	protein_coding	0.4	1751.18	2	0.616	SMG5 nonsense mediated mRNA decay factor [Source:HGNC Symbol;Acc:HGNC:24644]
HERPUD2	ENSG00000122557	protein_coding	0.4	1741.85	2	0.615	HERPUD family member 2 [Source:HGNC Symbol;Acc:HGNC:21915]
RPL27A	ENSG00000166441	protein_coding	0.4	1722.42	2	0.614	ribosomal protein L27a [Source:HGNC Symbol;Acc:HGNC:10329]
ZFP91-CNTF	ENSG00000255073	protein_coding	0.4	1724.49	2	0.614	ZFP91-CNTF readthrough (NMD candidate) [Source:HGNC Symbol;Acc:HGNC:33441]
SNX5	ENSG00000089006	protein_coding	0.4	1713.23	2	0.613	sorting nexin 5 [Source:HGNC Symbol;Acc:HGNC:14969]
GGA1	ENSG00000100083	protein_coding	0.4	1711.06	2	0.613	golgi associated gamma adaptin ear containing ARF binding protein 1 [Source:HGNC Symbol;Acc:HGNC:17842]
RAB34	ENSG00000109113	protein_coding	0.4	1718.16	2	0.613	RAB34 member RAS oncogene family [Source:HGNC Symbol;Acc:HGNC:16519]
RPL23A	ENSG00000198242	protein_coding	0.4	1708.81	2	0.613	ribosomal protein L23a [Source:HGNC Symbol;Acc:HGNC:10317]
BCLAF1	ENSG00000029363	protein_coding	0.4	1711.71	2	0.613	BCL2 associated transcription factor 1 [Source:HGNC Symbol;Acc:HGNC:16863]
AC007114.1	ENSG00000263004	lncRNA	0.4	1697.91	2	0.612	AKAP1 divergent transcript [Source:HGNC Symbol;Acc:HGNC:55339]
ABI1	ENSG00000136754	protein_coding	0.4	1705.01	2	0.612	abl interactor 1 [Source:HGNC Symbol;Acc:HGNC:11320]
H1F0	ENSG00000189060	protein_coding	0.4	1698.73	2	0.612	H1.0 linker histone [Source:HGNC Symbol;Acc:HGNC:4714]
GPBP1	ENSG00000062194	protein_coding	0.4	1690.07	2	0.611	GC-rich promoter binding protein 1 [Source:HGNC Symbol;Acc:HGNC:29520]
MAU2	ENSG00000129933	protein_coding	0.4	1668.2	2	0.609	MAU2 sister chromatid cohesion factor [Source:HGNC Symbol;Acc:HGNC:29140]
SNORD4A	ENSG00000238578	snoRNA	0.4	1659.41	2	0.609	small nucleolar RNA C/D box 4A [Source:HGNC Symbol;Acc:HGNC:10097]
KPNA2	ENSG00000182481	protein_coding	0.4	1659.41	2	0.609	karyopherin subunit alpha 2 [Source:HGNC Symbol;Acc:HGNC:6395]
AKAP1	ENSG00000121057	protein_coding	0.4	1654.94	2	0.608	A-kinase anchoring protein 1 [Source:HGNC Symbol;Acc:HGNC:367]
PHF5A	ENSG00000100410	protein_coding	0.4	1645.48	2	0.607	PHD finger protein 5A [Source:HGNC Symbol;Acc:HGNC:18000]
SNORA3A	ENSG00000200983	snoRNA	0.4	1639.89	2	0.607	small nucleolar RNA H/ACA box 3A [Source:HGNC Symbol;Acc:HGNC:32586]
RPS28	ENSG00000233927	protein_coding	0.4	1636.61	2	0.607	ribosomal protein S28 [Source:HGNC Symbol;Acc:HGNC:10418]
WRAP53	ENSG00000141499	protein_coding	0.4	1633.63	2	0.607	WD repeat containing antisense to TP53 [Source:HGNC Symbol;Acc:HGNC:25522]
ZNF345	ENSG00000251247	protein_coding	0.4	1622.31	2	0.606	zinc finger protein 345 [Source:HGNC Symbol;Acc:HGNC:16367]
CHAF1A	ENSG00000167670	protein_coding	0.4	1631.7	2	0.606	chromatin assembly factor 1 subunit A [Source:HGNC Symbol;Acc:HGNC:1910]
ACO2	ENSG00000100412	protein_coding	0.4	1613.86	2	0.605	aconitase 2 [Source:HGNC Symbol;Acc:HGNC:118]
WDR6	ENSG00000178252	protein_coding	0.4	1618.26	2	0.605	WD repeat domain 6 [Source:HGNC Symbol;Acc:HGNC:12758]
TMEM11	ENSG00000178307	protein_coding	0.4	1613.77	2	0.605	transmembrane protein 11 [Source:HGNC Symbol;Acc:HGNC:16823]
AC005837.3	ENSG00000277382	lncRNA	0.4	1600.85	2	0.604	novel transcript antisense to MXRA7
ETV5	ENSG00000244405	protein_coding	0.4	1600.85	2	0.604	ETS variant transcription factor 5 [Source:HGNC Symbol;Acc:HGNC:3494]
AHCTF1	ENSG00000153207	protein_coding	0.4	1603.41	2	0.604	AT-hook containing transcription factor 1 [Source:HGNC Symbol;Acc:HGNC:24618]
RPL10A	ENSG00000198755	protein_coding	0.4	1589	2	0.603	ribosomal protein L10a [Source:HGNC Symbol;Acc:HGNC:10299]
2022-03-07	ENSG00000136536	protein_coding	0.4	1590.25	2	0.603	membrane associated ring-CH-type finger 7 [Source:HGNC Symbol;Acc:HGNC:17393]
AL024507.2	ENSG00000272476	lncRNA	0.4	1594.34	2	0.603	novel transcript antisense to SEC63
SLC26A8	ENSG00000112053	protein_coding	0.4	1590.73	2	0.603	solute carrier family 26 member 8 [Source:HGNC Symbol;Acc:HGNC:14468]
CDC26	ENSG00000176386	protein_coding	0.4	1594.79	2	0.603	cell division cycle 26 [Source:HGNC Symbol;Acc:HGNC:17839]
AC009961.1	ENSG00000226266	lncRNA	0.4	1593.7	2	0.603	novel transcript
SNORA73B	ENSG00000200087	snoRNA	0.4	1579.92	2	0.602	small nucleolar RNA H/ACA box 73B [Source:HGNC Symbol;Acc:HGNC:10116]
SNHG16	ENSG00000163597	lncRNA	0.4	1577.71	2	0.602	small nucleolar RNA host gene 16 [Source:HGNC Symbol;Acc:HGNC:44352]
SMG7-AS1	ENSG00000232860	lncRNA	0.4	1582.85	2	0.602	SMG7 antisense RNA 1 [Source:HGNC Symbol;Acc:HGNC:24518]
SNORA63B	ENSG00000200418	snoRNA	0.4	1570.7	2	0.601	small nucleolar RNA H/ACA box 63B [Source:HGNC Symbol;Acc:HGNC:52209]
NFYC-AS1	ENSG00000272145	lncRNA	0.4	1570.35	2	0.601	NFYC antisense RNA 1 [Source:HGNC Symbol;Acc:HGNC:49451]
RPS15	ENSG00000115268	protein_coding	0.4	1560.49	2	0.601	ribosomal protein S15 [Source:HGNC Symbol;Acc:HGNC:10388]
STXBP4	ENSG00000166263	protein_coding	0.4	1551.51	2	0.6	syntaxin binding protein 4 [Source:HGNC Symbol;Acc:HGNC:19694]
COX11	ENSG00000166260	protein_coding	0.4	1553.24	2	0.6	cytochrome c oxidase copper chaperone COX11 [Source:HGNC Symbol;Acc:HGNC:2261]
TGOLN2	ENSG00000152291	protein_coding	0.4	1555.1	2	0.6	trans-golgi network protein 2 [Source:HGNC Symbol;Acc:HGNC:15450]
RCC1	ENSG00000180198	protein_coding	0.4	1558.34	2	0.6	regulator of chromosome condensation 1 [Source:HGNC Symbol;Acc:HGNC:1913]
AC015802.4	ENSG00000267546	lncRNA	0.4	1539.08	2	0.599	novel transcript antisense to PRCD
EIF4A2	ENSG00000156976	protein_coding	0.4	1540.41	2	0.599	eukaryotic translation initiation factor 4A2 [Source:HGNC Symbol;Acc:HGNC:3284]
SNORA81	ENSG00000221420	snoRNA	0.4	1540.53	2	0.599	small nucleolar RNA H/ACA box 81 [Source:HGNC Symbol;Acc:HGNC:32667]
MRPS7	ENSG00000125445	protein_coding	0.4	1536.7	2	0.599	mitochondrial ribosomal protein S7 [Source:HGNC Symbol;Acc:HGNC:14499]
CCT5	ENSG00000150753	protein_coding	0.4	1538.94	2	0.599	chaperonin containing TCP1 subunit 5 [Source:HGNC Symbol;Acc:HGNC:1618]
GAS8	ENSG00000141013	protein_coding	0.4	1539.22	2	0.599	growth arrest specific 8 [Source:HGNC Symbol;Acc:HGNC:4166]
AC015982.1	ENSG00000272606	lncRNA	0.4	1524.83	2	0.598	PPP4R3B divergent transcript [Source:HGNC Symbol;Acc:HGNC:55209]
MKKS	ENSG00000125863	protein_coding	0.4	1528.87	2	0.598	MKKS centrosomal shuttling protein [Source:HGNC Symbol;Acc:HGNC:7108]
NKAP	ENSG00000101882	protein_coding	0.4	1525.37	2	0.598	NFKB activating protein [Source:HGNC Symbol;Acc:HGNC:29873]
HMOX2	ENSG00000103415	protein_coding	0.4	1531.71	2	0.598	heme oxygenase 2 [Source:HGNC Symbol;Acc:HGNC:5014]
RBM26-AS1	ENSG00000227354	lncRNA	0.4	1533.51	2	0.598	RBM26 antisense RNA 1 [Source:HGNC Symbol;Acc:HGNC:39805]
AC027307.3	ENSG00000268798	lncRNA	0.4	1516.25	2	0.597	novel transcript
TOPORS	ENSG00000197579	protein_coding	0.4	1519.14	2	0.597	TOP1 binding arginine/serine rich protein E3 ubiquitin ligase [Source:HGNC Symbol;Acc:HGNC:21653]
SMDT1	ENSG00000183172	protein_coding	0.4	1515.62	2	0.597	single-pass membrane protein with aspartate rich tail 1 [Source:HGNC Symbol;Acc:HGNC:25055]
GIPC2	ENSG00000137960	protein_coding	0.4	1514.69	2	0.597	GIPC PDZ domain containing family member 2 [Source:HGNC Symbol;Acc:HGNC:18177]
MIR7111	ENSG00000276712	miRNA	0.4	1522.76	2	0.597	microRNA 7111 [Source:HGNC Symbol;Acc:HGNC:50073]
SNORD2	ENSG00000238942	snoRNA	0.4	1516.25	2	0.597	small nucleolar RNA C/D box 2 [Source:HGNC Symbol;Acc:HGNC:32678]
MIR1248	ENSG00000283958	miRNA	0.4	1516.25	2	0.597	microRNA 1248 [Source:HGNC Symbol;Acc:HGNC:35314]
SBNO1	ENSG00000139697	protein_coding	0.4	1519.63	2	0.597	strawberry notch homolog 1 [Source:HGNC Symbol;Acc:HGNC:22973]
NANP	ENSG00000170191	protein_coding	0.4	1520.58	2	0.597	N-acetylneuraminic acid phosphatase [Source:HGNC Symbol;Acc:HGNC:16140]
HERC1	ENSG00000103657	protein_coding	0.4	1502.72	2	0.596	HECT and RLD domain containing E3 ubiquitin protein ligase family member 1 [Source:HGNC Symbol;Acc:HGNC:4867]
VMP1	ENSG00000062716	protein_coding	0.4	1503.23	2	0.596	vacuole membrane protein 1 [Source:HGNC Symbol;Acc:HGNC:29559]
SNORA73A	ENSG00000274266	snoRNA	0.4	1509.74	2	0.596	small nucleolar RNA H/ACA box 73A [Source:HGNC Symbol;Acc:HGNC:10115]
REPS1	ENSG00000135597	protein_coding	0.4	1503.43	2	0.596	RALBP1 associated Eps domain containing 1 [Source:HGNC Symbol;Acc:HGNC:15578]
NCAPG	ENSG00000109805	protein_coding	0.4	1502.45	2	0.596	non-SMC condensin I complex subunit G [Source:HGNC Symbol;Acc:HGNC:24304]
RC3H2	ENSG00000056586	protein_coding	0.4	1509.98	2	0.596	ring finger and CCCH-type domains 2 [Source:HGNC Symbol;Acc:HGNC:21461]
COASY	ENSG00000068120	protein_coding	0.4	1503.23	2	0.596	Coenzyme A synthase [Source:HGNC Symbol;Acc:HGNC:29932]
NBL1	ENSG00000158747	protein_coding	0.4	1505.56	2	0.596	NBL1 DAN family BMP antagonist [Source:HGNC Symbol;Acc:HGNC:7650]
EIF4A3	ENSG00000141543	protein_coding	0.4	1503.23	2	0.596	eukaryotic translation initiation factor 4A3 [Source:HGNC Symbol;Acc:HGNC:18683]
KAZALD1	ENSG00000107821	protein_coding	0.4	1509.74	2	0.596	Kazal type serine peptidase inhibitor domain 1 [Source:HGNC Symbol;Acc:HGNC:25460]
SEPT7-AS1	ENSG00000228878	lncRNA	0.4	1502.04	2	0.596	SEPTIN7 divergent transcript [Source:HGNC Symbol;Acc:HGNC:51153]
TSPYL1	ENSG00000189241	protein_coding	0.4	1501.79	2	0.596	TSPY like 1 [Source:HGNC Symbol;Acc:HGNC:12382]
AC087741.3	ENSG00000279259	TEC	0.4	1503.23	2	0.596	TEC
TFRC	ENSG00000072274	protein_coding	0.4	1503.23	2	0.596	transferrin receptor [Source:HGNC Symbol;Acc:HGNC:11763]
TP53	ENSG00000141510	protein_coding	0.4	1509.74	2	0.596	tumor protein p53 [Source:HGNC Symbol;Acc:HGNC:11998]
AC013400.1	ENSG00000271991	lncRNA	0.4	1503.23	2	0.596	TTC32 divergent transcript [Source:HGNC Symbol;Acc:HGNC:55236]
SNORD1C	ENSG00000274091	snoRNA	0.4	1503.23	2	0.596	small nucleolar RNA C/D box 1C [Source:HGNC Symbol;Acc:HGNC:32677]
GRB2	ENSG00000177885	protein_coding	0.4	1490.22	2	0.595	growth factor receptor bound protein 2 [Source:HGNC Symbol;Acc:HGNC:4566]
HSPH1	ENSG00000120694	protein_coding	0.4	1487.76	2	0.595	heat shock protein family H (Hsp110) member 1 [Source:HGNC Symbol;Acc:HGNC:16969]
AGL	ENSG00000162688	protein_coding	0.4	1497.32	2	0.595	amylo-alpha-1 6-glucosidase 4-alpha-glucanotransferase [Source:HGNC Symbol;Acc:HGNC:321]
MIR8072	ENSG00000284425	miRNA	0.4	1496.72	2	0.595	microRNA 8072 [Source:HGNC Symbol;Acc:HGNC:50174]
MIR3678	ENSG00000264511	miRNA	0.4	1490.22	2	0.595	microRNA 3678 [Source:HGNC Symbol;Acc:HGNC:38891]
CSDE1	ENSG00000009307	protein_coding	0.4	1490.22	2	0.595	cold shock domain containing E1 [Source:HGNC Symbol;Acc:HGNC:29905]
DNAJB4	ENSG00000162616	protein_coding	0.4	1496.72	2	0.595	DnaJ heat shock protein family (Hsp40) member B4 [Source:HGNC Symbol;Acc:HGNC:14886]
SSMEM1	ENSG00000165120	protein_coding	0.4	1490.22	2	0.595	serine rich single-pass membrane protein 1 [Source:HGNC Symbol;Acc:HGNC:29580]
AC025442.1	ENSG00000253744	lncRNA	0.4	1496.72	2	0.595	novel transcript
RBM26	ENSG00000139746	protein_coding	0.4	1491.13	2	0.595	RNA binding motif protein 26 [Source:HGNC Symbol;Acc:HGNC:20327]
AC053527.1	ENSG00000250220	lncRNA	0.4	1490.22	2	0.595	ANKRD17 divergent transcript [Source:HGNC Symbol;Acc:HGNC:55556]
ERLIN2	ENSG00000147475	protein_coding	0.4	1490.22	2	0.595	ER lipid raft associated 2 [Source:HGNC Symbol;Acc:HGNC:1356]
ANKRD17	ENSG00000132466	protein_coding	0.4	1490.22	2	0.595	ankyrin repeat domain 17 [Source:HGNC Symbol;Acc:HGNC:23575]
AC073896.1	ENSG00000144785	protein_coding	0.4	1477.2	2	0.594	novel protein
RPL12	ENSG00000197958	protein_coding	0.4	1477.56	2	0.594	ribosomal protein L12 [Source:HGNC Symbol;Acc:HGNC:10302]
AC073389.1	ENSG00000268584	lncRNA	0.4	1483.71	2	0.594	novel transcript antisense to USP54
ZDHHC5	ENSG00000156599	protein_coding	0.4	1477.2	2	0.594	zinc finger DHHC-type palmitoyltransferase 5 [Source:HGNC Symbol;Acc:HGNC:18472]
GMPPA	ENSG00000144591	protein_coding	0.4	1483.71	2	0.594	GDP-mannose pyrophosphorylase A [Source:HGNC Symbol;Acc:HGNC:22923]
CNPY2	ENSG00000257727	protein_coding	0.4	1477.2	2	0.594	canopy FGF signaling regulator 2 [Source:HGNC Symbol;Acc:HGNC:13529]
NOP14	ENSG00000087269	protein_coding	0.4	1483.71	2	0.594	NOP14 nucleolar protein [Source:HGNC Symbol;Acc:HGNC:16821]
CUL5	ENSG00000166266	protein_coding	0.4	1483.71	2	0.594	cullin 5 [Source:HGNC Symbol;Acc:HGNC:2556]
SMARCA5-AS1	ENSG00000245112	lncRNA	0.4	1470.69	2	0.593	SMARCA5 antisense RNA 1 [Source:HGNC Symbol;Acc:HGNC:39982]
SLC12A2	ENSG00000064651	protein_coding	0.4	1464.19	2	0.593	solute carrier family 12 member 2 [Source:HGNC Symbol;Acc:HGNC:10911]
FAM135A	ENSG00000082269	protein_coding	0.4	1470.69	2	0.593	family with sequence similarity 135 member A [Source:HGNC Symbol;Acc:HGNC:21084]
ZNF566	ENSG00000186017	protein_coding	0.4	1463.45	2	0.593	zinc finger protein 566 [Source:HGNC Symbol;Acc:HGNC:25919]
SNORA65	ENSG00000201302	snoRNA	0.4	1467.97	2	0.593	small nucleolar RNA H/ACA box 65 [Source:HGNC Symbol;Acc:HGNC:10222]
NANS	ENSG00000095380	protein_coding	0.4	1470.86	2	0.593	N-acetylneuraminate synthase [Source:HGNC Symbol;Acc:HGNC:19237]
DCTN2	ENSG00000175203	protein_coding	0.4	1474.15	2	0.593	dynactin subunit 2 [Source:HGNC Symbol;Acc:HGNC:2712]
STK38L	ENSG00000211455	protein_coding	0.4	1464.19	2	0.593	serine/threonine kinase 38 like [Source:HGNC Symbol;Acc:HGNC:17848]
HELQ	ENSG00000163312	protein_coding	0.4	1454.45	2	0.592	helicase POLQ like [Source:HGNC Symbol;Acc:HGNC:18536]
STYXL1	ENSG00000127952	protein_coding	0.4	1450.75	2	0.591	serine/threonine/tyrosine interacting like 1 [Source:HGNC Symbol;Acc:HGNC:18165]
CCT8	ENSG00000156261	protein_coding	0.4	1447.91	2	0.591	chaperonin containing TCP1 subunit 8 [Source:HGNC Symbol;Acc:HGNC:1623]
UNG	ENSG00000076248	protein_coding	0.4	1440.3	2	0.591	uracil DNA glycosylase [Source:HGNC Symbol;Acc:HGNC:12572]
WASHC4	ENSG00000136051	protein_coding	0.4	1434.49	2	0.59	WASH complex subunit 4 [Source:HGNC Symbol;Acc:HGNC:29174]
MTRF1L	ENSG00000112031	protein_coding	0.4	1436.62	2	0.59	mitochondrial translation release factor 1 like [Source:HGNC Symbol;Acc:HGNC:21051]
DDX20	ENSG00000064703	protein_coding	0.4	1431.32	2	0.59	DEAD-box helicase 20 [Source:HGNC Symbol;Acc:HGNC:2743]
POLE	ENSG00000177084	protein_coding	0.4	1427.35	2	0.59	DNA polymerase epsilon catalytic subunit [Source:HGNC Symbol;Acc:HGNC:9177]
BANF1	ENSG00000175334	protein_coding	0.4	1419.83	2	0.589	BAF nuclear assembly factor 1 [Source:HGNC Symbol;Acc:HGNC:17397]
GRWD1	ENSG00000105447	protein_coding	0.4	1412.01	2	0.588	glutamate rich WD repeat containing 1 [Source:HGNC Symbol;Acc:HGNC:21270]
SMC1A	ENSG00000072501	protein_coding	0.4	1410.65	2	0.588	structural maintenance of chromosomes 1A [Source:HGNC Symbol;Acc:HGNC:11111]
MRPS18C	ENSG00000163319	protein_coding	0.4	1404.46	2	0.588	mitochondrial ribosomal protein S18C [Source:HGNC Symbol;Acc:HGNC:16633]
PIGN	ENSG00000197563	protein_coding	0.4	1410.77	2	0.588	phosphatidylinositol glycan anchor biosynthesis class N [Source:HGNC Symbol;Acc:HGNC:8967]
MTHFD1	ENSG00000100714	protein_coding	0.4	1392.97	2	0.587	methylenetetrahydrofolate dehydrogenase cyclohydrolase and formyltetrahydrofolate synthetase 1 [Source:HGNC Symbol;Acc:HGNC:7432]
RPS3A	ENSG00000145425	protein_coding	0.4	1395.36	2	0.587	ribosomal protein S3A [Source:HGNC Symbol;Acc:HGNC:10421]
NCAPG2	ENSG00000146918	protein_coding	0.4	1392.79	2	0.587	non-SMC condensin II complex subunit G2 [Source:HGNC Symbol;Acc:HGNC:21904]
TTC23	ENSG00000103852	protein_coding	0.4	1395.47	2	0.587	tetratricopeptide repeat domain 23 [Source:HGNC Symbol;Acc:HGNC:25730]
MAP3K7	ENSG00000135341	protein_coding	0.4	1399.93	2	0.587	mitogen-activated protein kinase kinase kinase 7 [Source:HGNC Symbol;Acc:HGNC:6859]
PGP	ENSG00000184207	protein_coding	0.4	1395.2	2	0.587	phosphoglycolate phosphatase [Source:HGNC Symbol;Acc:HGNC:8909]
RPP38	ENSG00000152464	protein_coding	0.4	1384.73	2	0.586	ribonuclease P/MRP subunit p38 [Source:HGNC Symbol;Acc:HGNC:30329]
LIN37	ENSG00000267796	protein_coding	0.4	1387.68	2	0.586	lin-37 DREAM MuvB core complex component [Source:HGNC Symbol;Acc:HGNC:33234]
ANKRD13C	ENSG00000118454	protein_coding	0.4	1388.84	2	0.586	ankyrin repeat domain 13C [Source:HGNC Symbol;Acc:HGNC:25374]
SNORD73B	ENSG00000201264	snoRNA	0.4	1379.59	2	0.586	small nucleolar RNA C/D box U73B [Source:HGNC Symbol;Acc:HGNC:30357]
RPL17	ENSG00000265681	protein_coding	0.4	1379.59	2	0.586	ribosomal protein L17 [Source:HGNC Symbol;Acc:HGNC:10307]
SNORD58B	ENSG00000271982	snoRNA	0.4	1379.59	2	0.586	small nucleolar RNA C/D box 58B [Source:HGNC Symbol;Acc:HGNC:10209]
SNORD58A	ENSG00000206602	snoRNA	0.4	1379.59	2	0.586	small nucleolar RNA C/D box 58A [Source:HGNC Symbol;Acc:HGNC:10208]
CFAP70	ENSG00000156042	protein_coding	0.4	27.72	3	0.586	cilia and flagella associated protein 70 [Source:HGNC Symbol;Acc:HGNC:30726]
OFD1	ENSG00000046651	protein_coding	0.4	1386.92	2	0.586	OFD1 centriole and centriolar satellite protein [Source:HGNC Symbol;Acc:HGNC:2567]
AC008438.1	ENSG00000249637	lncRNA	0.4	1386.1	2	0.586	ANKHD1 divergent transcript [Source:HGNC Symbol;Acc:HGNC:55564]
AL355353.1	ENSG00000270761	lncRNA	0.4	1387.28	2	0.586	CD2AP divergent transcript [Source:HGNC Symbol;Acc:HGNC:55263]
RAB33B	ENSG00000172007	protein_coding	0.4	1389.98	2	0.586	RAB33B member RAS oncogene family [Source:HGNC Symbol;Acc:HGNC:16075]
NPM1	ENSG00000181163	protein_coding	0.4	1381.7	2	0.586	nucleophosmin 1 [Source:HGNC Symbol;Acc:HGNC:7910]
LIN7C	ENSG00000148943	protein_coding	0.4	1376.1	2	0.585	lin-7 homolog C crumbs cell polarity complex component [Source:HGNC Symbol;Acc:HGNC:17789]
SMARCAL1	ENSG00000138375	protein_coding	0.4	1375.98	2	0.585	SWI/SNF related matrix associated actin dependent regulator of chromatin subfamily a like 1 [Source:HGNC Symbol;Acc:HGNC:11102]
PEX14	ENSG00000142655	protein_coding	0.4	1366.58	2	0.585	peroxisomal biogenesis factor 14 [Source:HGNC Symbol;Acc:HGNC:8856]
ANAPC4	ENSG00000053900	protein_coding	0.4	1367.36	2	0.585	anaphase promoting complex subunit 4 [Source:HGNC Symbol;Acc:HGNC:19990]
HMBOX1	ENSG00000147421	protein_coding	0.4	1373.08	2	0.585	homeobox containing 1 [Source:HGNC Symbol;Acc:HGNC:26137]
MIR933	ENSG00000215973	miRNA	0.4	1373.08	2	0.585	microRNA 933 [Source:HGNC Symbol;Acc:HGNC:33676]
AC096649.1	ENSG00000229750	lncRNA	0.4	1373.08	2	0.585	novel transcript
YIPF3	ENSG00000137207	protein_coding	0.4	1374.32	2	0.585	Yip1 domain family member 3 [Source:HGNC Symbol;Acc:HGNC:21023]
RELCH	ENSG00000134444	protein_coding	0.4	1366.92	2	0.585	RAB11 binding and LisH domain coiled-coil and HEAT repeat containing [Source:HGNC Symbol;Acc:HGNC:29289]
AD000671.1	ENSG00000188223	protein_coding	0.4	1366.58	2	0.585	novel protein
ATF2	ENSG00000115966	protein_coding	0.4	1373.08	2	0.585	activating transcription factor 2 [Source:HGNC Symbol;Acc:HGNC:784]
NRBF2	ENSG00000148572	protein_coding	0.4	1374.91	2	0.585	nuclear receptor binding factor 2 [Source:HGNC Symbol;Acc:HGNC:19692]
PSENEN	ENSG00000205155	protein_coding	0.4	1366.58	2	0.585	presenilin enhancer gamma-secretase subunit [Source:HGNC Symbol;Acc:HGNC:30100]
DZIP3	ENSG00000198919	protein_coding	0.4	1368.56	2	0.585	DAZ interacting zinc finger protein 3 [Source:HGNC Symbol;Acc:HGNC:30938]
INTS9	ENSG00000104299	protein_coding	0.4	1373.08	2	0.585	integrator complex subunit 9 [Source:HGNC Symbol;Acc:HGNC:25592]
CDC5L	ENSG00000096401	protein_coding	0.4	1377.48	2	0.585	cell division cycle 5 like [Source:HGNC Symbol;Acc:HGNC:1743]
ZSWIM6	ENSG00000130449	protein_coding	0.4	1365.96	2	0.585	zinc finger SWIM-type containing 6 [Source:HGNC Symbol;Acc:HGNC:29316]
CHURC1	ENSG00000258289	protein_coding	0.4	1374.76	2	0.585	churchill domain containing 1 [Source:HGNC Symbol;Acc:HGNC:20099]
ARF3	ENSG00000134287	protein_coding	0.4	1365.87	2	0.585	ADP ribosylation factor 3 [Source:HGNC Symbol;Acc:HGNC:654]
ATAD3A	ENSG00000197785	protein_coding	0.4	1366.58	2	0.585	ATPase family AAA domain containing 3A [Source:HGNC Symbol;Acc:HGNC:25567]
DDX19A	ENSG00000168872	protein_coding	0.4	1360.07	2	0.584	DEAD-box helicase 19A [Source:HGNC Symbol;Acc:HGNC:25628]
SUGT1	ENSG00000165416	protein_coding	0.4	1360.07	2	0.584	SGT1 homolog MIS12 kinetochore complex assembly cochaperone [Source:HGNC Symbol;Acc:HGNC:16987]
TTC14	ENSG00000163728	protein_coding	0.4	1363.86	2	0.584	tetratricopeptide repeat domain 14 [Source:HGNC Symbol;Acc:HGNC:24697]
PIGW	ENSG00000277161	protein_coding	0.4	1360.07	2	0.584	phosphatidylinositol glycan anchor biosynthesis class W [Source:HGNC Symbol;Acc:HGNC:23213]
PSMB2	ENSG00000126067	protein_coding	0.4	1360.07	2	0.584	proteasome 20S subunit beta 2 [Source:HGNC Symbol;Acc:HGNC:9539]
QRICH1	ENSG00000198218	protein_coding	0.4	1347.05	2	0.583	glutamine rich 1 [Source:HGNC Symbol;Acc:HGNC:24713]
AC004475.1	ENSG00000105705	protein_coding	0.4	0	3	0.583	SURP and G-patch domain containing 1 [Source:HGNC Symbol;Acc:HGNC:18643]
AL022725.1	ENSG00000236336	lncRNA	0.4	0	3	0.583	CDYL antisense RNA 1 [Source:HGNC Symbol;Acc:HGNC:40142]
AL049557.1	ENSG00000284830	lncRNA	0.4	0	3	0.583	novel transcript
SPAG16	ENSG00000144451	protein_coding	0.4	1345.58	2	0.583	sperm associated antigen 16 [Source:HGNC Symbol;Acc:HGNC:23225]
RF00016	ENSG00000202479	snoRNA	0.4	0	3	0.583	Small nucleolar RNA SNORD14 [Source:RFAM;Acc:RF00016]
MAK16	ENSG00000198042	protein_coding	0.4	1353.56	2	0.583	MAK16 homolog [Source:HGNC Symbol;Acc:HGNC:13703]
AL603839.3	ENSG00000238287	lncRNA	0.4	0	3	0.583	EXO5 divergent transcript [Source:HGNC Symbol;Acc:HGNC:55647]
GPATCH3	ENSG00000198746	protein_coding	0.4	1353.56	2	0.583	G-patch domain containing 3 [Source:HGNC Symbol;Acc:HGNC:25720]
AC138356.1	ENSG00000183154	lncRNA	0.4	0	3	0.583	novel transcript antisense to ERLIN2
AC009065.7	ENSG00000261532	lncRNA	0.4	1.552	3	0.583	novel transcript
AC097376.2	ENSG00000273247	lncRNA	0.4	1347.05	2	0.583	RAB33B antisense RNA 1 [Source:HGNC Symbol;Acc:HGNC:55153]
AC084024.4	ENSG00000285632	lncRNA	0.4	0	3	0.583	novel transcript
AC040169.2	ENSG00000260410	processed_pseudogene	0.4	0	3	0.583	polo-like kinase 1 (PLK1) pseudogene
PPP1R12A-AS1	ENSG00000257557	lncRNA	0.4	1353.56	2	0.583	PPP1R12A antisense RNA 1 [Source:HGNC Symbol;Acc:HGNC:51903]
NUDC	ENSG00000090273	protein_coding	0.4	1353.56	2	0.583	nuclear distribution C dynein complex regulator [Source:HGNC Symbol;Acc:HGNC:8045]
AL031315.1	ENSG00000285733	protein_coding	0.4	0	3	0.583	novel protein
MIR4523	ENSG00000284162	miRNA	0.4	1347.05	2	0.583	microRNA 4523 [Source:HGNC Symbol;Acc:HGNC:41583]
AC073610.3	ENSG00000272822	protein_coding	0.4	1347.05	2	0.583	novel protein
AC013267.1	ENSG00000237953	processed_pseudogene	0.4	0	3	0.583	ribosomal protein S13 pseudogene 5 [Source:HGNC Symbol;Acc:HGNC:36610]
AL031727.2	ENSG00000235185	lncRNA	0.4	0	3	0.583	MICOS10 divergent transcript [Source:HGNC Symbol;Acc:HGNC:55676]
AC012184.3	ENSG00000261777	lncRNA	0.4	0	3	0.583	DDX19A divergent transcript [Source:HGNC Symbol;Acc:HGNC:55349]
NOL9	ENSG00000162408	protein_coding	0.4	1347.05	2	0.583	nucleolar protein 9 [Source:HGNC Symbol;Acc:HGNC:26265]
BCAS3	ENSG00000141376	protein_coding	0.4	1347.05	2	0.583	BCAS3 microtubule associated cell migration factor [Source:HGNC Symbol;Acc:HGNC:14347]
VIPAS39	ENSG00000151445	protein_coding	0.4	1351.38	2	0.583	VPS33B interacting protein apical-basolateral polarity regulator spe-39 homolog [Source:HGNC Symbol;Acc:HGNC:20347]
AC093249.6	ENSG00000261840	lncRNA	0.4	0	3	0.583	novel transcript antisense to SRCAP
CLPX	ENSG00000166855	protein_coding	0.4	1347.05	2	0.583	caseinolytic mitochondrial matrix peptidase chaperone subunit X [Source:HGNC Symbol;Acc:HGNC:2088]
SKA3	ENSG00000165480	protein_coding	0.4	1347.05	2	0.583	spindle and kinetochore associated complex subunit 3 [Source:HGNC Symbol;Acc:HGNC:20262]
MRPL57	ENSG00000173141	protein_coding	0.4	1347.05	2	0.583	mitochondrial ribosomal protein L57 [Source:HGNC Symbol;Acc:HGNC:14514]
LYRM7	ENSG00000186687	protein_coding	0.4	1342.48	2	0.583	LYR motif containing 7 [Source:HGNC Symbol;Acc:HGNC:28072]
AC116914.2	ENSG00000262692	lncRNA	0.4	1.695	3	0.583	novel transcript antisense to ITGAE
TAOK1	ENSG00000160551	protein_coding	0.4	1347.05	2	0.583	TAO kinase 1 [Source:HGNC Symbol;Acc:HGNC:29259]
ABHD18	ENSG00000164074	protein_coding	0.4	1347.05	2	0.583	abhydrolase domain containing 18 [Source:HGNC Symbol;Acc:HGNC:26111]
AC079610.1	ENSG00000196096	lncRNA	0.4	0	3	0.583	SPAG16 divergent transcript [Source:HGNC Symbol;Acc:HGNC:52674]
RN7SKP285	ENSG00000222069	misc_RNA	0.4	0	3	0.583	RN7SK pseudogene 285 [Source:HGNC Symbol;Acc:HGNC:46009]
AC120024.1	ENSG00000260369	lncRNA	0.4	1334.04	2	0.582	novel transcript
HINT2	ENSG00000137133	protein_coding	0.4	1340.55	2	0.582	histidine triad nucleotide binding protein 2 [Source:HGNC Symbol;Acc:HGNC:18344]
PXMP2	ENSG00000176894	protein_coding	0.4	1334.04	2	0.582	peroxisomal membrane protein 2 [Source:HGNC Symbol;Acc:HGNC:9716]
AC135586.2	ENSG00000256632	lncRNA	0.4	1334.04	2	0.582	novel transcript
AHSA1	ENSG00000100591	protein_coding	0.4	1340.55	2	0.582	activator of HSP90 ATPase activity 1 [Source:HGNC Symbol;Acc:HGNC:1189]
TEX21P	ENSG00000234911	transcribed_unitary_pseudogene	0.4	1334.04	2	0.582	testis expressed 21 pseudogene [Source:HGNC Symbol;Acc:HGNC:35455]
SCGB2B2	ENSG00000205209	protein_coding	0.4	1334.04	2	0.582	secretoglobin family 2B member 2 [Source:HGNC Symbol;Acc:HGNC:27616]
AC020910.5	ENSG00000279329	TEC	0.4	1334.04	2	0.582	novel transcript
NAA35	ENSG00000135040	protein_coding	0.4	1340.55	2	0.582	N-alpha-acetyltransferase 35 NatC auxiliary subunit [Source:HGNC Symbol;Acc:HGNC:24340]
AC010323.1	ENSG00000167774	protein_coding	0.4	1340.55	2	0.582	novel transcript
BTBD10	ENSG00000148925	protein_coding	0.4	1336.95	2	0.582	BTB domain containing 10 [Source:HGNC Symbol;Acc:HGNC:21445]
NDUFA7	ENSG00000267855	protein_coding	0.4	1340.55	2	0.582	NADH:ubiquinone oxidoreductase subunit A7 [Source:HGNC Symbol;Acc:HGNC:7691]
CYB561D1	ENSG00000174151	protein_coding	0.4	1340.55	2	0.582	cytochrome b561 family member D1 [Source:HGNC Symbol;Acc:HGNC:26804]
AC125618.1	ENSG00000239774	lncRNA	0.4	1340.55	2	0.582	TTC14 divergent transcript [Source:HGNC Symbol;Acc:HGNC:52912]
MAD1L1	ENSG00000002822	protein_coding	0.4	1321.02	2	0.581	mitotic arrest deficient 1 like 1 [Source:HGNC Symbol;Acc:HGNC:6762]
SPATA33	ENSG00000167523	protein_coding	0.4	1321.02	2	0.581	spermatogenesis associated 33 [Source:HGNC Symbol;Acc:HGNC:26463]
TRAPPC2	ENSG00000196459	protein_coding	0.4	1321.02	2	0.581	trafficking protein particle complex subunit 2 [Source:HGNC Symbol;Acc:HGNC:23068]
ERGIC2	ENSG00000087502	protein_coding	0.4	1321.02	2	0.581	ERGIC and golgi 2 [Source:HGNC Symbol;Acc:HGNC:30208]
SAP18	ENSG00000150459	protein_coding	0.4	1322.18	2	0.581	Sin3A associated protein 18 [Source:HGNC Symbol;Acc:HGNC:10530]
ZMYM3	ENSG00000147130	protein_coding	0.4	1317.62	2	0.581	zinc finger MYM-type containing 3 [Source:HGNC Symbol;Acc:HGNC:13054]
MMS22L	ENSG00000146263	protein_coding	0.4	1323.91	2	0.581	MMS22 like DNA repair protein [Source:HGNC Symbol;Acc:HGNC:21475]
ZW10	ENSG00000086827	protein_coding	0.4	1314.52	2	0.58	zw10 kinetochore protein [Source:HGNC Symbol;Acc:HGNC:13194]
HSBP1	ENSG00000230989	protein_coding	0.4	1308.01	2	0.58	heat shock factor binding protein 1 [Source:HGNC Symbol;Acc:HGNC:5203]
TROAP	ENSG00000135451	protein_coding	0.4	1314.52	2	0.58	trophinin associated protein [Source:HGNC Symbol;Acc:HGNC:12327]
AC108738.1	ENSG00000271052	processed_pseudogene	0.4	1314.52	2	0.58	signal recognition particle 14kDa (homologous Alu RNA binding protein) pseudogene.
ZNF136	ENSG00000196646	protein_coding	0.4	1308.01	2	0.58	zinc finger protein 136 [Source:HGNC Symbol;Acc:HGNC:12920]
AP003170.4	ENSG00000256603	lncRNA	0.4	1314.52	2	0.58	novel transcript
DIS3	ENSG00000083520	protein_coding	0.4	1314.52	2	0.58	DIS3 homolog exosome endoribonuclease and 3'-5' exoribonuclease [Source:HGNC Symbol;Acc:HGNC:20604]
AC006299.1	ENSG00000246225	lncRNA	0.4	1301.5	2	0.579	novel transcript antisense to SVIP
ERICH6	ENSG00000163645	protein_coding	0.4	1296.76	2	0.579	glutamate rich 6 [Source:HGNC Symbol;Acc:HGNC:28602]
CCNJ	ENSG00000107443	protein_coding	0.4	1301.5	2	0.579	cyclin J [Source:HGNC Symbol;Acc:HGNC:23434]
CHURC1-FNTB	ENSG00000125954	protein_coding	0.4	1301.5	2	0.579	CHURC1-FNTB readthrough [Source:HGNC Symbol;Acc:HGNC:42960]
ECHS1	ENSG00000127884	protein_coding	0.4	1292.24	2	0.578	enoyl-CoA hydratase short chain 1 [Source:HGNC Symbol;Acc:HGNC:3151]
PSMD5	ENSG00000095261	protein_coding	0.4	1288.48	2	0.578	proteasome 26S subunit non-ATPase 5 [Source:HGNC Symbol;Acc:HGNC:9563]
AL360181.4	ENSG00000274685	lncRNA	0.4	1268.96	2	0.577	novel transcript
DHX37	ENSG00000150990	protein_coding	0.4	1275.47	2	0.577	DEAH-box helicase 37 [Source:HGNC Symbol;Acc:HGNC:17210]
MIR3944	ENSG00000265395	miRNA	0.4	1268.96	2	0.577	microRNA 3944 [Source:HGNC Symbol;Acc:HGNC:38898]
COX7B	ENSG00000131174	protein_coding	0.4	1275.47	2	0.577	cytochrome c oxidase subunit 7B [Source:HGNC Symbol;Acc:HGNC:2291]
HSPA12A	ENSG00000165868	protein_coding	0.4	1236.42	2	0.574	heat shock protein family A (Hsp70) member 12A [Source:HGNC Symbol;Acc:HGNC:19022]
GLI4	ENSG00000250571	protein_coding	0.5	1711.12	1	0.573	GLI family zinc finger 4 [Source:HGNC Symbol;Acc:HGNC:4320]
AC105020.6	ENSG00000275454	lncRNA	0.4	1184.37	2	0.57	novel transcript antisense to IMP3
RF00024	ENSG00000277925	misc_RNA	0.4	1158.34	2	0.567	Vertebrate telomerase RNA [Source:RFAM;Acc:RF00024]
SRCAP	ENSG00000080603	protein_coding	0.4	1156.97	2	0.567	Snf2 related CREBBP activator protein [Source:HGNC Symbol;Acc:HGNC:16974]
ISL2	ENSG00000159556	protein_coding	0.5	1639.68	1	0.567	ISL LIM homeobox 2 [Source:HGNC Symbol;Acc:HGNC:18524]
TERC	ENSG00000270141	lncRNA	0.4	1158.34	2	0.567	telomerase RNA component [Source:HGNC Symbol;Acc:HGNC:11727]
C15orf41	ENSG00000186073	protein_coding	0.4	1122.17	2	0.564	CDAN1 interacting nuclease 1 [Source:HGNC Symbol;Acc:HGNC:26929]
AC009053.1	ENSG00000214331	transcribed_unprocessed_pseudogene	0.4	1106.28	2	0.563	pyruvate dehydrogenase phosphatase regulatory subunit 2 pseudogene [Source:HGNC Symbol;Acc:HGNC:27556]
RRAGA	ENSG00000155876	protein_coding	0.4	1028.18	2	0.557	Ras related GTP binding A [Source:HGNC Symbol;Acc:HGNC:16963]
SAXO1	ENSG00000155875	protein_coding	0.4	1028.18	2	0.557	stabilizer of axonemal microtubules 1 [Source:HGNC Symbol;Acc:HGNC:28566]
KBTBD7	ENSG00000120696	protein_coding	0.4	1021.68	2	0.556	kelch repeat and BTB domain containing 7 [Source:HGNC Symbol;Acc:HGNC:25266]
AL133551.1	ENSG00000272892	lncRNA	0.4	1015.17	2	0.556	novel transcript
ZYG11A	ENSG00000203995	protein_coding	0.4	1002.15	2	0.555	zyg-11 family member A cell cycle regulator [Source:HGNC Symbol;Acc:HGNC:32058]
LINC01359	ENSG00000226891	lncRNA	0.4	989.262	2	0.554	long intergenic non-protein coding RNA 1359 [Source:HGNC Symbol;Acc:HGNC:50591]
RPL7P19	ENSG00000241458	processed_pseudogene	0.2	19.131	4	0.553	ribosomal protein L7 pseudogene 19 [Source:HGNC Symbol;Acc:HGNC:36268]
REEP2	ENSG00000132563	protein_coding	0.2	0	4	0.552	receptor accessory protein 2 [Source:HGNC Symbol;Acc:HGNC:17975]
AL357078.3	ENSG00000272506	lncRNA	0.4	963.11	2	0.551	novel transcript
CBX8	ENSG00000141570	protein_coding	0.5	29.084	2	0.546	chromobox 8 [Source:HGNC Symbol;Acc:HGNC:15962]
CBX4	ENSG00000141582	protein_coding	0.5	21.913	2	0.545	chromobox 4 [Source:HGNC Symbol;Acc:HGNC:1554]
MIR1260B	ENSG00000266192	miRNA	0.5	0	2	0.544	microRNA 1260b [Source:HGNC Symbol;Acc:HGNC:38258]
AC100791.1	ENSG00000262343	lncRNA	0.5	0	2	0.544	novel transcript
SLC15A4	ENSG00000139370	protein_coding	0.4	1909.92	1	0.518	solute carrier family 15 member 4 [Source:HGNC Symbol;Acc:HGNC:23090]
NFATC3	ENSG00000072736	protein_coding	0.4	1849.04	1	0.513	nuclear factor of activated T cells 3 [Source:HGNC Symbol;Acc:HGNC:7777]
ALKBH7	ENSG00000125652	protein_coding	0.45	1395.45	1	0.512	alkB homolog 7 [Source:HGNC Symbol;Acc:HGNC:21306]
PHF12	ENSG00000109118	protein_coding	0.4	1835.01	1	0.512	PHD finger protein 12 [Source:HGNC Symbol;Acc:HGNC:20816]
TMPO	ENSG00000120802	protein_coding	0.4	1828.81	1	0.511	thymopoietin [Source:HGNC Symbol;Acc:HGNC:11875]
RICTOR	ENSG00000164327	protein_coding	0.4	1829.36	1	0.511	RPTOR independent companion of MTOR complex 2 [Source:HGNC Symbol;Acc:HGNC:28611]
HNRNPL	ENSG00000104824	protein_coding	0.4	1798.17	1	0.509	heterogeneous nuclear ribonucleoprotein L [Source:HGNC Symbol;Acc:HGNC:5045]
EIF5	ENSG00000100664	protein_coding	0.4	1757.03	1	0.506	eukaryotic translation initiation factor 5 [Source:HGNC Symbol;Acc:HGNC:3299]
PRKACA	ENSG00000072062	protein_coding	0.4	1721.92	1	0.503	protein kinase cAMP-activated catalytic subunit alpha [Source:HGNC Symbol;Acc:HGNC:9380]
PBLD	ENSG00000108187	protein_coding	0.4	1716.84	1	0.502	phenazine biosynthesis like protein domain containing [Source:HGNC Symbol;Acc:HGNC:23301]
AC008443.1	ENSG00000233937	lncRNA	0.4	1712.81	1	0.502	uncharacterized LOC101928649 [Source:NCBI gene (formerly Entrezgene);Acc:101928649]
AC005363.1	ENSG00000255513	transcribed_processed_pseudogene	0.4	1719.36	1	0.502	ribosomal protein L26 (RPL26) pseudogene
ZNF414	ENSG00000133250	protein_coding	0.4	1706.83	1	0.501	zinc finger protein 414 [Source:HGNC Symbol;Acc:HGNC:20630]
PPIL3	ENSG00000240344	protein_coding	0.4	1703.69	1	0.501	peptidylprolyl isomerase like 3 [Source:HGNC Symbol;Acc:HGNC:9262]
USP47	ENSG00000170242	protein_coding	0.4	1707.37	1	0.501	ubiquitin specific peptidase 47 [Source:HGNC Symbol;Acc:HGNC:20076]
ARNTL	ENSG00000133794	protein_coding	0.4	1672.28	1	0.499	aryl hydrocarbon receptor nuclear translocator like [Source:HGNC Symbol;Acc:HGNC:701]
PIPOX	ENSG00000179761	protein_coding	0.4	1665.92	1	0.498	pipecolic acid and sarcosine oxidase [Source:HGNC Symbol;Acc:HGNC:17804]
RPS15A	ENSG00000134419	protein_coding	0.4	1664.86	1	0.498	ribosomal protein S15a [Source:HGNC Symbol;Acc:HGNC:10389]
KIAA0319L	ENSG00000142687	protein_coding	0.4	1656.65	1	0.497	KIAA0319 like [Source:HGNC Symbol;Acc:HGNC:30071]
SCARNA13	ENSG00000252481	scaRNA	0.4	1653.12	1	0.497	small Cajal body-specific RNA 13 [Source:HGNC Symbol;Acc:HGNC:32570]
SNHG10	ENSG00000247092	lncRNA	0.4	1652.28	1	0.497	small nucleolar RNA host gene 10 [Source:HGNC Symbol;Acc:HGNC:27510]
HNRNPC	ENSG00000092199	protein_coding	0.4	1658.59	1	0.497	heterogeneous nuclear ribonucleoprotein C [Source:HGNC Symbol;Acc:HGNC:5035]
CAB39L	ENSG00000102547	protein_coding	0.4	1640.79	1	0.496	calcium binding protein 39 like [Source:HGNC Symbol;Acc:HGNC:20290]
SMG7	ENSG00000116698	protein_coding	0.4	1635.13	1	0.496	SMG7 nonsense mediated mRNA decay factor [Source:HGNC Symbol;Acc:HGNC:16792]
CAMK2D	ENSG00000145349	protein_coding	0.4	1630.17	1	0.495	calcium/calmodulin dependent protein kinase II delta [Source:HGNC Symbol;Acc:HGNC:1462]
NCDN	ENSG00000020129	protein_coding	0.4	1633.38	1	0.495	neurochondrin [Source:HGNC Symbol;Acc:HGNC:17597]
DGUOK	ENSG00000114956	protein_coding	0.4	1633.38	1	0.495	deoxyguanosine kinase [Source:HGNC Symbol;Acc:HGNC:2858]
ZNF850	ENSG00000267041	protein_coding	0.4	1622.97	1	0.495	zinc finger protein 850 [Source:HGNC Symbol;Acc:HGNC:27994]
CCNT1	ENSG00000129315	protein_coding	0.4	1621.24	1	0.494	cyclin T1 [Source:HGNC Symbol;Acc:HGNC:1599]
ZNF829	ENSG00000185869	protein_coding	0.4	1611.1	1	0.494	zinc finger protein 829 [Source:HGNC Symbol;Acc:HGNC:34032]
ASXL1	ENSG00000171456	protein_coding	0.4	1604.05	1	0.493	ASXL transcriptional regulator 1 [Source:HGNC Symbol;Acc:HGNC:18318]
SNORA64	ENSG00000207405	snoRNA	0.4	1605.27	1	0.493	small nucleolar RNA H/ACA box 64 [Source:HGNC Symbol;Acc:HGNC:10221]
GLCE	ENSG00000138604	protein_coding	0.4	1605.22	1	0.493	glucuronic acid epimerase [Source:HGNC Symbol;Acc:HGNC:17855]
SEC63	ENSG00000025796	protein_coding	0.4	1594.34	1	0.492	SEC63 homolog protein translocation regulator [Source:HGNC Symbol;Acc:HGNC:21082]
SNHG9	ENSG00000255198	lncRNA	0.4	1588.66	1	0.492	small nucleolar RNA host gene 9 [Source:HGNC Symbol;Acc:HGNC:33102]
RPL24	ENSG00000114391	protein_coding	0.4	1598.16	1	0.492	ribosomal protein L24 [Source:HGNC Symbol;Acc:HGNC:10325]
AP3M2	ENSG00000070718	protein_coding	0.4	1581.53	1	0.491	adaptor related protein complex 3 subunit mu 2 [Source:HGNC Symbol;Acc:HGNC:570]
HNRNPA1	ENSG00000135486	protein_coding	0.4	1576.37	1	0.491	heterogeneous nuclear ribonucleoprotein A1 [Source:HGNC Symbol;Acc:HGNC:5031]
CCDC25	ENSG00000147419	protein_coding	0.4	1567.02	1	0.49	coiled-coil domain containing 25 [Source:HGNC Symbol;Acc:HGNC:25591]
PLEKHG2	ENSG00000090924	protein_coding	0.4	220.991	2	0.49	pleckstrin homology and RhoGEF domain containing G2 [Source:HGNC Symbol;Acc:HGNC:29515]
NFYC	ENSG00000066136	protein_coding	0.4	1567.12	1	0.49	nuclear transcription factor Y subunit gamma [Source:HGNC Symbol;Acc:HGNC:7806]
HIGD2A	ENSG00000146066	protein_coding	0.4	1571.91	1	0.49	HIG1 hypoxia inducible domain family member 2A [Source:HGNC Symbol;Acc:HGNC:28311]
DBNDD1	ENSG00000003249	protein_coding	0.4	1555.53	1	0.489	dysbindin domain containing 1 [Source:HGNC Symbol;Acc:HGNC:28455]
EIF1AD	ENSG00000175376	protein_coding	0.4	1558.71	1	0.489	eukaryotic translation initiation factor 1A domain containing [Source:HGNC Symbol;Acc:HGNC:28147]
TMEM209	ENSG00000146842	protein_coding	0.4	1555.16	1	0.489	transmembrane protein 209 [Source:HGNC Symbol;Acc:HGNC:21898]
ESCO2	ENSG00000171320	protein_coding	0.4	1541.6	1	0.488	establishment of sister chromatid cohesion N-acetyltransferase 2 [Source:HGNC Symbol;Acc:HGNC:27230]
RXRB	ENSG00000204231	protein_coding	0.4	1539.64	1	0.488	retinoid X receptor beta [Source:HGNC Symbol;Acc:HGNC:10478]
GGA3	ENSG00000125447	protein_coding	0.4	1543.26	1	0.488	golgi associated gamma adaptin ear containing ARF binding protein 3 [Source:HGNC Symbol;Acc:HGNC:17079]
MPC2	ENSG00000143158	protein_coding	0.4	1544.26	1	0.488	mitochondrial pyruvate carrier 2 [Source:HGNC Symbol;Acc:HGNC:24515]
HSPA4	ENSG00000170606	protein_coding	0.4	1546.89	1	0.488	heat shock protein family A (Hsp70) member 4 [Source:HGNC Symbol;Acc:HGNC:5237]
NOP16	ENSG00000048162	protein_coding	0.4	1529.88	1	0.487	NOP16 nucleolar protein [Source:HGNC Symbol;Acc:HGNC:26934]
U2AF1L4	ENSG00000161265	protein_coding	0.4	1536.11	1	0.487	U2 small nuclear RNA auxiliary factor 1 like 4 [Source:HGNC Symbol;Acc:HGNC:23020]
ZMYM5	ENSG00000132950	protein_coding	0.4	1530.29	1	0.487	zinc finger MYM-type containing 5 [Source:HGNC Symbol;Acc:HGNC:13029]
RNY4P10	ENSG00000202441	misc_RNA	0.4	1525.45	1	0.487	RNY4 pseudogene 10 [Source:HGNC Symbol;Acc:HGNC:34060]
ADNP	ENSG00000101126	protein_coding	0.4	1532.39	1	0.487	activity dependent neuroprotector homeobox [Source:HGNC Symbol;Acc:HGNC:15766]
ABHD8	ENSG00000127220	protein_coding	0.4	1530.43	1	0.487	abhydrolase domain containing 8 [Source:HGNC Symbol;Acc:HGNC:23759]
ZCCHC14	ENSG00000140948	protein_coding	0.4	1514.43	1	0.486	zinc finger CCHC-type containing 14 [Source:HGNC Symbol;Acc:HGNC:24134]
ALDH16A1	ENSG00000161618	protein_coding	0.4	1519.52	1	0.486	aldehyde dehydrogenase 16 family member A1 [Source:HGNC Symbol;Acc:HGNC:28114]
AC008040.1	ENSG00000239219	lncRNA	0.4	1522.9	1	0.486	novel transcript antisense to SEC62
AC112907.3	ENSG00000263826	lncRNA	0.4	1516.25	1	0.486	novel transcript antisense to eukaryotic translation initiation factor 4A isoform 2 EIF4A2
DCAF6	ENSG00000143164	protein_coding	0.4	1522.76	1	0.486	DDB1 and CUL4 associated factor 6 [Source:HGNC Symbol;Acc:HGNC:30002]
RNU6-1276P	ENSG00000202242	snRNA	0.4	1516.25	1	0.486	RNA U6 small nuclear 1276 pseudogene [Source:HGNC Symbol;Acc:HGNC:48239]
NIF3L1	ENSG00000196290	protein_coding	0.4	1503.23	1	0.485	NGG1 interacting factor 3 like 1 [Source:HGNC Symbol;Acc:HGNC:13390]
ZNF790	ENSG00000197863	protein_coding	0.4	1506.57	1	0.485	zinc finger protein 790 [Source:HGNC Symbol;Acc:HGNC:33114]
RMI1	ENSG00000178966	protein_coding	0.4	1505.56	1	0.485	RecQ mediated genome instability 1 [Source:HGNC Symbol;Acc:HGNC:25764]
AKAP8L	ENSG00000011243	protein_coding	0.4	1504.24	1	0.485	A-kinase anchoring protein 8 like [Source:HGNC Symbol;Acc:HGNC:29857]
2022-09-07	ENSG00000122545	protein_coding	0.4	1503.73	1	0.485	septin 7 [Source:HGNC Symbol;Acc:HGNC:1717]
AC113410.3	ENSG00000279691	TEC	0.4	1503.23	1	0.485	TEC
DNAJC27-AS1	ENSG00000224165	lncRNA	0.4	1503.23	1	0.485	DNAJC27 antisense RNA 1 [Source:HGNC Symbol;Acc:HGNC:42943]
PPM1G	ENSG00000115241	protein_coding	0.4	1503.23	1	0.485	protein phosphatase Mg2+/Mn2+ dependent 1G [Source:HGNC Symbol;Acc:HGNC:9278]
EIF2AK3	ENSG00000172071	protein_coding	0.4	1503.23	1	0.485	eukaryotic translation initiation factor 2 alpha kinase 3 [Source:HGNC Symbol;Acc:HGNC:3255]
SLC39A7	ENSG00000112473	protein_coding	0.4	1503.23	1	0.485	solute carrier family 39 member 7 [Source:HGNC Symbol;Acc:HGNC:4927]
RPS2	ENSG00000140988	protein_coding	0.4	1503.87	1	0.485	ribosomal protein S2 [Source:HGNC Symbol;Acc:HGNC:10404]
GGNBP2	ENSG00000278311	protein_coding	0.4	1496.72	1	0.484	gametogenetin binding protein 2 [Source:HGNC Symbol;Acc:HGNC:19357]
AP2A1	ENSG00000196961	protein_coding	0.4	1496.86	1	0.484	adaptor related protein complex 2 subunit alpha 1 [Source:HGNC Symbol;Acc:HGNC:561]
TRIM66	ENSG00000166436	protein_coding	0.4	148.781	2	0.484	tripartite motif containing 66 [Source:HGNC Symbol;Acc:HGNC:29005]
JOSD2	ENSG00000161677	protein_coding	0.4	1491.71	1	0.484	Josephin domain containing 2 [Source:HGNC Symbol;Acc:HGNC:28853]
AP001462.1	ENSG00000269038	lncRNA	0.4	1490.61	1	0.484	SF1 divergent transcript [Source:HGNC Symbol;Acc:HGNC:55278]
SEC62	ENSG00000008952	protein_coding	0.4	1490.22	1	0.484	SEC62 homolog preprotein translocation factor [Source:HGNC Symbol;Acc:HGNC:11846]
SNORA78	ENSG00000273587	snoRNA	0.4	1490.22	1	0.484	small nucleolar RNA H/ACA box 78 [Source:HGNC Symbol;Acc:HGNC:32664]
IFT74-AS1	ENSG00000234676	lncRNA	0.4	1496.72	1	0.484	IFT74 antisense RNA 1 [Source:HGNC Symbol;Acc:HGNC:49806]
AL596094.1	ENSG00000272764	lncRNA	0.4	1496.72	1	0.484	novel transcript
SNORA10	ENSG00000206811	snoRNA	0.4	1490.22	1	0.484	small nucleolar RNA H/ACA box 10 [Source:HGNC Symbol;Acc:HGNC:32598]
SIL1	ENSG00000120725	protein_coding	0.4	1496.72	1	0.484	SIL1 nucleotide exchange factor [Source:HGNC Symbol;Acc:HGNC:24624]
POLR2E	ENSG00000099817	protein_coding	0.4	1494.04	1	0.484	RNA polymerase II I and III subunit E [Source:HGNC Symbol;Acc:HGNC:9192]
AC053503.5	ENSG00000268603	lncRNA	0.4	1500.61	1	0.484	novel transcript antisense to SPEG
YY1	ENSG00000100811	protein_coding	0.4	1493.02	1	0.484	YY1 transcription factor [Source:HGNC Symbol;Acc:HGNC:12856]
AC103724.3	ENSG00000261449	lncRNA	0.4	1496.72	1	0.484	novel transcript antisense to AP3M2
PMF1	ENSG00000160783	protein_coding	0.4	1490.22	1	0.484	polyamine modulated factor 1 [Source:HGNC Symbol;Acc:HGNC:9112]
SMIM27	ENSG00000235453	protein_coding	0.4	1490.22	1	0.484	small integral membrane protein 27 [Source:HGNC Symbol;Acc:HGNC:31420]
SMC4	ENSG00000113810	protein_coding	0.4	1493.27	1	0.484	structural maintenance of chromosomes 4 [Source:HGNC Symbol;Acc:HGNC:14013]
MRPS14	ENSG00000120333	protein_coding	0.4	1490.22	1	0.484	mitochondrial ribosomal protein S14 [Source:HGNC Symbol;Acc:HGNC:14049]
PMF1-BGLAP	ENSG00000260238	protein_coding	0.4	1490.22	1	0.484	PMF1-BGLAP readthrough [Source:HGNC Symbol;Acc:HGNC:42953]
RHOXF1P3	ENSG00000282933	transcribed_unprocessed_pseudogene	0.4	1483.71	1	0.483	Rhox homeobox family member 1 pseudogene 3 [Source:HGNC Symbol;Acc:HGNC:51612]
IFT80	ENSG00000068885	protein_coding	0.4	1476.36	1	0.482	intraflagellar transport 80 [Source:HGNC Symbol;Acc:HGNC:29262]
AL133523.1	ENSG00000258982	lncRNA	0.4	1470.69	1	0.482	novel transcript antisense to YY1
SLC25A4	ENSG00000151729	protein_coding	0.4	1472.15	1	0.482	solute carrier family 25 member 4 [Source:HGNC Symbol;Acc:HGNC:10990]
SMARCA5	ENSG00000153147	protein_coding	0.4	1470.69	1	0.482	SWI/SNF related matrix associated actin dependent regulator of chromatin subfamily a member 5 [Source:HGNC Symbol;Acc:HGNC:11101]
SF1	ENSG00000168066	protein_coding	0.4	1470.69	1	0.482	splicing factor 1 [Source:HGNC Symbol;Acc:HGNC:12950]
C1orf74	ENSG00000162757	protein_coding	0.4	1470.69	1	0.482	chromosome 1 open reading frame 74 [Source:HGNC Symbol;Acc:HGNC:26319]
ZNF302	ENSG00000089335	protein_coding	0.4	1474.69	1	0.482	zinc finger protein 302 [Source:HGNC Symbol;Acc:HGNC:13848]
FADD	ENSG00000168040	protein_coding	0.4	1457.68	1	0.481	Fas associated via death domain [Source:HGNC Symbol;Acc:HGNC:3573]
MIR4479	ENSG00000266507	miRNA	0.4	1457.68	1	0.481	microRNA 4479 [Source:HGNC Symbol;Acc:HGNC:41767]
PRDX1	ENSG00000117450	protein_coding	0.4	1453.49	1	0.481	peroxiredoxin 1 [Source:HGNC Symbol;Acc:HGNC:9352]
PNN	ENSG00000100941	protein_coding	0.4	1453.1	1	0.481	pinin desmosome associated protein [Source:HGNC Symbol;Acc:HGNC:9162]
CDC20	ENSG00000117399	protein_coding	0.4	1464.19	1	0.481	cell division cycle 20 [Source:HGNC Symbol;Acc:HGNC:1723]
ARVCF	ENSG00000099889	protein_coding	0.4	1443.21	1	0.48	ARVCF delta catenin family member [Source:HGNC Symbol;Acc:HGNC:728]
FBH1	ENSG00000134452	protein_coding	0.4	1444.77	1	0.48	F-box DNA helicase 1 [Source:HGNC Symbol;Acc:HGNC:13620]
CNP	ENSG00000173786	protein_coding	0.4	1451.17	1	0.48	2' 3'-cyclic nucleotide 3' phosphodiesterase [Source:HGNC Symbol;Acc:HGNC:2158]
CDC25B	ENSG00000101224	protein_coding	0.4	97.951	2	0.48	cell division cycle 25B [Source:HGNC Symbol;Acc:HGNC:1726]
AL132639.3	ENSG00000259083	lncRNA	0.4	1430.27	1	0.479	novel transcript antisense to PNN
EVI5L	ENSG00000142459	protein_coding	0.4	1431.65	1	0.479	ecotropic viral integration site 5 like [Source:HGNC Symbol;Acc:HGNC:30464]
XPC	ENSG00000154767	protein_coding	0.4	1432.91	1	0.479	XPC complex subunit DNA damage recognition and repair factor [Source:HGNC Symbol;Acc:HGNC:12816]
RPS6	ENSG00000137154	protein_coding	0.4	1422.98	1	0.478	ribosomal protein S6 [Source:HGNC Symbol;Acc:HGNC:10429]
AURKAIP1	ENSG00000175756	protein_coding	0.4	1415.91	1	0.478	aurora kinase A interacting protein 1 [Source:HGNC Symbol;Acc:HGNC:24114]
LSM8	ENSG00000128534	protein_coding	0.4	1422.53	1	0.478	LSM8 homolog U6 small nuclear RNA associated [Source:HGNC Symbol;Acc:HGNC:20471]
CAND1	ENSG00000111530	protein_coding	0.4	1423.13	1	0.478	cullin associated and neddylation dissociated 1 [Source:HGNC Symbol;Acc:HGNC:30688]
SRP19	ENSG00000153037	protein_coding	0.4	1425.71	1	0.478	signal recognition particle 19 [Source:HGNC Symbol;Acc:HGNC:11300]
RPL7A	ENSG00000148303	protein_coding	0.4	1416.6	1	0.478	ribosomal protein L7a [Source:HGNC Symbol;Acc:HGNC:10364]
SNHG3	ENSG00000242125	lncRNA	0.4	69.136	2	0.478	small nucleolar RNA host gene 3 [Source:HGNC Symbol;Acc:HGNC:10118]
ATP5MC1	ENSG00000159199	protein_coding	0.4	1421.08	1	0.478	ATP synthase membrane subunit c locus 1 [Source:HGNC Symbol;Acc:HGNC:841]
TARDBP	ENSG00000120948	protein_coding	0.4	1419.89	1	0.478	TAR DNA binding protein [Source:HGNC Symbol;Acc:HGNC:11571]
MED22	ENSG00000148297	protein_coding	0.4	1413.91	1	0.477	mediator complex subunit 22 [Source:HGNC Symbol;Acc:HGNC:11477]
ZNF582-AS1	ENSG00000267454	lncRNA	0.4	1405.74	1	0.477	ZNF582 divergent transcript [Source:HGNC Symbol;Acc:HGNC:25213]
SLC35B4	ENSG00000205060	protein_coding	0.4	1412.3	1	0.477	solute carrier family 35 member B4 [Source:HGNC Symbol;Acc:HGNC:20584]
PIH1D1	ENSG00000104872	protein_coding	0.4	1412.5	1	0.477	PIH1 domain containing 1 [Source:HGNC Symbol;Acc:HGNC:26075]
ZNF317	ENSG00000130803	protein_coding	0.4	1397.5	1	0.476	zinc finger protein 317 [Source:HGNC Symbol;Acc:HGNC:13507]
ADNP-AS1	ENSG00000259456	lncRNA	0.4	1392.61	1	0.476	ADNP antisense RNA 1 [Source:HGNC Symbol;Acc:HGNC:51227]
TAS2R14	ENSG00000212127	protein_coding	0.4	1395.15	1	0.476	taste 2 receptor member 14 [Source:HGNC Symbol;Acc:HGNC:14920]
MYO19	ENSG00000278259	protein_coding	0.4	44.712	2	0.476	myosin XIX [Source:HGNC Symbol;Acc:HGNC:26234]
NOL11	ENSG00000130935	protein_coding	0.4	1395.81	1	0.476	nucleolar protein 11 [Source:HGNC Symbol;Acc:HGNC:24557]
MRE11	ENSG00000020922	protein_coding	0.4	1393.8	1	0.476	MRE11 homolog double strand break repair nuclease [Source:HGNC Symbol;Acc:HGNC:7230]
TMEM8B	ENSG00000137103	protein_coding	0.4	1383.54	1	0.475	transmembrane protein 8B [Source:HGNC Symbol;Acc:HGNC:21427]
TCF19	ENSG00000137310	protein_coding	0.4	1386.36	1	0.475	transcription factor 19 [Source:HGNC Symbol;Acc:HGNC:11629]
THADA	ENSG00000115970	protein_coding	0.4	1386.57	1	0.475	THADA armadillo repeat containing [Source:HGNC Symbol;Acc:HGNC:19217]
ANKRD16	ENSG00000134461	protein_coding	0.4	1382.91	1	0.475	ankyrin repeat domain 16 [Source:HGNC Symbol;Acc:HGNC:23471]
CIAPIN1	ENSG00000005194	protein_coding	0.4	1383.21	1	0.475	cytokine induced apoptosis inhibitor 1 [Source:HGNC Symbol;Acc:HGNC:28050]
CLPTM1	ENSG00000104853	protein_coding	0.4	1383.26	1	0.475	CLPTM1 regulator of GABA type A receptor forward trafficking [Source:HGNC Symbol;Acc:HGNC:2087]
SLC25A21-AS1	ENSG00000258708	lncRNA	0.4	1379.86	1	0.475	SLC25A21 antisense RNA 1 [Source:HGNC Symbol;Acc:HGNC:44298]
WDR73	ENSG00000177082	protein_coding	0.4	1390.94	1	0.475	WD repeat domain 73 [Source:HGNC Symbol;Acc:HGNC:25928]
PTTG1	ENSG00000164611	protein_coding	0.4	33.949	2	0.475	PTTG1 regulator of sister chromatid separation securin [Source:HGNC Symbol;Acc:HGNC:9690]
H2AFV	ENSG00000105968	protein_coding	0.4	1379.59	1	0.475	H2A.Z variant histone 2 [Source:HGNC Symbol;Acc:HGNC:20664]
PTPN4	ENSG00000088179	protein_coding	0.4	1379.59	1	0.475	protein tyrosine phosphatase non-receptor type 4 [Source:HGNC Symbol;Acc:HGNC:9656]
LINC01952	ENSG00000234183	lncRNA	0.4	1379.59	1	0.475	H2AZ2 divergent transcript [Source:HGNC Symbol;Acc:HGNC:52775]
ZNF555	ENSG00000186300	protein_coding	0.4	1372	1	0.474	zinc finger protein 555 [Source:HGNC Symbol;Acc:HGNC:28382]
HOMER2	ENSG00000103942	protein_coding	0.4	1372.52	1	0.474	homer scaffold protein 2 [Source:HGNC Symbol;Acc:HGNC:17513]
RPL26	ENSG00000161970	protein_coding	0.4	1373.08	1	0.474	ribosomal protein L26 [Source:HGNC Symbol;Acc:HGNC:10327]
HOMER1	ENSG00000152413	protein_coding	0.4	1373.08	1	0.474	homer scaffold protein 1 [Source:HGNC Symbol;Acc:HGNC:17512]
CD2AP	ENSG00000198087	protein_coding	0.4	1377.11	1	0.474	CD2 associated protein [Source:HGNC Symbol;Acc:HGNC:14258]
AC135178.2	ENSG00000263809	protein_coding	0.4	1373.08	1	0.474	novel protein
SNRPC	ENSG00000124562	protein_coding	0.4	1373.08	1	0.474	small nuclear ribonucleoprotein polypeptide C [Source:HGNC Symbol;Acc:HGNC:11157]
ERH	ENSG00000100632	protein_coding	0.4	1378.64	1	0.474	ERH mRNA splicing and mitosis factor [Source:HGNC Symbol;Acc:HGNC:3447]
UHRF2	ENSG00000147854	protein_coding	0.4	1372.85	1	0.474	ubiquitin like with PHD and ring finger domains 2 [Source:HGNC Symbol;Acc:HGNC:12557]
SPAG8	ENSG00000137098	protein_coding	0.4	23.257	2	0.474	sperm associated antigen 8 [Source:HGNC Symbol;Acc:HGNC:14105]
LTV1	ENSG00000135521	protein_coding	0.4	1373.08	1	0.474	LTV1 ribosome biogenesis factor [Source:HGNC Symbol;Acc:HGNC:21173]
AL353708.1	ENSG00000260360	lncRNA	0.4	1373.08	1	0.474	novel transcript
SNORD36B	ENSG00000200831	snoRNA	0.4	1366.58	1	0.473	small nucleolar RNA C/D box 36B [Source:HGNC Symbol;Acc:HGNC:10164]
THAP1	ENSG00000131931	protein_coding	0.4	1360.07	1	0.473	THAP domain containing 1 [Source:HGNC Symbol;Acc:HGNC:20856]
RIBC1	ENSG00000158423	protein_coding	0.4	1362.73	1	0.473	RIB43A domain with coiled-coils 1 [Source:HGNC Symbol;Acc:HGNC:26537]
LSM3	ENSG00000170860	protein_coding	0.4	1366.58	1	0.473	LSM3 homolog U6 small nuclear RNA and mRNA degradation associated [Source:HGNC Symbol;Acc:HGNC:17874]
AL139089.1	ENSG00000273723	lncRNA	0.4	1360.07	1	0.473	SUGT1 divergent transcript [Source:HGNC Symbol;Acc:HGNC:54809]
CNOT3	ENSG00000088038	protein_coding	0.4	1356.96	1	0.473	CCR4-NOT transcription complex subunit 3 [Source:HGNC Symbol;Acc:HGNC:7879]
CHUK	ENSG00000213341	protein_coding	0.4	1356.32	1	0.473	component of inhibitor of nuclear factor kappa B kinase complex [Source:HGNC Symbol;Acc:HGNC:1974]
SNRPG	ENSG00000143977	protein_coding	0.4	1366.58	1	0.473	small nuclear ribonucleoprotein polypeptide G [Source:HGNC Symbol;Acc:HGNC:11163]
KIN	ENSG00000151657	protein_coding	0.4	1360.71	1	0.473	Kin17 DNA and RNA binding protein [Source:HGNC Symbol;Acc:HGNC:6327]
AD000671.2	ENSG00000267120	protein_coding	0.4	1366.58	1	0.473	novel transcript
ZNF582	ENSG00000018869	protein_coding	0.4	1365.72	1	0.473	zinc finger protein 582 [Source:HGNC Symbol;Acc:HGNC:26421]
SNORD36A	ENSG00000199744	snoRNA	0.4	1366.58	1	0.473	small nucleolar RNA C/D box 36A [Source:HGNC Symbol;Acc:HGNC:10163]
SNORD24	ENSG00000206611	snoRNA	0.4	1366.58	1	0.473	small nucleolar RNA C/D box 24 [Source:HGNC Symbol;Acc:HGNC:10146]
UBE2D3-AS1	ENSG00000246560	lncRNA	0.4	0	2	0.472	UBE2D3 antisense RNA 1 [Source:HGNC Symbol;Acc:HGNC:54095]
NDUFAF8	ENSG00000224877	protein_coding	0.4	1346.05	1	0.472	NADH:ubiquinone oxidoreductase complex assembly factor 8 [Source:HGNC Symbol;Acc:HGNC:33551]
MIR658	ENSG00000284197	miRNA	0.4	1347.05	1	0.472	microRNA 658 [Source:HGNC Symbol;Acc:HGNC:32914]
ATPSCKMT	ENSG00000150756	protein_coding	0.4	0	2	0.472	ATP synthase c subunit lysine N-methyltransferase [Source:HGNC Symbol;Acc:HGNC:27029]
SNORD42B	ENSG00000238423	snoRNA	0.4	1.912	2	0.472	small nucleolar RNA C/D box 42B [Source:HGNC Symbol;Acc:HGNC:10181]
SVIP	ENSG00000198168	protein_coding	0.4	1351.84	1	0.472	small VCP interacting protein [Source:HGNC Symbol;Acc:HGNC:25238]
SLC25A21	ENSG00000183032	protein_coding	0.4	1347.05	1	0.472	solute carrier family 25 member 21 [Source:HGNC Symbol;Acc:HGNC:14411]
AC022098.4	ENSG00000275091	lncRNA	0.4	1.972	2	0.472	novel transcript antisense to RFX1
AC078881.1	ENSG00000250131	lncRNA	0.4	0	2	0.472	AGA divergent transcript [Source:HGNC Symbol;Acc:HGNC:27730]
AC005476.2	ENSG00000259146	lncRNA	0.4	0	2	0.472	SIPA1L1 antisense RNA 1 [Source:HGNC Symbol;Acc:HGNC:55432]
PPP1R12A	ENSG00000058272	protein_coding	0.4	1353.56	1	0.472	protein phosphatase 1 regulatory subunit 12A [Source:HGNC Symbol;Acc:HGNC:7618]
AC012640.1	ENSG00000248968	lncRNA	0.4	1.732	2	0.472	novel transcript
AC087741.2	ENSG00000275479	lncRNA	0.4	0	2	0.472	novel transcript
AL133215.2	ENSG00000273162	lncRNA	0.4	1.74	2	0.472	novel transcript
AC023908.3	ENSG00000261136	lncRNA	0.4	0	2	0.472	novel transcript antisense to FSIP1
AC068025.1	ENSG00000264808	lncRNA	0.4	1347.05	1	0.472	novel transcript antisense to TAOK1
MICU2	ENSG00000165487	protein_coding	0.4	1354.8	1	0.472	mitochondrial calcium uptake 2 [Source:HGNC Symbol;Acc:HGNC:31830]
AC011481.2	ENSG00000267114	lncRNA	0.4	1347.05	1	0.472	novel transcript
AC125611.4	ENSG00000258334	lncRNA	0.4	0	2	0.472	TROAP and PRPH antisense RNA 1 [Source:HGNC Symbol;Acc:HGNC:55453]
AC095032.1	ENSG00000224613	lncRNA	0.4	0	2	0.472	RNPC3 divergent transcript [Source:HGNC Symbol;Acc:HGNC:55855]
AL109811.3	ENSG00000277726	NA	0.4	1353.56	1	0.472	NA
SLC39A9	ENSG00000029364	protein_coding	0.4	1347.05	1	0.472	solute carrier family 39 member 9 [Source:HGNC Symbol;Acc:HGNC:20182]
RAB1B	ENSG00000174903	protein_coding	0.4	1351.85	1	0.472	RAB1B member RAS oncogene family [Source:HGNC Symbol;Acc:HGNC:18370]
MRTFB	ENSG00000186260	protein_coding	0.4	0	2	0.472	myocardin related transcription factor B [Source:HGNC Symbol;Acc:HGNC:29819]
MICOS10-NBL1	ENSG00000270136	protein_coding	0.4	0	2	0.472	MICOS10-NBL1 readthrough [Source:HGNC Symbol;Acc:HGNC:48338]
MFSD8	ENSG00000164073	protein_coding	0.4	1347.05	1	0.472	major facilitator superfamily domain containing 8 [Source:HGNC Symbol;Acc:HGNC:28486]
DBR1	ENSG00000138231	protein_coding	0.4	1351.44	1	0.472	debranching RNA lariats 1 [Source:HGNC Symbol;Acc:HGNC:15594]
AP001187.1	ENSG00000230835	processed_pseudogene	0.4	0	2	0.472	ribosomal protein S16 (RPS16) pseudogene
DNTTIP2	ENSG00000067334	protein_coding	0.4	1347.05	1	0.472	deoxynucleotidyltransferase terminal interacting protein 2 [Source:HGNC Symbol;Acc:HGNC:24013]
AC008752.2	ENSG00000267289	lncRNA	0.4	0	2	0.472	PIN1 divergent transcript [Source:HGNC Symbol;Acc:HGNC:55303]
SPEGNB	ENSG00000286095	protein_coding	0.4	0	2	0.472	SPEG neighbor [Source:HGNC Symbol;Acc:HGNC:51251]
AC006330.1	ENSG00000280388	TEC	0.4	0	2	0.472	TEC
COQ9	ENSG00000088682	protein_coding	0.4	1347.05	1	0.472	coenzyme Q9 [Source:HGNC Symbol;Acc:HGNC:25302]
AC009119.1	ENSG00000260228	lncRNA	0.4	0	2	0.472	novel transcript antisense to CDH13
RPL17-C18orf32	ENSG00000215472	protein_coding	0.4	1.59	2	0.472	RPL17-C18orf32 readthrough [Source:HGNC Symbol;Acc:HGNC:44661]
AL020996.1	ENSG00000228172	lncRNA	0.4	0	2	0.472	novel transcript
BZW1	ENSG00000082153	protein_coding	0.4	1353.56	1	0.472	basic leucine zipper and W2 domains 1 [Source:HGNC Symbol;Acc:HGNC:18380]
AC245052.1	ENSG00000223660	lncRNA	0.4	1.121	2	0.472	novel transcript
ALDH1L2	ENSG00000136010	protein_coding	0.4	0	2	0.472	aldehyde dehydrogenase 1 family member L2 [Source:HGNC Symbol;Acc:HGNC:26777]
HDGFL2	ENSG00000167674	protein_coding	0.4	1343.4	1	0.472	HDGF like 2 [Source:HGNC Symbol;Acc:HGNC:14680]
BABAM1	ENSG00000105393	protein_coding	0.4	1348.87	1	0.472	BRISC and BRCA1 A complex member 1 [Source:HGNC Symbol;Acc:HGNC:25008]
AC092720.1	ENSG00000260750	lncRNA	0.4	0	2	0.472	novel transcript
MOB1A	ENSG00000114978	protein_coding	0.4	1351.85	1	0.472	MOB kinase activator 1A [Source:HGNC Symbol;Acc:HGNC:16015]
RNU4-34P	ENSG00000222363	snRNA	0.4	0	2	0.472	RNA U4 small nuclear 34 pseudogene [Source:HGNC Symbol;Acc:HGNC:46970]
ICMT	ENSG00000116237	protein_coding	0.4	1344.61	1	0.472	isoprenylcysteine carboxyl methyltransferase [Source:HGNC Symbol;Acc:HGNC:5350]
MDH1B	ENSG00000138400	protein_coding	0.4	1348.81	1	0.472	malate dehydrogenase 1B [Source:HGNC Symbol;Acc:HGNC:17836]
CORO7	ENSG00000262246	protein_coding	0.4	1353.56	1	0.472	coronin 7 [Source:HGNC Symbol;Acc:HGNC:26161]
COPB2	ENSG00000184432	protein_coding	0.4	1350.56	1	0.472	COPI coat complex subunit beta 2 [Source:HGNC Symbol;Acc:HGNC:2232]
AC127070.1	ENSG00000236617	lncRNA	0.4	0	2	0.472	CHFR divergent transcript [Source:HGNC Symbol;Acc:HGNC:55658]
AL355802.2	ENSG00000271754	lncRNA	0.4	1.56	2	0.472	novel transcript antisense to POLR1C
BDNF-AS	ENSG00000245573	lncRNA	0.4	1334.04	1	0.471	BDNF antisense RNA [Source:HGNC Symbol;Acc:HGNC:20608]
AC098820.2	ENSG00000235042	lncRNA	0.4	1334.04	1	0.471	SMARCAL1 antisense RNA 1 [Source:HGNC Symbol;Acc:HGNC:40555]
WDR44	ENSG00000131725	protein_coding	0.4	1331.4	1	0.471	WD repeat domain 44 [Source:HGNC Symbol;Acc:HGNC:30512]
ZNF614	ENSG00000142556	protein_coding	0.4	1340.55	1	0.471	zinc finger protein 614 [Source:HGNC Symbol;Acc:HGNC:24722]
AC134349.1	ENSG00000256712	lncRNA	0.4	1334.04	1	0.471	novel transcript
PRH1	ENSG00000231887	protein_coding	0.4	1334.04	1	0.471	proline rich protein HaeIII subfamily 1 [Source:HGNC Symbol;Acc:HGNC:9366]
FASTKD2	ENSG00000118246	protein_coding	0.4	1335.29	1	0.471	FAST kinase domains 2 [Source:HGNC Symbol;Acc:HGNC:29160]
UPF3B	ENSG00000125351	protein_coding	0.4	1336.84	1	0.471	UPF3B regulator of nonsense mediated mRNA decay [Source:HGNC Symbol;Acc:HGNC:20439]
LINC00337	ENSG00000225077	lncRNA	0.4	1331.89	1	0.471	ICMT divergent transcript [Source:HGNC Symbol;Acc:HGNC:28620]
AC018630.2	ENSG00000275778	protein_coding	0.4	1334.04	1	0.471	PRH1-PRR4 readthrough
ANKRD49	ENSG00000168876	protein_coding	0.4	1341.79	1	0.471	ankyrin repeat domain 49 [Source:HGNC Symbol;Acc:HGNC:25970]
SMIM10L1	ENSG00000256537	protein_coding	0.4	1334.04	1	0.471	small integral membrane protein 10 like 1 [Source:HGNC Symbol;Acc:HGNC:49847]
RF00026	ENSG00000278793	snRNA	0.4	1327.53	1	0.47	U6 spliceosomal RNA [Source:RFAM;Acc:RF00026]
PIBF1	ENSG00000083535	protein_coding	0.4	1327.28	1	0.47	progesterone immunomodulatory binding factor 1 [Source:HGNC Symbol;Acc:HGNC:23352]
PSMD2	ENSG00000175166	protein_coding	0.4	1330.52	1	0.47	proteasome 26S subunit ubiquitin receptor non-ATPase 2 [Source:HGNC Symbol;Acc:HGNC:9559]
HINT1	ENSG00000169567	protein_coding	0.4	1327.53	1	0.47	histidine triad nucleotide binding protein 1 [Source:HGNC Symbol;Acc:HGNC:4912]
FSIP1	ENSG00000150667	protein_coding	0.4	1327.53	1	0.47	fibrous sheath interacting protein 1 [Source:HGNC Symbol;Acc:HGNC:21674]
AC010463.1	ENSG00000269307	protein_coding	0.4	1327.53	1	0.47	novel transcript
SHPRH	ENSG00000146414	protein_coding	0.4	1327.53	1	0.47	SNF2 histone linker PHD RING helicase [Source:HGNC Symbol;Acc:HGNC:19336]
ERICH6-AS1	ENSG00000240137	lncRNA	0.4	1307.69	1	0.469	ERICH6 antisense RNA 1 [Source:HGNC Symbol;Acc:HGNC:41205]
EXO5	ENSG00000164002	protein_coding	0.4	1318.1	1	0.469	exonuclease 5 [Source:HGNC Symbol;Acc:HGNC:26115]
SLU7	ENSG00000164609	protein_coding	0.4	1316.48	1	0.469	SLU7 homolog splicing factor [Source:HGNC Symbol;Acc:HGNC:16939]
KANSL1	ENSG00000120071	protein_coding	0.4	1312.97	1	0.469	KAT8 regulatory NSL complex subunit 1 [Source:HGNC Symbol;Acc:HGNC:24565]
CHCHD6	ENSG00000159685	protein_coding	0.4	1307.55	1	0.469	coiled-coil-helix-coiled-coil-helix domain containing 6 [Source:HGNC Symbol;Acc:HGNC:28184]
NKRF	ENSG00000186416	protein_coding	0.4	1281.98	1	0.466	NFKB repressing factor [Source:HGNC Symbol;Acc:HGNC:19374]
UBR3	ENSG00000144357	protein_coding	0.4	1202.31	1	0.46	ubiquitin protein ligase E3 component n-recognin 3 [Source:HGNC Symbol;Acc:HGNC:30467]
MYEF2	ENSG00000104177	protein_coding	0.4	1190.87	1	0.459	myelin expression factor 2 [Source:HGNC Symbol;Acc:HGNC:17940]
SLC12A1	ENSG00000074803	protein_coding	0.4	1190.87	1	0.459	solute carrier family 12 member 1 [Source:HGNC Symbol;Acc:HGNC:10910]
CTXN2	ENSG00000233932	protein_coding	0.4	1190.87	1	0.459	cortexin 2 [Source:HGNC Symbol;Acc:HGNC:31109]
TMEM44-AS1	ENSG00000231770	lncRNA	0.4	1177.62	1	0.458	TMEM44 antisense RNA 1 [Source:HGNC Symbol;Acc:HGNC:44272]
KBTBD6	ENSG00000165572	protein_coding	0.4	1034.69	1	0.446	kelch repeat and BTB domain containing 6 [Source:HGNC Symbol;Acc:HGNC:25340]
C19orf48	ENSG00000167747	transcribed_unitary_pseudogene	0.2	28.234	3	0.443	chromosome 19 open reading frame 48 [Source:HGNC Symbol;Acc:HGNC:29667]
SNORD88A	ENSG00000221241	snoRNA	0.2	25.334	3	0.443	small nucleolar RNA C/D box 88A [Source:HGNC Symbol;Acc:HGNC:32747]
SNORD88C	ENSG00000220988	snoRNA	0.2	25.334	3	0.443	small nucleolar RNA C/D box 88C [Source:HGNC Symbol;Acc:HGNC:32749]
SNORD88B	ENSG00000221381	snoRNA	0.2	25.334	3	0.443	small nucleolar RNA C/D box 88B [Source:HGNC Symbol;Acc:HGNC:32748]
KLK1	ENSG00000167748	protein_coding	0.2	24.035	3	0.442	kallikrein 1 [Source:HGNC Symbol;Acc:HGNC:6357]
SHANK1	ENSG00000161681	protein_coding	0.2	9.674	3	0.441	SH3 and multiple ankyrin repeat domains 1 [Source:HGNC Symbol;Acc:HGNC:15474]
NRTN	ENSG00000171119	protein_coding	0.2	11.733	3	0.441	neurturin [Source:HGNC Symbol;Acc:HGNC:8007]
SYT3	ENSG00000213023	protein_coding	0.2	0	3	0.44	synaptotagmin 3 [Source:HGNC Symbol;Acc:HGNC:11511]
CAPS	ENSG00000105519	protein_coding	0.2	0	3	0.44	calcyphosine [Source:HGNC Symbol;Acc:HGNC:1487]
AC024592.1	ENSG00000266941	lncRNA	0.2	0	3	0.44	novel transcript antisense to NDUFA11
AC010325.3	ENSG00000284711	unitary_pseudogene	0.2	0	3	0.44	novel pseudogene
AL078587.1	ENSG00000231081	lncRNA	0.4	963.11	1	0.44	novel transcript
AC024592.2	ENSG00000267709	lncRNA	0.2	0	3	0.44	novel transcript antisense to FUT3
AC010325.1	ENSG00000261341	protein_coding	0.2	0	3	0.44	novel protein
AC010325.2	ENSG00000268375	lncRNA	0.2	0	3	0.44	novel transcript antisense to ACPT
EIF2AK2	ENSG00000055332	protein_coding	0.4	929.376	1	0.438	eukaryotic translation initiation factor 2 alpha kinase 2 [Source:HGNC Symbol;Acc:HGNC:9437]
NECTIN4	ENSG00000143217	protein_coding	0.5	1410.37	0	0.437	nectin cell adhesion molecule 4 [Source:HGNC Symbol;Acc:HGNC:19688]
ZFP41	ENSG00000181638	protein_coding	0.5	36.523	1	0.436	ZFP41 zinc finger protein [Source:HGNC Symbol;Acc:HGNC:26786]
MAML2	ENSG00000184384	protein_coding	0.5	44.176	1	0.436	mastermind like transcriptional coactivator 2 [Source:HGNC Symbol;Acc:HGNC:16259]
ERI1	ENSG00000104626	protein_coding	0.5	34.02	1	0.435	exoribonuclease 1 [Source:HGNC Symbol;Acc:HGNC:23994]
RHPN1	ENSG00000158106	protein_coding	0.5	29.973	1	0.435	rhophilin Rho GTPase binding protein 1 [Source:HGNC Symbol;Acc:HGNC:19973]
AC022784.5	ENSG00000254340	lncRNA	0.5	19.285	1	0.434	novel transcript
TOP1MT	ENSG00000184428	protein_coding	0.5	15.51	1	0.434	DNA topoisomerase I mitochondrial [Source:HGNC Symbol;Acc:HGNC:29787]
MIR6769A	ENSG00000276641	miRNA	0.5	0	1	0.433	microRNA 6769a [Source:HGNC Symbol;Acc:HGNC:50079]
NUDT16L1	ENSG00000168101	protein_coding	0.5	0	1	0.433	nudix hydrolase 16 like 1 [Source:HGNC Symbol;Acc:HGNC:28154]
C16orf96	ENSG00000205832	protein_coding	0.5	0	1	0.433	chromosome 16 open reading frame 96 [Source:HGNC Symbol;Acc:HGNC:40031]
ADI1	ENSG00000182551	protein_coding	0.5	0	1	0.433	acireductone dioxygenase 1 [Source:HGNC Symbol;Acc:HGNC:30576]
AC022784.1	ENSG00000248538	lncRNA	0.5	0	1	0.433	novel transcript
AC022784.6	ENSG00000279949	lncRNA	0.5	0	1	0.433	novel transcript
ZNF696	ENSG00000185730	protein_coding	0.5	0	1	0.433	zinc finger protein 696 [Source:HGNC Symbol;Acc:HGNC:25872]
AC138696.2	ENSG00000272172	lncRNA	0.5	0	1	0.433	novel transcript antisense to ZNF696
RHPN1-AS1	ENSG00000254389	lncRNA	0.5	0	1	0.433	RHPN1 antisense RNA 1 (head to head) [Source:HGNC Symbol;Acc:HGNC:28457]
AC138696.1	ENSG00000264668	protein_coding	0.5	0.76	1	0.433	novel protein
MIR4660	ENSG00000263407	miRNA	0.5	0	1	0.433	microRNA 4660 [Source:HGNC Symbol;Acc:HGNC:41861]
GPIHBP1	ENSG00000277494	protein_coding	0.5	0	1	0.433	glycosylphosphatidylinositol anchored high density lipoprotein binding protein 1 [Source:HGNC Symbol;Acc:HGNC:24945]
AC108488.1	ENSG00000242282	lncRNA	0.5	0	1	0.433	novel transcript
RNASEH1	ENSG00000171865	protein_coding	0.5	0	1	0.433	ribonuclease H1 [Source:HGNC Symbol;Acc:HGNC:18466]
AC108488.2	ENSG00000255767	NA	0.5	0	1	0.433	NA
RNU6-220P	ENSG00000212221	snRNA	0.5	0	1	0.433	RNA U6 small nuclear 220 pseudogene [Source:HGNC Symbol;Acc:HGNC:47183]
TYRO3P	ENSG00000259581	processed_pseudogene	0.5	0	1	0.433	TYRO3P protein tyrosine kinase pseudogene [Source:HGNC Symbol;Acc:HGNC:12447]
AC064807.4	ENSG00000272024	lncRNA	0.5	0	1	0.433	novel transcript
AC064807.3	ENSG00000254136	lncRNA	0.5	0.322	1	0.433	novel transcript
AC027243.2	ENSG00000270036	lncRNA	0.5	1.86	1	0.433	novel transcript
ZKSCAN7-AS1	ENSG00000236869	lncRNA	0.4	819.945	1	0.429	ZKSCAN7 ZNF cluster antisense RNA 1 [Source:HGNC Symbol;Acc:HGNC:53964]
MAP3K14	ENSG00000006062	protein_coding	0.4	1861.23	0	0.403	mitogen-activated protein kinase kinase kinase 14 [Source:HGNC Symbol;Acc:HGNC:6853]
TYROBP	ENSG00000011600	protein_coding	0.3	25.568	2	0.403	transmembrane immune signaling adaptor TYROBP [Source:HGNC Symbol;Acc:HGNC:12449]
HCST	ENSG00000126264	protein_coding	0.3	10.327	2	0.402	hematopoietic cell signal transducer [Source:HGNC Symbol;Acc:HGNC:16977]
SDHAF1	ENSG00000205138	protein_coding	0.3	19.235	2	0.402	succinate dehydrogenase complex assembly factor 1 [Source:HGNC Symbol;Acc:HGNC:33867]
APLP1	ENSG00000105290	protein_coding	0.3	16.364	2	0.402	amyloid beta precursor like protein 1 [Source:HGNC Symbol;Acc:HGNC:597]
UBALD2	ENSG00000185262	protein_coding	0.4	1849.52	0	0.402	UBA like domain containing 2 [Source:HGNC Symbol;Acc:HGNC:28438]
NPHS1	ENSG00000161270	protein_coding	0.3	0	2	0.401	NPHS1 adhesion molecule nephrin [Source:HGNC Symbol;Acc:HGNC:7908]
KIRREL2	ENSG00000126259	protein_coding	0.3	0	2	0.401	kirre like nephrin family adhesion molecule 2 [Source:HGNC Symbol;Acc:HGNC:18816]
AF038458.3	ENSG00000267786	lncRNA	0.3	0	2	0.401	novel transcript
ALKBH6	ENSG00000239382	protein_coding	0.3	0	2	0.401	alkB homolog 6 [Source:HGNC Symbol;Acc:HGNC:28243]
AF038458.2	ENSG00000267388	lncRNA	0.3	0	2	0.401	novel transcript
LRFN3	ENSG00000126243	protein_coding	0.3	1.17	2	0.401	leucine rich repeat and fibronectin type III domain containing 3 [Source:HGNC Symbol;Acc:HGNC:28370]
AD000864.1	ENSG00000167604	protein_coding	0.3	0	2	0.401	NFKB inhibitor delta [Source:HGNC Symbol;Acc:HGNC:15671]
RN7SL402P	ENSG00000243968	misc_RNA	0.3	0	2	0.401	RNA 7SL cytoplasmic 402 pseudogene [Source:HGNC Symbol;Acc:HGNC:46418]
AF038458.1	ENSG00000267113	processed_pseudogene	0.3	0	2	0.401	LYR motif containing 2 (LYRM2) pseudogene
AC002116.2	ENSG00000267698	lncRNA	0.3	0	2	0.401	novel transcript antisense to CLIP3 and THAP8
AC002116.1	ENSG00000248101	lncRNA	0.3	0	2	0.401	novel transcript
GOLGA8B	ENSG00000215252	protein_coding	0.3	0	2	0.401	golgin A8 family member B [Source:HGNC Symbol;Acc:HGNC:31973]
HNRNPLP2	ENSG00000259917	unprocessed_pseudogene	0.3	0	2	0.401	heterogeneous nuclear ribonucleoprotein L pseudogene 2 [Source:HGNC Symbol;Acc:HGNC:48747]
AC027139.1	ENSG00000259892	unprocessed_pseudogene	0.3	0	2	0.401	amyloid beta (A4) precursor protein-binding family A member 2 (APBA2) pseudogene
AC027139.2	ENSG00000278582	unprocessed_pseudogene	0.3	0	2	0.401	dynamin 1 pseudogene 5 [Source:HGNC Symbol;Acc:HGNC:21122]
MIR1233-2	ENSG00000221065	miRNA	0.3	0	2	0.401	microRNA 1233-2 [Source:HGNC Symbol;Acc:HGNC:38277]
FSCN1P1	ENSG00000261559	processed_pseudogene	0.3	0	2	0.401	fascin actin-bundling protein 1 pseudogene 1 [Source:HGNC Symbol;Acc:HGNC:49669]
SYNE4	ENSG00000181392	protein_coding	0.3	0	2	0.401	spectrin repeat containing nuclear envelope family member 4 [Source:HGNC Symbol;Acc:HGNC:26703]
LINC02252	ENSG00000261304	lncRNA	0.3	0	2	0.401	long intergenic non-protein coding RNA 2252 [Source:HGNC Symbol;Acc:HGNC:53150]
RF00425	ENSG00000252425	snoRNA	0.3	0	2	0.401
AD000864.2	ENSG00000280194	TEC	0.3	0	2	0.401	novel transcript
HBP1	ENSG00000105856	protein_coding	0.4	1767.2	0	0.395	HMG-box transcription factor 1 [Source:HGNC Symbol;Acc:HGNC:23200]
SRSF10	ENSG00000188529	protein_coding	0.05	2088.3	2	0.394	serine and arginine rich splicing factor 10 [Source:HGNC Symbol;Acc:HGNC:16713]
KDSR	ENSG00000119537	protein_coding	0.4	1740.27	0	0.393	3-ketodihydrosphingosine reductase [Source:HGNC Symbol;Acc:HGNC:4021]
CIC	ENSG00000079432	protein_coding	0.4	1744.42	0	0.393	capicua transcriptional repressor [Source:HGNC Symbol;Acc:HGNC:14214]
ZNF568	ENSG00000198453	protein_coding	0.4	1737.59	0	0.393	zinc finger protein 568 [Source:HGNC Symbol;Acc:HGNC:25392]
AC036176.1	ENSG00000267390	lncRNA	0.4	1728.46	0	0.392	KDSR divergent transcript [Source:HGNC Symbol;Acc:HGNC:55299]
EGR3	ENSG00000179388	protein_coding	0.4	1695.23	0	0.389	early growth response 3 [Source:HGNC Symbol;Acc:HGNC:3240]
PSMA3-AS1	ENSG00000257621	lncRNA	0.4	1689.74	0	0.389	PSMA3 antisense RNA 1 [Source:HGNC Symbol;Acc:HGNC:26445]
GLRX5	ENSG00000182512	protein_coding	0.4	1674.42	0	0.388	glutaredoxin 5 [Source:HGNC Symbol;Acc:HGNC:20134]
RACK1	ENSG00000204628	protein_coding	0.4	1677.85	0	0.388	receptor for activated C kinase 1 [Source:HGNC Symbol;Acc:HGNC:4399]
P4HB	ENSG00000185624	protein_coding	0.4	1661.49	0	0.387	prolyl 4-hydroxylase subunit beta [Source:HGNC Symbol;Acc:HGNC:8548]
SKA2	ENSG00000182628	protein_coding	0.4	1665.92	0	0.387	spindle and kinetochore associated complex subunit 2 [Source:HGNC Symbol;Acc:HGNC:28006]
PRR11	ENSG00000068489	protein_coding	0.4	1665.92	0	0.387	proline rich 11 [Source:HGNC Symbol;Acc:HGNC:25619]
SPESP1	ENSG00000258484	protein_coding	0.4	1665.92	0	0.387	sperm equatorial segment protein 1 [Source:HGNC Symbol;Acc:HGNC:15570]
ANP32A	ENSG00000140350	protein_coding	0.4	1665.92	0	0.387	acidic nuclear phosphoprotein 32 family member A [Source:HGNC Symbol;Acc:HGNC:13233]
TOM1L2	ENSG00000175662	protein_coding	0.4	1664.12	0	0.387	target of myb1 like 2 membrane trafficking protein [Source:HGNC Symbol;Acc:HGNC:11984]
PRPF4	ENSG00000136875	protein_coding	0.4	1649.31	0	0.386	pre-mRNA processing factor 4 [Source:HGNC Symbol;Acc:HGNC:17349]
ARID4A	ENSG00000032219	protein_coding	0.4	1656.22	0	0.386	AT-rich interaction domain 4A [Source:HGNC Symbol;Acc:HGNC:9885]
DRC3	ENSG00000171962	protein_coding	0.4	1653.15	0	0.386	dynein regulatory complex subunit 3 [Source:HGNC Symbol;Acc:HGNC:25384]
MCL1	ENSG00000143384	protein_coding	0.4	1658.47	0	0.386	MCL1 apoptosis regulator BCL2 family member [Source:HGNC Symbol;Acc:HGNC:6943]
ARMH4	ENSG00000139971	protein_coding	0.4	1639.89	0	0.385	armadillo like helical domain containing 4 [Source:HGNC Symbol;Acc:HGNC:19846]
MIR638	ENSG00000207972	miRNA	0.4	1639.89	0	0.385	microRNA 638 [Source:HGNC Symbol;Acc:HGNC:32894]
DNM2	ENSG00000079805	protein_coding	0.4	1645.51	0	0.385	dynamin 2 [Source:HGNC Symbol;Acc:HGNC:2974]
SETDB2	ENSG00000136169	protein_coding	0.4	1644.09	0	0.385	SET domain bifurcated histone lysine methyltransferase 2 [Source:HGNC Symbol;Acc:HGNC:20263]
GPR108	ENSG00000125734	protein_coding	0.4	1627.99	0	0.384	G protein-coupled receptor 108 [Source:HGNC Symbol;Acc:HGNC:17829]
SP2	ENSG00000167182	protein_coding	0.4	1597.63	0	0.381	Sp2 transcription factor [Source:HGNC Symbol;Acc:HGNC:11207]
FRYL	ENSG00000075539	protein_coding	0.4	1587.83	0	0.381	FRY like transcription coactivator [Source:HGNC Symbol;Acc:HGNC:29127]
RHCE	ENSG00000188672	protein_coding	0.4	1587.77	0	0.381	Rh blood group CcEe antigens [Source:HGNC Symbol;Acc:HGNC:10008]
CNOT1	ENSG00000125107	protein_coding	0.4	1587.85	0	0.381	CCR4-NOT transcription complex subunit 1 [Source:HGNC Symbol;Acc:HGNC:7877]
SPAG7	ENSG00000091640	protein_coding	0.4	1579.89	0	0.38	sperm associated antigen 7 [Source:HGNC Symbol;Acc:HGNC:11216]
CBX5	ENSG00000094916	protein_coding	0.4	1581.73	0	0.38	chromobox 5 [Source:HGNC Symbol;Acc:HGNC:1555]
SP1	ENSG00000185591	protein_coding	0.4	1569.52	0	0.379	Sp1 transcription factor [Source:HGNC Symbol;Acc:HGNC:11205]
TRIP10	ENSG00000125733	protein_coding	0.4	1549.96	0	0.377	thyroid hormone receptor interactor 10 [Source:HGNC Symbol;Acc:HGNC:12304]
FBXO24	ENSG00000106336	protein_coding	0.4	1529.73	0	0.376	F-box protein 24 [Source:HGNC Symbol;Acc:HGNC:13595]
PRR14	ENSG00000156858	protein_coding	0.4	1530.08	0	0.376	proline rich 14 [Source:HGNC Symbol;Acc:HGNC:28458]
NUMB	ENSG00000133961	protein_coding	0.4	1531.67	0	0.376	NUMB endocytic adaptor protein [Source:HGNC Symbol;Acc:HGNC:8060]
TCERG1	ENSG00000113649	protein_coding	0.4	1535.47	0	0.376	transcription elongation regulator 1 [Source:HGNC Symbol;Acc:HGNC:15630]
LRCH4	ENSG00000077454	protein_coding	0.4	1526.89	0	0.376	leucine rich repeats and calponin homology domain containing 4 [Source:HGNC Symbol;Acc:HGNC:6691]
NAIF1	ENSG00000171169	protein_coding	0.4	1533.51	0	0.376	nuclear apoptosis inducing factor 1 [Source:HGNC Symbol;Acc:HGNC:25446]
MIR6791	ENSG00000283950	miRNA	0.4	1516.25	0	0.375	microRNA 6791 [Source:HGNC Symbol;Acc:HGNC:50097]
AC006449.6	ENSG00000277969	lncRNA	0.4	1522.76	0	0.375	novel transcript
GSK3B	ENSG00000082701	protein_coding	0.4	1526.1	0	0.375	glycogen synthase kinase 3 beta [Source:HGNC Symbol;Acc:HGNC:4617]
STIP1	ENSG00000168439	protein_coding	0.4	1516.25	0	0.375	stress induced phosphoprotein 1 [Source:HGNC Symbol;Acc:HGNC:11387]
MTMR12	ENSG00000150712	protein_coding	0.4	1503.18	0	0.374	myotubularin related protein 12 [Source:HGNC Symbol;Acc:HGNC:18191]
SLC25A42	ENSG00000181035	protein_coding	0.4	1509.75	0	0.374	solute carrier family 25 member 42 [Source:HGNC Symbol;Acc:HGNC:28380]
TMEM160	ENSG00000130748	protein_coding	0.4	1503.23	0	0.374	transmembrane protein 160 [Source:HGNC Symbol;Acc:HGNC:26042]
FHL3	ENSG00000183386	protein_coding	0.2	1888.79	1	0.374	four and a half LIM domains 3 [Source:HGNC Symbol;Acc:HGNC:3704]
SLX4IP	ENSG00000149346	protein_coding	0.4	1490.22	0	0.373	SLX4 interacting protein [Source:HGNC Symbol;Acc:HGNC:16225]
MIR6865	ENSG00000278517	miRNA	0.4	1496.72	0	0.373	microRNA 6865 [Source:HGNC Symbol;Acc:HGNC:50182]
SF3A3	ENSG00000183431	protein_coding	0.2	1880.68	1	0.373	splicing factor 3a subunit 3 [Source:HGNC Symbol;Acc:HGNC:10767]
MIR6864	ENSG00000274300	miRNA	0.4	1496.72	0	0.373	microRNA 6864 [Source:HGNC Symbol;Acc:HGNC:50226]
RRBP1	ENSG00000125844	protein_coding	0.4	1490.22	0	0.373	ribosome binding protein 1 [Source:HGNC Symbol;Acc:HGNC:10448]
AC092910.3	ENSG00000242622	lncRNA	0.4	1490.22	0	0.373	GSK3B divergent transcript [Source:HGNC Symbol;Acc:HGNC:55635]
AC004771.4	ENSG00000262429	lncRNA	0.4	1496.72	0	0.373	novel transcript antisense to CAMTA2
AC139530.3	ENSG00000262660	protein_coding	0.4	1490.22	0	0.373	novel protein
MRPL12	ENSG00000262814	protein_coding	0.4	1490.22	0	0.373	mitochondrial ribosomal protein L12 [Source:HGNC Symbol;Acc:HGNC:10378]
GOLPH3L	ENSG00000143457	protein_coding	0.4	1483.95	0	0.372	golgi phosphoprotein 3 like [Source:HGNC Symbol;Acc:HGNC:24882]
DDA1	ENSG00000130311	protein_coding	0.4	1483.71	0	0.372	DET1 and DDB1 associated 1 [Source:HGNC Symbol;Acc:HGNC:28360]
MACO1	ENSG00000204178	protein_coding	0.4	1477.2	0	0.371	macoilin 1 [Source:HGNC Symbol;Acc:HGNC:25572]
OSBP	ENSG00000110048	protein_coding	0.4	1470.69	0	0.371	oxysterol binding protein [Source:HGNC Symbol;Acc:HGNC:8503]
SPTLC2	ENSG00000100596	protein_coding	0.4	1474.21	0	0.371	serine palmitoyltransferase long chain base subunit 2 [Source:HGNC Symbol;Acc:HGNC:11278]
CHD6	ENSG00000124177	protein_coding	0.4	1457.68	0	0.37	chromodomain helicase DNA binding protein 6 [Source:HGNC Symbol;Acc:HGNC:19057]
SLC25A25	ENSG00000148339	protein_coding	0.4	1464.19	0	0.37	solute carrier family 25 member 25 [Source:HGNC Symbol;Acc:HGNC:20663]
AL355001.2	ENSG00000275964	lncRNA	0.4	1451.17	0	0.369	novel transcript
ADAT1	ENSG00000065457	protein_coding	0.4	1434.87	0	0.368	adenosine deaminase tRNA specific 1 [Source:HGNC Symbol;Acc:HGNC:228]
MAF1	ENSG00000179632	protein_coding	0.4	1426.76	0	0.367	MAF1 homolog negative regulator of RNA polymerase III [Source:HGNC Symbol;Acc:HGNC:24966]
STAP2	ENSG00000178078	protein_coding	0.4	1422.33	0	0.367	signal transducing adaptor family member 2 [Source:HGNC Symbol;Acc:HGNC:30430]
ARRDC4	ENSG00000140450	protein_coding	0.4	1429.22	0	0.367	arrestin domain containing 4 [Source:HGNC Symbol;Acc:HGNC:28087]
CCHCR1	ENSG00000204536	protein_coding	0.4	1406.62	0	0.366	coiled-coil alpha-helical rod protein 1 [Source:HGNC Symbol;Acc:HGNC:13930]
RBM27	ENSG00000091009	protein_coding	0.4	1408.87	0	0.366	RNA binding motif protein 27 [Source:HGNC Symbol;Acc:HGNC:29243]
PMEL	ENSG00000185664	protein_coding	0.4	1398.03	0	0.365	premelanosome protein [Source:HGNC Symbol;Acc:HGNC:10880]
ZNF77	ENSG00000175691	protein_coding	0.4	1385.78	0	0.364	zinc finger protein 77 [Source:HGNC Symbol;Acc:HGNC:13150]
TDRKH-AS1	ENSG00000203288	lncRNA	0.4	1369.95	0	0.363	TDRKH antisense RNA 1 [Source:HGNC Symbol;Acc:HGNC:40578]
PWWP2A	ENSG00000170234	protein_coding	0.4	1377.89	0	0.363	PWWP domain containing 2A [Source:HGNC Symbol;Acc:HGNC:29406]
SOWAHC	ENSG00000198142	protein_coding	0.4	22.05	1	0.363	sosondowah ankyrin repeat domain family member C [Source:HGNC Symbol;Acc:HGNC:26149]
RAB5B	ENSG00000111540	protein_coding	0.4	1379.59	0	0.363	RAB5B member RAS oncogene family [Source:HGNC Symbol;Acc:HGNC:9784]
BAZ1B	ENSG00000009954	protein_coding	0.4	1360.07	0	0.362	bromodomain adjacent to zinc finger domain 1B [Source:HGNC Symbol;Acc:HGNC:961]
METTL5	ENSG00000138382	protein_coding	0.4	12.481	1	0.362	methyltransferase 5 N6-adenosine [Source:HGNC Symbol;Acc:HGNC:25006]
ACTL6A	ENSG00000136518	protein_coding	0.4	1368.27	0	0.362	actin like 6A [Source:HGNC Symbol;Acc:HGNC:24124]
ATP5F1B	ENSG00000110955	protein_coding	0.4	1358.81	0	0.362	ATP synthase F1 subunit beta [Source:HGNC Symbol;Acc:HGNC:830]
MPV17L2	ENSG00000254858	protein_coding	0.4	1358.49	0	0.362	MPV17 mitochondrial inner membrane protein like 2 [Source:HGNC Symbol;Acc:HGNC:28177]
AC092295.2	ENSG00000267309	lncRNA	0.4	0	1	0.361	ZNF566 antisense RNA 1 [Source:HGNC Symbol;Acc:HGNC:55301]
AL365226.1	ENSG00000224349	lncRNA	0.4	0	1	0.361	FAM135A antisense RNA 1 [Source:HGNC Symbol;Acc:HGNC:40955]
MIR4470	ENSG00000264408	miRNA	0.4	2.1	1	0.361	microRNA 4470 [Source:HGNC Symbol;Acc:HGNC:41833]
RAMAC	ENSG00000169612	protein_coding	0.4	0	1	0.361	RNA guanine-7 methyltransferase activating subunit [Source:HGNC Symbol;Acc:HGNC:31022]
AC018647.2	ENSG00000271122	lncRNA	0.4	0	1	0.361	HERPUD2 antisense RNA 1 [Source:HGNC Symbol;Acc:HGNC:55258]
AL354696.2	ENSG00000278390	lncRNA	0.4	0	1	0.361	novel transcript antisense to KBTBD7 and MTRF1
GGTA2P	ENSG00000237766	processed_pseudogene	0.4	0	1	0.361	glycoprotein alpha-galactosyltransferase 2 pseudogene [Source:HGNC Symbol;Acc:HGNC:4254]
AL139289.2	ENSG00000234694	lncRNA	0.4	0	1	0.361	CDC20 divergent transcript [Source:HGNC Symbol;Acc:HGNC:55681]
AP000442.2	ENSG00000255139	lncRNA	0.4	0	1	0.361	novel transcript
ACOT8	ENSG00000101473	protein_coding	0.4	1353.56	0	0.361	acyl-CoA thioesterase 8 [Source:HGNC Symbol;Acc:HGNC:15919]
AC007163.1	ENSG00000230408	lncRNA	0.4	0	1	0.361	BZW1 antisense RNA 1 [Source:HGNC Symbol;Acc:HGNC:40839]
ZNF691	ENSG00000164011	protein_coding	0.4	1346.21	0	0.361	zinc finger protein 691 [Source:HGNC Symbol;Acc:HGNC:28028]
MPND	ENSG00000008382	protein_coding	0.4	1353.56	0	0.361	MPN domain containing [Source:HGNC Symbol;Acc:HGNC:25934]
ZSWIM3	ENSG00000132801	protein_coding	0.4	1353.56	0	0.361	zinc finger SWIM-type containing 3 [Source:HGNC Symbol;Acc:HGNC:16157]
SNORD59A	ENSG00000207031	snoRNA	0.4	1347.05	0	0.361	small nucleolar RNA C/D box 59A [Source:HGNC Symbol;Acc:HGNC:10210]
AC020928.2	ENSG00000267260	lncRNA	0.4	0	1	0.361	novel transcript
AC097103.2	ENSG00000248932	lncRNA	0.4	0	1	0.361	COPB2 divergent transcript [Source:HGNC Symbol;Acc:HGNC:55579]
AC145207.9	ENSG00000278876	TEC	0.4	1.882	1	0.361	TEC
MIR4530	ENSG00000266559	miRNA	0.4	2.078	1	0.361	microRNA 4530 [Source:HGNC Symbol;Acc:HGNC:41764]
AC108704.1	ENSG00000274695	lncRNA	0.4	0	1	0.361	novel transcript
AP001107.8	ENSG00000254855	lncRNA	0.4	0	1	0.361	KLC2 antisense RNA 1 [Source:HGNC Symbol;Acc:HGNC:40934]
AC008629.1	ENSG00000249494	lncRNA	0.4	0	1	0.361	DMXL1 divergent transcript [Source:HGNC Symbol;Acc:HGNC:55568]
TMCO1-AS1	ENSG00000224358	lncRNA	0.4	0	1	0.361	TMCO1 antisense RNA 1 [Source:HGNC Symbol;Acc:HGNC:54046]
EIF2AK3-DT	ENSG00000234028	lncRNA	0.4	0	1	0.361	EIF2AK3 divergent transcript [Source:HGNC Symbol;Acc:HGNC:54066]
RNU6-841P	ENSG00000206599	snRNA	0.4	1.703	1	0.361	RNA U6 small nuclear 841 pseudogene [Source:HGNC Symbol;Acc:HGNC:47804]
TDRKH	ENSG00000182134	protein_coding	0.4	1353.56	0	0.361	tudor and KH domain containing [Source:HGNC Symbol;Acc:HGNC:11713]
SNORD36C	ENSG00000252542	snoRNA	0.4	1.575	1	0.361	small nucleolar RNA C/D box 36C [Source:HGNC Symbol;Acc:HGNC:10165]
KIF5A	ENSG00000155980	protein_coding	0.4	0	1	0.361	kinesin family member 5A [Source:HGNC Symbol;Acc:HGNC:6323]
RNF151	ENSG00000179580	protein_coding	0.4	0	1	0.361	ring finger protein 151 [Source:HGNC Symbol;Acc:HGNC:23235]
AC091959.3	ENSG00000275740	protein_coding	0.4	1353.56	0	0.361	novel readthrough transcript
MIR3912	ENSG00000264249	miRNA	0.4	1.56	1	0.361	microRNA 3912 [Source:HGNC Symbol;Acc:HGNC:38923]
METTL17	ENSG00000165792	protein_coding	0.4	1350.17	0	0.361	methyltransferase like 17 [Source:HGNC Symbol;Acc:HGNC:19280]
AP001107.7	ENSG00000254762	lncRNA	0.4	0	1	0.361	KLC2 antisense RNA 2 [Source:HGNC Symbol;Acc:HGNC:55515]
DOLPP1	ENSG00000167130	protein_coding	0.4	1334.04	0	0.36	dolichyldiphosphatase 1 [Source:HGNC Symbol;Acc:HGNC:29565]
AL512353.1	ENSG00000228192	lncRNA	0.4	1334.04	0	0.36	ZNF691 divergent transcript [Source:HGNC Symbol;Acc:HGNC:55800]
AC011498.1	ENSG00000267011	lncRNA	0.4	1327.53	0	0.359	novel transcript
TEPSIN	ENSG00000167302	protein_coding	0.4	1324.98	0	0.359	TEPSIN adaptor related protein complex 4 accessory protein [Source:HGNC Symbol;Acc:HGNC:26458]
PXMP4	ENSG00000101417	protein_coding	0.4	1301.5	0	0.357	peroxisomal membrane protein 4 [Source:HGNC Symbol;Acc:HGNC:15920]
PIN1	ENSG00000127445	protein_coding	0.4	1294.99	0	0.356	peptidylprolyl cis/trans isomerase NIMA-interacting 1 [Source:HGNC Symbol;Acc:HGNC:8988]
ZNF682	ENSG00000197124	protein_coding	0.4	1259.33	0	0.354	zinc finger protein 682 [Source:HGNC Symbol;Acc:HGNC:28857]
UBE2C	ENSG00000175063	protein_coding	0.4	1262.45	0	0.354	ubiquitin conjugating enzyme E2 C [Source:HGNC Symbol;Acc:HGNC:15937]
IFT27	ENSG00000100360	protein_coding	0.4	1250.76	0	0.353	intraflagellar transport 27 [Source:HGNC Symbol;Acc:HGNC:18626]
ZSWIM4	ENSG00000132003	protein_coding	0.4	1145.32	0	0.344	zinc finger SWIM-type containing 4 [Source:HGNC Symbol;Acc:HGNC:25704]
AC020916.2	ENSG00000267582	lncRNA	0.4	1145.32	0	0.344	novel transcript antisense to ZSWIM4
KHSRP	ENSG00000088247	protein_coding	0.05	1428.78	2	0.34	KH-type splicing regulatory protein [Source:HGNC Symbol;Acc:HGNC:6316]
PDPR	ENSG00000090857	protein_coding	0.05	1405.62	2	0.338	pyruvate dehydrogenase phosphatase regulatory subunit [Source:HGNC Symbol;Acc:HGNC:30264]
KATNB1	ENSG00000140854	protein_coding	0.4	1028.18	0	0.335	katanin regulatory subunit B1 [Source:HGNC Symbol;Acc:HGNC:6217]
TVP23B	ENSG00000171928	protein_coding	0.05	16.986	3	0.335	trans-golgi network vesicle protein 23 homolog B [Source:HGNC Symbol;Acc:HGNC:20399]
FBXW10	ENSG00000171931	protein_coding	0.05	0	3	0.333	F-box and WD repeat domain containing 10 [Source:HGNC Symbol;Acc:HGNC:1211]
AC009022.1	ENSG00000196696	lncRNA	0.05	0	3	0.333	nuclear pore complex-interacting protein [Source:NCBI gene (formerly Entrezgene);Acc:283970]
UBE2SP2	ENSG00000224126	processed_pseudogene	0.05	1.042	3	0.333	ubiquitin conjugating enzyme E2 S pseudogene 2 [Source:HGNC Symbol;Acc:HGNC:32196]
AC009022.2	ENSG00000241183	processed_pseudogene	0.05	0	3	0.333	ribosomal protein S10 (RPS10) pseudogene
TRIM16L	ENSG00000108448	transcribed_unprocessed_pseudogene	0.05	0	3	0.333	tripartite motif containing 16 like [Source:HGNC Symbol;Acc:HGNC:32670]
AC009060.1	ENSG00000247228	lncRNA	0.05	0	3	0.333	novel transcript antisense to PDPR & CLEC18C
AC026271.4	ENSG00000265693	transcribed_processed_pseudogene	0.05	0	3	0.333	zinc finger protein 695 (ZNF695) pseudogene
PDXDC2P	ENSG00000255185	transcribed_unprocessed_pseudogene	0.05	0	3	0.333	pyridoxal dependent decarboxylase domain containing 2 pseudogene [Source:HGNC Symbol;Acc:HGNC:27559]
AC026271.1	ENSG00000174977	processed_pseudogene	0.05	0	3	0.333	poly(A) binding protein interacting protein 1 (PAIP1) pseudogene
CEP78	ENSG00000148019	protein_coding	0.2	34.922	2	0.332	centrosomal protein 78 [Source:HGNC Symbol;Acc:HGNC:25740]
PRTG	ENSG00000166450	protein_coding	0.05	1314.7	2	0.33	protogenin [Source:HGNC Symbol;Acc:HGNC:26373]
AL353705.4	ENSG00000234819	processed_pseudogene	0.2	0	2	0.329	CDC28 protein kinase regulatory subunit 2 (CKS2) pseudogene
AL021391.1	ENSG00000232363	lncRNA	0.2	0.483	2	0.329	novel transcript
F11R	ENSG00000158769	protein_coding	0.5	55.904	0	0.326	F11 receptor [Source:HGNC Symbol;Acc:HGNC:14685]
USP21	ENSG00000143258	protein_coding	0.5	38.838	0	0.325	ubiquitin specific peptidase 21 [Source:HGNC Symbol;Acc:HGNC:12620]
PPOX	ENSG00000143224	protein_coding	0.5	42.464	0	0.325	protoporphyrinogen oxidase [Source:HGNC Symbol;Acc:HGNC:9280]
PPP1R3B	ENSG00000173281	protein_coding	0.5	25.41	0	0.324	protein phosphatase 1 regulatory subunit 3B [Source:HGNC Symbol;Acc:HGNC:14942]
TSTD1	ENSG00000215845	protein_coding	0.5	28.175	0	0.324	thiosulfate sulfurtransferase like domain containing 1 [Source:HGNC Symbol;Acc:HGNC:35410]
B4GALT3	ENSG00000158850	protein_coding	0.5	24.316	0	0.323	beta-1 4-galactosyltransferase 3 [Source:HGNC Symbol;Acc:HGNC:926]
RNU6-958P	ENSG00000252804	snRNA	0.5	12.589	0	0.322	RNA U6 small nuclear 958 pseudogene [Source:HGNC Symbol;Acc:HGNC:47921]
USF1	ENSG00000158773	protein_coding	0.5	10.494	0	0.322	upstream transcription factor 1 [Source:HGNC Symbol;Acc:HGNC:12593]
PRUNE2	ENSG00000106772	protein_coding	0.5	4.959	0	0.322	prune homolog 2 with BCH domain [Source:HGNC Symbol;Acc:HGNC:25209]
ALDH8A1	ENSG00000118514	protein_coding	0.5	11.551	0	0.322	aldehyde dehydrogenase 8 family member A1 [Source:HGNC Symbol;Acc:HGNC:15471]
TNRC6A	ENSG00000090905	protein_coding	0.5	6.943	0	0.322	trinucleotide repeat containing adaptor 6A [Source:HGNC Symbol;Acc:HGNC:11969]
KLHDC9	ENSG00000162755	protein_coding	0.5	0	0	0.321	kelch domain containing 9 [Source:HGNC Symbol;Acc:HGNC:28489]
AL591806.3	ENSG00000270149	protein_coding	0.5	0	0	0.321	novel transcript TSTD1 - F11R readthrough
ARHGAP1	ENSG00000175220	protein_coding	0.5	0	0	0.321	Rho GTPase activating protein 1 [Source:HGNC Symbol;Acc:HGNC:673]
ARHGAP30	ENSG00000186517	protein_coding	0.5	0	0	0.321	Rho GTPase activating protein 30 [Source:HGNC Symbol;Acc:HGNC:27414]
SNORD67	ENSG00000212135	snoRNA	0.5	0	0	0.321	small nucleolar RNA C/D box 67 [Source:HGNC Symbol;Acc:HGNC:32728]
WWOX	ENSG00000186153	protein_coding	0.5	0.18	0	0.321	WW domain containing oxidoreductase [Source:HGNC Symbol;Acc:HGNC:12799]
UFC1	ENSG00000143222	protein_coding	0.5	0	0	0.321	ubiquitin-fold modifier conjugating enzyme 1 [Source:HGNC Symbol;Acc:HGNC:26941]
WWOX-AS1	ENSG00000260969	lncRNA	0.5	0.233	0	0.321	WWOX antisense RNA 1 [Source:HGNC Symbol;Acc:HGNC:53169]
AC079414.3	ENSG00000276007	lncRNA	0.5	0	0	0.321	novel transcript antisense WWOX
LINC01712	ENSG00000231364	lncRNA	0.5	0	0	0.321	long intergenic non-protein coding RNA 1712 [Source:HGNC Symbol;Acc:HGNC:52499]
RF00573	ENSG00000252427	snoRNA	0.5	0	0	0.321
DEDD	ENSG00000158796	protein_coding	0.5	0	0	0.321	death effector domain containing [Source:HGNC Symbol;Acc:HGNC:2755]
RF01225	ENSG00000238685	snoRNA	0.5	0	0	0.321
AC009044.1	ENSG00000279991	TEC	0.5	0.371	0	0.321	TEC
RN7SL267P	ENSG00000242121	misc_RNA	0.5	0	0	0.321	RNA 7SL cytoplasmic 267 pseudogene [Source:HGNC Symbol;Acc:HGNC:46283]
AC090578.2	ENSG00000271156	lncRNA	0.5	0	0	0.321	novel transcript
AL591806.2	ENSG00000232879	processed_pseudogene	0.5	0	0	0.321	GLR5 pseudogene 2 [Source:HGNC Symbol;Acc:HGNC:55063]
ZNF408	ENSG00000175213	protein_coding	0.5	0.327	0	0.321	zinc finger protein 408 [Source:HGNC Symbol;Acc:HGNC:20041]
DNAJB5P1	ENSG00000230335	processed_pseudogene	0.5	0	0	0.321	DnaJ heat shock protein family (Hsp40) member B5 pseudogene 1 [Source:HGNC Symbol;Acc:HGNC:50449]
AC231981.1	ENSG00000235078	lncRNA	0.5	0	0	0.321	novel transcript antisense to ADI1
AL359314.1	ENSG00000274326	misc_RNA	0.5	0	0	0.321
RF01894	ENSG00000277320	misc_RNA	0.5	0.232	0	0.321
MKRN1	ENSG00000133606	protein_coding	0.5	0.233	0	0.321	makorin ring finger protein 1 [Source:HGNC Symbol;Acc:HGNC:7112]
AC006452.1	ENSG00000285904	lncRNA	0.5	0	0	0.321	novel transcript
MINPP1	ENSG00000107789	protein_coding	0.5	0	0	0.321	multiple inositol-polyphosphate phosphatase 1 [Source:HGNC Symbol;Acc:HGNC:7102]
MIR4678	ENSG00000283672	miRNA	0.5	0	0	0.321	microRNA 4678 [Source:HGNC Symbol;Acc:HGNC:41717]
RNASEH1-AS1	ENSG00000234171	lncRNA	0.5	0	0	0.321	RNASEH1 divergent transcript [Source:HGNC Symbol;Acc:HGNC:49289]
MIR5582	ENSG00000263540	miRNA	0.5	0	0	0.321	microRNA 5582 [Source:HGNC Symbol;Acc:HGNC:43461]
AL138767.2	ENSG00000223761	lncRNA	0.5	0	0	0.321	novel transcript
AL138767.3	ENSG00000225913	lncRNA	0.5	0	0	0.321	novel transcript
ATG13	ENSG00000175224	protein_coding	0.5	0	0	0.321	autophagy related 13 [Source:HGNC Symbol;Acc:HGNC:29091]
SUB1P3	ENSG00000261612	processed_pseudogene	0.5	0	0	0.321	SUB1 pseudogene 3 [Source:HGNC Symbol;Acc:HGNC:43993]
F2	ENSG00000180210	protein_coding	0.5	0.645	0	0.321	coagulation factor II thrombin [Source:HGNC Symbol;Acc:HGNC:3535]
HARBI1	ENSG00000180423	protein_coding	0.5	0	0	0.321	harbinger transposase derived 1 [Source:HGNC Symbol;Acc:HGNC:26522]
AC114810.1	ENSG00000271868	lncRNA	0.5	0.399	0	0.321	novel transcript
AC023830.1	ENSG00000261442	lncRNA	0.5	0	0	0.321	novel transcript antisense to MGRN1
PFDN2	ENSG00000143256	protein_coding	0.5	0	0	0.321	prefoldin subunit 2 [Source:HGNC Symbol;Acc:HGNC:8867]
RN7SL531P	ENSG00000264071	misc_RNA	0.5	0.386	0	0.321	RNA 7SL cytoplasmic 531 pseudogene [Source:HGNC Symbol;Acc:HGNC:46547]
AL021939.1	ENSG00000213117	processed_pseudogene	0.5	0	0	0.321	mediator of cell motility 1 pseudogene 2 [Source:HGNC Symbol;Acc:HGNC:38502]
AL445190.1	ENSG00000240056	lncRNA	0.5	0	0	0.321	novel transcript
NIT1	ENSG00000158793	protein_coding	0.5	0	0	0.321	nitrilase 1 [Source:HGNC Symbol;Acc:HGNC:7828]
CDIP1	ENSG00000089486	protein_coding	0.5	0	0	0.321	cell death inducing p53 target 1 [Source:HGNC Symbol;Acc:HGNC:13234]
SIPA1L2	ENSG00000116991	protein_coding	0.5	0.364	0	0.321	signal induced proliferation associated 1 like 2 [Source:HGNC Symbol;Acc:HGNC:23800]
RNU6-1211P	ENSG00000238382	snRNA	0.5	0	0	0.321	RNA U6 small nuclear 1211 pseudogene [Source:HGNC Symbol;Acc:HGNC:48174]
RN7SL850P	ENSG00000263955	misc_RNA	0.5	0	0	0.321	RNA 7SL cytoplasmic 850 pseudogene [Source:HGNC Symbol;Acc:HGNC:46866]
AL590714.1	ENSG00000224985	lncRNA	0.5	0	0	0.321	novel transcript
AC023830.3	ENSG00000278434	lncRNA	0.5	0	0	0.321	novel transcript sense intronic to CDIP1
AC023830.2	ENSG00000261789	lncRNA	0.5	0	0	0.321	novel transcript antisense to C16orf96
AC018521.5	ENSG00000264920	lncRNA	0.4	0	0	0.25	SP2 divergent transcript [Source:HGNC Symbol;Acc:HGNC:55330]
EGR4	ENSG00000135625	protein_coding	0.4	0	0	0.25	early growth response 4 [Source:HGNC Symbol;Acc:HGNC:3241]
BMF	ENSG00000104081	protein_coding	0.05	47.734	2	0.226	Bcl2 modifying factor [Source:HGNC Symbol;Acc:HGNC:24132]
PNRC2	ENSG00000189266	protein_coding	0.05	35.128	2	0.225	proline rich nuclear receptor coactivator 2 [Source:HGNC Symbol;Acc:HGNC:23158]
CNR2	ENSG00000188822	protein_coding	0.05	34.602	2	0.225	cannabinoid receptor 2 [Source:HGNC Symbol;Acc:HGNC:2160]
GTF2F1	ENSG00000125651	protein_coding	0.05	20.783	2	0.224	general transcription factor IIF subunit 1 [Source:HGNC Symbol;Acc:HGNC:4652]
DCHS2	ENSG00000197410	protein_coding	0.05	5.476	2	0.223	dachsous cadherin-related 2 [Source:HGNC Symbol;Acc:HGNC:23111]
BUB1B	ENSG00000156970	protein_coding	0.05	1358.89	1	0.223	BUB1 mitotic checkpoint serine/threonine kinase B [Source:HGNC Symbol;Acc:HGNC:1149]
SLC25A41	ENSG00000181240	protein_coding	0.05	13.517	2	0.223	solute carrier family 25 member 41 [Source:HGNC Symbol;Acc:HGNC:28533]
ACER1	ENSG00000167769	protein_coding	0.05	0	2	0.222	alkaline ceramidase 1 [Source:HGNC Symbol;Acc:HGNC:18356]
DENND1C	ENSG00000205744	protein_coding	0.05	0	2	0.222	DENN domain containing 1C [Source:HGNC Symbol;Acc:HGNC:26225]
PSPN	ENSG00000125650	protein_coding	0.05	0	2	0.222	persephin [Source:HGNC Symbol;Acc:HGNC:9579]
MIR6885	ENSG00000274390	miRNA	0.05	0	2	0.222	microRNA 6885 [Source:HGNC Symbol;Acc:HGNC:50221]
AC011491.3	ENSG00000269802	lncRNA	0.05	0	2	0.222	novel transcript antisense to CLPP
SLC25A23	ENSG00000125648	protein_coding	0.05	0	2	0.222	solute carrier family 25 member 23 [Source:HGNC Symbol;Acc:HGNC:19375]
TUBB4A	ENSG00000104833	protein_coding	0.05	0	2	0.222	tubulin beta 4A class IVa [Source:HGNC Symbol;Acc:HGNC:20774]
CLEC18C	ENSG00000157335	protein_coding	0.05	0	2	0.222	C-type lectin domain family 18 member C [Source:HGNC Symbol;Acc:HGNC:28538]
MIR3940	ENSG00000284159	miRNA	0.05	0.869	2	0.222	microRNA 3940 [Source:HGNC Symbol;Acc:HGNC:38893]
MIR1972-2	ENSG00000239118	miRNA	0.05	0	2	0.222	microRNA 1972-2 [Source:HGNC Symbol;Acc:HGNC:38252]
MIR6790	ENSG00000273758	miRNA	0.05	0	2	0.222	microRNA 6790 [Source:HGNC Symbol;Acc:HGNC:50161]
AC009060.2	ENSG00000261145	processed_pseudogene	0.05	0	2	0.222	phospholipase A2 group X (PLA2G10) pseudogene
AL590609.3	ENSG00000232557	lncRNA	0.05	0	2	0.222	novel transcript antisense to CNR2
AL590609.1	ENSG00000215905	processed_pseudogene	0.05	0	2	0.222	ribosomal protein L36 (RPL36) pseudogene
AL591178.2	ENSG00000230703	lncRNA	0.05	0	2	0.222	MYOM3 antisense RNA 1 [Source:HGNC Symbol;Acc:HGNC:41158]
BTBD6P1	ENSG00000229106	processed_pseudogene	0.05	0	2	0.222	BTB domain containing 6 pseudogene 1 [Source:HGNC Symbol;Acc:HGNC:51542]
AL591178.1	ENSG00000225315	lncRNA	0.05	0	2	0.222	novel transcript antisense to MYOM3
AL590609.2	ENSG00000230228	processed_pseudogene	0.05	0	2	0.222	H3 histone pseudogene 1 [Source:HGNC Symbol;Acc:HGNC:43794]
MIR378F	ENSG00000264926	miRNA	0.05	0	2	0.222	microRNA 378f [Source:HGNC Symbol;Acc:HGNC:41686]
RPL7P26	ENSG00000184612	processed_pseudogene	0.05	0	2	0.222	ribosomal protein L7 pseudogene 26 [Source:HGNC Symbol;Acc:HGNC:36630]
AC011491.2	ENSG00000269444	lncRNA	0.05	0	2	0.222	novel transcript sense overlapping GTF2F1
C15orf56	ENSG00000176753	lncRNA	0.05	0	2	0.222	PAK6 antisense RNA 1 [Source:HGNC Symbol;Acc:HGNC:33868]
AC021755.1	ENSG00000259239	processed_pseudogene	0.05	0	2	0.222	mitochondrially encoded NADH dehydrogenase 5 (iMT-ND5) pseudogene
AC021755.2	ENSG00000259584	lncRNA	0.05	0	2	0.222	novel transcript
GPR32	ENSG00000142511	protein_coding	0.2	28.211	1	0.221	G protein-coupled receptor 32 [Source:HGNC Symbol;Acc:HGNC:4487]
CRYBA2	ENSG00000163499	protein_coding	0.2	19.26	1	0.22	crystallin beta A2 [Source:HGNC Symbol;Acc:HGNC:2395]
LINC01869	ENSG00000180279	transcribed_unitary_pseudogene	0.2	24.824	1	0.22	long intergenic non-protein coding RNA 1869 [Source:HGNC Symbol;Acc:HGNC:25050]
LINC00608	ENSG00000236445	lncRNA	0.2	19.314	1	0.22	long intergenic non-protein coding RNA 608 [Source:HGNC Symbol;Acc:HGNC:27179]
PRKAG3	ENSG00000115592	protein_coding	0.2	19.207	1	0.22	protein kinase AMP-activated non-catalytic subunit gamma 3 [Source:HGNC Symbol;Acc:HGNC:9387]
FEV	ENSG00000163497	protein_coding	0.2	19.278	1	0.22	FEV transcription factor ETS family member [Source:HGNC Symbol;Acc:HGNC:18562]
AC097468.2	ENSG00000235024	lncRNA	0.2	20.406	1	0.22	CDK5R2 antisense RNA 1 [Source:HGNC Symbol;Acc:HGNC:55677]
CDK5R2	ENSG00000171450	protein_coding	0.2	20.406	1	0.22	cyclin dependent kinase 5 regulatory subunit 2 [Source:HGNC Symbol;Acc:HGNC:1776]
HSPA9	ENSG00000113013	protein_coding	0.2	9.803	1	0.219	heat shock protein family A (Hsp70) member 9 [Source:HGNC Symbol;Acc:HGNC:5244]
RCBTB1	ENSG00000136144	protein_coding	0.2	12.443	1	0.219	RCC1 and BTB domain containing protein 1 [Source:HGNC Symbol;Acc:HGNC:18243]
UTP11	ENSG00000183520	protein_coding	0.2	5.157	1	0.219	UTP11 small subunit processome component [Source:HGNC Symbol;Acc:HGNC:24329]
SUB1P2	ENSG00000258737	processed_pseudogene	0.2	0	1	0.218	SUB1 pseudogene 2 [Source:HGNC Symbol;Acc:HGNC:43992]
VRTN	ENSG00000133980	protein_coding	0.2	0	1	0.218	vertebrae development associated [Source:HGNC Symbol;Acc:HGNC:20223]
AC119674.1	ENSG00000260971	lncRNA	0.2	0.338	1	0.218	novel transcript
AC119674.2	ENSG00000284686	protein_coding	0.2	0.207	1	0.218	novel transcript
POU3F1	ENSG00000185668	protein_coding	0.2	0	1	0.218	POU class 3 homeobox 1 [Source:HGNC Symbol;Acc:HGNC:9214]
AC005050.2	ENSG00000286013	lncRNA	0.2	0	1	0.218	novel transcript
AL139158.1	ENSG00000223589	processed_pseudogene	0.2	0	1	0.218	FK506 binding protein 3 25kDa (FKBP3) pseudogene
AC113403.1	ENSG00000271196	processed_pseudogene	0.2	0	1	0.218	tubulin tyrosine ligase-like family member 12 (TTLL12) pseudogene
SNORD63	ENSG00000206989	snoRNA	0.2	0	1	0.218	small nucleolar RNA C/D box 63 [Source:HGNC Symbol;Acc:HGNC:10220]
FBLN1	ENSG00000077942	protein_coding	0.2	0	1	0.218	fibulin 1 [Source:HGNC Symbol;Acc:HGNC:3600]
SNORD63B	ENSG00000222937	snoRNA	0.2	0	1	0.218	small nucleolar RNA C/D box 63B [Source:HGNC Symbol;Acc:HGNC:52230]
RN7SL530P	ENSG00000239910	misc_RNA	0.2	0	1	0.218	RNA 7SL cytoplasmic 530 pseudogene [Source:HGNC Symbol;Acc:HGNC:46546]
RNU6-510P	ENSG00000212541	snRNA	0.2	1.134	1	0.218	RNA U6 small nuclear 510 pseudogene [Source:HGNC Symbol;Acc:HGNC:47473]
INPP5B	ENSG00000204084	protein_coding	0.2	0	1	0.218	inositol polyphosphate-5-phosphatase B [Source:HGNC Symbol;Acc:HGNC:6077]
MIR3659	ENSG00000265596	miRNA	0.2	0	1	0.218	microRNA 3659 [Source:HGNC Symbol;Acc:HGNC:38882]
WNT10A	ENSG00000135925	protein_coding	0.2	2.399	1	0.218	Wnt family member 10A [Source:HGNC Symbol;Acc:HGNC:13829]
AC009974.1	ENSG00000272555	lncRNA	0.2	0	1	0.218	novel transcript
AC006349.1	ENSG00000258513	transcribed_processed_pseudogene	0.2	0	1	0.218	SMT3 suppressor of mif two 3 homolog 2 (S. cerevisiae) (SUMO2) pseudogene
AC097468.1	ENSG00000224090	lncRNA	0.2	0	1	0.218	novel transcript antisense to CCDC108
EBPL	ENSG00000123179	protein_coding	0.2	0	1	0.218	EBP like [Source:HGNC Symbol;Acc:HGNC:18061]
ACP4	ENSG00000142513	protein_coding	0.2	0	1	0.218	acid phosphatase 4 [Source:HGNC Symbol;Acc:HGNC:14376]
LINC01494	ENSG00000228135	lncRNA	0.2	0.591	1	0.218	long intergenic non-protein coding RNA 1494 [Source:HGNC Symbol;Acc:HGNC:51152]
KRT8P30	ENSG00000224928	processed_pseudogene	0.2	0	1	0.218	keratin 8 pseudogene 30 [Source:HGNC Symbol;Acc:HGNC:33382]
RPL23AP31	ENSG00000232625	processed_pseudogene	0.2	0	1	0.218	ribosomal protein L23a pseudogene 31 [Source:HGNC Symbol;Acc:HGNC:35777]
AL139158.2	ENSG00000224592	lncRNA	0.2	0	1	0.218	MIR3659 host gene [Source:HGNC Symbol;Acc:HGNC:54306]
C19orf81	ENSG00000235034	protein_coding	0.2	0	1	0.218	chromosome 19 open reading frame 81 [Source:HGNC Symbol;Acc:HGNC:40041]
MIR375	ENSG00000198973	miRNA	0.2	0	1	0.218	microRNA 375 [Source:HGNC Symbol;Acc:HGNC:31868]
RNU6-642P	ENSG00000200029	snRNA	0.2	0	1	0.218	RNA U6 small nuclear 642 pseudogene [Source:HGNC Symbol;Acc:HGNC:47605]
MIR9500	ENSG00000283639	miRNA	0.2	0	1	0.218	microRNA 9500 [Source:HGNC Symbol;Acc:HGNC:50841]
GPR32P1	ENSG00000269565	unprocessed_pseudogene	0.2	0.673	1	0.218	GPR32 pseudogene 1 [Source:HGNC Symbol;Acc:HGNC:4488]
WNT6	ENSG00000115596	protein_coding	0.2	2.757	1	0.218	Wnt family member 6 [Source:HGNC Symbol;Acc:HGNC:12785]
ZNF286B	ENSG00000249459	transcribed_unprocessed_pseudogene	0.05	904.542	1	0.185	zinc finger protein 286B (pseudogene) [Source:HGNC Symbol;Acc:HGNC:33241]
RNU6-945P	ENSG00000206674	snRNA	0.3	0	0	0.179	RNA U6 small nuclear 945 pseudogene [Source:HGNC Symbol;Acc:HGNC:47908]
CNTD2	ENSG00000105219	protein_coding	0.3	0	0	0.179	cyclin P [Source:HGNC Symbol;Acc:HGNC:25805]
TTC9B	ENSG00000174521	protein_coding	0.3	0	0	0.179	tetratricopeptide repeat domain 9B [Source:HGNC Symbol;Acc:HGNC:26395]
VN1R96P	ENSG00000230086	unitary_pseudogene	0.3	0	0	0.179	vomeronasal 1 receptor 96 pseudogene [Source:HGNC Symbol;Acc:HGNC:37416]
MIR641	ENSG00000207631	miRNA	0.3	0	0	0.179	microRNA 641 [Source:HGNC Symbol;Acc:HGNC:32897]
MAP3K10	ENSG00000130758	protein_coding	0.3	0	0	0.179	mitogen-activated protein kinase kinase kinase 10 [Source:HGNC Symbol;Acc:HGNC:6849]
AKT2	ENSG00000105221	protein_coding	0.3	0	0	0.179	AKT serine/threonine kinase 2 [Source:HGNC Symbol;Acc:HGNC:392]
AC118344.1	ENSG00000205041	lncRNA	0.3	0	0	0.179	novel transcript sense intronic to AKT2
SUMO2P13	ENSG00000218359	processed_pseudogene	0.05	462.032	1	0.149	SUMO2 pseudogene 13 [Source:HGNC Symbol;Acc:HGNC:49351]
IGFBP4	ENSG00000141753	protein_coding	0.05	23.664	1	0.113	insulin like growth factor binding protein 4 [Source:HGNC Symbol;Acc:HGNC:5473]
AC026271.3	ENSG00000264885	NA	0.05	19.529	1	0.113	NA
FOXO3B	ENSG00000240445	protein_coding	0.05	23.227	1	0.113	forkhead box O3B [Source:HGNC Symbol;Acc:HGNC:3822]
AC080112.1	ENSG00000266208	lncRNA	0.05	16.544	1	0.112	novel transcript antisense to GJD3
CLPP	ENSG00000125656	protein_coding	0.05	14.097	1	0.112	caseinolytic mitochondrial matrix peptidase proteolytic subunit [Source:HGNC Symbol;Acc:HGNC:2084]

## Sheet: B - Beta Cell ZBTB16 targets
Gene_Name	Ensembl_Gene_ID	Gene_Biotype	Open_Chromatin_Score	GenHancer_Score	Motif_Counts	Norm_Annot_Islet_Score	Description
ATF7	ENSG00000170653	protein_coding	0.8	12164.6	3	1.869	activating transcription factor 7 [Source:HGNC Symbol;Acc:HGNC:792]
EMD	ENSG00000102119	protein_coding	0.4	1459.96	9	1.37	emerin [Source:HGNC Symbol;Acc:HGNC:3331]
HUWE1	ENSG00000086758	protein_coding	0.4	1379.49	8	1.252	HECT UBA and WWE domain containing E3 ubiquitin protein ligase 1 [Source:HGNC Symbol;Acc:HGNC:30892]
YOD1	ENSG00000180667	protein_coding	0.8	3266.76	4	1.249	YOD1 deubiquitinase [Source:HGNC Symbol;Acc:HGNC:25035]
BANP	ENSG00000172530	protein_coding	0.4	2068.42	7	1.198	BTG3 associated nuclear protein [Source:HGNC Symbol;Acc:HGNC:13450]
NDUFA11	ENSG00000174886	protein_coding	0.6	1390.03	6	1.174	NADH:ubiquinone oxidoreductase subunit A11 [Source:HGNC Symbol;Acc:HGNC:20371]
NKTR	ENSG00000114857	protein_coding	0.4	1659.54	7	1.164	natural killer cell triggering receptor [Source:HGNC Symbol;Acc:HGNC:7833]
CYB5D1	ENSG00000182224	protein_coding	0.4	1521.27	7	1.153	cytochrome b5 domain containing 1 [Source:HGNC Symbol;Acc:HGNC:26516]
TMEM88	ENSG00000167874	protein_coding	0.4	1496.72	7	1.151	transmembrane protein 88 [Source:HGNC Symbol;Acc:HGNC:32371]
PCMTD1	ENSG00000168300	protein_coding	0.9	1660.01	3	1.077	protein-L-isoaspartate (D-aspartate) O-methyltransferase domain containing 1 [Source:HGNC Symbol;Acc:HGNC:30483]
USP53	ENSG00000145390	protein_coding	0.4	1889.64	6	1.072	ubiquitin specific peptidase 53 [Source:HGNC Symbol;Acc:HGNC:29255]
ETFA	ENSG00000140374	protein_coding	0.9	1571.73	3	1.07	electron transfer flavoprotein subunit alpha [Source:HGNC Symbol;Acc:HGNC:3481]
ZBTB2	ENSG00000181472	protein_coding	0.4	1715.04	6	1.058	zinc finger and BTB domain containing 2 [Source:HGNC Symbol;Acc:HGNC:20868]
REV3L	ENSG00000009413	protein_coding	0.4	1652.9	6	1.053	REV3 like DNA directed polymerase zeta catalytic subunit [Source:HGNC Symbol;Acc:HGNC:9968]
PPP4R3B	ENSG00000275052	protein_coding	0.4	1519.77	6	1.042	protein phosphatase 4 regulatory subunit 3B [Source:HGNC Symbol;Acc:HGNC:29267]
ZKSCAN2	ENSG00000155592	protein_coding	0.4	1464.99	6	1.037	zinc finger with KRAB and SCAN domains 2 [Source:HGNC Symbol;Acc:HGNC:25677]
C6orf120	ENSG00000185127	protein_coding	0.4	1405.98	6	1.032	chromosome 6 open reading frame 120 [Source:HGNC Symbol;Acc:HGNC:21247]
DRG1	ENSG00000185721	protein_coding	0.4	1334.04	6	1.026	developmentally regulated GTP binding protein 1 [Source:HGNC Symbol;Acc:HGNC:3029]
SNORD16	ENSG00000199673	snoRNA	0.8	3187.94	2	1.02	small nucleolar RNA C/D box 16 [Source:HGNC Symbol;Acc:HGNC:32712]
ZWILCH	ENSG00000174442	protein_coding	0.8	3102.7	2	1.013	zwilch kinetochore protein [Source:HGNC Symbol;Acc:HGNC:25468]
SNORD18A	ENSG00000200623	snoRNA	0.8	3006.47	2	1.005	small nucleolar RNA C/D box 18A [Source:HGNC Symbol;Acc:HGNC:32714]
ACADSB	ENSG00000196177	protein_coding	0.8	2829.12	2	0.991	acyl-CoA dehydrogenase short/branched chain [Source:HGNC Symbol;Acc:HGNC:91]
IKZF5	ENSG00000095574	protein_coding	0.8	2681.09	2	0.978	IKAROS family zinc finger 5 [Source:HGNC Symbol;Acc:HGNC:14283]
FBN1	ENSG00000166147	protein_coding	0.8	2638.2	2	0.975	fibrillin 1 [Source:HGNC Symbol;Acc:HGNC:3603]
RPS7	ENSG00000171863	protein_coding	0.9	1678.03	2	0.967	ribosomal protein S7 [Source:HGNC Symbol;Acc:HGNC:10440]
RPS11	ENSG00000142534	protein_coding	0.4	1928.47	5	0.964	ribosomal protein S11 [Source:HGNC Symbol;Acc:HGNC:10384]
SNORD35B	ENSG00000200530	snoRNA	0.4	1922.71	5	0.964	small nucleolar RNA C/D box 35B [Source:HGNC Symbol;Acc:HGNC:17365]
VMAC	ENSG00000187650	protein_coding	0.6	1444.5	4	0.956	vimentin type intermediate filament associated coiled-coil protein [Source:HGNC Symbol;Acc:HGNC:33803]
AP4E1	ENSG00000081014	protein_coding	0.4	1538.86	5	0.932	adaptor related protein complex 4 subunit epsilon 1 [Source:HGNC Symbol;Acc:HGNC:573]
PUF60	ENSG00000179950	protein_coding	0.4	1485.97	5	0.928	poly(U) binding splicing factor 60 [Source:HGNC Symbol;Acc:HGNC:17042]
AGA	ENSG00000038002	protein_coding	0.4	1460.47	5	0.926	aspartylglucosaminidase [Source:HGNC Symbol;Acc:HGNC:318]
C21orf62-AS1	ENSG00000205930	lncRNA	0.4	1427.08	5	0.923	C21orf62 antisense RNA 1 [Source:HGNC Symbol;Acc:HGNC:1290]
LAMP1	ENSG00000185896	protein_coding	0.4	1392.61	5	0.92	lysosomal associated membrane protein 1 [Source:HGNC Symbol;Acc:HGNC:6499]
TMEM183A	ENSG00000163444	protein_coding	0.4	1366.58	5	0.918	transmembrane protein 183A [Source:HGNC Symbol;Acc:HGNC:20173]
CENPB	ENSG00000125817	protein_coding	0.4	1.838	6	0.917	centromere protein B [Source:HGNC Symbol;Acc:HGNC:1852]
CHMP1A	ENSG00000131165	protein_coding	0.4	1350.25	5	0.917	charged multivesicular body protein 1A [Source:HGNC Symbol;Acc:HGNC:8740]
DHFR2	ENSG00000178700	protein_coding	0.4	1328.21	5	0.915	dihydrofolate reductase 2 [Source:HGNC Symbol;Acc:HGNC:27309]
WDR77	ENSG00000116455	protein_coding	0.4	1327.53	5	0.915	WD repeat domain 77 [Source:HGNC Symbol;Acc:HGNC:29652]
EGR1	ENSG00000120738	protein_coding	0.6	1773.2	3	0.872	early growth response 1 [Source:HGNC Symbol;Acc:HGNC:3238]
ATF4	ENSG00000128272	protein_coding	0.4	1928.57	4	0.853	activating transcription factor 4 [Source:HGNC Symbol;Acc:HGNC:786]
EFNB2	ENSG00000125266	protein_coding	0.4	1862.47	4	0.848	ephrin B2 [Source:HGNC Symbol;Acc:HGNC:3227]
LPXN	ENSG00000110031	protein_coding	0.4	1798.26	4	0.842	leupaxin [Source:HGNC Symbol;Acc:HGNC:14061]
CHIC2	ENSG00000109220	protein_coding	0.4	1708.79	4	0.835	cysteine rich hydrophobic domain 2 [Source:HGNC Symbol;Acc:HGNC:1935]
GORASP2	ENSG00000115806	protein_coding	0.4	1695.65	4	0.834	golgi reassembly stacking protein 2 [Source:HGNC Symbol;Acc:HGNC:17500]
TMPO-AS1	ENSG00000257167	lncRNA	0.4	1646.46	4	0.83	TMPO antisense RNA 1 [Source:HGNC Symbol;Acc:HGNC:44158]
GRK4	ENSG00000125388	protein_coding	0.4	1595.27	4	0.826	G protein-coupled receptor kinase 4 [Source:HGNC Symbol;Acc:HGNC:4543]
IREB2	ENSG00000136381	protein_coding	0.4	1559.19	4	0.823	iron responsive element binding protein 2 [Source:HGNC Symbol;Acc:HGNC:6115]
TMEM18	ENSG00000151353	protein_coding	0.4	1567.88	4	0.823	transmembrane protein 18 [Source:HGNC Symbol;Acc:HGNC:25257]
NPTN	ENSG00000156642	protein_coding	0.4	1535.77	4	0.821	neuroplastin [Source:HGNC Symbol;Acc:HGNC:17867]
GID8	ENSG00000101193	protein_coding	0.4	1542.99	4	0.821	GID complex subunit 8 homolog [Source:HGNC Symbol;Acc:HGNC:15857]
RNU12	ENSG00000276027	snRNA	0.4	1529.26	4	0.82	RNA U12 small nuclear [Source:HGNC Symbol;Acc:HGNC:19380]
SLC25A11	ENSG00000108528	protein_coding	0.4	1522.76	4	0.82	solute carrier family 25 member 11 [Source:HGNC Symbol;Acc:HGNC:10981]
MBTPS1	ENSG00000140943	protein_coding	0.4	1518.85	4	0.819	membrane bound transcription factor peptidase site 1 [Source:HGNC Symbol;Acc:HGNC:15456]
MAPK14	ENSG00000112062	protein_coding	0.4	1503.23	4	0.818	mitogen-activated protein kinase 14 [Source:HGNC Symbol;Acc:HGNC:6876]
USP54	ENSG00000166348	protein_coding	0.4	1483.71	4	0.816	ubiquitin specific peptidase 54 [Source:HGNC Symbol;Acc:HGNC:23513]
INTS13	ENSG00000064102	protein_coding	0.4	1464.19	4	0.815	integrator complex subunit 13 [Source:HGNC Symbol;Acc:HGNC:20174]
CDK12	ENSG00000167258	protein_coding	0.4	1441.84	4	0.813	cyclin dependent kinase 12 [Source:HGNC Symbol;Acc:HGNC:24224]
PDS5A	ENSG00000121892	protein_coding	0.4	1382.62	4	0.808	PDS5 cohesin associated factor A [Source:HGNC Symbol;Acc:HGNC:29088]
CCNC	ENSG00000112237	protein_coding	0.4	1386.1	4	0.808	cyclin C [Source:HGNC Symbol;Acc:HGNC:1581]
DFFA	ENSG00000160049	protein_coding	0.4	1366.58	4	0.807	DNA fragmentation factor subunit alpha [Source:HGNC Symbol;Acc:HGNC:2772]
RFC3	ENSG00000133119	protein_coding	0.4	1369.88	4	0.807	replication factor C subunit 3 [Source:HGNC Symbol;Acc:HGNC:9971]
LRRC28	ENSG00000168904	protein_coding	0.4	1365.25	4	0.807	leucine rich repeat containing 28 [Source:HGNC Symbol;Acc:HGNC:28355]
METTL16	ENSG00000127804	protein_coding	0.4	1367.15	4	0.807	methyltransferase 16 N6-methyladenosine [Source:HGNC Symbol;Acc:HGNC:28484]
KIAA1191	ENSG00000122203	protein_coding	0.4	1361.8	4	0.806	KIAA1191 [Source:HGNC Symbol;Acc:HGNC:29209]
EDRF1	ENSG00000107938	protein_coding	0.4	1340.55	4	0.805	erythroid differentiation regulatory factor 1 [Source:HGNC Symbol;Acc:HGNC:24640]
ATP5PB	ENSG00000116459	protein_coding	0.4	1327.53	4	0.804	ATP synthase peripheral stalk-membrane subunit b [Source:HGNC Symbol;Acc:HGNC:840]
VDAC3	ENSG00000078668	protein_coding	0.4	1321.02	4	0.803	voltage dependent anion channel 3 [Source:HGNC Symbol;Acc:HGNC:12674]
NSUN3	ENSG00000178694	protein_coding	0.4	1321.02	4	0.803	NOP2/Sun RNA methyltransferase 3 [Source:HGNC Symbol;Acc:HGNC:26208]
ACVR2A	ENSG00000121989	protein_coding	0.4	1317.52	4	0.803	activin A receptor type 2A [Source:HGNC Symbol;Acc:HGNC:173]
SMNDC1	ENSG00000119953	protein_coding	0.4	1308.01	4	0.802	survival motor neuron domain containing 1 [Source:HGNC Symbol;Acc:HGNC:16900]
LACC1	ENSG00000179630	protein_coding	0.4	1307.38	4	0.802	laccase domain containing 1 [Source:HGNC Symbol;Acc:HGNC:26789]
ENO4	ENSG00000188316	protein_coding	0.4	1236.42	4	0.796	enolase 4 [Source:HGNC Symbol;Acc:HGNC:31670]
CBX2	ENSG00000173894	protein_coding	0.5	24.388	4	0.768	chromobox 2 [Source:HGNC Symbol;Acc:HGNC:1552]
ENPP7	ENSG00000182156	protein_coding	0.5	0	4	0.766	ectonucleotide pyrophosphatase/phosphodiesterase 7 [Source:HGNC Symbol;Acc:HGNC:23764]
RBM39	ENSG00000131051	protein_coding	0.4	2172.43	3	0.762	RNA binding motif protein 39 [Source:HGNC Symbol;Acc:HGNC:15923]
ETF1	ENSG00000120705	protein_coding	0.6	1780.56	2	0.761	eukaryotic translation termination factor 1 [Source:HGNC Symbol;Acc:HGNC:3477]
SNORD18B	ENSG00000202529	snoRNA	0.8	3.465	2	0.758	small nucleolar RNA C/D box 18B [Source:HGNC Symbol;Acc:HGNC:32715]
HNRNPUL1	ENSG00000105323	protein_coding	0.4	1920.56	3	0.741	heterogeneous nuclear ribonucleoprotein U like 1 [Source:HGNC Symbol;Acc:HGNC:17011]
ASPH	ENSG00000198363	protein_coding	0.4	1840.22	3	0.735	aspartate beta-hydroxylase [Source:HGNC Symbol;Acc:HGNC:757]
RAPGEF6	ENSG00000158987	protein_coding	0.4	1833.94	3	0.734	Rap guanine nucleotide exchange factor 6 [Source:HGNC Symbol;Acc:HGNC:20655]
FAM200B	ENSG00000237765	protein_coding	0.4	1836.77	3	0.734	family with sequence similarity 200 member B [Source:HGNC Symbol;Acc:HGNC:27740]
SDF2L1	ENSG00000128228	protein_coding	0.6	1431.65	2	0.733	stromal cell derived factor 2 like 1 [Source:HGNC Symbol;Acc:HGNC:10676]
MXRA7	ENSG00000182534	protein_coding	0.4	1718.24	3	0.725	matrix remodeling associated 7 [Source:HGNC Symbol;Acc:HGNC:7541]
POLDIP3	ENSG00000100227	protein_coding	0.4	1717.54	3	0.725	DNA polymerase delta interacting protein 3 [Source:HGNC Symbol;Acc:HGNC:23782]
AKAP11	ENSG00000023516	protein_coding	0.4	1700.51	3	0.723	A-kinase anchoring protein 11 [Source:HGNC Symbol;Acc:HGNC:369]
ERCC6L2	ENSG00000182150	protein_coding	0.4	1682.58	3	0.722	ERCC excision repair 6 like 2 [Source:HGNC Symbol;Acc:HGNC:26922]
TMEM79	ENSG00000163472	protein_coding	0.4	1691.95	3	0.722	transmembrane protein 79 [Source:HGNC Symbol;Acc:HGNC:28196]
UPF3A	ENSG00000169062	protein_coding	0.4	1680.33	3	0.721	UPF3A regulator of nonsense mediated mRNA decay [Source:HGNC Symbol;Acc:HGNC:20332]
DIDO1	ENSG00000101191	protein_coding	0.4	1668.14	3	0.72	death inducer-obliterator 1 [Source:HGNC Symbol;Acc:HGNC:2680]
TRAF3IP2-AS1	ENSG00000231889	lncRNA	0.4	1652.9	3	0.719	TRAF3IP2 antisense RNA 1 [Source:HGNC Symbol;Acc:HGNC:40005]
MATR3	ENSG00000015479	protein_coding	0.4	2993.04	2	0.718	matrin 3 [Source:HGNC Symbol;Acc:HGNC:6912]
MAP2K2	ENSG00000126934	protein_coding	0.4	1620.47	3	0.717	mitogen-activated protein kinase kinase 2 [Source:HGNC Symbol;Acc:HGNC:6842]
TTC32	ENSG00000183891	protein_coding	0.4	1621.71	3	0.717	tetratricopeptide repeat domain 32 [Source:HGNC Symbol;Acc:HGNC:32954]
SEC22C	ENSG00000093183	protein_coding	0.4	1577.35	3	0.713	SEC22 homolog C vesicle trafficking protein [Source:HGNC Symbol;Acc:HGNC:16828]
MTFR1L	ENSG00000117640	protein_coding	0.4	1574.2	3	0.713	mitochondrial fission regulator 1 like [Source:HGNC Symbol;Acc:HGNC:28836]
MOB1B	ENSG00000173542	protein_coding	0.4	1575.54	3	0.713	MOB kinase activator 1B [Source:HGNC Symbol;Acc:HGNC:29801]
HNRNPK	ENSG00000165119	protein_coding	0.4	1554.89	3	0.711	heterogeneous nuclear ribonucleoprotein K [Source:HGNC Symbol;Acc:HGNC:5044]
SH3GL1	ENSG00000141985	protein_coding	0.4	1541.3	3	0.71	SH3 domain containing GRB2 like 1 endophilin A2 [Source:HGNC Symbol;Acc:HGNC:10830]
RNF167	ENSG00000108523	protein_coding	0.4	1535.74	3	0.71	ring finger protein 167 [Source:HGNC Symbol;Acc:HGNC:24544]
DCAF16	ENSG00000163257	protein_coding	0.4	1545.77	3	0.71	DDB1 and CUL4 associated factor 16 [Source:HGNC Symbol;Acc:HGNC:25987]
MIR4734	ENSG00000275238	miRNA	0.4	1522.76	3	0.709	microRNA 4734 [Source:HGNC Symbol;Acc:HGNC:41572]
FUBP1	ENSG00000162613	protein_coding	0.4	1527.66	3	0.709	far upstream element binding protein 1 [Source:HGNC Symbol;Acc:HGNC:4004]
DNAJC27	ENSG00000115137	protein_coding	0.4	1517.97	3	0.708	DnaJ heat shock protein family (Hsp40) member C27 [Source:HGNC Symbol;Acc:HGNC:30290]
ZNF337-AS1	ENSG00000213742	lncRNA	0.4	1517.58	3	0.708	ZNF337 antisense RNA 1 [Source:HGNC Symbol;Acc:HGNC:40759]
PTRH2	ENSG00000141378	protein_coding	0.4	1503.23	3	0.707	peptidyl-tRNA hydrolase 2 [Source:HGNC Symbol;Acc:HGNC:24265]
THAP2	ENSG00000173451	protein_coding	0.4	1496.72	3	0.706	THAP domain containing 2 [Source:HGNC Symbol;Acc:HGNC:20854]
ASH2L	ENSG00000129691	protein_coding	0.4	1496.72	3	0.706	ASH2 like histone lysine methyltransferase complex subunit [Source:HGNC Symbol;Acc:HGNC:744]
AGBL3	ENSG00000146856	protein_coding	0.4	1488.62	3	0.706	AGBL carboxypeptidase 3 [Source:HGNC Symbol;Acc:HGNC:27981]
PPCDC	ENSG00000138621	protein_coding	0.4	1496.72	3	0.706	phosphopantothenoylcysteine decarboxylase [Source:HGNC Symbol;Acc:HGNC:28107]
NCOA4	ENSG00000266412	protein_coding	0.4	1496.72	3	0.706	nuclear receptor coactivator 4 [Source:HGNC Symbol;Acc:HGNC:7671]
WDR27	ENSG00000184465	protein_coding	0.4	1484.57	3	0.705	WD repeat domain 27 [Source:HGNC Symbol;Acc:HGNC:21248]
FGFR1OP2	ENSG00000111790	protein_coding	0.4	1464.19	3	0.704	FGFR1 oncogene partner 2 [Source:HGNC Symbol;Acc:HGNC:23098]
CUL3	ENSG00000036257	protein_coding	0.4	1460.52	3	0.703	cullin 3 [Source:HGNC Symbol;Acc:HGNC:2553]
ANKHD1	ENSG00000131503	protein_coding	0.4	1452.06	3	0.703	ankyrin repeat and KH domain containing 1 [Source:HGNC Symbol;Acc:HGNC:24714]
SIPA1L1	ENSG00000197555	protein_coding	0.4	1457.68	3	0.703	signal induced proliferation associated 1 like 1 [Source:HGNC Symbol;Acc:HGNC:20284]
ZNF346	ENSG00000113761	protein_coding	0.4	1416.93	3	0.7	zinc finger protein 346 [Source:HGNC Symbol;Acc:HGNC:16403]
RPS19	ENSG00000105372	protein_coding	0.4	1421.04	3	0.7	ribosomal protein S19 [Source:HGNC Symbol;Acc:HGNC:10402]
NUDT2	ENSG00000164978	protein_coding	0.4	1423.38	3	0.7	nudix hydrolase 2 [Source:HGNC Symbol;Acc:HGNC:8049]
TIMM17A	ENSG00000134375	protein_coding	0.4	1423.88	3	0.7	translocase of inner mitochondrial membrane 17A [Source:HGNC Symbol;Acc:HGNC:17315]
CEP350	ENSG00000135837	protein_coding	0.4	1412.73	3	0.699	centrosomal protein 350 [Source:HGNC Symbol;Acc:HGNC:24238]
HHLA3	ENSG00000197568	lncRNA	0.4	1407.4	3	0.699	HERV-H LTR-associating 3 [Source:HGNC Symbol;Acc:HGNC:4906]
TANGO2	ENSG00000183597	protein_coding	0.4	1399.11	3	0.698	transport and golgi organization 2 homolog [Source:HGNC Symbol;Acc:HGNC:25439]
MDH2	ENSG00000146701	protein_coding	0.4	1394.01	3	0.698	malate dehydrogenase 2 [Source:HGNC Symbol;Acc:HGNC:6971]
TADA3	ENSG00000171148	protein_coding	0.4	1379.1	3	0.697	transcriptional adaptor 3 [Source:HGNC Symbol;Acc:HGNC:19422]
ANKHD1-EIF4EBP3	ENSG00000254996	protein_coding	0.4	1386.1	3	0.697	ANKHD1-EIF4EBP3 readthrough [Source:HGNC Symbol;Acc:HGNC:33530]
FAM76A	ENSG00000009780	protein_coding	0.4	1379.61	3	0.697	family with sequence similarity 76 member A [Source:HGNC Symbol;Acc:HGNC:28530]
LRSAM1	ENSG00000148356	protein_coding	0.4	1379.59	3	0.697	leucine rich repeat and sterile alpha motif containing 1 [Source:HGNC Symbol;Acc:HGNC:25135]
C5orf24	ENSG00000181904	protein_coding	0.4	1364.5	3	0.696	chromosome 5 open reading frame 24 [Source:HGNC Symbol;Acc:HGNC:26746]
ANKFY1	ENSG00000185722	protein_coding	0.4	1370.17	3	0.696	ankyrin repeat and FYVE domain containing 1 [Source:HGNC Symbol;Acc:HGNC:20763]
HMGCS1	ENSG00000112972	protein_coding	0.4	1366.58	3	0.696	3-hydroxy-3-methylglutaryl-CoA synthase 1 [Source:HGNC Symbol;Acc:HGNC:5007]
INKA2	ENSG00000197852	protein_coding	0.4	1373.08	3	0.696	inka box actin regulator 2 [Source:HGNC Symbol;Acc:HGNC:28045]
SPDL1	ENSG00000040275	protein_coding	0.4	1371.45	3	0.696	spindle apparatus coiled-coil protein 1 [Source:HGNC Symbol;Acc:HGNC:26010]
POP7	ENSG00000172336	protein_coding	0.4	1373.08	3	0.696	POP7 homolog ribonuclease P/MRP subunit [Source:HGNC Symbol;Acc:HGNC:19949]
DENR	ENSG00000139726	protein_coding	0.4	1366.58	3	0.696	density regulated re-initiation and release factor [Source:HGNC Symbol;Acc:HGNC:2769]
MED1	ENSG00000125686	protein_coding	0.4	1360.91	3	0.695	mediator complex subunit 1 [Source:HGNC Symbol;Acc:HGNC:9234]
ARPC4	ENSG00000241553	protein_coding	0.4	1353.56	3	0.695	actin related protein 2/3 complex subunit 4 [Source:HGNC Symbol;Acc:HGNC:707]
DNAJA3	ENSG00000103423	protein_coding	0.4	1353.56	3	0.695	DnaJ heat shock protein family (Hsp40) member A3 [Source:HGNC Symbol;Acc:HGNC:11808]
GGH	ENSG00000137563	protein_coding	0.4	1360.89	3	0.695	gamma-glutamyl hydrolase [Source:HGNC Symbol;Acc:HGNC:4248]
UIMC1	ENSG00000087206	protein_coding	0.4	1351.81	3	0.694	ubiquitin interaction motif containing 1 [Source:HGNC Symbol;Acc:HGNC:30298]
CIP2A	ENSG00000163507	protein_coding	0.4	1349.86	3	0.694	cellular inhibitor of PP2A [Source:HGNC Symbol;Acc:HGNC:29302]
RBM4B	ENSG00000173914	protein_coding	0.4	1340.55	3	0.694	RNA binding motif protein 4B [Source:HGNC Symbol;Acc:HGNC:28842]
STRIP1	ENSG00000143093	protein_coding	0.4	1345.64	3	0.694	striatin interacting protein 1 [Source:HGNC Symbol;Acc:HGNC:25916]
ATP5F1C	ENSG00000165629	protein_coding	0.4	1344.45	3	0.694	ATP synthase F1 subunit gamma [Source:HGNC Symbol;Acc:HGNC:833]
TAS1R1	ENSG00000173662	protein_coding	0.4	1347.05	3	0.694	taste 1 receptor member 1 [Source:HGNC Symbol;Acc:HGNC:14448]
TUBGCP5	ENSG00000275835	protein_coding	0.4	1339.34	3	0.693	tubulin gamma complex associated protein 5 [Source:HGNC Symbol;Acc:HGNC:18600]
MYSM1	ENSG00000162601	protein_coding	0.4	1316.16	3	0.692	Myb like SWIRM and MPN domains 1 [Source:HGNC Symbol;Acc:HGNC:29401]
CCDC122	ENSG00000151773	protein_coding	0.4	1322.19	3	0.692	coiled-coil domain containing 122 [Source:HGNC Symbol;Acc:HGNC:26478]
ZNF512B	ENSG00000196700	protein_coding	0.4	1313.14	3	0.691	zinc finger protein 512B [Source:HGNC Symbol;Acc:HGNC:29212]
SUV39H1	ENSG00000101945	protein_coding	0.4	1301.5	3	0.69	SUV39H1 histone lysine methyltransferase [Source:HGNC Symbol;Acc:HGNC:11479]
RNPC3	ENSG00000185946	protein_coding	0.4	1288.48	3	0.689	RNA binding region (RNP1 RRM) containing 3 [Source:HGNC Symbol;Acc:HGNC:18666]
HCG14	ENSG00000224157	lncRNA	0.4	1203.89	3	0.682	HLA complex group 14 [Source:HGNC Symbol;Acc:HGNC:18323]
DUS3L	ENSG00000141994	protein_coding	0.2	81.344	5	0.669	dihydrouridine synthase 3 like [Source:HGNC Symbol;Acc:HGNC:26920]
PRR22	ENSG00000212123	protein_coding	0.2	18.422	5	0.664	proline rich 22 [Source:HGNC Symbol;Acc:HGNC:28354]
FUT3	ENSG00000171124	protein_coding	0.2	0	5	0.663	fucosyltransferase 3 (Lewis blood group) [Source:HGNC Symbol;Acc:HGNC:4014]
FUT6	ENSG00000156413	protein_coding	0.2	8.592	5	0.663	fucosyltransferase 6 [Source:HGNC Symbol;Acc:HGNC:4017]
MAP10	ENSG00000212916	protein_coding	0.4	870.302	3	0.655	microtubule associated protein 10 [Source:HGNC Symbol;Acc:HGNC:29265]
RFX1	ENSG00000132005	protein_coding	0.4	1869.51	2	0.626	regulatory factor X1 [Source:HGNC Symbol;Acc:HGNC:9982]
PAXBP1	ENSG00000159086	protein_coding	0.4	1857.21	2	0.625	PAX3 and PAX7 binding protein 1 [Source:HGNC Symbol;Acc:HGNC:13579]
HNRNPH3	ENSG00000096746	protein_coding	0.4	1854.62	2	0.625	heterogeneous nuclear ribonucleoprotein H3 [Source:HGNC Symbol;Acc:HGNC:5043]
FBXL5	ENSG00000118564	protein_coding	0.4	1853.2	2	0.625	F-box and leucine rich repeat protein 5 [Source:HGNC Symbol;Acc:HGNC:13602]
PLOD2	ENSG00000152952	protein_coding	0.4	1841.77	2	0.624	procollagen-lysine 2-oxoglutarate 5-dioxygenase 2 [Source:HGNC Symbol;Acc:HGNC:9082]
ZNF219	ENSG00000165804	protein_coding	0.4	1835.12	2	0.623	zinc finger protein 219 [Source:HGNC Symbol;Acc:HGNC:13011]
SNORA3B	ENSG00000212607	snoRNA	0.4	1811.15	2	0.621	small nucleolar RNA H/ACA box 3B [Source:HGNC Symbol;Acc:HGNC:32638]
RPS9	ENSG00000170889	protein_coding	0.4	1807.51	2	0.621	ribosomal protein S9 [Source:HGNC Symbol;Acc:HGNC:10442]
TMEM245	ENSG00000106771	protein_coding	0.4	1811.17	2	0.621	transmembrane protein 245 [Source:HGNC Symbol;Acc:HGNC:1363]
MGME1	ENSG00000125871	protein_coding	0.4	1790.25	2	0.619	mitochondrial genome maintenance exonuclease 1 [Source:HGNC Symbol;Acc:HGNC:16205]
RBM15	ENSG00000162775	protein_coding	0.4	1784.71	2	0.619	RNA binding motif protein 15 [Source:HGNC Symbol;Acc:HGNC:14959]
ZFP91	ENSG00000186660	protein_coding	0.4	1746.14	2	0.616	ZFP91 zinc finger protein atypical E3 ubiquitin ligase [Source:HGNC Symbol;Acc:HGNC:14983]
SMG5	ENSG00000198952	protein_coding	0.4	1751.18	2	0.616	SMG5 nonsense mediated mRNA decay factor [Source:HGNC Symbol;Acc:HGNC:24644]
HERPUD2	ENSG00000122557	protein_coding	0.4	1741.85	2	0.615	HERPUD family member 2 [Source:HGNC Symbol;Acc:HGNC:21915]
RPL27A	ENSG00000166441	protein_coding	0.4	1722.42	2	0.614	ribosomal protein L27a [Source:HGNC Symbol;Acc:HGNC:10329]
SNX5	ENSG00000089006	protein_coding	0.4	1713.23	2	0.613	sorting nexin 5 [Source:HGNC Symbol;Acc:HGNC:14969]
GGA1	ENSG00000100083	protein_coding	0.4	1711.06	2	0.613	golgi associated gamma adaptin ear containing ARF binding protein 1 [Source:HGNC Symbol;Acc:HGNC:17842]
RAB34	ENSG00000109113	protein_coding	0.4	1718.16	2	0.613	RAB34 member RAS oncogene family [Source:HGNC Symbol;Acc:HGNC:16519]
RPL23A	ENSG00000198242	protein_coding	0.4	1708.81	2	0.613	ribosomal protein L23a [Source:HGNC Symbol;Acc:HGNC:10317]
BCLAF1	ENSG00000029363	protein_coding	0.4	1711.71	2	0.613	BCL2 associated transcription factor 1 [Source:HGNC Symbol;Acc:HGNC:16863]
ABI1	ENSG00000136754	protein_coding	0.4	1705.01	2	0.612	abl interactor 1 [Source:HGNC Symbol;Acc:HGNC:11320]
GPBP1	ENSG00000062194	protein_coding	0.4	1690.07	2	0.611	GC-rich promoter binding protein 1 [Source:HGNC Symbol;Acc:HGNC:29520]
MAU2	ENSG00000129933	protein_coding	0.4	1668.2	2	0.609	MAU2 sister chromatid cohesion factor [Source:HGNC Symbol;Acc:HGNC:29140]
SNORD4A	ENSG00000238578	snoRNA	0.4	1659.41	2	0.609	small nucleolar RNA C/D box 4A [Source:HGNC Symbol;Acc:HGNC:10097]
KPNA2	ENSG00000182481	protein_coding	0.4	1659.41	2	0.609	karyopherin subunit alpha 2 [Source:HGNC Symbol;Acc:HGNC:6395]
AKAP1	ENSG00000121057	protein_coding	0.4	1654.94	2	0.608	A-kinase anchoring protein 1 [Source:HGNC Symbol;Acc:HGNC:367]
PHF5A	ENSG00000100410	protein_coding	0.4	1645.48	2	0.607	PHD finger protein 5A [Source:HGNC Symbol;Acc:HGNC:18000]
SNORA3A	ENSG00000200983	snoRNA	0.4	1639.89	2	0.607	small nucleolar RNA H/ACA box 3A [Source:HGNC Symbol;Acc:HGNC:32586]
RPS28	ENSG00000233927	protein_coding	0.4	1636.61	2	0.607	ribosomal protein S28 [Source:HGNC Symbol;Acc:HGNC:10418]
WRAP53	ENSG00000141499	protein_coding	0.4	1633.63	2	0.607	WD repeat containing antisense to TP53 [Source:HGNC Symbol;Acc:HGNC:25522]
ZNF345	ENSG00000251247	protein_coding	0.4	1622.31	2	0.606	zinc finger protein 345 [Source:HGNC Symbol;Acc:HGNC:16367]
CHAF1A	ENSG00000167670	protein_coding	0.4	1631.7	2	0.606	chromatin assembly factor 1 subunit A [Source:HGNC Symbol;Acc:HGNC:1910]
ACO2	ENSG00000100412	protein_coding	0.4	1613.86	2	0.605	aconitase 2 [Source:HGNC Symbol;Acc:HGNC:118]
WDR6	ENSG00000178252	protein_coding	0.4	1618.26	2	0.605	WD repeat domain 6 [Source:HGNC Symbol;Acc:HGNC:12758]
TMEM11	ENSG00000178307	protein_coding	0.4	1613.77	2	0.605	transmembrane protein 11 [Source:HGNC Symbol;Acc:HGNC:16823]
ETV5	ENSG00000244405	protein_coding	0.4	1600.85	2	0.604	ETS variant transcription factor 5 [Source:HGNC Symbol;Acc:HGNC:3494]
AHCTF1	ENSG00000153207	protein_coding	0.4	1603.41	2	0.604	AT-hook containing transcription factor 1 [Source:HGNC Symbol;Acc:HGNC:24618]
RPL10A	ENSG00000198755	protein_coding	0.4	1589	2	0.603	ribosomal protein L10a [Source:HGNC Symbol;Acc:HGNC:10299]
SLC26A8	ENSG00000112053	protein_coding	0.4	1590.73	2	0.603	solute carrier family 26 member 8 [Source:HGNC Symbol;Acc:HGNC:14468]
CDC26	ENSG00000176386	protein_coding	0.4	1594.79	2	0.603	cell division cycle 26 [Source:HGNC Symbol;Acc:HGNC:17839]
SNORA73B	ENSG00000200087	snoRNA	0.4	1579.92	2	0.602	small nucleolar RNA H/ACA box 73B [Source:HGNC Symbol;Acc:HGNC:10116]
SNHG16	ENSG00000163597	lncRNA	0.4	1577.71	2	0.602	small nucleolar RNA host gene 16 [Source:HGNC Symbol;Acc:HGNC:44352]
SMG7-AS1	ENSG00000232860	lncRNA	0.4	1582.85	2	0.602	SMG7 antisense RNA 1 [Source:HGNC Symbol;Acc:HGNC:24518]
NFYC-AS1	ENSG00000272145	lncRNA	0.4	1570.35	2	0.601	NFYC antisense RNA 1 [Source:HGNC Symbol;Acc:HGNC:49451]
RPS15	ENSG00000115268	protein_coding	0.4	1560.49	2	0.601	ribosomal protein S15 [Source:HGNC Symbol;Acc:HGNC:10388]
STXBP4	ENSG00000166263	protein_coding	0.4	1551.51	2	0.6	syntaxin binding protein 4 [Source:HGNC Symbol;Acc:HGNC:19694]
COX11	ENSG00000166260	protein_coding	0.4	1553.24	2	0.6	cytochrome c oxidase copper chaperone COX11 [Source:HGNC Symbol;Acc:HGNC:2261]
TGOLN2	ENSG00000152291	protein_coding	0.4	1555.1	2	0.6	trans-golgi network protein 2 [Source:HGNC Symbol;Acc:HGNC:15450]
RCC1	ENSG00000180198	protein_coding	0.4	1558.34	2	0.6	regulator of chromosome condensation 1 [Source:HGNC Symbol;Acc:HGNC:1913]
EIF4A2	ENSG00000156976	protein_coding	0.4	1540.41	2	0.599	eukaryotic translation initiation factor 4A2 [Source:HGNC Symbol;Acc:HGNC:3284]
SNORA81	ENSG00000221420	snoRNA	0.4	1540.53	2	0.599	small nucleolar RNA H/ACA box 81 [Source:HGNC Symbol;Acc:HGNC:32667]
MRPS7	ENSG00000125445	protein_coding	0.4	1536.7	2	0.599	mitochondrial ribosomal protein S7 [Source:HGNC Symbol;Acc:HGNC:14499]
CCT5	ENSG00000150753	protein_coding	0.4	1538.94	2	0.599	chaperonin containing TCP1 subunit 5 [Source:HGNC Symbol;Acc:HGNC:1618]
GAS8	ENSG00000141013	protein_coding	0.4	1539.22	2	0.599	growth arrest specific 8 [Source:HGNC Symbol;Acc:HGNC:4166]
MKKS	ENSG00000125863	protein_coding	0.4	1528.87	2	0.598	MKKS centrosomal shuttling protein [Source:HGNC Symbol;Acc:HGNC:7108]
NKAP	ENSG00000101882	protein_coding	0.4	1525.37	2	0.598	NFKB activating protein [Source:HGNC Symbol;Acc:HGNC:29873]
HMOX2	ENSG00000103415	protein_coding	0.4	1531.71	2	0.598	heme oxygenase 2 [Source:HGNC Symbol;Acc:HGNC:5014]
RBM26-AS1	ENSG00000227354	lncRNA	0.4	1533.51	2	0.598	RBM26 antisense RNA 1 [Source:HGNC Symbol;Acc:HGNC:39805]
TOPORS	ENSG00000197579	protein_coding	0.4	1519.14	2	0.597	TOP1 binding arginine/serine rich protein E3 ubiquitin ligase [Source:HGNC Symbol;Acc:HGNC:21653]
SMDT1	ENSG00000183172	protein_coding	0.4	1515.62	2	0.597	single-pass membrane protein with aspartate rich tail 1 [Source:HGNC Symbol;Acc:HGNC:25055]
GIPC2	ENSG00000137960	protein_coding	0.4	1514.69	2	0.597	GIPC PDZ domain containing family member 2 [Source:HGNC Symbol;Acc:HGNC:18177]
MIR7111	ENSG00000276712	miRNA	0.4	1522.76	2	0.597	microRNA 7111 [Source:HGNC Symbol;Acc:HGNC:50073]
SNORD2	ENSG00000238942	snoRNA	0.4	1516.25	2	0.597	small nucleolar RNA C/D box 2 [Source:HGNC Symbol;Acc:HGNC:32678]
SBNO1	ENSG00000139697	protein_coding	0.4	1519.63	2	0.597	strawberry notch homolog 1 [Source:HGNC Symbol;Acc:HGNC:22973]
NANP	ENSG00000170191	protein_coding	0.4	1520.58	2	0.597	N-acetylneuraminic acid phosphatase [Source:HGNC Symbol;Acc:HGNC:16140]
HERC1	ENSG00000103657	protein_coding	0.4	1502.72	2	0.596	HECT and RLD domain containing E3 ubiquitin protein ligase family member 1 [Source:HGNC Symbol;Acc:HGNC:4867]
VMP1	ENSG00000062716	protein_coding	0.4	1503.23	2	0.596	vacuole membrane protein 1 [Source:HGNC Symbol;Acc:HGNC:29559]
SNORA73A	ENSG00000274266	snoRNA	0.4	1509.74	2	0.596	small nucleolar RNA H/ACA box 73A [Source:HGNC Symbol;Acc:HGNC:10115]
REPS1	ENSG00000135597	protein_coding	0.4	1503.43	2	0.596	RALBP1 associated Eps domain containing 1 [Source:HGNC Symbol;Acc:HGNC:15578]
NCAPG	ENSG00000109805	protein_coding	0.4	1502.45	2	0.596	non-SMC condensin I complex subunit G [Source:HGNC Symbol;Acc:HGNC:24304]
RC3H2	ENSG00000056586	protein_coding	0.4	1509.98	2	0.596	ring finger and CCCH-type domains 2 [Source:HGNC Symbol;Acc:HGNC:21461]
COASY	ENSG00000068120	protein_coding	0.4	1503.23	2	0.596	Coenzyme A synthase [Source:HGNC Symbol;Acc:HGNC:29932]
NBL1	ENSG00000158747	protein_coding	0.4	1505.56	2	0.596	NBL1 DAN family BMP antagonist [Source:HGNC Symbol;Acc:HGNC:7650]
EIF4A3	ENSG00000141543	protein_coding	0.4	1503.23	2	0.596	eukaryotic translation initiation factor 4A3 [Source:HGNC Symbol;Acc:HGNC:18683]
TSPYL1	ENSG00000189241	protein_coding	0.4	1501.79	2	0.596	TSPY like 1 [Source:HGNC Symbol;Acc:HGNC:12382]
TFRC	ENSG00000072274	protein_coding	0.4	1503.23	2	0.596	transferrin receptor [Source:HGNC Symbol;Acc:HGNC:11763]
TP53	ENSG00000141510	protein_coding	0.4	1509.74	2	0.596	tumor protein p53 [Source:HGNC Symbol;Acc:HGNC:11998]
GRB2	ENSG00000177885	protein_coding	0.4	1490.22	2	0.595	growth factor receptor bound protein 2 [Source:HGNC Symbol;Acc:HGNC:4566]
HSPH1	ENSG00000120694	protein_coding	0.4	1487.76	2	0.595	heat shock protein family H (Hsp110) member 1 [Source:HGNC Symbol;Acc:HGNC:16969]
AGL	ENSG00000162688	protein_coding	0.4	1497.32	2	0.595	amylo-alpha-1 6-glucosidase 4-alpha-glucanotransferase [Source:HGNC Symbol;Acc:HGNC:321]
MIR8072	ENSG00000284425	miRNA	0.4	1496.72	2	0.595	microRNA 8072 [Source:HGNC Symbol;Acc:HGNC:50174]
MIR3678	ENSG00000264511	miRNA	0.4	1490.22	2	0.595	microRNA 3678 [Source:HGNC Symbol;Acc:HGNC:38891]
CSDE1	ENSG00000009307	protein_coding	0.4	1490.22	2	0.595	cold shock domain containing E1 [Source:HGNC Symbol;Acc:HGNC:29905]
DNAJB4	ENSG00000162616	protein_coding	0.4	1496.72	2	0.595	DnaJ heat shock protein family (Hsp40) member B4 [Source:HGNC Symbol;Acc:HGNC:14886]
RBM26	ENSG00000139746	protein_coding	0.4	1491.13	2	0.595	RNA binding motif protein 26 [Source:HGNC Symbol;Acc:HGNC:20327]
ERLIN2	ENSG00000147475	protein_coding	0.4	1490.22	2	0.595	ER lipid raft associated 2 [Source:HGNC Symbol;Acc:HGNC:1356]
ANKRD17	ENSG00000132466	protein_coding	0.4	1490.22	2	0.595	ankyrin repeat domain 17 [Source:HGNC Symbol;Acc:HGNC:23575]
RPL12	ENSG00000197958	protein_coding	0.4	1477.56	2	0.594	ribosomal protein L12 [Source:HGNC Symbol;Acc:HGNC:10302]
ZDHHC5	ENSG00000156599	protein_coding	0.4	1477.2	2	0.594	zinc finger DHHC-type palmitoyltransferase 5 [Source:HGNC Symbol;Acc:HGNC:18472]
GMPPA	ENSG00000144591	protein_coding	0.4	1483.71	2	0.594	GDP-mannose pyrophosphorylase A [Source:HGNC Symbol;Acc:HGNC:22923]
CNPY2	ENSG00000257727	protein_coding	0.4	1477.2	2	0.594	canopy FGF signaling regulator 2 [Source:HGNC Symbol;Acc:HGNC:13529]
NOP14	ENSG00000087269	protein_coding	0.4	1483.71	2	0.594	NOP14 nucleolar protein [Source:HGNC Symbol;Acc:HGNC:16821]
CUL5	ENSG00000166266	protein_coding	0.4	1483.71	2	0.594	cullin 5 [Source:HGNC Symbol;Acc:HGNC:2556]
SMARCA5-AS1	ENSG00000245112	lncRNA	0.4	1470.69	2	0.593	SMARCA5 antisense RNA 1 [Source:HGNC Symbol;Acc:HGNC:39982]
SLC12A2	ENSG00000064651	protein_coding	0.4	1464.19	2	0.593	solute carrier family 12 member 2 [Source:HGNC Symbol;Acc:HGNC:10911]
FAM135A	ENSG00000082269	protein_coding	0.4	1470.69	2	0.593	family with sequence similarity 135 member A [Source:HGNC Symbol;Acc:HGNC:21084]
ZNF566	ENSG00000186017	protein_coding	0.4	1463.45	2	0.593	zinc finger protein 566 [Source:HGNC Symbol;Acc:HGNC:25919]
SNORA65	ENSG00000201302	snoRNA	0.4	1467.97	2	0.593	small nucleolar RNA H/ACA box 65 [Source:HGNC Symbol;Acc:HGNC:10222]
NANS	ENSG00000095380	protein_coding	0.4	1470.86	2	0.593	N-acetylneuraminate synthase [Source:HGNC Symbol;Acc:HGNC:19237]
DCTN2	ENSG00000175203	protein_coding	0.4	1474.15	2	0.593	dynactin subunit 2 [Source:HGNC Symbol;Acc:HGNC:2712]
STK38L	ENSG00000211455	protein_coding	0.4	1464.19	2	0.593	serine/threonine kinase 38 like [Source:HGNC Symbol;Acc:HGNC:17848]
HELQ	ENSG00000163312	protein_coding	0.4	1454.45	2	0.592	helicase POLQ like [Source:HGNC Symbol;Acc:HGNC:18536]
STYXL1	ENSG00000127952	protein_coding	0.4	1450.75	2	0.591	serine/threonine/tyrosine interacting like 1 [Source:HGNC Symbol;Acc:HGNC:18165]
CCT8	ENSG00000156261	protein_coding	0.4	1447.91	2	0.591	chaperonin containing TCP1 subunit 8 [Source:HGNC Symbol;Acc:HGNC:1623]
UNG	ENSG00000076248	protein_coding	0.4	1440.3	2	0.591	uracil DNA glycosylase [Source:HGNC Symbol;Acc:HGNC:12572]
WASHC4	ENSG00000136051	protein_coding	0.4	1434.49	2	0.59	WASH complex subunit 4 [Source:HGNC Symbol;Acc:HGNC:29174]
MTRF1L	ENSG00000112031	protein_coding	0.4	1436.62	2	0.59	mitochondrial translation release factor 1 like [Source:HGNC Symbol;Acc:HGNC:21051]
DDX20	ENSG00000064703	protein_coding	0.4	1431.32	2	0.59	DEAD-box helicase 20 [Source:HGNC Symbol;Acc:HGNC:2743]
POLE	ENSG00000177084	protein_coding	0.4	1427.35	2	0.59	DNA polymerase epsilon catalytic subunit [Source:HGNC Symbol;Acc:HGNC:9177]
BANF1	ENSG00000175334	protein_coding	0.4	1419.83	2	0.589	BAF nuclear assembly factor 1 [Source:HGNC Symbol;Acc:HGNC:17397]
GRWD1	ENSG00000105447	protein_coding	0.4	1412.01	2	0.588	glutamate rich WD repeat containing 1 [Source:HGNC Symbol;Acc:HGNC:21270]
SMC1A	ENSG00000072501	protein_coding	0.4	1410.65	2	0.588	structural maintenance of chromosomes 1A [Source:HGNC Symbol;Acc:HGNC:11111]
MRPS18C	ENSG00000163319	protein_coding	0.4	1404.46	2	0.588	mitochondrial ribosomal protein S18C [Source:HGNC Symbol;Acc:HGNC:16633]
PIGN	ENSG00000197563	protein_coding	0.4	1410.77	2	0.588	phosphatidylinositol glycan anchor biosynthesis class N [Source:HGNC Symbol;Acc:HGNC:8967]
MTHFD1	ENSG00000100714	protein_coding	0.4	1392.97	2	0.587	methylenetetrahydrofolate dehydrogenase cyclohydrolase and formyltetrahydrofolate synthetase 1 [Source:HGNC Symbol;Acc:HGNC:7432]
RPS3A	ENSG00000145425	protein_coding	0.4	1395.36	2	0.587	ribosomal protein S3A [Source:HGNC Symbol;Acc:HGNC:10421]
NCAPG2	ENSG00000146918	protein_coding	0.4	1392.79	2	0.587	non-SMC condensin II complex subunit G2 [Source:HGNC Symbol;Acc:HGNC:21904]
TTC23	ENSG00000103852	protein_coding	0.4	1395.47	2	0.587	tetratricopeptide repeat domain 23 [Source:HGNC Symbol;Acc:HGNC:25730]
MAP3K7	ENSG00000135341	protein_coding	0.4	1399.93	2	0.587	mitogen-activated protein kinase kinase kinase 7 [Source:HGNC Symbol;Acc:HGNC:6859]
PGP	ENSG00000184207	protein_coding	0.4	1395.2	2	0.587	phosphoglycolate phosphatase [Source:HGNC Symbol;Acc:HGNC:8909]
RPP38	ENSG00000152464	protein_coding	0.4	1384.73	2	0.586	ribonuclease P/MRP subunit p38 [Source:HGNC Symbol;Acc:HGNC:30329]
LIN37	ENSG00000267796	protein_coding	0.4	1387.68	2	0.586	lin-37 DREAM MuvB core complex component [Source:HGNC Symbol;Acc:HGNC:33234]
ANKRD13C	ENSG00000118454	protein_coding	0.4	1388.84	2	0.586	ankyrin repeat domain 13C [Source:HGNC Symbol;Acc:HGNC:25374]
RPL17	ENSG00000265681	protein_coding	0.4	1379.59	2	0.586	ribosomal protein L17 [Source:HGNC Symbol;Acc:HGNC:10307]
SNORD58A	ENSG00000206602	snoRNA	0.4	1379.59	2	0.586	small nucleolar RNA C/D box 58A [Source:HGNC Symbol;Acc:HGNC:10208]
CFAP70	ENSG00000156042	protein_coding	0.4	27.72	3	0.586	cilia and flagella associated protein 70 [Source:HGNC Symbol;Acc:HGNC:30726]
OFD1	ENSG00000046651	protein_coding	0.4	1386.92	2	0.586	OFD1 centriole and centriolar satellite protein [Source:HGNC Symbol;Acc:HGNC:2567]
RAB33B	ENSG00000172007	protein_coding	0.4	1389.98	2	0.586	RAB33B member RAS oncogene family [Source:HGNC Symbol;Acc:HGNC:16075]
NPM1	ENSG00000181163	protein_coding	0.4	1381.7	2	0.586	nucleophosmin 1 [Source:HGNC Symbol;Acc:HGNC:7910]
LIN7C	ENSG00000148943	protein_coding	0.4	1376.1	2	0.585	lin-7 homolog C crumbs cell polarity complex component [Source:HGNC Symbol;Acc:HGNC:17789]
SMARCAL1	ENSG00000138375	protein_coding	0.4	1375.98	2	0.585	SWI/SNF related matrix associated actin dependent regulator of chromatin subfamily a like 1 [Source:HGNC Symbol;Acc:HGNC:11102]
PEX14	ENSG00000142655	protein_coding	0.4	1366.58	2	0.585	peroxisomal biogenesis factor 14 [Source:HGNC Symbol;Acc:HGNC:8856]
ANAPC4	ENSG00000053900	protein_coding	0.4	1367.36	2	0.585	anaphase promoting complex subunit 4 [Source:HGNC Symbol;Acc:HGNC:19990]
HMBOX1	ENSG00000147421	protein_coding	0.4	1373.08	2	0.585	homeobox containing 1 [Source:HGNC Symbol;Acc:HGNC:26137]
MIR933	ENSG00000215973	miRNA	0.4	1373.08	2	0.585	microRNA 933 [Source:HGNC Symbol;Acc:HGNC:33676]
YIPF3	ENSG00000137207	protein_coding	0.4	1374.32	2	0.585	Yip1 domain family member 3 [Source:HGNC Symbol;Acc:HGNC:21023]
RELCH	ENSG00000134444	protein_coding	0.4	1366.92	2	0.585	RAB11 binding and LisH domain coiled-coil and HEAT repeat containing [Source:HGNC Symbol;Acc:HGNC:29289]
ATF2	ENSG00000115966	protein_coding	0.4	1373.08	2	0.585	activating transcription factor 2 [Source:HGNC Symbol;Acc:HGNC:784]
NRBF2	ENSG00000148572	protein_coding	0.4	1374.91	2	0.585	nuclear receptor binding factor 2 [Source:HGNC Symbol;Acc:HGNC:19692]
PSENEN	ENSG00000205155	protein_coding	0.4	1366.58	2	0.585	presenilin enhancer gamma-secretase subunit [Source:HGNC Symbol;Acc:HGNC:30100]
DZIP3	ENSG00000198919	protein_coding	0.4	1368.56	2	0.585	DAZ interacting zinc finger protein 3 [Source:HGNC Symbol;Acc:HGNC:30938]
INTS9	ENSG00000104299	protein_coding	0.4	1373.08	2	0.585	integrator complex subunit 9 [Source:HGNC Symbol;Acc:HGNC:25592]
CDC5L	ENSG00000096401	protein_coding	0.4	1377.48	2	0.585	cell division cycle 5 like [Source:HGNC Symbol;Acc:HGNC:1743]
ZSWIM6	ENSG00000130449	protein_coding	0.4	1365.96	2	0.585	zinc finger SWIM-type containing 6 [Source:HGNC Symbol;Acc:HGNC:29316]
CHURC1	ENSG00000258289	protein_coding	0.4	1374.76	2	0.585	churchill domain containing 1 [Source:HGNC Symbol;Acc:HGNC:20099]
ARF3	ENSG00000134287	protein_coding	0.4	1365.87	2	0.585	ADP ribosylation factor 3 [Source:HGNC Symbol;Acc:HGNC:654]
ATAD3A	ENSG00000197785	protein_coding	0.4	1366.58	2	0.585	ATPase family AAA domain containing 3A [Source:HGNC Symbol;Acc:HGNC:25567]
DDX19A	ENSG00000168872	protein_coding	0.4	1360.07	2	0.584	DEAD-box helicase 19A [Source:HGNC Symbol;Acc:HGNC:25628]
SUGT1	ENSG00000165416	protein_coding	0.4	1360.07	2	0.584	SGT1 homolog MIS12 kinetochore complex assembly cochaperone [Source:HGNC Symbol;Acc:HGNC:16987]
TTC14	ENSG00000163728	protein_coding	0.4	1363.86	2	0.584	tetratricopeptide repeat domain 14 [Source:HGNC Symbol;Acc:HGNC:24697]
PIGW	ENSG00000277161	protein_coding	0.4	1360.07	2	0.584	phosphatidylinositol glycan anchor biosynthesis class W [Source:HGNC Symbol;Acc:HGNC:23213]
PSMB2	ENSG00000126067	protein_coding	0.4	1360.07	2	0.584	proteasome 20S subunit beta 2 [Source:HGNC Symbol;Acc:HGNC:9539]
QRICH1	ENSG00000198218	protein_coding	0.4	1347.05	2	0.583	glutamine rich 1 [Source:HGNC Symbol;Acc:HGNC:24713]
SPAG16	ENSG00000144451	protein_coding	0.4	1345.58	2	0.583	sperm associated antigen 16 [Source:HGNC Symbol;Acc:HGNC:23225]
MAK16	ENSG00000198042	protein_coding	0.4	1353.56	2	0.583	MAK16 homolog [Source:HGNC Symbol;Acc:HGNC:13703]
GPATCH3	ENSG00000198746	protein_coding	0.4	1353.56	2	0.583	G-patch domain containing 3 [Source:HGNC Symbol;Acc:HGNC:25720]
NUDC	ENSG00000090273	protein_coding	0.4	1353.56	2	0.583	nuclear distribution C dynein complex regulator [Source:HGNC Symbol;Acc:HGNC:8045]
NOL9	ENSG00000162408	protein_coding	0.4	1347.05	2	0.583	nucleolar protein 9 [Source:HGNC Symbol;Acc:HGNC:26265]
BCAS3	ENSG00000141376	protein_coding	0.4	1347.05	2	0.583	BCAS3 microtubule associated cell migration factor [Source:HGNC Symbol;Acc:HGNC:14347]
VIPAS39	ENSG00000151445	protein_coding	0.4	1351.38	2	0.583	VPS33B interacting protein apical-basolateral polarity regulator spe-39 homolog [Source:HGNC Symbol;Acc:HGNC:20347]
CLPX	ENSG00000166855	protein_coding	0.4	1347.05	2	0.583	caseinolytic mitochondrial matrix peptidase chaperone subunit X [Source:HGNC Symbol;Acc:HGNC:2088]
SKA3	ENSG00000165480	protein_coding	0.4	1347.05	2	0.583	spindle and kinetochore associated complex subunit 3 [Source:HGNC Symbol;Acc:HGNC:20262]
MRPL57	ENSG00000173141	protein_coding	0.4	1347.05	2	0.583	mitochondrial ribosomal protein L57 [Source:HGNC Symbol;Acc:HGNC:14514]
LYRM7	ENSG00000186687	protein_coding	0.4	1342.48	2	0.583	LYR motif containing 7 [Source:HGNC Symbol;Acc:HGNC:28072]
TAOK1	ENSG00000160551	protein_coding	0.4	1347.05	2	0.583	TAO kinase 1 [Source:HGNC Symbol;Acc:HGNC:29259]
ABHD18	ENSG00000164074	protein_coding	0.4	1347.05	2	0.583	abhydrolase domain containing 18 [Source:HGNC Symbol;Acc:HGNC:26111]
HINT2	ENSG00000137133	protein_coding	0.4	1340.55	2	0.582	histidine triad nucleotide binding protein 2 [Source:HGNC Symbol;Acc:HGNC:18344]
PXMP2	ENSG00000176894	protein_coding	0.4	1334.04	2	0.582	peroxisomal membrane protein 2 [Source:HGNC Symbol;Acc:HGNC:9716]
AHSA1	ENSG00000100591	protein_coding	0.4	1340.55	2	0.582	activator of HSP90 ATPase activity 1 [Source:HGNC Symbol;Acc:HGNC:1189]
TEX21P	ENSG00000234911	transcribed_unitary_pseudogene	0.4	1334.04	2	0.582	testis expressed 21 pseudogene [Source:HGNC Symbol;Acc:HGNC:35455]
SCGB2B2	ENSG00000205209	protein_coding	0.4	1334.04	2	0.582	secretoglobin family 2B member 2 [Source:HGNC Symbol;Acc:HGNC:27616]
NAA35	ENSG00000135040	protein_coding	0.4	1340.55	2	0.582	N-alpha-acetyltransferase 35 NatC auxiliary subunit [Source:HGNC Symbol;Acc:HGNC:24340]
BTBD10	ENSG00000148925	protein_coding	0.4	1336.95	2	0.582	BTB domain containing 10 [Source:HGNC Symbol;Acc:HGNC:21445]
NDUFA7	ENSG00000267855	protein_coding	0.4	1340.55	2	0.582	NADH:ubiquinone oxidoreductase subunit A7 [Source:HGNC Symbol;Acc:HGNC:7691]
CYB561D1	ENSG00000174151	protein_coding	0.4	1340.55	2	0.582	cytochrome b561 family member D1 [Source:HGNC Symbol;Acc:HGNC:26804]
MAD1L1	ENSG00000002822	protein_coding	0.4	1321.02	2	0.581	mitotic arrest deficient 1 like 1 [Source:HGNC Symbol;Acc:HGNC:6762]
SPATA33	ENSG00000167523	protein_coding	0.4	1321.02	2	0.581	spermatogenesis associated 33 [Source:HGNC Symbol;Acc:HGNC:26463]
TRAPPC2	ENSG00000196459	protein_coding	0.4	1321.02	2	0.581	trafficking protein particle complex subunit 2 [Source:HGNC Symbol;Acc:HGNC:23068]
ERGIC2	ENSG00000087502	protein_coding	0.4	1321.02	2	0.581	ERGIC and golgi 2 [Source:HGNC Symbol;Acc:HGNC:30208]
SAP18	ENSG00000150459	protein_coding	0.4	1322.18	2	0.581	Sin3A associated protein 18 [Source:HGNC Symbol;Acc:HGNC:10530]
ZMYM3	ENSG00000147130	protein_coding	0.4	1317.62	2	0.581	zinc finger MYM-type containing 3 [Source:HGNC Symbol;Acc:HGNC:13054]
MMS22L	ENSG00000146263	protein_coding	0.4	1323.91	2	0.581	MMS22 like DNA repair protein [Source:HGNC Symbol;Acc:HGNC:21475]
ZW10	ENSG00000086827	protein_coding	0.4	1314.52	2	0.58	zw10 kinetochore protein [Source:HGNC Symbol;Acc:HGNC:13194]
HSBP1	ENSG00000230989	protein_coding	0.4	1308.01	2	0.58	heat shock factor binding protein 1 [Source:HGNC Symbol;Acc:HGNC:5203]
TROAP	ENSG00000135451	protein_coding	0.4	1314.52	2	0.58	trophinin associated protein [Source:HGNC Symbol;Acc:HGNC:12327]
ZNF136	ENSG00000196646	protein_coding	0.4	1308.01	2	0.58	zinc finger protein 136 [Source:HGNC Symbol;Acc:HGNC:12920]
DIS3	ENSG00000083520	protein_coding	0.4	1314.52	2	0.58	DIS3 homolog exosome endoribonuclease and 3'-5' exoribonuclease [Source:HGNC Symbol;Acc:HGNC:20604]
ERICH6	ENSG00000163645	protein_coding	0.4	1296.76	2	0.579	glutamate rich 6 [Source:HGNC Symbol;Acc:HGNC:28602]
CCNJ	ENSG00000107443	protein_coding	0.4	1301.5	2	0.579	cyclin J [Source:HGNC Symbol;Acc:HGNC:23434]
ECHS1	ENSG00000127884	protein_coding	0.4	1292.24	2	0.578	enoyl-CoA hydratase short chain 1 [Source:HGNC Symbol;Acc:HGNC:3151]
PSMD5	ENSG00000095261	protein_coding	0.4	1288.48	2	0.578	proteasome 26S subunit non-ATPase 5 [Source:HGNC Symbol;Acc:HGNC:9563]
DHX37	ENSG00000150990	protein_coding	0.4	1275.47	2	0.577	DEAH-box helicase 37 [Source:HGNC Symbol;Acc:HGNC:17210]
COX7B	ENSG00000131174	protein_coding	0.4	1275.47	2	0.577	cytochrome c oxidase subunit 7B [Source:HGNC Symbol;Acc:HGNC:2291]
HSPA12A	ENSG00000165868	protein_coding	0.4	1236.42	2	0.574	heat shock protein family A (Hsp70) member 12A [Source:HGNC Symbol;Acc:HGNC:19022]
GLI4	ENSG00000250571	protein_coding	0.5	1711.12	1	0.573	GLI family zinc finger 4 [Source:HGNC Symbol;Acc:HGNC:4320]
SRCAP	ENSG00000080603	protein_coding	0.4	1156.97	2	0.567	Snf2 related CREBBP activator protein [Source:HGNC Symbol;Acc:HGNC:16974]
ISL2	ENSG00000159556	protein_coding	0.5	1639.68	1	0.567	ISL LIM homeobox 2 [Source:HGNC Symbol;Acc:HGNC:18524]
TERC	ENSG00000270141	lncRNA	0.4	1158.34	2	0.567	telomerase RNA component [Source:HGNC Symbol;Acc:HGNC:11727]
RRAGA	ENSG00000155876	protein_coding	0.4	1028.18	2	0.557	Ras related GTP binding A [Source:HGNC Symbol;Acc:HGNC:16963]
SAXO1	ENSG00000155875	protein_coding	0.4	1028.18	2	0.557	stabilizer of axonemal microtubules 1 [Source:HGNC Symbol;Acc:HGNC:28566]
KBTBD7	ENSG00000120696	protein_coding	0.4	1021.68	2	0.556	kelch repeat and BTB domain containing 7 [Source:HGNC Symbol;Acc:HGNC:25266]
LINC01359	ENSG00000226891	lncRNA	0.4	989.262	2	0.554	long intergenic non-protein coding RNA 1359 [Source:HGNC Symbol;Acc:HGNC:50591]
REEP2	ENSG00000132563	protein_coding	0.2	0	4	0.552	receptor accessory protein 2 [Source:HGNC Symbol;Acc:HGNC:17975]
CBX8	ENSG00000141570	protein_coding	0.5	29.084	2	0.546	chromobox 8 [Source:HGNC Symbol;Acc:HGNC:15962]
CBX4	ENSG00000141582	protein_coding	0.5	21.913	2	0.545	chromobox 4 [Source:HGNC Symbol;Acc:HGNC:1554]
SLC15A4	ENSG00000139370	protein_coding	0.4	1909.92	1	0.518	solute carrier family 15 member 4 [Source:HGNC Symbol;Acc:HGNC:23090]
NFATC3	ENSG00000072736	protein_coding	0.4	1849.04	1	0.513	nuclear factor of activated T cells 3 [Source:HGNC Symbol;Acc:HGNC:7777]
ALKBH7	ENSG00000125652	protein_coding	0.45	1395.45	1	0.512	alkB homolog 7 [Source:HGNC Symbol;Acc:HGNC:21306]
PHF12	ENSG00000109118	protein_coding	0.4	1835.01	1	0.512	PHD finger protein 12 [Source:HGNC Symbol;Acc:HGNC:20816]
TMPO	ENSG00000120802	protein_coding	0.4	1828.81	1	0.511	thymopoietin [Source:HGNC Symbol;Acc:HGNC:11875]
RICTOR	ENSG00000164327	protein_coding	0.4	1829.36	1	0.511	RPTOR independent companion of MTOR complex 2 [Source:HGNC Symbol;Acc:HGNC:28611]
HNRNPL	ENSG00000104824	protein_coding	0.4	1798.17	1	0.509	heterogeneous nuclear ribonucleoprotein L [Source:HGNC Symbol;Acc:HGNC:5045]
EIF5	ENSG00000100664	protein_coding	0.4	1757.03	1	0.506	eukaryotic translation initiation factor 5 [Source:HGNC Symbol;Acc:HGNC:3299]
PRKACA	ENSG00000072062	protein_coding	0.4	1721.92	1	0.503	protein kinase cAMP-activated catalytic subunit alpha [Source:HGNC Symbol;Acc:HGNC:9380]
PBLD	ENSG00000108187	protein_coding	0.4	1716.84	1	0.502	phenazine biosynthesis like protein domain containing [Source:HGNC Symbol;Acc:HGNC:23301]
ZNF414	ENSG00000133250	protein_coding	0.4	1706.83	1	0.501	zinc finger protein 414 [Source:HGNC Symbol;Acc:HGNC:20630]
PPIL3	ENSG00000240344	protein_coding	0.4	1703.69	1	0.501	peptidylprolyl isomerase like 3 [Source:HGNC Symbol;Acc:HGNC:9262]
USP47	ENSG00000170242	protein_coding	0.4	1707.37	1	0.501	ubiquitin specific peptidase 47 [Source:HGNC Symbol;Acc:HGNC:20076]
ARNTL	ENSG00000133794	protein_coding	0.4	1672.28	1	0.499	aryl hydrocarbon receptor nuclear translocator like [Source:HGNC Symbol;Acc:HGNC:701]
PIPOX	ENSG00000179761	protein_coding	0.4	1665.92	1	0.498	pipecolic acid and sarcosine oxidase [Source:HGNC Symbol;Acc:HGNC:17804]
RPS15A	ENSG00000134419	protein_coding	0.4	1664.86	1	0.498	ribosomal protein S15a [Source:HGNC Symbol;Acc:HGNC:10389]
KIAA0319L	ENSG00000142687	protein_coding	0.4	1656.65	1	0.497	KIAA0319 like [Source:HGNC Symbol;Acc:HGNC:30071]
SNHG10	ENSG00000247092	lncRNA	0.4	1652.28	1	0.497	small nucleolar RNA host gene 10 [Source:HGNC Symbol;Acc:HGNC:27510]
HNRNPC	ENSG00000092199	protein_coding	0.4	1658.59	1	0.497	heterogeneous nuclear ribonucleoprotein C [Source:HGNC Symbol;Acc:HGNC:5035]
CAB39L	ENSG00000102547	protein_coding	0.4	1640.79	1	0.496	calcium binding protein 39 like [Source:HGNC Symbol;Acc:HGNC:20290]
SMG7	ENSG00000116698	protein_coding	0.4	1635.13	1	0.496	SMG7 nonsense mediated mRNA decay factor [Source:HGNC Symbol;Acc:HGNC:16792]
CAMK2D	ENSG00000145349	protein_coding	0.4	1630.17	1	0.495	calcium/calmodulin dependent protein kinase II delta [Source:HGNC Symbol;Acc:HGNC:1462]
NCDN	ENSG00000020129	protein_coding	0.4	1633.38	1	0.495	neurochondrin [Source:HGNC Symbol;Acc:HGNC:17597]
DGUOK	ENSG00000114956	protein_coding	0.4	1633.38	1	0.495	deoxyguanosine kinase [Source:HGNC Symbol;Acc:HGNC:2858]
ZNF850	ENSG00000267041	protein_coding	0.4	1622.97	1	0.495	zinc finger protein 850 [Source:HGNC Symbol;Acc:HGNC:27994]
CCNT1	ENSG00000129315	protein_coding	0.4	1621.24	1	0.494	cyclin T1 [Source:HGNC Symbol;Acc:HGNC:1599]
ZNF829	ENSG00000185869	protein_coding	0.4	1611.1	1	0.494	zinc finger protein 829 [Source:HGNC Symbol;Acc:HGNC:34032]
ASXL1	ENSG00000171456	protein_coding	0.4	1604.05	1	0.493	ASXL transcriptional regulator 1 [Source:HGNC Symbol;Acc:HGNC:18318]
SNORA64	ENSG00000207405	snoRNA	0.4	1605.27	1	0.493	small nucleolar RNA H/ACA box 64 [Source:HGNC Symbol;Acc:HGNC:10221]
GLCE	ENSG00000138604	protein_coding	0.4	1605.22	1	0.493	glucuronic acid epimerase [Source:HGNC Symbol;Acc:HGNC:17855]
SEC63	ENSG00000025796	protein_coding	0.4	1594.34	1	0.492	SEC63 homolog protein translocation regulator [Source:HGNC Symbol;Acc:HGNC:21082]
SNHG9	ENSG00000255198	lncRNA	0.4	1588.66	1	0.492	small nucleolar RNA host gene 9 [Source:HGNC Symbol;Acc:HGNC:33102]
RPL24	ENSG00000114391	protein_coding	0.4	1598.16	1	0.492	ribosomal protein L24 [Source:HGNC Symbol;Acc:HGNC:10325]
AP3M2	ENSG00000070718	protein_coding	0.4	1581.53	1	0.491	adaptor related protein complex 3 subunit mu 2 [Source:HGNC Symbol;Acc:HGNC:570]
HNRNPA1	ENSG00000135486	protein_coding	0.4	1576.37	1	0.491	heterogeneous nuclear ribonucleoprotein A1 [Source:HGNC Symbol;Acc:HGNC:5031]
CCDC25	ENSG00000147419	protein_coding	0.4	1567.02	1	0.49	coiled-coil domain containing 25 [Source:HGNC Symbol;Acc:HGNC:25591]
PLEKHG2	ENSG00000090924	protein_coding	0.4	220.991	2	0.49	pleckstrin homology and RhoGEF domain containing G2 [Source:HGNC Symbol;Acc:HGNC:29515]
NFYC	ENSG00000066136	protein_coding	0.4	1567.12	1	0.49	nuclear transcription factor Y subunit gamma [Source:HGNC Symbol;Acc:HGNC:7806]
HIGD2A	ENSG00000146066	protein_coding	0.4	1571.91	1	0.49	HIG1 hypoxia inducible domain family member 2A [Source:HGNC Symbol;Acc:HGNC:28311]
DBNDD1	ENSG00000003249	protein_coding	0.4	1555.53	1	0.489	dysbindin domain containing 1 [Source:HGNC Symbol;Acc:HGNC:28455]
EIF1AD	ENSG00000175376	protein_coding	0.4	1558.71	1	0.489	eukaryotic translation initiation factor 1A domain containing [Source:HGNC Symbol;Acc:HGNC:28147]
TMEM209	ENSG00000146842	protein_coding	0.4	1555.16	1	0.489	transmembrane protein 209 [Source:HGNC Symbol;Acc:HGNC:21898]
ESCO2	ENSG00000171320	protein_coding	0.4	1541.6	1	0.488	establishment of sister chromatid cohesion N-acetyltransferase 2 [Source:HGNC Symbol;Acc:HGNC:27230]
RXRB	ENSG00000204231	protein_coding	0.4	1539.64	1	0.488	retinoid X receptor beta [Source:HGNC Symbol;Acc:HGNC:10478]
GGA3	ENSG00000125447	protein_coding	0.4	1543.26	1	0.488	golgi associated gamma adaptin ear containing ARF binding protein 3 [Source:HGNC Symbol;Acc:HGNC:17079]
MPC2	ENSG00000143158	protein_coding	0.4	1544.26	1	0.488	mitochondrial pyruvate carrier 2 [Source:HGNC Symbol;Acc:HGNC:24515]
HSPA4	ENSG00000170606	protein_coding	0.4	1546.89	1	0.488	heat shock protein family A (Hsp70) member 4 [Source:HGNC Symbol;Acc:HGNC:5237]
NOP16	ENSG00000048162	protein_coding	0.4	1529.88	1	0.487	NOP16 nucleolar protein [Source:HGNC Symbol;Acc:HGNC:26934]
U2AF1L4	ENSG00000161265	protein_coding	0.4	1536.11	1	0.487	U2 small nuclear RNA auxiliary factor 1 like 4 [Source:HGNC Symbol;Acc:HGNC:23020]
ZMYM5	ENSG00000132950	protein_coding	0.4	1530.29	1	0.487	zinc finger MYM-type containing 5 [Source:HGNC Symbol;Acc:HGNC:13029]
ADNP	ENSG00000101126	protein_coding	0.4	1532.39	1	0.487	activity dependent neuroprotector homeobox [Source:HGNC Symbol;Acc:HGNC:15766]
ABHD8	ENSG00000127220	protein_coding	0.4	1530.43	1	0.487	abhydrolase domain containing 8 [Source:HGNC Symbol;Acc:HGNC:23759]
ZCCHC14	ENSG00000140948	protein_coding	0.4	1514.43	1	0.486	zinc finger CCHC-type containing 14 [Source:HGNC Symbol;Acc:HGNC:24134]
ALDH16A1	ENSG00000161618	protein_coding	0.4	1519.52	1	0.486	aldehyde dehydrogenase 16 family member A1 [Source:HGNC Symbol;Acc:HGNC:28114]
DCAF6	ENSG00000143164	protein_coding	0.4	1522.76	1	0.486	DDB1 and CUL4 associated factor 6 [Source:HGNC Symbol;Acc:HGNC:30002]
NIF3L1	ENSG00000196290	protein_coding	0.4	1503.23	1	0.485	NGG1 interacting factor 3 like 1 [Source:HGNC Symbol;Acc:HGNC:13390]
ZNF790	ENSG00000197863	protein_coding	0.4	1506.57	1	0.485	zinc finger protein 790 [Source:HGNC Symbol;Acc:HGNC:33114]
RMI1	ENSG00000178966	protein_coding	0.4	1505.56	1	0.485	RecQ mediated genome instability 1 [Source:HGNC Symbol;Acc:HGNC:25764]
AKAP8L	ENSG00000011243	protein_coding	0.4	1504.24	1	0.485	A-kinase anchoring protein 8 like [Source:HGNC Symbol;Acc:HGNC:29857]
DNAJC27-AS1	ENSG00000224165	lncRNA	0.4	1503.23	1	0.485	DNAJC27 antisense RNA 1 [Source:HGNC Symbol;Acc:HGNC:42943]
PPM1G	ENSG00000115241	protein_coding	0.4	1503.23	1	0.485	protein phosphatase Mg2+/Mn2+ dependent 1G [Source:HGNC Symbol;Acc:HGNC:9278]
EIF2AK3	ENSG00000172071	protein_coding	0.4	1503.23	1	0.485	eukaryotic translation initiation factor 2 alpha kinase 3 [Source:HGNC Symbol;Acc:HGNC:3255]
SLC39A7	ENSG00000112473	protein_coding	0.4	1503.23	1	0.485	solute carrier family 39 member 7 [Source:HGNC Symbol;Acc:HGNC:4927]
RPS2	ENSG00000140988	protein_coding	0.4	1503.87	1	0.485	ribosomal protein S2 [Source:HGNC Symbol;Acc:HGNC:10404]
GGNBP2	ENSG00000278311	protein_coding	0.4	1496.72	1	0.484	gametogenetin binding protein 2 [Source:HGNC Symbol;Acc:HGNC:19357]
AP2A1	ENSG00000196961	protein_coding	0.4	1496.86	1	0.484	adaptor related protein complex 2 subunit alpha 1 [Source:HGNC Symbol;Acc:HGNC:561]
TRIM66	ENSG00000166436	protein_coding	0.4	148.781	2	0.484	tripartite motif containing 66 [Source:HGNC Symbol;Acc:HGNC:29005]
JOSD2	ENSG00000161677	protein_coding	0.4	1491.71	1	0.484	Josephin domain containing 2 [Source:HGNC Symbol;Acc:HGNC:28853]
SEC62	ENSG00000008952	protein_coding	0.4	1490.22	1	0.484	SEC62 homolog preprotein translocation factor [Source:HGNC Symbol;Acc:HGNC:11846]
SNORA78	ENSG00000273587	snoRNA	0.4	1490.22	1	0.484	small nucleolar RNA H/ACA box 78 [Source:HGNC Symbol;Acc:HGNC:32664]
IFT74-AS1	ENSG00000234676	lncRNA	0.4	1496.72	1	0.484	IFT74 antisense RNA 1 [Source:HGNC Symbol;Acc:HGNC:49806]
SNORA10	ENSG00000206811	snoRNA	0.4	1490.22	1	0.484	small nucleolar RNA H/ACA box 10 [Source:HGNC Symbol;Acc:HGNC:32598]
SIL1	ENSG00000120725	protein_coding	0.4	1496.72	1	0.484	SIL1 nucleotide exchange factor [Source:HGNC Symbol;Acc:HGNC:24624]
POLR2E	ENSG00000099817	protein_coding	0.4	1494.04	1	0.484	RNA polymerase II I and III subunit E [Source:HGNC Symbol;Acc:HGNC:9192]
YY1	ENSG00000100811	protein_coding	0.4	1493.02	1	0.484	YY1 transcription factor [Source:HGNC Symbol;Acc:HGNC:12856]
PMF1	ENSG00000160783	protein_coding	0.4	1490.22	1	0.484	polyamine modulated factor 1 [Source:HGNC Symbol;Acc:HGNC:9112]
SMIM27	ENSG00000235453	protein_coding	0.4	1490.22	1	0.484	small integral membrane protein 27 [Source:HGNC Symbol;Acc:HGNC:31420]
SMC4	ENSG00000113810	protein_coding	0.4	1493.27	1	0.484	structural maintenance of chromosomes 4 [Source:HGNC Symbol;Acc:HGNC:14013]
MRPS14	ENSG00000120333	protein_coding	0.4	1490.22	1	0.484	mitochondrial ribosomal protein S14 [Source:HGNC Symbol;Acc:HGNC:14049]
IFT80	ENSG00000068885	protein_coding	0.4	1476.36	1	0.482	intraflagellar transport 80 [Source:HGNC Symbol;Acc:HGNC:29262]
SLC25A4	ENSG00000151729	protein_coding	0.4	1472.15	1	0.482	solute carrier family 25 member 4 [Source:HGNC Symbol;Acc:HGNC:10990]
SMARCA5	ENSG00000153147	protein_coding	0.4	1470.69	1	0.482	SWI/SNF related matrix associated actin dependent regulator of chromatin subfamily a member 5 [Source:HGNC Symbol;Acc:HGNC:11101]
SF1	ENSG00000168066	protein_coding	0.4	1470.69	1	0.482	splicing factor 1 [Source:HGNC Symbol;Acc:HGNC:12950]
C1orf74	ENSG00000162757	protein_coding	0.4	1470.69	1	0.482	chromosome 1 open reading frame 74 [Source:HGNC Symbol;Acc:HGNC:26319]
ZNF302	ENSG00000089335	protein_coding	0.4	1474.69	1	0.482	zinc finger protein 302 [Source:HGNC Symbol;Acc:HGNC:13848]
FADD	ENSG00000168040	protein_coding	0.4	1457.68	1	0.481	Fas associated via death domain [Source:HGNC Symbol;Acc:HGNC:3573]
PRDX1	ENSG00000117450	protein_coding	0.4	1453.49	1	0.481	peroxiredoxin 1 [Source:HGNC Symbol;Acc:HGNC:9352]
PNN	ENSG00000100941	protein_coding	0.4	1453.1	1	0.481	pinin desmosome associated protein [Source:HGNC Symbol;Acc:HGNC:9162]
CDC20	ENSG00000117399	protein_coding	0.4	1464.19	1	0.481	cell division cycle 20 [Source:HGNC Symbol;Acc:HGNC:1723]
ARVCF	ENSG00000099889	protein_coding	0.4	1443.21	1	0.48	ARVCF delta catenin family member [Source:HGNC Symbol;Acc:HGNC:728]
FBH1	ENSG00000134452	protein_coding	0.4	1444.77	1	0.48	F-box DNA helicase 1 [Source:HGNC Symbol;Acc:HGNC:13620]
CNP	ENSG00000173786	protein_coding	0.4	1451.17	1	0.48	2' 3'-cyclic nucleotide 3' phosphodiesterase [Source:HGNC Symbol;Acc:HGNC:2158]
CDC25B	ENSG00000101224	protein_coding	0.4	97.951	2	0.48	cell division cycle 25B [Source:HGNC Symbol;Acc:HGNC:1726]
EVI5L	ENSG00000142459	protein_coding	0.4	1431.65	1	0.479	ecotropic viral integration site 5 like [Source:HGNC Symbol;Acc:HGNC:30464]
XPC	ENSG00000154767	protein_coding	0.4	1432.91	1	0.479	XPC complex subunit DNA damage recognition and repair factor [Source:HGNC Symbol;Acc:HGNC:12816]
RPS6	ENSG00000137154	protein_coding	0.4	1422.98	1	0.478	ribosomal protein S6 [Source:HGNC Symbol;Acc:HGNC:10429]
AURKAIP1	ENSG00000175756	protein_coding	0.4	1415.91	1	0.478	aurora kinase A interacting protein 1 [Source:HGNC Symbol;Acc:HGNC:24114]
LSM8	ENSG00000128534	protein_coding	0.4	1422.53	1	0.478	LSM8 homolog U6 small nuclear RNA associated [Source:HGNC Symbol;Acc:HGNC:20471]
CAND1	ENSG00000111530	protein_coding	0.4	1423.13	1	0.478	cullin associated and neddylation dissociated 1 [Source:HGNC Symbol;Acc:HGNC:30688]
SRP19	ENSG00000153037	protein_coding	0.4	1425.71	1	0.478	signal recognition particle 19 [Source:HGNC Symbol;Acc:HGNC:11300]
RPL7A	ENSG00000148303	protein_coding	0.4	1416.6	1	0.478	ribosomal protein L7a [Source:HGNC Symbol;Acc:HGNC:10364]
SNHG3	ENSG00000242125	lncRNA	0.4	69.136	2	0.478	small nucleolar RNA host gene 3 [Source:HGNC Symbol;Acc:HGNC:10118]
ATP5MC1	ENSG00000159199	protein_coding	0.4	1421.08	1	0.478	ATP synthase membrane subunit c locus 1 [Source:HGNC Symbol;Acc:HGNC:841]
TARDBP	ENSG00000120948	protein_coding	0.4	1419.89	1	0.478	TAR DNA binding protein [Source:HGNC Symbol;Acc:HGNC:11571]
MED22	ENSG00000148297	protein_coding	0.4	1413.91	1	0.477	mediator complex subunit 22 [Source:HGNC Symbol;Acc:HGNC:11477]
SLC35B4	ENSG00000205060	protein_coding	0.4	1412.3	1	0.477	solute carrier family 35 member B4 [Source:HGNC Symbol;Acc:HGNC:20584]
PIH1D1	ENSG00000104872	protein_coding	0.4	1412.5	1	0.477	PIH1 domain containing 1 [Source:HGNC Symbol;Acc:HGNC:26075]
ZNF317	ENSG00000130803	protein_coding	0.4	1397.5	1	0.476	zinc finger protein 317 [Source:HGNC Symbol;Acc:HGNC:13507]
ADNP-AS1	ENSG00000259456	lncRNA	0.4	1392.61	1	0.476	ADNP antisense RNA 1 [Source:HGNC Symbol;Acc:HGNC:51227]
TAS2R14	ENSG00000212127	protein_coding	0.4	1395.15	1	0.476	taste 2 receptor member 14 [Source:HGNC Symbol;Acc:HGNC:14920]
MYO19	ENSG00000278259	protein_coding	0.4	44.712	2	0.476	myosin XIX [Source:HGNC Symbol;Acc:HGNC:26234]
NOL11	ENSG00000130935	protein_coding	0.4	1395.81	1	0.476	nucleolar protein 11 [Source:HGNC Symbol;Acc:HGNC:24557]
MRE11	ENSG00000020922	protein_coding	0.4	1393.8	1	0.476	MRE11 homolog double strand break repair nuclease [Source:HGNC Symbol;Acc:HGNC:7230]
TMEM8B	ENSG00000137103	protein_coding	0.4	1383.54	1	0.475	transmembrane protein 8B [Source:HGNC Symbol;Acc:HGNC:21427]
TCF19	ENSG00000137310	protein_coding	0.4	1386.36	1	0.475	transcription factor 19 [Source:HGNC Symbol;Acc:HGNC:11629]
THADA	ENSG00000115970	protein_coding	0.4	1386.57	1	0.475	THADA armadillo repeat containing [Source:HGNC Symbol;Acc:HGNC:19217]
ANKRD16	ENSG00000134461	protein_coding	0.4	1382.91	1	0.475	ankyrin repeat domain 16 [Source:HGNC Symbol;Acc:HGNC:23471]
CIAPIN1	ENSG00000005194	protein_coding	0.4	1383.21	1	0.475	cytokine induced apoptosis inhibitor 1 [Source:HGNC Symbol;Acc:HGNC:28050]
CLPTM1	ENSG00000104853	protein_coding	0.4	1383.26	1	0.475	CLPTM1 regulator of GABA type A receptor forward trafficking [Source:HGNC Symbol;Acc:HGNC:2087]
SLC25A21-AS1	ENSG00000258708	lncRNA	0.4	1379.86	1	0.475	SLC25A21 antisense RNA 1 [Source:HGNC Symbol;Acc:HGNC:44298]
WDR73	ENSG00000177082	protein_coding	0.4	1390.94	1	0.475	WD repeat domain 73 [Source:HGNC Symbol;Acc:HGNC:25928]
PTTG1	ENSG00000164611	protein_coding	0.4	33.949	2	0.475	PTTG1 regulator of sister chromatid separation securin [Source:HGNC Symbol;Acc:HGNC:9690]
PTPN4	ENSG00000088179	protein_coding	0.4	1379.59	1	0.475	protein tyrosine phosphatase non-receptor type 4 [Source:HGNC Symbol;Acc:HGNC:9656]
ZNF555	ENSG00000186300	protein_coding	0.4	1372	1	0.474	zinc finger protein 555 [Source:HGNC Symbol;Acc:HGNC:28382]
HOMER2	ENSG00000103942	protein_coding	0.4	1372.52	1	0.474	homer scaffold protein 2 [Source:HGNC Symbol;Acc:HGNC:17513]
RPL26	ENSG00000161970	protein_coding	0.4	1373.08	1	0.474	ribosomal protein L26 [Source:HGNC Symbol;Acc:HGNC:10327]
HOMER1	ENSG00000152413	protein_coding	0.4	1373.08	1	0.474	homer scaffold protein 1 [Source:HGNC Symbol;Acc:HGNC:17512]
CD2AP	ENSG00000198087	protein_coding	0.4	1377.11	1	0.474	CD2 associated protein [Source:HGNC Symbol;Acc:HGNC:14258]
SNRPC	ENSG00000124562	protein_coding	0.4	1373.08	1	0.474	small nuclear ribonucleoprotein polypeptide C [Source:HGNC Symbol;Acc:HGNC:11157]
ERH	ENSG00000100632	protein_coding	0.4	1378.64	1	0.474	ERH mRNA splicing and mitosis factor [Source:HGNC Symbol;Acc:HGNC:3447]
UHRF2	ENSG00000147854	protein_coding	0.4	1372.85	1	0.474	ubiquitin like with PHD and ring finger domains 2 [Source:HGNC Symbol;Acc:HGNC:12557]
SPAG8	ENSG00000137098	protein_coding	0.4	23.257	2	0.474	sperm associated antigen 8 [Source:HGNC Symbol;Acc:HGNC:14105]
LTV1	ENSG00000135521	protein_coding	0.4	1373.08	1	0.474	LTV1 ribosome biogenesis factor [Source:HGNC Symbol;Acc:HGNC:21173]
SNORD36B	ENSG00000200831	snoRNA	0.4	1366.58	1	0.473	small nucleolar RNA C/D box 36B [Source:HGNC Symbol;Acc:HGNC:10164]
THAP1	ENSG00000131931	protein_coding	0.4	1360.07	1	0.473	THAP domain containing 1 [Source:HGNC Symbol;Acc:HGNC:20856]
RIBC1	ENSG00000158423	protein_coding	0.4	1362.73	1	0.473	RIB43A domain with coiled-coils 1 [Source:HGNC Symbol;Acc:HGNC:26537]
LSM3	ENSG00000170860	protein_coding	0.4	1366.58	1	0.473	LSM3 homolog U6 small nuclear RNA and mRNA degradation associated [Source:HGNC Symbol;Acc:HGNC:17874]
CNOT3	ENSG00000088038	protein_coding	0.4	1356.96	1	0.473	CCR4-NOT transcription complex subunit 3 [Source:HGNC Symbol;Acc:HGNC:7879]
CHUK	ENSG00000213341	protein_coding	0.4	1356.32	1	0.473	component of inhibitor of nuclear factor kappa B kinase complex [Source:HGNC Symbol;Acc:HGNC:1974]
SNRPG	ENSG00000143977	protein_coding	0.4	1366.58	1	0.473	small nuclear ribonucleoprotein polypeptide G [Source:HGNC Symbol;Acc:HGNC:11163]
KIN	ENSG00000151657	protein_coding	0.4	1360.71	1	0.473	Kin17 DNA and RNA binding protein [Source:HGNC Symbol;Acc:HGNC:6327]
ZNF582	ENSG00000018869	protein_coding	0.4	1365.72	1	0.473	zinc finger protein 582 [Source:HGNC Symbol;Acc:HGNC:26421]
SNORD36A	ENSG00000199744	snoRNA	0.4	1366.58	1	0.473	small nucleolar RNA C/D box 36A [Source:HGNC Symbol;Acc:HGNC:10163]
SNORD24	ENSG00000206611	snoRNA	0.4	1366.58	1	0.473	small nucleolar RNA C/D box 24 [Source:HGNC Symbol;Acc:HGNC:10146]
NDUFAF8	ENSG00000224877	protein_coding	0.4	1346.05	1	0.472	NADH:ubiquinone oxidoreductase complex assembly factor 8 [Source:HGNC Symbol;Acc:HGNC:33551]
MIR658	ENSG00000284197	miRNA	0.4	1347.05	1	0.472	microRNA 658 [Source:HGNC Symbol;Acc:HGNC:32914]
ATPSCKMT	ENSG00000150756	protein_coding	0.4	0	2	0.472	ATP synthase c subunit lysine N-methyltransferase [Source:HGNC Symbol;Acc:HGNC:27029]
SNORD42B	ENSG00000238423	snoRNA	0.4	1.912	2	0.472	small nucleolar RNA C/D box 42B [Source:HGNC Symbol;Acc:HGNC:10181]
SVIP	ENSG00000198168	protein_coding	0.4	1351.84	1	0.472	small VCP interacting protein [Source:HGNC Symbol;Acc:HGNC:25238]
SLC25A21	ENSG00000183032	protein_coding	0.4	1347.05	1	0.472	solute carrier family 25 member 21 [Source:HGNC Symbol;Acc:HGNC:14411]
PPP1R12A	ENSG00000058272	protein_coding	0.4	1353.56	1	0.472	protein phosphatase 1 regulatory subunit 12A [Source:HGNC Symbol;Acc:HGNC:7618]
MICU2	ENSG00000165487	protein_coding	0.4	1354.8	1	0.472	mitochondrial calcium uptake 2 [Source:HGNC Symbol;Acc:HGNC:31830]
SLC39A9	ENSG00000029364	protein_coding	0.4	1347.05	1	0.472	solute carrier family 39 member 9 [Source:HGNC Symbol;Acc:HGNC:20182]
RAB1B	ENSG00000174903	protein_coding	0.4	1351.85	1	0.472	RAB1B member RAS oncogene family [Source:HGNC Symbol;Acc:HGNC:18370]
MRTFB	ENSG00000186260	protein_coding	0.4	0	2	0.472	myocardin related transcription factor B [Source:HGNC Symbol;Acc:HGNC:29819]
MFSD8	ENSG00000164073	protein_coding	0.4	1347.05	1	0.472	major facilitator superfamily domain containing 8 [Source:HGNC Symbol;Acc:HGNC:28486]
DBR1	ENSG00000138231	protein_coding	0.4	1351.44	1	0.472	debranching RNA lariats 1 [Source:HGNC Symbol;Acc:HGNC:15594]
DNTTIP2	ENSG00000067334	protein_coding	0.4	1347.05	1	0.472	deoxynucleotidyltransferase terminal interacting protein 2 [Source:HGNC Symbol;Acc:HGNC:24013]
COQ9	ENSG00000088682	protein_coding	0.4	1347.05	1	0.472	coenzyme Q9 [Source:HGNC Symbol;Acc:HGNC:25302]
BZW1	ENSG00000082153	protein_coding	0.4	1353.56	1	0.472	basic leucine zipper and W2 domains 1 [Source:HGNC Symbol;Acc:HGNC:18380]
ALDH1L2	ENSG00000136010	protein_coding	0.4	0	2	0.472	aldehyde dehydrogenase 1 family member L2 [Source:HGNC Symbol;Acc:HGNC:26777]
BABAM1	ENSG00000105393	protein_coding	0.4	1348.87	1	0.472	BRISC and BRCA1 A complex member 1 [Source:HGNC Symbol;Acc:HGNC:25008]
MOB1A	ENSG00000114978	protein_coding	0.4	1351.85	1	0.472	MOB kinase activator 1A [Source:HGNC Symbol;Acc:HGNC:16015]
ICMT	ENSG00000116237	protein_coding	0.4	1344.61	1	0.472	isoprenylcysteine carboxyl methyltransferase [Source:HGNC Symbol;Acc:HGNC:5350]
MDH1B	ENSG00000138400	protein_coding	0.4	1348.81	1	0.472	malate dehydrogenase 1B [Source:HGNC Symbol;Acc:HGNC:17836]
CORO7	ENSG00000262246	protein_coding	0.4	1353.56	1	0.472	coronin 7 [Source:HGNC Symbol;Acc:HGNC:26161]
COPB2	ENSG00000184432	protein_coding	0.4	1350.56	1	0.472	COPI coat complex subunit beta 2 [Source:HGNC Symbol;Acc:HGNC:2232]
BDNF-AS	ENSG00000245573	lncRNA	0.4	1334.04	1	0.471	BDNF antisense RNA [Source:HGNC Symbol;Acc:HGNC:20608]
WDR44	ENSG00000131725	protein_coding	0.4	1331.4	1	0.471	WD repeat domain 44 [Source:HGNC Symbol;Acc:HGNC:30512]
ZNF614	ENSG00000142556	protein_coding	0.4	1340.55	1	0.471	zinc finger protein 614 [Source:HGNC Symbol;Acc:HGNC:24722]
PRH1	ENSG00000231887	protein_coding	0.4	1334.04	1	0.471	proline rich protein HaeIII subfamily 1 [Source:HGNC Symbol;Acc:HGNC:9366]
FASTKD2	ENSG00000118246	protein_coding	0.4	1335.29	1	0.471	FAST kinase domains 2 [Source:HGNC Symbol;Acc:HGNC:29160]
UPF3B	ENSG00000125351	protein_coding	0.4	1336.84	1	0.471	UPF3B regulator of nonsense mediated mRNA decay [Source:HGNC Symbol;Acc:HGNC:20439]
ANKRD49	ENSG00000168876	protein_coding	0.4	1341.79	1	0.471	ankyrin repeat domain 49 [Source:HGNC Symbol;Acc:HGNC:25970]
PIBF1	ENSG00000083535	protein_coding	0.4	1327.28	1	0.47	progesterone immunomodulatory binding factor 1 [Source:HGNC Symbol;Acc:HGNC:23352]
PSMD2	ENSG00000175166	protein_coding	0.4	1330.52	1	0.47	proteasome 26S subunit ubiquitin receptor non-ATPase 2 [Source:HGNC Symbol;Acc:HGNC:9559]
HINT1	ENSG00000169567	protein_coding	0.4	1327.53	1	0.47	histidine triad nucleotide binding protein 1 [Source:HGNC Symbol;Acc:HGNC:4912]
FSIP1	ENSG00000150667	protein_coding	0.4	1327.53	1	0.47	fibrous sheath interacting protein 1 [Source:HGNC Symbol;Acc:HGNC:21674]
SHPRH	ENSG00000146414	protein_coding	0.4	1327.53	1	0.47	SNF2 histone linker PHD RING helicase [Source:HGNC Symbol;Acc:HGNC:19336]
ERICH6-AS1	ENSG00000240137	lncRNA	0.4	1307.69	1	0.469	ERICH6 antisense RNA 1 [Source:HGNC Symbol;Acc:HGNC:41205]
EXO5	ENSG00000164002	protein_coding	0.4	1318.1	1	0.469	exonuclease 5 [Source:HGNC Symbol;Acc:HGNC:26115]
SLU7	ENSG00000164609	protein_coding	0.4	1316.48	1	0.469	SLU7 homolog splicing factor [Source:HGNC Symbol;Acc:HGNC:16939]
KANSL1	ENSG00000120071	protein_coding	0.4	1312.97	1	0.469	KAT8 regulatory NSL complex subunit 1 [Source:HGNC Symbol;Acc:HGNC:24565]
CHCHD6	ENSG00000159685	protein_coding	0.4	1307.55	1	0.469	coiled-coil-helix-coiled-coil-helix domain containing 6 [Source:HGNC Symbol;Acc:HGNC:28184]
NKRF	ENSG00000186416	protein_coding	0.4	1281.98	1	0.466	NFKB repressing factor [Source:HGNC Symbol;Acc:HGNC:19374]
UBR3	ENSG00000144357	protein_coding	0.4	1202.31	1	0.46	ubiquitin protein ligase E3 component n-recognin 3 [Source:HGNC Symbol;Acc:HGNC:30467]
MYEF2	ENSG00000104177	protein_coding	0.4	1190.87	1	0.459	myelin expression factor 2 [Source:HGNC Symbol;Acc:HGNC:17940]
SLC12A1	ENSG00000074803	protein_coding	0.4	1190.87	1	0.459	solute carrier family 12 member 1 [Source:HGNC Symbol;Acc:HGNC:10910]
CTXN2	ENSG00000233932	protein_coding	0.4	1190.87	1	0.459	cortexin 2 [Source:HGNC Symbol;Acc:HGNC:31109]
TMEM44-AS1	ENSG00000231770	lncRNA	0.4	1177.62	1	0.458	TMEM44 antisense RNA 1 [Source:HGNC Symbol;Acc:HGNC:44272]
KBTBD6	ENSG00000165572	protein_coding	0.4	1034.69	1	0.446	kelch repeat and BTB domain containing 6 [Source:HGNC Symbol;Acc:HGNC:25340]
C19orf48	ENSG00000167747	transcribed_unitary_pseudogene	0.2	28.234	3	0.443	chromosome 19 open reading frame 48 [Source:HGNC Symbol;Acc:HGNC:29667]
SNORD88C	ENSG00000220988	snoRNA	0.2	25.334	3	0.443	small nucleolar RNA C/D box 88C [Source:HGNC Symbol;Acc:HGNC:32749]
SNORD88B	ENSG00000221381	snoRNA	0.2	25.334	3	0.443	small nucleolar RNA C/D box 88B [Source:HGNC Symbol;Acc:HGNC:32748]
KLK1	ENSG00000167748	protein_coding	0.2	24.035	3	0.442	kallikrein 1 [Source:HGNC Symbol;Acc:HGNC:6357]
SHANK1	ENSG00000161681	protein_coding	0.2	9.674	3	0.441	SH3 and multiple ankyrin repeat domains 1 [Source:HGNC Symbol;Acc:HGNC:15474]
NRTN	ENSG00000171119	protein_coding	0.2	11.733	3	0.441	neurturin [Source:HGNC Symbol;Acc:HGNC:8007]
SYT3	ENSG00000213023	protein_coding	0.2	0	3	0.44	synaptotagmin 3 [Source:HGNC Symbol;Acc:HGNC:11511]
CAPS	ENSG00000105519	protein_coding	0.2	0	3	0.44	calcyphosine [Source:HGNC Symbol;Acc:HGNC:1487]
EIF2AK2	ENSG00000055332	protein_coding	0.4	929.376	1	0.438	eukaryotic translation initiation factor 2 alpha kinase 2 [Source:HGNC Symbol;Acc:HGNC:9437]
NECTIN4	ENSG00000143217	protein_coding	0.5	1410.37	0	0.437	nectin cell adhesion molecule 4 [Source:HGNC Symbol;Acc:HGNC:19688]
ZFP41	ENSG00000181638	protein_coding	0.5	36.523	1	0.436	ZFP41 zinc finger protein [Source:HGNC Symbol;Acc:HGNC:26786]
MAML2	ENSG00000184384	protein_coding	0.5	44.176	1	0.436	mastermind like transcriptional coactivator 2 [Source:HGNC Symbol;Acc:HGNC:16259]
ERI1	ENSG00000104626	protein_coding	0.5	34.02	1	0.435	exoribonuclease 1 [Source:HGNC Symbol;Acc:HGNC:23994]
RHPN1	ENSG00000158106	protein_coding	0.5	29.973	1	0.435	rhophilin Rho GTPase binding protein 1 [Source:HGNC Symbol;Acc:HGNC:19973]
TOP1MT	ENSG00000184428	protein_coding	0.5	15.51	1	0.434	DNA topoisomerase I mitochondrial [Source:HGNC Symbol;Acc:HGNC:29787]
NUDT16L1	ENSG00000168101	protein_coding	0.5	0	1	0.433	nudix hydrolase 16 like 1 [Source:HGNC Symbol;Acc:HGNC:28154]
C16orf96	ENSG00000205832	protein_coding	0.5	0	1	0.433	chromosome 16 open reading frame 96 [Source:HGNC Symbol;Acc:HGNC:40031]
ADI1	ENSG00000182551	protein_coding	0.5	0	1	0.433	acireductone dioxygenase 1 [Source:HGNC Symbol;Acc:HGNC:30576]
ZNF696	ENSG00000185730	protein_coding	0.5	0	1	0.433	zinc finger protein 696 [Source:HGNC Symbol;Acc:HGNC:25872]
RHPN1-AS1	ENSG00000254389	lncRNA	0.5	0	1	0.433	RHPN1 antisense RNA 1 (head to head) [Source:HGNC Symbol;Acc:HGNC:28457]
RNASEH1	ENSG00000171865	protein_coding	0.5	0	1	0.433	ribonuclease H1 [Source:HGNC Symbol;Acc:HGNC:18466]
MAP3K14	ENSG00000006062	protein_coding	0.4	1861.23	0	0.403	mitogen-activated protein kinase kinase kinase 14 [Source:HGNC Symbol;Acc:HGNC:6853]
TYROBP	ENSG00000011600	protein_coding	0.3	25.568	2	0.403	transmembrane immune signaling adaptor TYROBP [Source:HGNC Symbol;Acc:HGNC:12449]
HCST	ENSG00000126264	protein_coding	0.3	10.327	2	0.402	hematopoietic cell signal transducer [Source:HGNC Symbol;Acc:HGNC:16977]
SDHAF1	ENSG00000205138	protein_coding	0.3	19.235	2	0.402	succinate dehydrogenase complex assembly factor 1 [Source:HGNC Symbol;Acc:HGNC:33867]
APLP1	ENSG00000105290	protein_coding	0.3	16.364	2	0.402	amyloid beta precursor like protein 1 [Source:HGNC Symbol;Acc:HGNC:597]
UBALD2	ENSG00000185262	protein_coding	0.4	1849.52	0	0.402	UBA like domain containing 2 [Source:HGNC Symbol;Acc:HGNC:28438]
NPHS1	ENSG00000161270	protein_coding	0.3	0	2	0.401	NPHS1 adhesion molecule nephrin [Source:HGNC Symbol;Acc:HGNC:7908]
KIRREL2	ENSG00000126259	protein_coding	0.3	0	2	0.401	kirre like nephrin family adhesion molecule 2 [Source:HGNC Symbol;Acc:HGNC:18816]
ALKBH6	ENSG00000239382	protein_coding	0.3	0	2	0.401	alkB homolog 6 [Source:HGNC Symbol;Acc:HGNC:28243]
LRFN3	ENSG00000126243	protein_coding	0.3	1.17	2	0.401	leucine rich repeat and fibronectin type III domain containing 3 [Source:HGNC Symbol;Acc:HGNC:28370]
GOLGA8B	ENSG00000215252	protein_coding	0.3	0	2	0.401	golgin A8 family member B [Source:HGNC Symbol;Acc:HGNC:31973]
SYNE4	ENSG00000181392	protein_coding	0.3	0	2	0.401	spectrin repeat containing nuclear envelope family member 4 [Source:HGNC Symbol;Acc:HGNC:26703]
HBP1	ENSG00000105856	protein_coding	0.4	1767.2	0	0.395	HMG-box transcription factor 1 [Source:HGNC Symbol;Acc:HGNC:23200]
SRSF10	ENSG00000188529	protein_coding	0.05	2088.3	2	0.394	serine and arginine rich splicing factor 10 [Source:HGNC Symbol;Acc:HGNC:16713]
KDSR	ENSG00000119537	protein_coding	0.4	1740.27	0	0.393	3-ketodihydrosphingosine reductase [Source:HGNC Symbol;Acc:HGNC:4021]
CIC	ENSG00000079432	protein_coding	0.4	1744.42	0	0.393	capicua transcriptional repressor [Source:HGNC Symbol;Acc:HGNC:14214]
ZNF568	ENSG00000198453	protein_coding	0.4	1737.59	0	0.393	zinc finger protein 568 [Source:HGNC Symbol;Acc:HGNC:25392]
EGR3	ENSG00000179388	protein_coding	0.4	1695.23	0	0.389	early growth response 3 [Source:HGNC Symbol;Acc:HGNC:3240]
PSMA3-AS1	ENSG00000257621	lncRNA	0.4	1689.74	0	0.389	PSMA3 antisense RNA 1 [Source:HGNC Symbol;Acc:HGNC:26445]
GLRX5	ENSG00000182512	protein_coding	0.4	1674.42	0	0.388	glutaredoxin 5 [Source:HGNC Symbol;Acc:HGNC:20134]
RACK1	ENSG00000204628	protein_coding	0.4	1677.85	0	0.388	receptor for activated C kinase 1 [Source:HGNC Symbol;Acc:HGNC:4399]
P4HB	ENSG00000185624	protein_coding	0.4	1661.49	0	0.387	prolyl 4-hydroxylase subunit beta [Source:HGNC Symbol;Acc:HGNC:8548]
SKA2	ENSG00000182628	protein_coding	0.4	1665.92	0	0.387	spindle and kinetochore associated complex subunit 2 [Source:HGNC Symbol;Acc:HGNC:28006]
PRR11	ENSG00000068489	protein_coding	0.4	1665.92	0	0.387	proline rich 11 [Source:HGNC Symbol;Acc:HGNC:25619]
SPESP1	ENSG00000258484	protein_coding	0.4	1665.92	0	0.387	sperm equatorial segment protein 1 [Source:HGNC Symbol;Acc:HGNC:15570]
ANP32A	ENSG00000140350	protein_coding	0.4	1665.92	0	0.387	acidic nuclear phosphoprotein 32 family member A [Source:HGNC Symbol;Acc:HGNC:13233]
TOM1L2	ENSG00000175662	protein_coding	0.4	1664.12	0	0.387	target of myb1 like 2 membrane trafficking protein [Source:HGNC Symbol;Acc:HGNC:11984]
PRPF4	ENSG00000136875	protein_coding	0.4	1649.31	0	0.386	pre-mRNA processing factor 4 [Source:HGNC Symbol;Acc:HGNC:17349]
ARID4A	ENSG00000032219	protein_coding	0.4	1656.22	0	0.386	AT-rich interaction domain 4A [Source:HGNC Symbol;Acc:HGNC:9885]
DRC3	ENSG00000171962	protein_coding	0.4	1653.15	0	0.386	dynein regulatory complex subunit 3 [Source:HGNC Symbol;Acc:HGNC:25384]
MCL1	ENSG00000143384	protein_coding	0.4	1658.47	0	0.386	MCL1 apoptosis regulator BCL2 family member [Source:HGNC Symbol;Acc:HGNC:6943]
ARMH4	ENSG00000139971	protein_coding	0.4	1639.89	0	0.385	armadillo like helical domain containing 4 [Source:HGNC Symbol;Acc:HGNC:19846]
DNM2	ENSG00000079805	protein_coding	0.4	1645.51	0	0.385	dynamin 2 [Source:HGNC Symbol;Acc:HGNC:2974]
SETDB2	ENSG00000136169	protein_coding	0.4	1644.09	0	0.385	SET domain bifurcated histone lysine methyltransferase 2 [Source:HGNC Symbol;Acc:HGNC:20263]
GPR108	ENSG00000125734	protein_coding	0.4	1627.99	0	0.384	G protein-coupled receptor 108 [Source:HGNC Symbol;Acc:HGNC:17829]
SP2	ENSG00000167182	protein_coding	0.4	1597.63	0	0.381	Sp2 transcription factor [Source:HGNC Symbol;Acc:HGNC:11207]
FRYL	ENSG00000075539	protein_coding	0.4	1587.83	0	0.381	FRY like transcription coactivator [Source:HGNC Symbol;Acc:HGNC:29127]
RHCE	ENSG00000188672	protein_coding	0.4	1587.77	0	0.381	Rh blood group CcEe antigens [Source:HGNC Symbol;Acc:HGNC:10008]
CNOT1	ENSG00000125107	protein_coding	0.4	1587.85	0	0.381	CCR4-NOT transcription complex subunit 1 [Source:HGNC Symbol;Acc:HGNC:7877]
SPAG7	ENSG00000091640	protein_coding	0.4	1579.89	0	0.38	sperm associated antigen 7 [Source:HGNC Symbol;Acc:HGNC:11216]
CBX5	ENSG00000094916	protein_coding	0.4	1581.73	0	0.38	chromobox 5 [Source:HGNC Symbol;Acc:HGNC:1555]
SP1	ENSG00000185591	protein_coding	0.4	1569.52	0	0.379	Sp1 transcription factor [Source:HGNC Symbol;Acc:HGNC:11205]
TRIP10	ENSG00000125733	protein_coding	0.4	1549.96	0	0.377	thyroid hormone receptor interactor 10 [Source:HGNC Symbol;Acc:HGNC:12304]
FBXO24	ENSG00000106336	protein_coding	0.4	1529.73	0	0.376	F-box protein 24 [Source:HGNC Symbol;Acc:HGNC:13595]
PRR14	ENSG00000156858	protein_coding	0.4	1530.08	0	0.376	proline rich 14 [Source:HGNC Symbol;Acc:HGNC:28458]
NUMB	ENSG00000133961	protein_coding	0.4	1531.67	0	0.376	NUMB endocytic adaptor protein [Source:HGNC Symbol;Acc:HGNC:8060]
TCERG1	ENSG00000113649	protein_coding	0.4	1535.47	0	0.376	transcription elongation regulator 1 [Source:HGNC Symbol;Acc:HGNC:15630]
LRCH4	ENSG00000077454	protein_coding	0.4	1526.89	0	0.376	leucine rich repeats and calponin homology domain containing 4 [Source:HGNC Symbol;Acc:HGNC:6691]
NAIF1	ENSG00000171169	protein_coding	0.4	1533.51	0	0.376	nuclear apoptosis inducing factor 1 [Source:HGNC Symbol;Acc:HGNC:25446]
MIR6791	ENSG00000283950	miRNA	0.4	1516.25	0	0.375	microRNA 6791 [Source:HGNC Symbol;Acc:HGNC:50097]
GSK3B	ENSG00000082701	protein_coding	0.4	1526.1	0	0.375	glycogen synthase kinase 3 beta [Source:HGNC Symbol;Acc:HGNC:4617]
STIP1	ENSG00000168439	protein_coding	0.4	1516.25	0	0.375	stress induced phosphoprotein 1 [Source:HGNC Symbol;Acc:HGNC:11387]
MTMR12	ENSG00000150712	protein_coding	0.4	1503.18	0	0.374	myotubularin related protein 12 [Source:HGNC Symbol;Acc:HGNC:18191]
SLC25A42	ENSG00000181035	protein_coding	0.4	1509.75	0	0.374	solute carrier family 25 member 42 [Source:HGNC Symbol;Acc:HGNC:28380]
TMEM160	ENSG00000130748	protein_coding	0.4	1503.23	0	0.374	transmembrane protein 160 [Source:HGNC Symbol;Acc:HGNC:26042]
FHL3	ENSG00000183386	protein_coding	0.2	1888.79	1	0.374	four and a half LIM domains 3 [Source:HGNC Symbol;Acc:HGNC:3704]
SLX4IP	ENSG00000149346	protein_coding	0.4	1490.22	0	0.373	SLX4 interacting protein [Source:HGNC Symbol;Acc:HGNC:16225]
MIR6865	ENSG00000278517	miRNA	0.4	1496.72	0	0.373	microRNA 6865 [Source:HGNC Symbol;Acc:HGNC:50182]
SF3A3	ENSG00000183431	protein_coding	0.2	1880.68	1	0.373	splicing factor 3a subunit 3 [Source:HGNC Symbol;Acc:HGNC:10767]
MIR6864	ENSG00000274300	miRNA	0.4	1496.72	0	0.373	microRNA 6864 [Source:HGNC Symbol;Acc:HGNC:50226]
RRBP1	ENSG00000125844	protein_coding	0.4	1490.22	0	0.373	ribosome binding protein 1 [Source:HGNC Symbol;Acc:HGNC:10448]
MRPL12	ENSG00000262814	protein_coding	0.4	1490.22	0	0.373	mitochondrial ribosomal protein L12 [Source:HGNC Symbol;Acc:HGNC:10378]
GOLPH3L	ENSG00000143457	protein_coding	0.4	1483.95	0	0.372	golgi phosphoprotein 3 like [Source:HGNC Symbol;Acc:HGNC:24882]
DDA1	ENSG00000130311	protein_coding	0.4	1483.71	0	0.372	DET1 and DDB1 associated 1 [Source:HGNC Symbol;Acc:HGNC:28360]
MACO1	ENSG00000204178	protein_coding	0.4	1477.2	0	0.371	macoilin 1 [Source:HGNC Symbol;Acc:HGNC:25572]
OSBP	ENSG00000110048	protein_coding	0.4	1470.69	0	0.371	oxysterol binding protein [Source:HGNC Symbol;Acc:HGNC:8503]
SPTLC2	ENSG00000100596	protein_coding	0.4	1474.21	0	0.371	serine palmitoyltransferase long chain base subunit 2 [Source:HGNC Symbol;Acc:HGNC:11278]
CHD6	ENSG00000124177	protein_coding	0.4	1457.68	0	0.37	chromodomain helicase DNA binding protein 6 [Source:HGNC Symbol;Acc:HGNC:19057]
SLC25A25	ENSG00000148339	protein_coding	0.4	1464.19	0	0.37	solute carrier family 25 member 25 [Source:HGNC Symbol;Acc:HGNC:20663]
ADAT1	ENSG00000065457	protein_coding	0.4	1434.87	0	0.368	adenosine deaminase tRNA specific 1 [Source:HGNC Symbol;Acc:HGNC:228]
MAF1	ENSG00000179632	protein_coding	0.4	1426.76	0	0.367	MAF1 homolog negative regulator of RNA polymerase III [Source:HGNC Symbol;Acc:HGNC:24966]
STAP2	ENSG00000178078	protein_coding	0.4	1422.33	0	0.367	signal transducing adaptor family member 2 [Source:HGNC Symbol;Acc:HGNC:30430]
ARRDC4	ENSG00000140450	protein_coding	0.4	1429.22	0	0.367	arrestin domain containing 4 [Source:HGNC Symbol;Acc:HGNC:28087]
CCHCR1	ENSG00000204536	protein_coding	0.4	1406.62	0	0.366	coiled-coil alpha-helical rod protein 1 [Source:HGNC Symbol;Acc:HGNC:13930]
RBM27	ENSG00000091009	protein_coding	0.4	1408.87	0	0.366	RNA binding motif protein 27 [Source:HGNC Symbol;Acc:HGNC:29243]
PMEL	ENSG00000185664	protein_coding	0.4	1398.03	0	0.365	premelanosome protein [Source:HGNC Symbol;Acc:HGNC:10880]
ZNF77	ENSG00000175691	protein_coding	0.4	1385.78	0	0.364	zinc finger protein 77 [Source:HGNC Symbol;Acc:HGNC:13150]
PWWP2A	ENSG00000170234	protein_coding	0.4	1377.89	0	0.363	PWWP domain containing 2A [Source:HGNC Symbol;Acc:HGNC:29406]
SOWAHC	ENSG00000198142	protein_coding	0.4	22.05	1	0.363	sosondowah ankyrin repeat domain family member C [Source:HGNC Symbol;Acc:HGNC:26149]
RAB5B	ENSG00000111540	protein_coding	0.4	1379.59	0	0.363	RAB5B member RAS oncogene family [Source:HGNC Symbol;Acc:HGNC:9784]
BAZ1B	ENSG00000009954	protein_coding	0.4	1360.07	0	0.362	bromodomain adjacent to zinc finger domain 1B [Source:HGNC Symbol;Acc:HGNC:961]
METTL5	ENSG00000138382	protein_coding	0.4	12.481	1	0.362	methyltransferase 5 N6-adenosine [Source:HGNC Symbol;Acc:HGNC:25006]
ACTL6A	ENSG00000136518	protein_coding	0.4	1368.27	0	0.362	actin like 6A [Source:HGNC Symbol;Acc:HGNC:24124]
ATP5F1B	ENSG00000110955	protein_coding	0.4	1358.81	0	0.362	ATP synthase F1 subunit beta [Source:HGNC Symbol;Acc:HGNC:830]
MPV17L2	ENSG00000254858	protein_coding	0.4	1358.49	0	0.362	MPV17 mitochondrial inner membrane protein like 2 [Source:HGNC Symbol;Acc:HGNC:28177]
RAMAC	ENSG00000169612	protein_coding	0.4	0	1	0.361	RNA guanine-7 methyltransferase activating subunit [Source:HGNC Symbol;Acc:HGNC:31022]
ACOT8	ENSG00000101473	protein_coding	0.4	1353.56	0	0.361	acyl-CoA thioesterase 8 [Source:HGNC Symbol;Acc:HGNC:15919]
ZNF691	ENSG00000164011	protein_coding	0.4	1346.21	0	0.361	zinc finger protein 691 [Source:HGNC Symbol;Acc:HGNC:28028]
MPND	ENSG00000008382	protein_coding	0.4	1353.56	0	0.361	MPN domain containing [Source:HGNC Symbol;Acc:HGNC:25934]
ZSWIM3	ENSG00000132801	protein_coding	0.4	1353.56	0	0.361	zinc finger SWIM-type containing 3 [Source:HGNC Symbol;Acc:HGNC:16157]
SNORD59A	ENSG00000207031	snoRNA	0.4	1347.05	0	0.361	small nucleolar RNA C/D box 59A [Source:HGNC Symbol;Acc:HGNC:10210]
TDRKH	ENSG00000182134	protein_coding	0.4	1353.56	0	0.361	tudor and KH domain containing [Source:HGNC Symbol;Acc:HGNC:11713]
SNORD36C	ENSG00000252542	snoRNA	0.4	1.575	1	0.361	small nucleolar RNA C/D box 36C [Source:HGNC Symbol;Acc:HGNC:10165]
KIF5A	ENSG00000155980	protein_coding	0.4	0	1	0.361	kinesin family member 5A [Source:HGNC Symbol;Acc:HGNC:6323]
METTL17	ENSG00000165792	protein_coding	0.4	1350.17	0	0.361	methyltransferase like 17 [Source:HGNC Symbol;Acc:HGNC:19280]
DOLPP1	ENSG00000167130	protein_coding	0.4	1334.04	0	0.36	dolichyldiphosphatase 1 [Source:HGNC Symbol;Acc:HGNC:29565]
TEPSIN	ENSG00000167302	protein_coding	0.4	1324.98	0	0.359	TEPSIN adaptor related protein complex 4 accessory protein [Source:HGNC Symbol;Acc:HGNC:26458]
PXMP4	ENSG00000101417	protein_coding	0.4	1301.5	0	0.357	peroxisomal membrane protein 4 [Source:HGNC Symbol;Acc:HGNC:15920]
PIN1	ENSG00000127445	protein_coding	0.4	1294.99	0	0.356	peptidylprolyl cis/trans isomerase NIMA-interacting 1 [Source:HGNC Symbol;Acc:HGNC:8988]
ZNF682	ENSG00000197124	protein_coding	0.4	1259.33	0	0.354	zinc finger protein 682 [Source:HGNC Symbol;Acc:HGNC:28857]
UBE2C	ENSG00000175063	protein_coding	0.4	1262.45	0	0.354	ubiquitin conjugating enzyme E2 C [Source:HGNC Symbol;Acc:HGNC:15937]
IFT27	ENSG00000100360	protein_coding	0.4	1250.76	0	0.353	intraflagellar transport 27 [Source:HGNC Symbol;Acc:HGNC:18626]
ZSWIM4	ENSG00000132003	protein_coding	0.4	1145.32	0	0.344	zinc finger SWIM-type containing 4 [Source:HGNC Symbol;Acc:HGNC:25704]
KHSRP	ENSG00000088247	protein_coding	0.05	1428.78	2	0.34	KH-type splicing regulatory protein [Source:HGNC Symbol;Acc:HGNC:6316]
PDPR	ENSG00000090857	protein_coding	0.05	1405.62	2	0.338	pyruvate dehydrogenase phosphatase regulatory subunit [Source:HGNC Symbol;Acc:HGNC:30264]
KATNB1	ENSG00000140854	protein_coding	0.4	1028.18	0	0.335	katanin regulatory subunit B1 [Source:HGNC Symbol;Acc:HGNC:6217]
TVP23B	ENSG00000171928	protein_coding	0.05	16.986	3	0.335	trans-golgi network vesicle protein 23 homolog B [Source:HGNC Symbol;Acc:HGNC:20399]
FBXW10	ENSG00000171931	protein_coding	0.05	0	3	0.333	F-box and WD repeat domain containing 10 [Source:HGNC Symbol;Acc:HGNC:1211]
TRIM16L	ENSG00000108448	transcribed_unprocessed_pseudogene	0.05	0	3	0.333	tripartite motif containing 16 like [Source:HGNC Symbol;Acc:HGNC:32670]
PDXDC2P	ENSG00000255185	transcribed_unprocessed_pseudogene	0.05	0	3	0.333	pyridoxal dependent decarboxylase domain containing 2 pseudogene [Source:HGNC Symbol;Acc:HGNC:27559]
CEP78	ENSG00000148019	protein_coding	0.2	34.922	2	0.332	centrosomal protein 78 [Source:HGNC Symbol;Acc:HGNC:25740]
PRTG	ENSG00000166450	protein_coding	0.05	1314.7	2	0.33	protogenin [Source:HGNC Symbol;Acc:HGNC:26373]
F11R	ENSG00000158769	protein_coding	0.5	55.904	0	0.326	F11 receptor [Source:HGNC Symbol;Acc:HGNC:14685]
USP21	ENSG00000143258	protein_coding	0.5	38.838	0	0.325	ubiquitin specific peptidase 21 [Source:HGNC Symbol;Acc:HGNC:12620]
PPOX	ENSG00000143224	protein_coding	0.5	42.464	0	0.325	protoporphyrinogen oxidase [Source:HGNC Symbol;Acc:HGNC:9280]
PPP1R3B	ENSG00000173281	protein_coding	0.5	25.41	0	0.324	protein phosphatase 1 regulatory subunit 3B [Source:HGNC Symbol;Acc:HGNC:14942]
TSTD1	ENSG00000215845	protein_coding	0.5	28.175	0	0.324	thiosulfate sulfurtransferase like domain containing 1 [Source:HGNC Symbol;Acc:HGNC:35410]
B4GALT3	ENSG00000158850	protein_coding	0.5	24.316	0	0.323	beta-1 4-galactosyltransferase 3 [Source:HGNC Symbol;Acc:HGNC:926]
USF1	ENSG00000158773	protein_coding	0.5	10.494	0	0.322	upstream transcription factor 1 [Source:HGNC Symbol;Acc:HGNC:12593]
PRUNE2	ENSG00000106772	protein_coding	0.5	4.959	0	0.322	prune homolog 2 with BCH domain [Source:HGNC Symbol;Acc:HGNC:25209]
ALDH8A1	ENSG00000118514	protein_coding	0.5	11.551	0	0.322	aldehyde dehydrogenase 8 family member A1 [Source:HGNC Symbol;Acc:HGNC:15471]
TNRC6A	ENSG00000090905	protein_coding	0.5	6.943	0	0.322	trinucleotide repeat containing adaptor 6A [Source:HGNC Symbol;Acc:HGNC:11969]
KLHDC9	ENSG00000162755	protein_coding	0.5	0	0	0.321	kelch domain containing 9 [Source:HGNC Symbol;Acc:HGNC:28489]
ARHGAP1	ENSG00000175220	protein_coding	0.5	0	0	0.321	Rho GTPase activating protein 1 [Source:HGNC Symbol;Acc:HGNC:673]
ARHGAP30	ENSG00000186517	protein_coding	0.5	0	0	0.321	Rho GTPase activating protein 30 [Source:HGNC Symbol;Acc:HGNC:27414]
SNORD67	ENSG00000212135	snoRNA	0.5	0	0	0.321	small nucleolar RNA C/D box 67 [Source:HGNC Symbol;Acc:HGNC:32728]
WWOX	ENSG00000186153	protein_coding	0.5	0.18	0	0.321	WW domain containing oxidoreductase [Source:HGNC Symbol;Acc:HGNC:12799]
UFC1	ENSG00000143222	protein_coding	0.5	0	0	0.321	ubiquitin-fold modifier conjugating enzyme 1 [Source:HGNC Symbol;Acc:HGNC:26941]
DEDD	ENSG00000158796	protein_coding	0.5	0	0	0.321	death effector domain containing [Source:HGNC Symbol;Acc:HGNC:2755]
ZNF408	ENSG00000175213	protein_coding	0.5	0.327	0	0.321	zinc finger protein 408 [Source:HGNC Symbol;Acc:HGNC:20041]
MKRN1	ENSG00000133606	protein_coding	0.5	0.233	0	0.321	makorin ring finger protein 1 [Source:HGNC Symbol;Acc:HGNC:7112]
MINPP1	ENSG00000107789	protein_coding	0.5	0	0	0.321	multiple inositol-polyphosphate phosphatase 1 [Source:HGNC Symbol;Acc:HGNC:7102]
MIR4678	ENSG00000283672	miRNA	0.5	0	0	0.321	microRNA 4678 [Source:HGNC Symbol;Acc:HGNC:41717]
ATG13	ENSG00000175224	protein_coding	0.5	0	0	0.321	autophagy related 13 [Source:HGNC Symbol;Acc:HGNC:29091]
HARBI1	ENSG00000180423	protein_coding	0.5	0	0	0.321	harbinger transposase derived 1 [Source:HGNC Symbol;Acc:HGNC:26522]
PFDN2	ENSG00000143256	protein_coding	0.5	0	0	0.321	prefoldin subunit 2 [Source:HGNC Symbol;Acc:HGNC:8867]
NIT1	ENSG00000158793	protein_coding	0.5	0	0	0.321	nitrilase 1 [Source:HGNC Symbol;Acc:HGNC:7828]
CDIP1	ENSG00000089486	protein_coding	0.5	0	0	0.321	cell death inducing p53 target 1 [Source:HGNC Symbol;Acc:HGNC:13234]
SIPA1L2	ENSG00000116991	protein_coding	0.5	0.364	0	0.321	signal induced proliferation associated 1 like 2 [Source:HGNC Symbol;Acc:HGNC:23800]
EGR4	ENSG00000135625	protein_coding	0.4	0	0	0.25	early growth response 4 [Source:HGNC Symbol;Acc:HGNC:3241]
BMF	ENSG00000104081	protein_coding	0.05	47.734	2	0.226	Bcl2 modifying factor [Source:HGNC Symbol;Acc:HGNC:24132]
PNRC2	ENSG00000189266	protein_coding	0.05	35.128	2	0.225	proline rich nuclear receptor coactivator 2 [Source:HGNC Symbol;Acc:HGNC:23158]
CNR2	ENSG00000188822	protein_coding	0.05	34.602	2	0.225	cannabinoid receptor 2 [Source:HGNC Symbol;Acc:HGNC:2160]
GTF2F1	ENSG00000125651	protein_coding	0.05	20.783	2	0.224	general transcription factor IIF subunit 1 [Source:HGNC Symbol;Acc:HGNC:4652]
SLC25A41	ENSG00000181240	protein_coding	0.05	13.517	2	0.223	solute carrier family 25 member 41 [Source:HGNC Symbol;Acc:HGNC:28533]
ACER1	ENSG00000167769	protein_coding	0.05	0	2	0.222	alkaline ceramidase 1 [Source:HGNC Symbol;Acc:HGNC:18356]
DENND1C	ENSG00000205744	protein_coding	0.05	0	2	0.222	DENN domain containing 1C [Source:HGNC Symbol;Acc:HGNC:26225]
PSPN	ENSG00000125650	protein_coding	0.05	0	2	0.222	persephin [Source:HGNC Symbol;Acc:HGNC:9579]
SLC25A23	ENSG00000125648	protein_coding	0.05	0	2	0.222	solute carrier family 25 member 23 [Source:HGNC Symbol;Acc:HGNC:19375]
CLEC18C	ENSG00000157335	protein_coding	0.05	0	2	0.222	C-type lectin domain family 18 member C [Source:HGNC Symbol;Acc:HGNC:28538]
MIR3940	ENSG00000284159	miRNA	0.05	0.869	2	0.222	microRNA 3940 [Source:HGNC Symbol;Acc:HGNC:38893]
MIR6790	ENSG00000273758	miRNA	0.05	0	2	0.222	microRNA 6790 [Source:HGNC Symbol;Acc:HGNC:50161]
CRYBA2	ENSG00000163499	protein_coding	0.2	19.26	1	0.22	crystallin beta A2 [Source:HGNC Symbol;Acc:HGNC:2395]
LINC01869	ENSG00000180279	transcribed_unitary_pseudogene	0.2	24.824	1	0.22	long intergenic non-protein coding RNA 1869 [Source:HGNC Symbol;Acc:HGNC:25050]
LINC00608	ENSG00000236445	lncRNA	0.2	19.314	1	0.22	long intergenic non-protein coding RNA 608 [Source:HGNC Symbol;Acc:HGNC:27179]
FEV	ENSG00000163497	protein_coding	0.2	19.278	1	0.22	FEV transcription factor ETS family member [Source:HGNC Symbol;Acc:HGNC:18562]
CDK5R2	ENSG00000171450	protein_coding	0.2	20.406	1	0.22	cyclin dependent kinase 5 regulatory subunit 2 [Source:HGNC Symbol;Acc:HGNC:1776]
HSPA9	ENSG00000113013	protein_coding	0.2	9.803	1	0.219	heat shock protein family A (Hsp70) member 9 [Source:HGNC Symbol;Acc:HGNC:5244]
RCBTB1	ENSG00000136144	protein_coding	0.2	12.443	1	0.219	RCC1 and BTB domain containing protein 1 [Source:HGNC Symbol;Acc:HGNC:18243]
UTP11	ENSG00000183520	protein_coding	0.2	5.157	1	0.219	UTP11 small subunit processome component [Source:HGNC Symbol;Acc:HGNC:24329]
POU3F1	ENSG00000185668	protein_coding	0.2	0	1	0.218	POU class 3 homeobox 1 [Source:HGNC Symbol;Acc:HGNC:9214]
SNORD63	ENSG00000206989	snoRNA	0.2	0	1	0.218	small nucleolar RNA C/D box 63 [Source:HGNC Symbol;Acc:HGNC:10220]
FBLN1	ENSG00000077942	protein_coding	0.2	0	1	0.218	fibulin 1 [Source:HGNC Symbol;Acc:HGNC:3600]
INPP5B	ENSG00000204084	protein_coding	0.2	0	1	0.218	inositol polyphosphate-5-phosphatase B [Source:HGNC Symbol;Acc:HGNC:6077]
MIR3659	ENSG00000265596	miRNA	0.2	0	1	0.218	microRNA 3659 [Source:HGNC Symbol;Acc:HGNC:38882]
WNT10A	ENSG00000135925	protein_coding	0.2	2.399	1	0.218	Wnt family member 10A [Source:HGNC Symbol;Acc:HGNC:13829]
EBPL	ENSG00000123179	protein_coding	0.2	0	1	0.218	EBP like [Source:HGNC Symbol;Acc:HGNC:18061]
ACP4	ENSG00000142513	protein_coding	0.2	0	1	0.218	acid phosphatase 4 [Source:HGNC Symbol;Acc:HGNC:14376]
LINC01494	ENSG00000228135	lncRNA	0.2	0.591	1	0.218	long intergenic non-protein coding RNA 1494 [Source:HGNC Symbol;Acc:HGNC:51152]
C19orf81	ENSG00000235034	protein_coding	0.2	0	1	0.218	chromosome 19 open reading frame 81 [Source:HGNC Symbol;Acc:HGNC:40041]
WNT6	ENSG00000115596	protein_coding	0.2	2.757	1	0.218	Wnt family member 6 [Source:HGNC Symbol;Acc:HGNC:12785]
ZNF286B	ENSG00000249459	transcribed_unprocessed_pseudogene	0.05	904.542	1	0.185	zinc finger protein 286B (pseudogene) [Source:HGNC Symbol;Acc:HGNC:33241]
TTC9B	ENSG00000174521	protein_coding	0.3	0	0	0.179	tetratricopeptide repeat domain 9B [Source:HGNC Symbol;Acc:HGNC:26395]
MAP3K10	ENSG00000130758	protein_coding	0.3	0	0	0.179	mitogen-activated protein kinase kinase kinase 10 [Source:HGNC Symbol;Acc:HGNC:6849]
AKT2	ENSG00000105221	protein_coding	0.3	0	0	0.179	AKT serine/threonine kinase 2 [Source:HGNC Symbol;Acc:HGNC:392]
IGFBP4	ENSG00000141753	protein_coding	0.05	23.664	1	0.113	insulin like growth factor binding protein 4 [Source:HGNC Symbol;Acc:HGNC:5473]
FOXO3B	ENSG00000240445	protein_coding	0.05	23.227	1	0.113	forkhead box O3B [Source:HGNC Symbol;Acc:HGNC:3822]
CLPP	ENSG00000125656	protein_coding	0.05	14.097	1	0.112	caseinolytic mitochondrial matrix peptidase proteolytic subunit [Source:HGNC Symbol;Acc:HGNC:2084]
