# Supplementary material for: Glucocorticoid-mediated induction of ZBTB16 affects insulin secretion in human islets and EndoC-βH1 β-cells
Source: iScience. 2023 Apr 1;26(5):106555. doi: 10.1016/j.isci.2023.106555 (PMC10214295; doi:10.1016/j.isci.2023.106555)
Supplement: Table S5. Functional Annotation of ZBTB16 predicted gene targets, related to Figure 7 [file mmc5.xlsx]

## Sheet: Islet_FunctionalAnnotation
geneSet	description	link	size	overlap	expect	enrichmentRatio	pValue	FDR	overlapId	database	userId
GO:0005347	ATP transmembrane transporter activity	http://amigo.geneontology.org/amigo/term/GO:0005347	10	5	0.340008	14.7055	9.77611e-06	0.00107376	291;79085;114789;284427;284439	geneontology_Molecular_Function	SLC25A4;SLC25A42;SLC25A25;SLC25A41;SLC25A23
GO:0015867	ATP transport	http://amigo.geneontology.org/amigo/term/GO:0015867	11	5	0.374009	13.3687	1.7421e-05	0.00184821	291;79085;114789;284427;284439	geneontology_Biological_Process	SLC25A4;SLC25A42;SLC25A25;SLC25A41;SLC25A23
GO:0000295	adenine nucleotide transmembrane transporter activity	http://amigo.geneontology.org/amigo/term/GO:0000295	15	6	0.510012	11.7644	5.80515e-06	0.000694832	291;79085;84912;114789;284427;284439	geneontology_Molecular_Function	SLC25A4;SLC35B4;SLC25A42;SLC25A25;SLC25A41;SLC25A23
GO:0005346	purine ribonucleotide transmembrane transporter activity	http://amigo.geneontology.org/amigo/term/GO:0005346	15	6	0.510012	11.7644	5.80515e-06	0.000694832	291;79085;84912;114789;284427;284439	geneontology_Molecular_Function	SLC25A4;SLC35B4;SLC25A42;SLC25A25;SLC25A41;SLC25A23
GO:0051503	adenine nucleotide transport	http://amigo.geneontology.org/amigo/term/GO:0051503	16	6	0.544012	11.0292	9.02152e-06	0.00101429	291;79085;84912;114789;284427;284439	geneontology_Biological_Process	SLC25A4;SLC35B4;SLC25A42;SLC25A25;SLC25A41;SLC25A23
GO:0015216	purine nucleotide transmembrane transporter activity	http://amigo.geneontology.org/amigo/term/GO:0015216	16	6	0.544012	11.0292	9.02152e-06	0.00101429	291;79085;84912;114789;284427;284439	geneontology_Molecular_Function	SLC25A4;SLC35B4;SLC25A42;SLC25A25;SLC25A41;SLC25A23
GO:0015868	purine ribonucleotide transport	http://amigo.geneontology.org/amigo/term/GO:0015868	17	6	0.578013	10.3804	1.35422e-05	0.00145322	291;79085;84912;114789;284427;284439	geneontology_Biological_Process	SLC25A4;SLC35B4;SLC25A42;SLC25A25;SLC25A41;SLC25A23
GO:0015865	purine nucleotide transport	http://amigo.geneontology.org/amigo/term/GO:0015865	18	6	0.612014	9.8037	1.97307e-05	0.00204674	291;79085;84912;114789;284427;284439	geneontology_Biological_Process	SLC25A4;SLC35B4;SLC25A42;SLC25A25;SLC25A41;SLC25A23
GO:0043558	regulation of translational initiation in response to stress	http://amigo.geneontology.org/amigo/term/GO:0043558	13	4	0.44201	9.04957	0.000740518	0.0454834	468;4869;5610;9451	geneontology_Biological_Process	ATF4;NPM1;EIF2AK3;EIF2AK2
GO:0015215	nucleotide transmembrane transporter activity	http://amigo.geneontology.org/amigo/term/GO:0015215	20	6	0.680016	8.82333	3.8869e-05	0.00370287	291;79085;84912;114789;284427;284439	geneontology_Molecular_Function	SLC25A4;SLC35B4;SLC25A42;SLC25A25;SLC25A41;SLC25A23
GO:0006862	nucleotide transport	http://amigo.geneontology.org/amigo/term/GO:0006862	23	6	0.782018	7.67246	9.27885e-05	0.00817239	291;79085;84912;114789;284427;284439	geneontology_Biological_Process	SLC25A4;SLC35B4;SLC25A42;SLC25A25;SLC25A41;SLC25A23
R-HSA-141405	Inhibition of the proteolytic activity of APC/C required for the onset of anaphase by mitotic spindle checkpoint components	http://reactome.org/PathwayBrowser/#/R-HSA-141405	20	5	0.680016	7.35277	0.000453247	0.0306632	11065;246184;29945;701;991	pathway_Reactome	CDC26;ANAPC4;CDC20;UBE2C;BUB1B
R-HSA-141430	Inactivation of APC/C via direct inhibition of the APC/C complex	http://reactome.org/PathwayBrowser/#/R-HSA-141430	20	5	0.680016	7.35277	0.000453247	0.0306632	11065;246184;29945;701;991	pathway_Reactome	CDC26;ANAPC4;CDC20;UBE2C;BUB1B
GO:0036002	pre-mRNA binding	http://amigo.geneontology.org/amigo/term/GO:0036002	33	8	1.12203	7.12996	1.11598e-05	0.00121148	3178;3191;6631;7536;10569;55599;90459;199746	geneontology_Molecular_Function	RNPC3;HNRNPL;HNRNPA1;U2AF1L4;SF1;SNRPC;SLU7;ERI1
R-HSA-8949613	Cristae formation	http://reactome.org/PathwayBrowser/#/R-HSA-8949613	31	7	1.05402	6.64121	6.55014e-05	0.00605466	3313;506;509;515;516;84303;8834	pathway_Reactome	ATP5PB;ATP5F1C;TMEM11;ATP5MC1;CHCHD6;ATP5F1B;HSPA9
GO:0015605	organophosphate ester transmembrane transporter activity	http://amigo.geneontology.org/amigo/term/GO:0015605	27	6	0.918021	6.5358	0.000242324	0.0182447	291;79085;84912;114789;284427;284439	geneontology_Molecular_Function	SLC25A4;SLC35B4;SLC25A42;SLC25A25;SLC25A41;SLC25A23
R-HSA-927802	Nonsense-Mediated Decay (NMD)	http://reactome.org/PathwayBrowser/#/R-HSA-927802	115	25	3.91009	6.39372	8.61533e-14	4.02164e-10	2107;23381;4736;55629;6130;6136;6139;6147;6152;6154;6157;6187;6189;6194;6201;6203;6205;6209;6210;6223;6234;65109;65110;9775;9887	pathway_Reactome	RPS7;RPS11;ETF1;UPF3A;RPS19;RPS9;SMG5;RPL27A;RPL23A;RPS28;RPL10A;RPS15;EIF4A3;RPL12;RPS3A;RPL17;RPS15A;SMG7;RPL24;RPS2;RPS6;RPL7A;RPL26;UPF3B;PNRC2
R-HSA-975957	Nonsense Mediated Decay (NMD) enhanced by the Exon Junction Complex (EJC)	http://reactome.org/PathwayBrowser/#/R-HSA-975957	115	25	3.91009	6.39372	8.61533e-14	4.02164e-10	2107;23381;4736;55629;6130;6136;6139;6147;6152;6154;6157;6187;6189;6194;6201;6203;6205;6209;6210;6223;6234;65109;65110;9775;9887	pathway_Reactome	RPS7;RPS11;ETF1;UPF3A;RPS19;RPS9;SMG5;RPL27A;RPL23A;RPS28;RPL10A;RPS15;EIF4A3;RPL12;RPS3A;RPL17;RPS15A;SMG7;RPL24;RPS2;RPS6;RPL7A;RPL26;UPF3B;PNRC2
GO:0006613	cotranslational protein targeting to membrane	http://amigo.geneontology.org/amigo/term/GO:0006613	99	21	3.36608	6.23872	1.39407e-11	1.8593e-08	4736;6130;6136;6139;6147;6152;6154;6157;6187;6189;6194;6201;6203;6205;6209;6210;6223;6234;6728;7095;11231	geneontology_Biological_Process	RPS7;RPS11;RPS19;RPS9;RPL27A;RPL23A;RPS28;RPL10A;RPS15;RPL12;RPS3A;RPL17;RPS15A;SEC63;RPL24;RPS2;SEC62;RPS6;SRP19;RPL7A;RPL26
GO:0006614	SRP-dependent cotranslational protein targeting to membrane	http://amigo.geneontology.org/amigo/term/GO:0006614	95	20	3.23007	6.19181	4.95293e-11	5.78007e-08	4736;6130;6136;6139;6147;6152;6154;6157;6187;6189;6194;6201;6203;6205;6209;6210;6223;6234;6728;11231	geneontology_Biological_Process	RPS7;RPS11;RPS19;RPS9;RPL27A;RPL23A;RPS28;RPL10A;RPS15;RPL12;RPS3A;RPL17;RPS15A;SEC63;RPL24;RPS2;RPS6;SRP19;RPL7A;RPL26
GO:0000184	nuclear-transcribed mRNA catabolic process, nonsense-mediated decay	http://amigo.geneontology.org/amigo/term/GO:0000184	120	25	4.08009	6.12731	2.41585e-13	7.43692e-10	2107;4736;6130;6136;6139;6147;6152;6154;6157;6187;6189;6194;6201;6203;6205;6209;6210;6223;6234;9775;9887;23381;55629;65109;65110	geneontology_Biological_Process	RPS7;RPS11;ETF1;UPF3A;RPS19;RPS9;SMG5;RPL27A;RPL23A;RPS28;RPL10A;RPS15;EIF4A3;RPL12;RPS3A;RPL17;RPS15A;SMG7;RPL24;RPS2;RPS6;RPL7A;RPL26;UPF3B;PNRC2
R-HSA-72702	Ribosomal scanning and start codon recognition	http://reactome.org/PathwayBrowser/#/R-HSA-72702	58	12	1.97205	6.08505	4.57088e-07	7.3965e-05	1974;1983;6187;6189;6194;6201;6203;6205;6209;6210;6223;6234	pathway_Reactome	RPS7;RPS11;RPS19;RPS9;RPS28;RPS15;EIF4A2;RPS3A;EIF5;RPS15A;RPS2;RPS6
R-HSA-72764	Eukaryotic Translation Termination	http://reactome.org/PathwayBrowser/#/R-HSA-72764	93	19	3.16207	6.00872	2.61135e-10	1.7414e-07	2107;4736;6130;6136;6139;6147;6152;6154;6157;6187;6189;6194;6201;6203;6205;6209;6210;6223;6234	pathway_Reactome	RPS7;RPS11;ETF1;RPS19;RPS9;RPL27A;RPL23A;RPS28;RPL10A;RPS15;RPL12;RPS3A;RPL17;RPS15A;RPL24;RPS2;RPS6;RPL7A;RPL26
R-HSA-156902	Peptide chain elongation	http://reactome.org/PathwayBrowser/#/R-HSA-156902	89	18	3.02607	5.94831	9.20057e-10	4.29483e-07	4736;6130;6136;6139;6147;6152;6154;6157;6187;6189;6194;6201;6203;6205;6209;6210;6223;6234	pathway_Reactome	RPS7;RPS11;RPS19;RPS9;RPL27A;RPL23A;RPS28;RPL10A;RPS15;RPL12;RPS3A;RPL17;RPS15A;RPL24;RPS2;RPS6;RPL7A;RPL26
R-HSA-192823	Viral mRNA Translation	http://reactome.org/PathwayBrowser/#/R-HSA-192823	89	18	3.02607	5.94831	9.20057e-10	4.29483e-07	4736;6130;6136;6139;6147;6152;6154;6157;6187;6189;6194;6201;6203;6205;6209;6210;6223;6234	pathway_Reactome	RPS7;RPS11;RPS19;RPS9;RPL27A;RPL23A;RPS28;RPL10A;RPS15;RPL12;RPS3A;RPL17;RPS15A;RPL24;RPS2;RPS6;RPL7A;RPL26
R-HSA-975956	Nonsense Mediated Decay (NMD) independent of the Exon Junction Complex (EJC)	http://reactome.org/PathwayBrowser/#/R-HSA-975956	95	19	3.23007	5.88222	3.83946e-10	2.33131e-07	2107;4736;6130;6136;6139;6147;6152;6154;6157;6187;6189;6194;6201;6203;6205;6209;6210;6223;6234	pathway_Reactome	RPS7;RPS11;ETF1;RPS19;RPS9;RPL27A;RPL23A;RPS28;RPL10A;RPS15;RPL12;RPS3A;RPL17;RPS15A;RPL24;RPS2;RPS6;RPL7A;RPL26
GO:0045047	protein targeting to ER	http://amigo.geneontology.org/amigo/term/GO:0045047	107	21	3.63808	5.77227	6.63894e-11	6.8868e-08	4736;6130;6136;6139;6147;6152;6154;6157;6187;6189;6194;6201;6203;6205;6209;6210;6223;6234;6728;7095;11231	geneontology_Biological_Process	RPS7;RPS11;RPS19;RPS9;RPL27A;RPL23A;RPS28;RPL10A;RPS15;RPL12;RPS3A;RPL17;RPS15A;SEC63;RPL24;RPS2;SEC62;RPS6;SRP19;RPL7A;RPL26
R-HSA-72695	Formation of the ternary complex, and subsequently, the 43S complex	http://reactome.org/PathwayBrowser/#/R-HSA-72695	51	10	1.73404	5.76688	6.96309e-06	0.00080256	6187;6189;6194;6201;6203;6205;6209;6210;6223;6234	pathway_Reactome	RPS7;RPS11;RPS19;RPS9;RPS28;RPS15;RPS3A;RPS15A;RPS2;RPS6
R-HSA-156842	Eukaryotic Translation Elongation	http://reactome.org/PathwayBrowser/#/R-HSA-156842	93	18	3.16207	5.69247	1.94707e-09	6.99146e-07	4736;6130;6136;6139;6147;6152;6154;6157;6187;6189;6194;6201;6203;6205;6209;6210;6223;6234	pathway_Reactome	RPS7;RPS11;RPS19;RPS9;RPL27A;RPL23A;RPS28;RPL10A;RPS15;RPL12;RPS3A;RPL17;RPS15A;RPL24;RPS2;RPS6;RPL7A;RPL26
R-HSA-2408557	Selenocysteine synthesis	http://reactome.org/PathwayBrowser/#/R-HSA-2408557	93	18	3.16207	5.69247	1.94707e-09	6.99146e-07	4736;6130;6136;6139;6147;6152;6154;6157;6187;6189;6194;6201;6203;6205;6209;6210;6223;6234	pathway_Reactome	RPS7;RPS11;RPS19;RPS9;RPL27A;RPL23A;RPS28;RPL10A;RPS15;RPL12;RPS3A;RPL17;RPS15A;RPL24;RPS2;RPS6;RPL7A;RPL26
R-HSA-72649	Translation initiation complex formation	http://reactome.org/PathwayBrowser/#/R-HSA-72649	58	11	1.97205	5.57797	3.41731e-06	0.000437573	1974;6187;6189;6194;6201;6203;6205;6209;6210;6223;6234	pathway_Reactome	RPS7;RPS11;RPS19;RPS9;RPS28;RPS15;EIF4A2;RPS3A;RPS15A;RPS2;RPS6
GO:0072599	establishment of protein localization to endoplasmic reticulum	http://amigo.geneontology.org/amigo/term/GO:0072599	111	21	3.77409	5.56426	1.37012e-10	1.16286e-07	4736;6130;6136;6139;6147;6152;6154;6157;6187;6189;6194;6201;6203;6205;6209;6210;6223;6234;6728;7095;11231	geneontology_Biological_Process	RPS7;RPS11;RPS19;RPS9;RPL27A;RPL23A;RPS28;RPL10A;RPS15;RPL12;RPS3A;RPL17;RPS15A;SEC63;RPL24;RPS2;SEC62;RPS6;SRP19;RPL7A;RPL26
GO:0031145	anaphase-promoting complex-dependent catabolic process	http://amigo.geneontology.org/amigo/term/GO:0031145	37	7	1.25803	5.56426	0.000214867	0.016309	701;991;8452;9232;11065;29945;246184	geneontology_Biological_Process	CUL3;CDC26;ANAPC4;CDC20;PTTG1;UBE2C;BUB1B
GO:0051443	positive regulation of ubiquitin-protein transferase activity	http://amigo.geneontology.org/amigo/term/GO:0051443	32	6	1.08802	5.51458	0.000642111	0.0402332	991;5300;6187;10210;11065;91947	geneontology_Biological_Process	TOPORS;RPS2;CDC20;ARRDC4;PIN1;UBE2C
R-HSA-72662	Activation of the mRNA upon binding of the cap-binding complex and eIFs, and subsequent binding to 43S	http://reactome.org/PathwayBrowser/#/R-HSA-72662	59	11	2.00605	5.48342	4.07297e-06	0.000507003	1974;6187;6189;6194;6201;6203;6205;6209;6210;6223;6234	pathway_Reactome	RPS7;RPS11;RPS19;RPS9;RPS28;RPS15;EIF4A2;RPS3A;RPS15A;RPS2;RPS6
R-HSA-72706	GTP hydrolysis and joining of the 60S ribosomal subunit	http://reactome.org/PathwayBrowser/#/R-HSA-72706	112	20	3.80809	5.25198	1.1001e-09	4.89075e-07	1974;1983;4736;6130;6136;6139;6147;6152;6154;6157;6187;6189;6194;6201;6203;6205;6209;6210;6223;6234	pathway_Reactome	RPS7;RPS11;RPS19;RPS9;RPL27A;RPL23A;RPS28;RPL10A;RPS15;EIF4A2;RPL12;RPS3A;RPL17;EIF5;RPS15A;RPL24;RPS2;RPS6;RPL7A;RPL26
R-HSA-72689	Formation of a pool of free 40S subunits	http://reactome.org/PathwayBrowser/#/R-HSA-72689	101	18	3.43408	5.24158	7.74329e-09	2.18612e-06	4736;6130;6136;6139;6147;6152;6154;6157;6187;6189;6194;6201;6203;6205;6209;6210;6223;6234	pathway_Reactome	RPS7;RPS11;RPS19;RPS9;RPL27A;RPL23A;RPS28;RPL10A;RPS15;RPL12;RPS3A;RPL17;RPS15A;RPL24;RPS2;RPS6;RPL7A;RPL26
GO:0042274	ribosomal small subunit biogenesis	http://amigo.geneontology.org/amigo/term/GO:0042274	62	11	2.10805	5.2181	6.74394e-06	0.000787018	4869;6194;6201;6209;6223;6234;8602;25926;51081;57647;84946	geneontology_Biological_Process	RPS7;RPS19;RPS28;RPS15;MRPS7;NOP14;NPM1;DHX37;RPS6;NOL11;LTV1
R-HSA-156827	L13a-mediated translational silencing of Ceruloplasmin expression	http://reactome.org/PathwayBrowser/#/R-HSA-156827	111	19	3.77409	5.03433	5.97875e-09	1.86059e-06	1974;4736;6130;6136;6139;6147;6152;6154;6157;6187;6189;6194;6201;6203;6205;6209;6210;6223;6234	pathway_Reactome	RPS7;RPS11;RPS19;RPS9;RPL27A;RPL23A;RPS28;RPL10A;RPS15;EIF4A2;RPL12;RPS3A;RPL17;RPS15A;RPL24;RPS2;RPS6;RPL7A;RPL26
R-HSA-1799339	SRP-dependent cotranslational protein targeting to membrane	http://reactome.org/PathwayBrowser/#/R-HSA-1799339	112	19	3.80809	4.98938	6.97547e-09	2.10074e-06	4736;6130;6136;6139;6147;6152;6154;6157;6187;6189;6194;6201;6203;6205;6209;6210;6223;6234;6728	pathway_Reactome	RPS7;RPS11;RPS19;RPS9;RPL27A;RPL23A;RPS28;RPL10A;RPS15;RPL12;RPS3A;RPL17;RPS15A;RPL24;RPS2;RPS6;SRP19;RPL7A;RPL26
R-HSA-72613	Eukaryotic Translation Initiation	http://reactome.org/PathwayBrowser/#/R-HSA-72613	119	20	4.04609	4.94304	3.31425e-09	1.06696e-06	1974;1983;4736;6130;6136;6139;6147;6152;6154;6157;6187;6189;6194;6201;6203;6205;6209;6210;6223;6234	pathway_Reactome	RPS7;RPS11;RPS19;RPS9;RPL27A;RPL23A;RPS28;RPL10A;RPS15;EIF4A2;RPL12;RPS3A;RPL17;EIF5;RPS15A;RPL24;RPS2;RPS6;RPL7A;RPL26
R-HSA-72737	Cap-dependent Translation Initiation	http://reactome.org/PathwayBrowser/#/R-HSA-72737	119	20	4.04609	4.94304	3.31425e-09	1.06696e-06	1974;1983;4736;6130;6136;6139;6147;6152;6154;6157;6187;6189;6194;6201;6203;6205;6209;6210;6223;6234	pathway_Reactome	RPS7;RPS11;RPS19;RPS9;RPL27A;RPL23A;RPS28;RPL10A;RPS15;EIF4A2;RPL12;RPS3A;RPL17;EIF5;RPS15A;RPL24;RPS2;RPS6;RPL7A;RPL26
GO:0042255	ribosome assembly	http://amigo.geneontology.org/amigo/term/GO:0042255	61	10	2.07405	4.82149	3.62041e-05	0.00352085	4869;6136;6147;6152;6209;6223;6234;22868;51081;84769	geneontology_Biological_Process	RPS19;RPL23A;RPS28;RPS15;MRPS7;RPL12;NPM1;RPL24;FASTKD2;MPV17L2
GO:2001244	positive regulation of intrinsic apoptotic signaling pathway	http://amigo.geneontology.org/amigo/term/GO:2001244	55	9	1.87004	4.81272	8.9967e-05	0.00799935	4170;6154;6201;7157;9774;10399;51657;84893;90427	geneontology_Biological_Process	RPS7;BCLAF1;TP53;STYXL1;FBH1;RPL26;RACK1;MCL1;BMF
R-HSA-2408522	Selenoamino acid metabolism	http://reactome.org/PathwayBrowser/#/R-HSA-2408522	118	19	4.01209	4.73568	1.69592e-08	4.05978e-06	1615;4736;6130;6136;6139;6147;6152;6154;6157;6187;6189;6194;6201;6203;6205;6209;6210;6223;6234	pathway_Reactome	RPS7;RPS11;DARS;RPS19;RPS9;RPL27A;RPL23A;RPS28;RPL10A;RPS15;RPL12;RPS3A;RPL17;RPS15A;RPL24;RPS2;RPS6;RPL7A;RPL26
GO:0010965	regulation of mitotic sister chromatid separation	http://amigo.geneontology.org/amigo/term/GO:0010965	56	9	1.90404	4.72678	0.000104006	0.00866963	701;991;8379;8452;9183;9232;29945;54908;246184	geneontology_Biological_Process	CUL3;SPDL1;CDC26;ANAPC4;MAD1L1;ZW10;CDC20;PTTG1;BUB1B
GO:0070972	protein localization to endoplasmic reticulum	http://amigo.geneontology.org/amigo/term/GO:0070972	137	22	4.65811	4.72295	1.33119e-09	5.64911e-07	4736;6130;6136;6139;6147;6152;6154;6157;6187;6189;6194;6201;6203;6205;6209;6210;6223;6234;6728;7095;11231;81573	geneontology_Biological_Process	RPS7;RPS11;RPS19;RPS9;RPL27A;RPL23A;RPS28;RPL10A;RPS15;RPL12;RPS3A;ANKRD13C;RPL17;RPS15A;SEC63;RPL24;RPS2;SEC62;RPS6;SRP19;RPL7A;RPL26
GO:0003735	structural constituent of ribosome	http://amigo.geneontology.org/amigo/term/GO:0003735	156	25	5.30412	4.71332	1.04364e-10	9.74338e-08	4701;4736;6130;6136;6139;6147;6152;6154;6157;6182;6187;6189;6194;6201;6203;6205;6209;6210;6223;6234;51023;51081;63931;78988;100526842	geneontology_Molecular_Function	RPS7;RPS11;RPS19;RPS9;RPL27A;RPL23A;RPS28;RPL10A;RPS15;MRPS7;RPL12;MRPS18C;RPS3A;RPL17;MRPL57;NDUFA7;RPS15A;RPL24;RPS2;MRPS14;RPS6;RPL7A;RPL26;RPL17-C18orf32;MRPL12
GO:0030071	regulation of mitotic metaphase/anaphase transition	http://amigo.geneontology.org/amigo/term/GO:0030071	51	8	1.73404	4.6135	0.000298715	0.0221334	701;991;8379;8452;9183;29945;54908;246184	geneontology_Biological_Process	CUL3;SPDL1;CDC26;ANAPC4;MAD1L1;ZW10;CDC20;BUB1B
GO:0045839	negative regulation of mitotic nuclear division	http://amigo.geneontology.org/amigo/term/GO:0045839	51	8	1.73404	4.6135	0.000298715	0.0221334	701;991;8379;9183;9232;54908;54998;146691	geneontology_Biological_Process	SPDL1;MAD1L1;ZW10;CDC20;AURKAIP1;PTTG1;TOM1L2;BUB1B
GO:0000956	nuclear-transcribed mRNA catabolic process	http://amigo.geneontology.org/amigo/term/GO:0000956	206	32	7.00416	4.56871	5.94857e-13	1.11072e-09	2107;4736;4849;6130;6136;6139;6147;6152;6154;6157;6187;6189;6194;6201;6203;6205;6209;6210;6223;6234;7812;9775;9887;22894;23019;23381;27258;27327;55629;65109;65110;90459	geneontology_Biological_Process	RPS7;RPS11;ETF1;UPF3A;RPS19;RPS9;SMG5;RPL27A;RPL23A;RPS28;RPL10A;RPS15;EIF4A3;CSDE1;RPL12;RPS3A;RPL17;DIS3;RPS15A;SMG7;RPL24;RPS2;RPS6;RPL7A;RPL26;LSM3;CNOT3;UPF3B;ERI1;CNOT1;TNRC6A;PNRC2
GO:0051306	mitotic sister chromatid separation	http://amigo.geneontology.org/amigo/term/GO:0051306	59	9	2.00605	4.48644	0.000157575	0.0125736	701;991;8379;8452;9183;9232;29945;54908;246184	geneontology_Biological_Process	CUL3;SPDL1;CDC26;ANAPC4;MAD1L1;ZW10;CDC20;PTTG1;BUB1B
GO:0051438	regulation of ubiquitin-protein transferase activity	http://amigo.geneontology.org/amigo/term/GO:0051438	53	8	1.80204	4.43941	0.000391741	0.0277067	991;5300;6187;6201;10210;11065;91947;440590	geneontology_Biological_Process	RPS7;TOPORS;ZYG11A;RPS2;CDC20;ARRDC4;PIN1;UBE2C
GO:1902099	regulation of metaphase/anaphase transition of cell cycle	http://amigo.geneontology.org/amigo/term/GO:1902099	53	8	1.80204	4.43941	0.000391741	0.0277067	701;991;8379;8452;9183;29945;54908;246184	geneontology_Biological_Process	CUL3;SPDL1;CDC26;ANAPC4;MAD1L1;ZW10;CDC20;BUB1B
R-HSA-168273	Influenza Viral RNA Transcription and Replication	http://reactome.org/PathwayBrowser/#/R-HSA-168273	133	20	4.5221	4.42272	2.37137e-08	5.14864e-06	2962;4736;5434;6130;6136;6139;6147;6152;6154;6157;6187;6189;6194;6201;6203;6205;6209;6210;6223;6234	pathway_Reactome	RPS7;RPS11;RPS19;RPS9;RPL27A;RPL23A;RPS28;RPL10A;RPS15;RPL12;RPS3A;RPL17;RPS15A;RPL24;RPS2;POLR2E;RPS6;RPL7A;RPL26;GTF2F1
hsa03010	Ribosome	http://www.kegg.jp/kegg-bin/show_pathway?hsa03010+100526842+4736+51023+51081+6130+6136+6139+6147+6152+6154+6157+6182+6187+6189+6194+6201+6203+6205+6209+6210+6223+6234+63931	153	23	5.20212	4.42128	2.12799e-09	7.35812e-07	100526842;4736;51023;51081;6130;6136;6139;6147;6152;6154;6157;6182;6187;6189;6194;6201;6203;6205;6209;6210;6223;6234;63931	pathway_KEGG	RPS7;RPS11;RPS19;RPS9;RPL27A;RPL23A;RPS28;RPL10A;RPS15;MRPS7;RPL12;MRPS18C;RPS3A;RPL17;RPS15A;RPL24;RPS2;MRPS14;RPS6;RPL7A;RPL26;RPL17-C18orf32;MRPL12
GO:0007091	metaphase/anaphase transition of mitotic cell cycle	http://amigo.geneontology.org/amigo/term/GO:0007091	54	8	1.83604	4.3572	0.000446382	0.0306428	701;991;8379;8452;9183;29945;54908;246184	geneontology_Biological_Process	CUL3;SPDL1;CDC26;ANAPC4;MAD1L1;ZW10;CDC20;BUB1B
GO:1905818	regulation of chromosome separation	http://amigo.geneontology.org/amigo/term/GO:1905818	61	9	2.07405	4.33934	0.000204741	0.0157825	701;991;8379;8452;9183;9232;29945;54908;246184	geneontology_Biological_Process	CUL3;SPDL1;CDC26;ANAPC4;MAD1L1;ZW10;CDC20;PTTG1;BUB1B
R-HSA-9010553	Regulation of expression of SLITs and ROBOs	http://reactome.org/PathwayBrowser/#/R-HSA-9010553	171	25	5.81413	4.29987	7.747e-10	4.01811e-07	2107;4736;5690;5708;5711;6130;6136;6139;6147;6152;6154;6157;6187;6189;6194;6201;6203;6205;6209;6210;6223;6234;65109;65110;9775	pathway_Reactome	RPS7;RPS11;ETF1;UPF3A;RPS19;RPS9;RPL27A;RPL23A;RPS28;RPL10A;RPS15;EIF4A3;RPL12;RPS3A;RPL17;PSMB2;PSMD5;RPS15A;RPL24;RPS2;RPS6;RPL7A;RPL26;UPF3B;PSMD2
R-HSA-6791226	Major pathway of rRNA processing in the nucleolus and cytosol	http://reactome.org/PathwayBrowser/#/R-HSA-6791226	185	27	6.29014	4.29243	1.68648e-10	1.21115e-07	10557;22894;25926;4736;51118;57647;6130;6136;6139;6147;6152;6154;6157;6187;6189;6194;6201;6203;6205;6209;6210;6223;6234;79707;84946;8602;90459	pathway_Reactome	RPS7;RPS11;RPS19;RPS9;RPL27A;RPL23A;RPS28;RPL10A;RPS15;RPL12;NOP14;RPS3A;RPP38;RPL17;NOL9;DIS3;DHX37;RPS15A;RPL24;RPS2;RPS6;RPL7A;NOL11;RPL26;LTV1;ERI1;UTP11
GO:0007062	sister chromatid cohesion	http://amigo.geneontology.org/amigo/term/GO:0007062	55	8	1.87004	4.27798	0.000507048	0.0326469	701;991;4361;8243;23244;23383;83903;157570	geneontology_Biological_Process	PDS5A;HASPIN;MAU2;SMC1A;ESCO2;CDC20;MRE11;BUB1B
R-HSA-168254	Influenza Infection	http://reactome.org/PathwayBrowser/#/R-HSA-168254	154	22	5.23612	4.20158	1.24961e-08	3.15308e-06	2962;3838;4736;5434;5610;6130;6136;6139;6147;6152;6154;6157;6187;6189;6194;6201;6203;6205;6209;6210;6223;6234	pathway_Reactome	RPS7;RPS11;RPS19;RPS9;RPL27A;RPL23A;KPNA2;RPS28;RPL10A;RPS15;RPL12;RPS3A;RPL17;RPS15A;RPL24;RPS2;POLR2E;RPS6;RPL7A;RPL26;EIF2AK2;GTF2F1
GO:0044784	metaphase/anaphase transition of cell cycle	http://amigo.geneontology.org/amigo/term/GO:0044784	56	8	1.90404	4.20158	0.000574222	0.0367187	701;991;8379;8452;9183;29945;54908;246184	geneontology_Biological_Process	CUL3;SPDL1;CDC26;ANAPC4;MAD1L1;ZW10;CDC20;BUB1B
R-HSA-168255	Influenza Life Cycle	http://reactome.org/PathwayBrowser/#/R-HSA-168255	143	20	4.86211	4.11344	8.21983e-08	1.53481e-05	2962;4736;5434;6130;6136;6139;6147;6152;6154;6157;6187;6189;6194;6201;6203;6205;6209;6210;6223;6234	pathway_Reactome	RPS7;RPS11;RPS19;RPS9;RPL27A;RPL23A;RPS28;RPL10A;RPS15;RPL12;RPS3A;RPL17;RPS15A;RPL24;RPS2;POLR2E;RPS6;RPL7A;RPL26;GTF2F1
R-HSA-8868773	rRNA processing in the nucleus and cytosol	http://reactome.org/PathwayBrowser/#/R-HSA-8868773	195	27	6.63015	4.07231	5.65394e-10	3.10501e-07	10557;22894;25926;4736;51118;57647;6130;6136;6139;6147;6152;6154;6157;6187;6189;6194;6201;6203;6205;6209;6210;6223;6234;79707;84946;8602;90459	pathway_Reactome	RPS7;RPS11;RPS19;RPS9;RPL27A;RPL23A;RPS28;RPL10A;RPS15;RPL12;NOP14;RPS3A;RPP38;RPL17;NOL9;DIS3;DHX37;RPS15A;RPL24;RPS2;RPS6;RPL7A;NOL11;RPL26;LTV1;ERI1;UTP11
GO:0042273	ribosomal large subunit biogenesis	http://amigo.geneontology.org/amigo/term/GO:0042273	73	10	2.48206	4.02892	0.000173085	0.0135792	4736;4869;6130;6136;6147;6152;6154;22868;51491;79707	geneontology_Biological_Process	RPL23A;RPL10A;RPL12;NPM1;NOL9;RPL24;NOP16;RPL7A;RPL26;FASTKD2
GO:0051784	negative regulation of nuclear division	http://amigo.geneontology.org/amigo/term/GO:0051784	59	8	2.00605	3.98794	0.000819945	0.0497079	701;991;8379;9183;9232;54908;54998;146691	geneontology_Biological_Process	SPDL1;MAD1L1;ZW10;CDC20;AURKAIP1;PTTG1;TOM1L2;BUB1B
GO:0006413	translational initiation	http://amigo.geneontology.org/amigo/term/GO:0006413	192	26	6.52815	3.98275	1.91811e-09	6.99146e-07	468;1974;1983;4736;4869;5610;6130;6136;6139;6147;6152;6154;6157;6187;6189;6194;6201;6203;6205;6209;6210;6223;6234;8562;9451;84285	geneontology_Biological_Process	RPS7;RPS11;ATF4;RPS19;DENR;RPS9;RPL27A;RPL23A;RPS28;RPL10A;RPS15;EIF4A2;RPL12;RPS3A;RPL17;NPM1;EIF5;RPS15A;RPL24;EIF1AD;EIF2AK3;RPS2;RPS6;RPL7A;RPL26;EIF2AK2
hsa03040	Spliceosome	http://www.kegg.jp/kegg-bin/show_pathway?hsa03040+10285+10569+10772+10915+10946+199746+22827+27258+3178+3183+3190+51691+6631+6637+84844+9128+9775+988	134	18	4.5561	3.95074	6.70405e-07	0.000102605	10285;10569;10772;10915;10946;199746;22827;27258;3178;3183;3190;51691;6631;6637;84844;9128;9775;988	pathway_KEGG	PUF60;SMNDC1;HNRNPK;PHF5A;EIF4A3;CDC5L;HNRNPC;HNRNPA1;U2AF1L4;LSM8;SNRPC;LSM3;SNRPG;SLU7;SRSF10;PRPF4;TCERG1;SF3A3
GO:0033047	regulation of mitotic sister chromatid segregation	http://amigo.geneontology.org/amigo/term/GO:0033047	67	9	2.27805	3.95074	0.000421379	0.0291407	701;991;8379;8452;9183;9232;29945;54908;246184	geneontology_Biological_Process	CUL3;SPDL1;CDC26;ANAPC4;MAD1L1;ZW10;CDC20;PTTG1;BUB1B
R-HSA-69618	Mitotic Spindle Checkpoint	http://reactome.org/PathwayBrowser/#/R-HSA-69618	112	15	3.80809	3.93899	5.88365e-06	0.000695313	100527963;10726;11065;11243;246184;25909;29945;348235;54908;55055;57551;701;8379;9183;991	pathway_Reactome	ZWILCH;SPDL1;AHCTF1;CDC26;ANAPC4;NUDC;TAOK1;MAD1L1;ZW10;PMF1;PMF1-BGLAP;CDC20;SKA2;UBE2C;BUB1B
GO:0046824	positive regulation of nucleocytoplasmic transport	http://amigo.geneontology.org/amigo/term/GO:0046824	68	9	2.31205	3.89264	0.000471272	0.0313419	1432;2010;2932;5469;5566;7157;23435;54439;64062	geneontology_Biological_Process	EMD;MAPK14;MED1;TP53;RBM26;PRKACA;TARDBP;GSK3B;RBM27
R-HSA-72312	rRNA processing	http://reactome.org/PathwayBrowser/#/R-HSA-72312	205	27	6.97016	3.87366	1.74616e-09	6.99146e-07	10557;22894;25926;4736;51118;57647;6130;6136;6139;6147;6152;6154;6157;6187;6189;6194;6201;6203;6205;6209;6210;6223;6234;79707;84946;8602;90459	pathway_Reactome	RPS7;RPS11;RPS19;RPS9;RPL27A;RPL23A;RPS28;RPL10A;RPS15;RPL12;NOP14;RPS3A;RPP38;RPL17;NOL9;DIS3;DHX37;RPS15A;RPL24;RPS2;RPS6;RPL7A;NOL11;RPL26;LTV1;ERI1;UTP11
R-HSA-72163	mRNA Splicing - Major Pathway	http://reactome.org/PathwayBrowser/#/R-HSA-72163	183	24	6.22214	3.85719	1.52481e-08	3.74623e-06	10285;10569;10772;10946;11100;199746;22827;27258;2962;3178;3183;3190;3191;51691;53938;5434;65109;6631;6637;7536;84844;9128;9775;988	pathway_Reactome	PUF60;SMNDC1;HNRNPUL1;HNRNPK;PHF5A;EIF4A3;CDC5L;HNRNPL;PPIL3;HNRNPC;HNRNPA1;U2AF1L4;POLR2E;SF1;LSM8;SNRPC;LSM3;SNRPG;UPF3B;SLU7;SRSF10;PRPF4;SF3A3;GTF2F1
R-HSA-72172	mRNA Splicing	http://reactome.org/PathwayBrowser/#/R-HSA-72172	191	25	6.49415	3.84962	7.96146e-09	2.18612e-06	10285;10569;10772;10946;11100;199746;22827;27258;2962;3178;3183;3190;3191;51691;53938;5434;55599;65109;6631;6637;7536;84844;9128;9775;988	pathway_Reactome	PUF60;SMNDC1;HNRNPUL1;HNRNPK;RNPC3;PHF5A;EIF4A3;CDC5L;HNRNPL;PPIL3;HNRNPC;HNRNPA1;U2AF1L4;POLR2E;SF1;LSM8;SNRPC;LSM3;SNRPG;UPF3B;SLU7;SRSF10;PRPF4;SF3A3;GTF2F1
GO:0006402	mRNA catabolic process	http://amigo.geneontology.org/amigo/term/GO:0006402	308	40	10.4722	3.81962	3.18634e-13	7.43692e-10	1432;2107;3183;4736;4849;4869;6130;6136;6139;6147;6152;6154;6157;6187;6189;6194;6201;6203;6205;6209;6210;6223;6234;7812;8125;8570;9775;9887;22894;23019;23381;23435;27258;27327;50804;55629;65109;65110;79066;90459	geneontology_Biological_Process	RPS7;RPS11;MAPK14;METTL16;ETF1;UPF3A;RPS19;RPS9;SMG5;RPL27A;RPL23A;RPS28;RPL10A;RPS15;EIF4A3;CSDE1;RPL12;RPS3A;RPL17;NPM1;DIS3;RPS15A;HNRNPC;SMG7;RPL24;RPS2;RPS6;RPL7A;TARDBP;RPL26;LSM3;CNOT3;UPF3B;MYEF2;ERI1;ANP32A;CNOT1;KHSRP;TNRC6A;PNRC2
GO:0000070	mitotic sister chromatid segregation	http://amigo.geneontology.org/amigo/term/GO:0000070	155	20	5.27012	3.79498	3.1516e-07	5.44877e-05	701;991;5119;8243;8379;8452;9183;9232;10051;10300;10464;23244;23383;26993;29945;54627;54908;64151;83903;246184	geneontology_Biological_Process	CHMP1A;PDS5A;HASPIN;CUL3;SPDL1;MAP10;MAU2;CDC26;NCAPG;SMC1A;ANAPC4;MAD1L1;ZW10;AKAP8L;SMC4;CDC20;PTTG1;PIBF1;KATNB1;BUB1B
GO:0007004	telomere maintenance via telomerase	http://amigo.geneontology.org/amigo/term/GO:0007004	70	9	2.38005	3.78143	0.000585648	0.0371946	3178;3183;4361;9887;10694;22948;23381;55135;79618	geneontology_Biological_Process	SMG5;WRAP53;CCT5;CCT8;HMBOX1;HNRNPC;SMG7;HNRNPA1;MRE11
R-HSA-68882	Mitotic Anaphase	http://reactome.org/PathwayBrowser/#/R-HSA-68882	199	25	6.76615	3.69486	1.84382e-08	4.30346e-06	100527963;10382;10726;11065;11243;2010;23244;246184;25909;29945;348235;54908;55055;5690;5708;5711;57551;701;7112;8243;8379;8815;9183;9232;991	pathway_Reactome	EMD;ZWILCH;PDS5A;SPDL1;AHCTF1;CDC26;BANF1;SMC1A;ANAPC4;PSMB2;NUDC;TAOK1;MAD1L1;ZW10;PSMD5;TMPO;PMF1;PMF1-BGLAP;CDC20;PTTG1;PSMD2;SKA2;UBE2C;BUB1B;TUBB4A
R-HSA-2555396	Mitotic Metaphase and Anaphase	http://reactome.org/PathwayBrowser/#/R-HSA-2555396	200	25	6.80016	3.67639	2.04112e-08	4.64779e-06	100527963;10382;10726;11065;11243;2010;23244;246184;25909;29945;348235;54908;55055;5690;5708;5711;57551;701;7112;8243;8379;8815;9183;9232;991	pathway_Reactome	EMD;ZWILCH;PDS5A;SPDL1;AHCTF1;CDC26;BANF1;SMC1A;ANAPC4;PSMB2;NUDC;TAOK1;MAD1L1;ZW10;PSMD5;TMPO;PMF1;PMF1-BGLAP;CDC20;PTTG1;PSMD2;SKA2;UBE2C;BUB1B;TUBB4A
R-HSA-141424	Amplification of signal from the kinetochores	http://reactome.org/PathwayBrowser/#/R-HSA-141424	96	12	3.26407	3.67639	9.88247e-05	0.00831196	100527963;10726;11243;25909;348235;54908;55055;57551;701;8379;9183;991	pathway_Reactome	ZWILCH;SPDL1;AHCTF1;NUDC;TAOK1;MAD1L1;ZW10;PMF1;PMF1-BGLAP;CDC20;SKA2;BUB1B
R-HSA-141444	Amplification of signal from unattached kinetochores via a MAD2 inhibitory signal	http://reactome.org/PathwayBrowser/#/R-HSA-141444	96	12	3.26407	3.67639	9.88247e-05	0.00831196	100527963;10726;11243;25909;348235;54908;55055;57551;701;8379;9183;991	pathway_Reactome	ZWILCH;SPDL1;AHCTF1;NUDC;TAOK1;MAD1L1;ZW10;PMF1;PMF1-BGLAP;CDC20;SKA2;BUB1B
GO:0006278	RNA-dependent DNA biosynthetic process	http://amigo.geneontology.org/amigo/term/GO:0006278	72	9	2.44806	3.67639	0.000721794	0.044627	3178;3183;4361;9887;10694;22948;23381;55135;79618	geneontology_Biological_Process	SMG5;WRAP53;CCT5;CCT8;HMBOX1;HNRNPC;SMG7;HNRNPA1;MRE11
GO:0034502	protein localization to chromosome	http://amigo.geneontology.org/amigo/term/GO:0034502	81	10	2.75406	3.631	0.000410428	0.0285952	701;9183;10694;22948;23383;54908;55011;55135;83903;157570	geneontology_Biological_Process	HASPIN;SPDL1;MAU2;WRAP53;CCT5;CCT8;ZW10;ESCO2;PIH1D1;BUB1B
GO:0006612	protein targeting to membrane	http://amigo.geneontology.org/amigo/term/GO:0006612	187	23	6.35815	3.61741	1.01381e-07	1.85587e-05	208;4736;6130;6136;6139;6147;6152;6154;6157;6187;6189;6194;6201;6203;6205;6209;6210;6223;6234;6728;7095;11231;23463	geneontology_Biological_Process	RPS7;RPS11;RPS19;RPS9;RPL27A;RPL23A;RPS28;RPL10A;RPS15;RPL12;RPS3A;RPL17;RPS15A;SEC63;RPL24;RPS2;SEC62;RPS6;SRP19;RPL7A;RPL26;ICMT;AKT2
R-HSA-2500257	Resolution of Sister Chromatid Cohesion	http://reactome.org/PathwayBrowser/#/R-HSA-2500257	124	15	4.2161	3.55779	2.05414e-05	0.00210742	100527963;10382;10726;11243;23244;25909;348235;54908;55055;57551;701;8243;8379;9183;991	pathway_Reactome	ZWILCH;PDS5A;SPDL1;AHCTF1;SMC1A;NUDC;TAOK1;MAD1L1;ZW10;PMF1;PMF1-BGLAP;CDC20;SKA2;BUB1B;TUBB4A
GO:0006401	RNA catabolic process	http://amigo.geneontology.org/amigo/term/GO:0006401	341	41	11.5943	3.53623	2.07856e-12	3.23424e-09	1432;2107;3183;4736;4849;4869;6130;6136;6139;6147;6152;6154;6157;6187;6189;6194;6201;6203;6205;6209;6210;6223;6234;7812;8125;8570;9775;9887;22894;23019;23381;23435;27258;27327;50804;55629;65109;65110;79066;90459;246243	geneontology_Biological_Process	RPS7;RPS11;MAPK14;METTL16;ETF1;UPF3A;RPS19;RPS9;SMG5;RPL27A;RPL23A;RPS28;RPL10A;RPS15;EIF4A3;CSDE1;RPL12;RPS3A;RPL17;NPM1;DIS3;RPS15A;HNRNPC;SMG7;RPL24;RPS2;RPS6;RPL7A;TARDBP;RPL26;LSM3;CNOT3;UPF3B;MYEF2;ERI1;RNASEH1;ANP32A;CNOT1;KHSRP;TNRC6A;PNRC2
R-HSA-376176	Signaling by ROBO receptors	http://reactome.org/PathwayBrowser/#/R-HSA-376176	218	26	7.41217	3.50775	2.83522e-08	6.01583e-06	2107;4736;5566;5690;5708;5711;6130;6136;6139;6147;6152;6154;6157;6187;6189;6194;6201;6203;6205;6209;6210;6223;6234;65109;65110;9775	pathway_Reactome	RPS7;RPS11;ETF1;UPF3A;RPS19;RPS9;RPL27A;RPL23A;RPS28;RPL10A;RPS15;EIF4A3;RPL12;RPS3A;RPL17;PSMB2;PSMD5;PRKACA;RPS15A;RPL24;RPS2;RPS6;RPL7A;RPL26;UPF3B;PSMD2
GO:0000819	sister chromatid segregation	http://amigo.geneontology.org/amigo/term/GO:0000819	185	22	6.29014	3.49754	3.47218e-07	5.78862e-05	701;991;4361;5119;8243;8379;8452;9183;9232;10051;10300;10464;23244;23383;26993;29945;54627;54908;64151;83903;157570;246184	geneontology_Biological_Process	CHMP1A;PDS5A;HASPIN;CUL3;SPDL1;MAP10;MAU2;CDC26;NCAPG;SMC1A;ANAPC4;MAD1L1;ZW10;ESCO2;AKAP8L;SMC4;CDC20;MRE11;PTTG1;PIBF1;KATNB1;BUB1B
GO:0051082	unfolded protein binding	http://amigo.geneontology.org/amigo/term/GO:0051082	118	14	4.01209	3.48945	4.78614e-05	0.00451348	3313;4820;4869;5202;8195;9093;10036;10694;10726;10772;10845;11080;22948;64374	geneontology_Molecular_Function	NKTR;DNAJA3;CHAF1A;CCT5;MKKS;DNAJB4;CCT8;NPM1;NUDC;CLPX;SIL1;SRSF10;PFDN2;HSPA9
R-HSA-2467813	Separation of Sister Chromatids	http://reactome.org/PathwayBrowser/#/R-HSA-2467813	188	22	6.39215	3.44172	4.59509e-07	7.3965e-05	100527963;10382;10726;11065;11243;23244;246184;25909;29945;348235;54908;55055;5690;5708;5711;57551;701;8243;8379;9183;9232;991	pathway_Reactome	ZWILCH;PDS5A;SPDL1;AHCTF1;CDC26;SMC1A;ANAPC4;PSMB2;NUDC;TAOK1;MAD1L1;ZW10;PSMD5;PMF1;PMF1-BGLAP;CDC20;PTTG1;PSMD2;SKA2;UBE2C;BUB1B;TUBB4A
R-HSA-1592230	Mitochondrial biogenesis	http://reactome.org/PathwayBrowser/#/R-HSA-1592230	95	11	3.23007	3.40549	0.000376568	0.0270434	1386;1432;3313;506;509;515;516;53632;5469;84303;8834	pathway_Reactome	MAPK14;ATP5PB;MED1;ATP5F1C;TMEM11;ATF2;ATP5MC1;CHCHD6;ATP5F1B;PRKAG3;HSPA9
HALLMARK_E2F_TARGETS	cell cycle progression: E2F targets	http://www.broadinstitute.org/gsea/msigdb/cards/HALLMARK_E2F_TARGETS	200	23	6.80016	3.38228	3.4608e-07	5.78862e-05	253714;51691;5426;6839;7112;701;5983;10051;991;3838;4361;7374;8243;994;23468;6941;9232;9183;7157;7037;84844;5411;10248	community-contributed_Hallmark50	RFC3;POP7;SUV39H1;KPNA2;PHF5A;TFRC;TP53;UNG;POLE;SMC1A;MMS22L;ZW10;TMPO;SMC4;PNN;CDC20;CDC25B;LSM8;MRE11;TCF19;PTTG1;CBX5;BUB1B
GO:0042254	ribosome biogenesis	http://amigo.geneontology.org/amigo/term/GO:0042254	279	31	9.48622	3.2679	7.31865e-09	2.13522e-06	4736;4869;6130;6136;6147;6152;6154;6187;6194;6201;6203;6209;6223;6234;6839;8602;9775;22868;22894;25926;51081;51118;51491;55011;57647;63899;79066;79707;84769;84946;90459	geneontology_Biological_Process	RPS7;METTL16;NSUN3;RPS19;SUV39H1;RPS9;RPL23A;RPS28;RPL10A;RPS15;MRPS7;EIF4A3;RPL12;NOP14;NPM1;NOL9;DIS3;DHX37;RPL24;NOP16;RPS2;RPS6;RPL7A;PIH1D1;NOL11;RPL26;LTV1;FASTKD2;ERI1;MPV17L2;UTP11
R-HSA-68877	Mitotic Prometaphase	http://reactome.org/PathwayBrowser/#/R-HSA-68877	198	22	6.73215	3.2679	1.11862e-06	0.000168443	10051;100527963;10382;10540;10726;11243;114791;23244;25909;348235;54908;55055;5566;57551;64151;701;8243;8379;84131;8481;9183;991	pathway_Reactome	ZWILCH;PDS5A;SPDL1;TUBGCP5;AHCTF1;NCAPG;DCTN2;SMC1A;OFD1;NUDC;TAOK1;MAD1L1;ZW10;PRKACA;PMF1;SMC4;PMF1-BGLAP;CDC20;SKA2;CEP78;BUB1B;TUBB4A
GO:0007006	mitochondrial membrane organization	http://amigo.geneontology.org/amigo/term/GO:0007006	126	14	4.2841	3.2679	9.85757e-05	0.00831196	506;509;515;516;1267;1386;2932;3308;7157;8834;84266;84303;90427;203245	geneontology_Biological_Process	ATP5PB;ATP5F1C;TMEM11;TP53;ATF2;ALKBH7;HSPA4;CNP;ATP5MC1;CHCHD6;NAIF1;GSK3B;ATP5F1B;BMF
GO:0006364	rRNA processing	http://amigo.geneontology.org/amigo/term/GO:0006364	201	22	6.83416	3.21912	1.44264e-06	0.000202298	4736;6130;6154;6187;6194;6201;6203;6209;6223;6234;6839;8602;9775;22894;25926;51118;55011;57647;63899;79066;79707;90459	geneontology_Biological_Process	RPS7;METTL16;NSUN3;RPS19;SUV39H1;RPS9;RPS28;RPL10A;RPS15;EIF4A3;NOP14;NOL9;DIS3;DHX37;RPS2;RPS6;RPL7A;PIH1D1;NOL11;RPL26;ERI1;UTP11
R-HSA-72203	Processing of Capped Intron-Containing Pre-mRNA	http://reactome.org/PathwayBrowser/#/R-HSA-72203	243	26	8.26219	3.14687	2.53763e-07	4.47007e-05	10285;10569;10772;10946;11100;199746;22827;27258;2962;3178;3183;3190;3191;51691;53938;5434;55599;65109;6631;6637;7536;84271;84844;9128;9775;988	pathway_Reactome	PUF60;SMNDC1;HNRNPUL1;POLDIP3;HNRNPK;RNPC3;PHF5A;EIF4A3;CDC5L;HNRNPL;PPIL3;HNRNPC;HNRNPA1;U2AF1L4;POLR2E;SF1;LSM8;SNRPC;LSM3;SNRPG;UPF3B;SLU7;SRSF10;PRPF4;SF3A3;GTF2F1
GO:0140014	mitotic nuclear division	http://amigo.geneontology.org/amigo/term/GO:0140014	282	30	9.58822	3.12884	3.46636e-08	6.88551e-06	701;991;1104;5119;5300;6152;8243;8379;8452;8481;9183;9232;10051;10300;10464;11065;23244;23383;26993;29945;54619;54627;54908;54998;64151;79935;83903;114791;146691;246184	geneontology_Biological_Process	CHMP1A;PDS5A;HASPIN;CUL3;SPDL1;TUBGCP5;MAP10;MAU2;CDC26;RCC1;NCAPG;SMC1A;OFD1;ANAPC4;MAD1L1;ZW10;CCNJ;RPL24;AKAP8L;SMC4;CDC20;AURKAIP1;PTTG1;PIBF1;TOM1L2;PIN1;UBE2C;KATNB1;BUB1B;CNTD2
GO:0046822	regulation of nucleocytoplasmic transport	http://amigo.geneontology.org/amigo/term/GO:0046822	113	12	3.84209	3.1233	0.000463508	0.0311317	1432;2010;2932;4659;5469;5566;7157;23435;26993;51277;54439;64062	geneontology_Biological_Process	EMD;MAPK14;DNAJC27;MED1;TP53;RBM26;PRKACA;AKAP8L;TARDBP;PPP1R12A;GSK3B;RBM27
GO:0006892	post-Golgi vesicle-mediated transport	http://amigo.geneontology.org/amigo/term/GO:0006892	104	11	3.53608	3.11079	0.00081747	0.0497079	160;377;1785;3916;10399;23163;26088;51479;55204;79585;83871	geneontology_Biological_Process	LAMP1;ANKFY1;GGA1;RAB34;ARF3;GGA3;AP2A1;CORO7;RACK1;DNM2;GOLPH3L
GO:0090150	establishment of protein localization to membrane	http://amigo.geneontology.org/amigo/term/GO:0090150	313	33	10.6422	3.10085	8.9182e-09	2.37887e-06	208;3308;4736;6130;6136;6139;6147;6152;6154;6157;6187;6189;6194;6201;6203;6205;6209;6210;6223;6234;6728;7095;7157;10399;11231;23163;23463;26003;26088;51308;55204;83871;90427	geneontology_Biological_Process	RPS7;RPS11;GORASP2;RPS19;RPS9;RPL27A;GGA1;RAB34;RPL23A;RPS28;RPL10A;RPS15;TP53;RPL12;RPS3A;RPL17;REEP2;RPS15A;SEC63;RPL24;GGA3;HSPA4;RPS2;SEC62;RPS6;SRP19;RPL7A;RPL26;ICMT;RACK1;GOLPH3L;BMF;AKT2
HALLMARK_G2M_CHECKPOINT	cell cycle progression: G2/M checkpoint	http://www.broadinstitute.org/gsea/msigdb/cards/HALLMARK_G2M_CHECKPOINT	200	21	6.80016	3.08816	4.83371e-06	0.000593784	991;10051;11065;9232;3838;994;6839;10036;8243;7112;10024;8452;1432;5119;904;5926;5426;8065;10772;6558;94239	community-contributed_Hallmark50	CHMP1A;MAPK14;CUL3;SUV39H1;KPNA2;CHAF1A;CUL5;SLC12A2;POLE;SMC1A;TROAP;TMPO;CCNT1;SMC4;CDC20;CDC25B;PTTG1;H2AFV;SRSF10;ARID4A;UBE2C
GO:0051168	nuclear export	http://amigo.geneontology.org/amigo/term/GO:0051168	192	20	6.52815	3.06366	9.126e-06	0.00101429	2010;2932;3178;4869;5566;6209;7157;9775;9887;10569;23381;26993;51277;54439;54535;64062;65109;84271;84946;199746	geneontology_Biological_Process	EMD;POLDIP3;DNAJC27;SMG5;RPS15;EIF4A3;TP53;RBM26;NPM1;PRKACA;SMG7;HNRNPA1;U2AF1L4;AKAP8L;LTV1;UPF3B;SLU7;GSK3B;CCHCR1;RBM27
GO:0022618	ribonucleoprotein complex assembly	http://amigo.geneontology.org/amigo/term/GO:0022618	231	24	7.85418	3.0557	1.24489e-06	0.000181599	1983;4869;6136;6147;6152;6209;6223;6234;6631;6637;7536;8562;10569;10772;10946;11218;22868;23019;27258;51081;51657;55011;83640;84769	geneontology_Biological_Process	RPS19;DENR;RPL23A;RPS28;RPS15;MRPS7;RPL12;STYXL1;DDX20;NPM1;EIF5;RPL24;SF1;PIH1D1;SNRPC;LSM3;SNRPG;FASTKD2;SLU7;SRSF10;CNOT1;SF3A3;MPV17L2;RAMAC
GO:0006405	RNA export from nucleus	http://amigo.geneontology.org/amigo/term/GO:0006405	135	14	4.5901	3.05004	0.000206241	0.0157825	3178;4869;6209;9775;9887;10569;23381;26993;54439;64062;65109;84271;84946;199746	geneontology_Biological_Process	POLDIP3;SMG5;RPS15;EIF4A3;RBM26;NPM1;SMG7;HNRNPA1;U2AF1L4;AKAP8L;LTV1;UPF3B;SLU7;RBM27
R-HSA-72766	Translation	http://reactome.org/PathwayBrowser/#/R-HSA-72766	291	30	9.89423	3.03207	7.02586e-08	1.33864e-05	1615;1974;1983;2107;4736;51023;51081;54516;54998;6130;6136;6139;6147;6152;6154;6157;6182;6187;6189;6194;6201;6203;6205;6209;6210;6223;6234;63931;6728;78988	pathway_Reactome	RPS7;RPS11;DARS;ETF1;RPS19;RPS9;RPL27A;RPL23A;RPS28;RPL10A;RPS15;EIF4A2;MRPS7;RPL12;MTRF1L;MRPS18C;RPS3A;RPL17;MRPL57;EIF5;RPS15A;RPL24;RPS2;MRPS14;RPS6;AURKAIP1;SRP19;RPL7A;RPL26;MRPL12
GO:0015931	nucleobase-containing compound transport	http://amigo.geneontology.org/amigo/term/GO:0015931	233	24	7.92218	3.02947	1.4526e-06	0.000202298	291;3178;4869;6209;8570;9775;9887;10569;23381;25909;26993;54439;55308;64062;65109;65110;79085;84271;84912;84946;114789;199746;284427;284439	geneontology_Biological_Process	POLDIP3;UPF3A;SMG5;AHCTF1;RPS15;EIF4A3;RBM26;NPM1;DDX19A;SMG7;HNRNPA1;U2AF1L4;AKAP8L;SLC25A4;SLC35B4;LTV1;UPF3B;SLU7;SLC25A42;SLC25A25;RBM27;KHSRP;SLC25A41;SLC25A23
GO:0003729	mRNA binding	http://amigo.geneontology.org/amigo/term/GO:0003729	233	24	7.92218	3.02947	1.4526e-06	0.000202298	2107;3178;3183;3191;3658;6154;6187;6189;6201;6631;7157;8562;8570;9775;22948;23435;50804;51081;54439;54542;64062;64783;65109;200895	geneontology_Molecular_Function	RPS7;DHFR2;IREB2;ETF1;DENR;RBM15;MRPS7;CCT5;RC3H2;EIF4A3;TP53;RBM26;RPS3A;HNRNPL;HNRNPC;HNRNPA1;RPS2;TARDBP;RPL26;SNRPC;UPF3B;MYEF2;RBM27;KHSRP
GO:0000375	RNA splicing, via transesterification reactions	http://amigo.geneontology.org/amigo/term/GO:0000375	332	34	11.2883	3.01198	1.10836e-08	2.87436e-06	988;2962;3178;3183;3189;3190;3191;5411;5434;6631;6637;7536;8570;9128;9775;10284;10285;10569;10772;10946;11100;11218;22827;27258;51163;51691;53938;55599;64783;65109;79066;83759;84844;199746	geneontology_Biological_Process	PUF60;METTL16;SMNDC1;HNRNPUL1;HNRNPK;RBM4B;RNPC3;HNRNPH3;RBM15;PHF5A;EIF4A3;DDX20;CDC5L;SAP18;HNRNPL;PPIL3;HNRNPC;HNRNPA1;U2AF1L4;POLR2E;SF1;PNN;LSM8;SNRPC;LSM3;SNRPG;DBR1;UPF3B;SLU7;SRSF10;PRPF4;SF3A3;KHSRP;GTF2F1
GO:0007088	regulation of mitotic nuclear division	http://amigo.geneontology.org/amigo/term/GO:0007088	178	18	6.05214	2.97416	3.77046e-05	0.00362897	701;991;1104;5119;5300;8243;8379;8452;9183;9232;11065;29945;54619;54908;54998;79935;146691;246184	geneontology_Biological_Process	CHMP1A;CUL3;SPDL1;CDC26;RCC1;SMC1A;ANAPC4;MAD1L1;ZW10;CCNJ;CDC20;AURKAIP1;PTTG1;TOM1L2;PIN1;UBE2C;BUB1B;CNTD2
GO:0006403	RNA localization	http://amigo.geneontology.org/amigo/term/GO:0006403	228	23	7.75218	2.96691	3.42146e-06	0.000437573	3178;4869;6209;7528;8570;9775;9887;10569;10694;22948;23381;25909;26993;54439;55011;55135;55308;64062;65109;65110;84271;84946;199746	geneontology_Biological_Process	POLDIP3;UPF3A;SMG5;WRAP53;AHCTF1;RPS15;CCT5;EIF4A3;RBM26;CCT8;NPM1;DDX19A;SMG7;HNRNPA1;U2AF1L4;AKAP8L;YY1;PIH1D1;LTV1;UPF3B;SLU7;RBM27;KHSRP
GO:0000377	RNA splicing, via transesterification reactions with bulged adenosine as nucleophile	http://amigo.geneontology.org/amigo/term/GO:0000377	329	33	11.1863	2.95005	3.02796e-08	6.14544e-06	988;2962;3178;3183;3189;3190;3191;5411;5434;6631;6637;7536;9128;9775;10284;10285;10569;10772;10946;11100;11218;22827;27258;51163;51691;53938;55599;64783;65109;79066;83759;84844;199746	geneontology_Biological_Process	PUF60;METTL16;SMNDC1;HNRNPUL1;HNRNPK;RBM4B;RNPC3;HNRNPH3;RBM15;PHF5A;EIF4A3;DDX20;CDC5L;SAP18;HNRNPL;PPIL3;HNRNPC;HNRNPA1;U2AF1L4;POLR2E;SF1;PNN;LSM8;SNRPC;LSM3;SNRPG;DBR1;UPF3B;SLU7;SRSF10;PRPF4;SF3A3;GTF2F1
GO:0000398	mRNA splicing, via spliceosome	http://amigo.geneontology.org/amigo/term/GO:0000398	329	33	11.1863	2.95005	3.02796e-08	6.14544e-06	988;2962;3178;3183;3189;3190;3191;5411;5434;6631;6637;7536;9128;9775;10284;10285;10569;10772;10946;11100;11218;22827;27258;51163;51691;53938;55599;64783;65109;79066;83759;84844;199746	geneontology_Biological_Process	PUF60;METTL16;SMNDC1;HNRNPUL1;HNRNPK;RBM4B;RNPC3;HNRNPH3;RBM15;PHF5A;EIF4A3;DDX20;CDC5L;SAP18;HNRNPL;PPIL3;HNRNPC;HNRNPA1;U2AF1L4;POLR2E;SF1;PNN;LSM8;SNRPC;LSM3;SNRPG;DBR1;UPF3B;SLU7;SRSF10;PRPF4;SF3A3;GTF2F1
GO:0022613	ribonucleoprotein complex biogenesis	http://amigo.geneontology.org/amigo/term/GO:0022613	440	44	14.9603	2.94111	1.58741e-10	1.21115e-07	1983;4736;4869;6130;6136;6147;6152;6154;6187;6194;6201;6203;6209;6223;6234;6631;6637;6839;7536;8562;8602;9775;10569;10772;10946;11218;22868;22894;23019;25926;27258;51081;51118;51491;51657;55011;57647;63899;79066;79707;83640;84769;84946;90459	geneontology_Biological_Process	RPS7;METTL16;NSUN3;RPS19;DENR;SUV39H1;RPS9;RPL23A;RPS28;RPL10A;RPS15;MRPS7;EIF4A3;RPL12;NOP14;STYXL1;DDX20;NPM1;NOL9;DIS3;DHX37;EIF5;RPL24;NOP16;RPS2;SF1;RPS6;RPL7A;PIH1D1;NOL11;RPL26;SNRPC;LTV1;LSM3;SNRPG;FASTKD2;SLU7;ERI1;SRSF10;CNOT1;SF3A3;MPV17L2;RAMAC;UTP11
R-HSA-6807070	PTEN Regulation	http://reactome.org/PathwayBrowser/#/R-HSA-6807070	140	14	4.76011	2.94111	0.000301546	0.0221672	10670;1386;1958;208;23608;27327;5690;5708;5711;57332;7157;84232;84733;8535	pathway_Reactome	EGR1;CBX2;TP53;ATF2;PSMB2;PSMD5;RRAGA;CBX8;CBX4;PSMD2;MAF1;TNRC6A;MKRN1;AKT2
GO:0042393	histone binding	http://amigo.geneontology.org/amigo/term/GO:0042393	192	19	6.52815	2.91047	3.12919e-05	0.00307517	1104;4869;8125;8467;8535;9031;10847;23468;51720;54828;54892;55011;55135;57332;83743;84733;114803;114825;115426	geneontology_Molecular_Function	CBX2;UIMC1;MYSM1;WRAP53;RCC1;GRWD1;NCAPG2;NPM1;BCAS3;SRCAP;CBX8;CBX4;SMARCA5;PIH1D1;UHRF2;ANP32A;CBX5;PWWP2A;BAZ1B
GO:0071826	ribonucleoprotein complex subunit organization	http://amigo.geneontology.org/amigo/term/GO:0071826	245	24	8.33019	2.88109	3.52283e-06	0.000444448	1983;4869;6136;6147;6152;6209;6223;6234;6631;6637;7536;8562;10569;10772;10946;11218;22868;23019;27258;51081;51657;55011;83640;84769	geneontology_Biological_Process	RPS19;DENR;RPL23A;RPS28;RPS15;MRPS7;RPL12;STYXL1;DDX20;NPM1;EIF5;RPL24;SF1;PIH1D1;SNRPC;LSM3;SNRPG;FASTKD2;SLU7;SRSF10;CNOT1;SF3A3;MPV17L2;RAMAC
GO:0007093	mitotic cell cycle checkpoint	http://amigo.geneontology.org/amigo/term/GO:0007093	165	16	5.61013	2.85198	0.000164363	0.0130042	701;991;1386;4361;4849;6152;6154;6194;7157;7508;8379;9183;23019;54908;55055;57551	geneontology_Biological_Process	ZWILCH;SPDL1;TP53;ATF2;TAOK1;MAD1L1;ZW10;RPL24;CDC20;XPC;RPS6;MRE11;RPL26;CNOT3;CNOT1;BUB1B
GO:0006611	protein export from nucleus	http://amigo.geneontology.org/amigo/term/GO:0006611	178	17	6.05214	2.80892	0.000125079	0.0102433	2010;2932;4869;5566;6209;7157;9775;9887;10569;23381;26993;51277;54535;65109;84271;84946;199746	geneontology_Biological_Process	EMD;POLDIP3;DNAJC27;SMG5;RPS15;EIF4A3;TP53;NPM1;PRKACA;SMG7;U2AF1L4;AKAP8L;LTV1;UPF3B;SLU7;GSK3B;CCHCR1
GO:0006397	mRNA processing	http://amigo.geneontology.org/amigo/term/GO:0006397	487	46	16.5584	2.77805	3.99539e-10	2.33131e-07	904;988;2962;3178;3183;3189;3190;3191;5411;5434;5566;6631;6637;7536;8570;9128;9584;9775;10284;10285;10569;10772;10946;11100;11218;22827;22944;23435;26993;27258;51163;51691;51755;53938;54439;54998;55599;64062;64783;65109;79066;83640;83759;84271;84844;199746	geneontology_Biological_Process	PUF60;CDK12;METTL16;SMNDC1;RBM39;HNRNPUL1;POLDIP3;HNRNPK;RBM4B;RNPC3;HNRNPH3;RBM15;PHF5A;EIF4A3;RBM26;DDX20;CDC5L;SAP18;HNRNPL;PRKACA;PPIL3;HNRNPC;CCNT1;HNRNPA1;U2AF1L4;AKAP8L;POLR2E;SF1;PNN;AURKAIP1;LSM8;TARDBP;SNRPC;LSM3;SNRPG;KIN;DBR1;UPF3B;SLU7;SRSF10;PRPF4;SF3A3;RBM27;RAMAC;KHSRP;GTF2F1
GO:0050657	nucleic acid transport	http://amigo.geneontology.org/amigo/term/GO:0050657	191	18	6.49415	2.77173	9.48594e-05	0.00820007	3178;4869;6209;8570;9775;9887;10569;23381;25909;26993;54439;55308;64062;65109;65110;84271;84946;199746	geneontology_Biological_Process	POLDIP3;UPF3A;SMG5;AHCTF1;RPS15;EIF4A3;RBM26;NPM1;DDX19A;SMG7;HNRNPA1;U2AF1L4;AKAP8L;LTV1;UPF3B;SLU7;RBM27;KHSRP
GO:0050658	RNA transport	http://amigo.geneontology.org/amigo/term/GO:0050658	191	18	6.49415	2.77173	9.48594e-05	0.00820007	3178;4869;6209;8570;9775;9887;10569;23381;25909;26993;54439;55308;64062;65109;65110;84271;84946;199746	geneontology_Biological_Process	POLDIP3;UPF3A;SMG5;AHCTF1;RPS15;EIF4A3;RBM26;NPM1;DDX19A;SMG7;HNRNPA1;U2AF1L4;AKAP8L;LTV1;UPF3B;SLU7;RBM27;KHSRP
R-HSA-68886	M Phase	http://reactome.org/PathwayBrowser/#/R-HSA-68886	393	37	13.3623	2.76898	2.36735e-08	5.14864e-06	10051;100527963;10382;10540;10726;11065;11243;114791;2010;23244;23383;246184;25909;26003;29945;348235;54892;54908;55055;5566;5690;5708;5711;57551;64151;701;7112;81876;8243;8379;84131;8481;8815;9183;9232;94239;991	pathway_Reactome	EMD;ZWILCH;GORASP2;PDS5A;SPDL1;TUBGCP5;MAU2;AHCTF1;CDC26;NCAPG;DCTN2;BANF1;SMC1A;NCAPG2;OFD1;ANAPC4;PSMB2;NUDC;TAOK1;MAD1L1;ZW10;PSMD5;TMPO;PRKACA;PMF1;SMC4;PMF1-BGLAP;CDC20;PTTG1;H2AFV;RAB1B;PSMD2;SKA2;UBE2C;CEP78;BUB1B;TUBB4A
GO:0004386	helicase activity	http://amigo.geneontology.org/amigo/term/GO:0004386	150	14	5.10012	2.74504	0.000608749	0.0384005	1974;4361;8467;9775;10847;11218;50485;55308;57647;84181;84893;113510;257218;375748	geneontology_Molecular_Function	ERCC6L2;EIF4A2;EIF4A3;HELQ;DDX20;SMARCAL1;DDX19A;DHX37;SRCAP;SMARCA5;FBH1;MRE11;SHPRH;CHD6
GO:0016072	rRNA metabolic process	http://amigo.geneontology.org/amigo/term/GO:0016072	236	22	8.02418	2.74171	1.9507e-05	0.00204627	4736;6130;6154;6187;6194;6201;6203;6209;6223;6234;6839;8602;9775;22894;25926;51118;55011;57647;63899;79066;79707;90459	geneontology_Biological_Process	RPS7;METTL16;NSUN3;RPS19;SUV39H1;RPS9;RPS28;RPL10A;RPS15;EIF4A3;NOP14;NOL9;DIS3;DHX37;RPS2;RPS6;RPL7A;PIH1D1;NOL11;RPL26;ERI1;UTP11
R-HSA-69242	S Phase	http://reactome.org/PathwayBrowser/#/R-HSA-69242	161	15	5.47413	2.74016	0.000401458	0.0281805	11065;157570;208;23244;246184;2932;29945;5426;55957;5690;5708;5711;5983;8243;994	pathway_Reactome	PDS5A;RFC3;CDC26;POLE;SMC1A;LIN37;ANAPC4;PSMB2;PSMD5;ESCO2;CDC25B;PSMD2;GSK3B;UBE2C;AKT2
GO:0051236	establishment of RNA localization	http://amigo.geneontology.org/amigo/term/GO:0051236	194	18	6.59615	2.72886	0.000115802	0.0095675	3178;4869;6209;8570;9775;9887;10569;23381;25909;26993;54439;55308;64062;65109;65110;84271;84946;199746	geneontology_Biological_Process	POLDIP3;UPF3A;SMG5;AHCTF1;RPS15;EIF4A3;RBM26;NPM1;DDX19A;SMG7;HNRNPA1;U2AF1L4;AKAP8L;LTV1;UPF3B;SLU7;RBM27;KHSRP
GO:0000075	cell cycle checkpoint	http://amigo.geneontology.org/amigo/term/GO:0000075	216	20	7.34417	2.72325	5.07126e-05	0.00473453	701;988;991;1386;1432;4361;4849;6152;6154;6194;7157;7508;8379;9183;23019;29086;51720;54908;55055;57551	geneontology_Biological_Process	ZWILCH;MAPK14;SPDL1;UIMC1;TP53;ATF2;CDC5L;TAOK1;MAD1L1;ZW10;RPL24;CDC20;XPC;RPS6;MRE11;RPL26;CNOT3;BABAM1;CNOT1;BUB1B
R-HSA-5663205	Infectious disease	http://reactome.org/PathwayBrowser/#/R-HSA-5663205	382	35	12.9883	2.69473	1.11328e-07	1.99876e-05	1104;160;2885;291;2962;3838;4736;4869;5434;5605;5610;5690;5708;5711;6130;6136;6139;6147;6152;6154;6157;6187;6189;6194;6201;6203;6205;6209;6210;6223;6234;6455;8065;8815;904	pathway_Reactome	RPS7;RPS11;MAP2K2;SH3GL1;RPS19;RPS9;RPL27A;RPL23A;KPNA2;RPS28;RPL10A;RPS15;RCC1;GRB2;RPL12;CUL5;BANF1;RPS3A;RPL17;NPM1;PSMB2;PSMD5;RPS15A;CCNT1;RPL24;RPS2;AP2A1;POLR2E;SLC25A4;RPS6;RPL7A;RPL26;PSMD2;EIF2AK2;GTF2F1
GO:0008380	RNA splicing	http://amigo.geneontology.org/amigo/term/GO:0008380	417	38	14.1783	2.68015	3.64607e-08	7.0916e-06	988;2962;3178;3183;3189;3190;3191;5411;5434;6631;6637;7536;8570;9128;9584;9775;10284;10285;10569;10772;10946;11100;11218;22827;23435;26993;27258;51163;51691;51755;53938;55599;64783;65109;79066;83759;84844;199746	geneontology_Biological_Process	PUF60;CDK12;METTL16;SMNDC1;RBM39;HNRNPUL1;HNRNPK;RBM4B;RNPC3;HNRNPH3;RBM15;PHF5A;EIF4A3;DDX20;CDC5L;SAP18;HNRNPL;PPIL3;HNRNPC;HNRNPA1;U2AF1L4;AKAP8L;POLR2E;SF1;PNN;LSM8;TARDBP;SNRPC;LSM3;SNRPG;DBR1;UPF3B;SLU7;SRSF10;PRPF4;SF3A3;KHSRP;GTF2F1
GO:0051169	nuclear transport	http://amigo.geneontology.org/amigo/term/GO:0051169	356	32	12.1043	2.64369	5.98664e-07	9.47309e-05	406;1432;2010;2932;3178;3838;4659;4869;5469;5566;6209;6637;7157;8125;8720;8815;9775;9887;10569;11218;23381;23435;26993;51277;54439;54535;64062;65109;65110;84271;84946;199746	geneontology_Biological_Process	EMD;MBTPS1;MAPK14;POLDIP3;UPF3A;DNAJC27;MED1;SMG5;KPNA2;RPS15;EIF4A3;TP53;RBM26;DDX20;BANF1;NPM1;PRKACA;ARNTL;SMG7;HNRNPA1;U2AF1L4;AKAP8L;TARDBP;LTV1;SNRPG;PPP1R12A;UPF3B;SLU7;ANP32A;GSK3B;CCHCR1;RBM27
GO:0007059	chromosome segregation	http://amigo.geneontology.org/amigo/term/GO:0007059	312	28	10.6082	2.63946	3.1177e-06	0.000409956	701;991;1104;4361;5119;8243;8379;8452;9183;9232;10051;10300;10464;23244;23383;26993;29945;54627;54908;64151;80010;83852;83903;157570;221150;246184;348235;100527963	geneontology_Biological_Process	CHMP1A;PDS5A;HASPIN;CUL3;SPDL1;MAP10;MAU2;CDC26;RCC1;NCAPG;SMC1A;ANAPC4;SKA3;MAD1L1;ZW10;ESCO2;RMI1;AKAP8L;SMC4;PMF1-BGLAP;CDC20;MRE11;PTTG1;PIBF1;SKA2;SETDB2;KATNB1;BUB1B
GO:0098813	nuclear chromosome segregation	http://amigo.geneontology.org/amigo/term/GO:0098813	258	23	8.7722	2.62192	2.60206e-05	0.00261214	701;991;4361;5119;8243;8379;8452;9183;9232;10051;10300;10464;23244;23383;26993;29945;54627;54908;64151;80010;83903;157570;246184	geneontology_Biological_Process	CHMP1A;PDS5A;HASPIN;CUL3;SPDL1;MAP10;MAU2;CDC26;NCAPG;SMC1A;ANAPC4;MAD1L1;ZW10;ESCO2;RMI1;AKAP8L;SMC4;CDC20;MRE11;PTTG1;PIBF1;KATNB1;BUB1B
GO:0051783	regulation of nuclear division	http://amigo.geneontology.org/amigo/term/GO:0051783	202	18	6.86816	2.62079	0.000192738	0.014995	701;991;1104;5119;5300;8243;8379;8452;9183;9232;11065;29945;54619;54908;54998;79935;146691;246184	geneontology_Biological_Process	CHMP1A;CUL3;SPDL1;CDC26;RCC1;SMC1A;ANAPC4;MAD1L1;ZW10;CCNJ;CDC20;AURKAIP1;PTTG1;TOM1L2;PIN1;UBE2C;BUB1B;CNTD2
GO:0006913	nucleocytoplasmic transport	http://amigo.geneontology.org/amigo/term/GO:0006913	353	31	12.0023	2.58284	1.47346e-06	0.000202298	406;1432;2010;2932;3178;3838;4659;4869;5469;5566;6209;6637;7157;8125;8720;9775;9887;10569;11218;23381;23435;26993;51277;54439;54535;64062;65109;65110;84271;84946;199746	geneontology_Biological_Process	EMD;MBTPS1;MAPK14;POLDIP3;UPF3A;DNAJC27;MED1;SMG5;KPNA2;RPS15;EIF4A3;TP53;RBM26;DDX20;NPM1;PRKACA;ARNTL;SMG7;HNRNPA1;U2AF1L4;AKAP8L;TARDBP;LTV1;SNRPG;PPP1R12A;UPF3B;SLU7;ANP32A;GSK3B;CCHCR1;RBM27
HALLMARK_MYC_TARGETS_V1	MYC targets, variant 1	http://www.broadinstitute.org/gsea/msigdb/cards/HALLMARK_MYC_TARGETS_V1	200	17	6.80016	2.49994	0.000498211	0.0323007	4869;5690;6187;6637;10399;22948;3178;23435;2107;5496;2079;3183;3838;6194;991;7419;51491	community-contributed_Hallmark50	VDAC3;ETF1;KPNA2;CCT5;NPM1;PSMB2;HNRNPC;HNRNPA1;NOP16;PPM1G;RPS2;CDC20;RPS6;TARDBP;ERH;SNRPG;RACK1
HALLMARK_OXIDATIVE_PHOSPHORYLATION	oxidative phosphorylation and citric acid cycle	http://www.broadinstitute.org/gsea/msigdb/cards/HALLMARK_OXIDATIVE_PHOSPHORYLATION	200	17	6.80016	2.49994	0.000498211	0.0323007	509;506;1349;50;516;4701;515;8402;7419;4191;10440;2108;1353;1892;291;36;3313	community-contributed_Hallmark50	ETFA;ACADSB;SLC25A11;ATP5PB;VDAC3;TIMM17A;MDH2;ATP5F1C;ACO2;COX11;NDUFA7;ECHS1;COX7B;SLC25A4;ATP5MC1;ATP5F1B;HSPA9
GO:0045296	cadherin binding	http://amigo.geneontology.org/amigo/term/GO:0045296	315	26	10.7102	2.42758	3.02789e-05	0.00300728	392;421;1983;2010;3190;4361;5052;6130;6147;6152;6187;6455;7112;8650;9689;10006;10399;10598;10694;10726;22827;23607;27131;50848;57496;57650	geneontology_Molecular_Function	EMD;PUF60;HNRNPK;SH3GL1;CIP2A;SNX5;RPL23A;ABI1;CCT8;NUDC;AHSA1;TMPO;EIF5;RPL24;RPS2;PRDX1;ARVCF;RPL7A;MRE11;CD2AP;MRTFB;BZW1;RACK1;NUMB;F11R;ARHGAP1
GO:0006605	protein targeting	http://amigo.geneontology.org/amigo/term/GO:0006605	412	34	14.0083	2.42713	1.88326e-06	0.000254813	208;3308;4736;5195;6130;6136;6139;6147;6152;6154;6157;6187;6189;6194;6201;6203;6205;6209;6210;6223;6234;6728;7095;8031;9776;10005;10075;10300;10440;11231;23431;23463;51268;252983	geneontology_Biological_Process	HUWE1;RPS7;RPS11;AP4E1;NCOA4;RPS19;TIMM17A;RPS9;RPL27A;RPL23A;RPS28;RPL10A;RPS15;STXBP4;RPL12;RPS3A;RPL17;PEX14;PIPOX;RPS15A;SEC63;RPL24;HSPA4;RPS2;SEC62;RPS6;SRP19;RPL7A;RPL26;ICMT;ACOT8;KATNB1;ATG13;AKT2
R-HSA-69620	Cell Cycle Checkpoints	http://reactome.org/PathwayBrowser/#/R-HSA-69620	293	24	9.96223	2.4091	6.84122e-05	0.00626172	100527963;10726;11065;11243;246184;25909;29086;29945;348235;4361;51720;54908;55055;5690;5708;5711;57551;5983;701;7157;80010;8379;9183;991	pathway_Reactome	ZWILCH;RFC3;SPDL1;UIMC1;AHCTF1;CDC26;TP53;ANAPC4;PSMB2;NUDC;TAOK1;MAD1L1;ZW10;PSMD5;RMI1;PMF1;PMF1-BGLAP;CDC20;MRE11;BABAM1;PSMD2;SKA2;UBE2C;BUB1B
GO:0000280	nuclear division	http://amigo.geneontology.org/amigo/term/GO:0000280	420	34	14.2803	2.3809	2.88312e-06	0.000384525	701;991;994;1104;4361;5119;5300;6152;8243;8379;8452;8481;9183;9232;10051;10300;10464;11022;11065;23244;23383;26993;29945;54619;54627;54908;54998;64151;79935;80010;83903;114791;146691;246184	geneontology_Biological_Process	CHMP1A;PDS5A;HASPIN;CUL3;SPDL1;TUBGCP5;MAP10;MAU2;CDC26;RCC1;NCAPG;SMC1A;OFD1;ANAPC4;MAD1L1;ZW10;CCNJ;RPL24;RMI1;AKAP8L;SMC4;CDC20;CDC25B;AURKAIP1;MRE11;PTTG1;PIBF1;TOM1L2;TDRKH;PIN1;UBE2C;KATNB1;BUB1B;CNTD2
GO:0048285	organelle fission	http://amigo.geneontology.org/amigo/term/GO:0048285	459	37	15.6064	2.37083	1.16366e-06	0.000172443	701;991;994;1104;4361;5119;5300;6152;8243;8379;8452;8481;9183;9232;10005;10051;10300;10464;11022;11065;23244;23383;26993;29945;54619;54627;54908;54998;56181;64151;79935;80010;80179;83903;114791;146691;246184	geneontology_Biological_Process	CHMP1A;PDS5A;MTFR1L;HASPIN;CUL3;SPDL1;TUBGCP5;MAP10;MAU2;CDC26;RCC1;NCAPG;SMC1A;OFD1;ANAPC4;MAD1L1;ZW10;CCNJ;RPL24;RMI1;AKAP8L;SMC4;CDC20;CDC25B;AURKAIP1;MYO19;MRE11;PTTG1;PIBF1;TOM1L2;ACOT8;TDRKH;PIN1;UBE2C;KATNB1;BUB1B;CNTD2
GO:0010608	posttranscriptional regulation of gene expression	http://amigo.geneontology.org/amigo/term/GO:0010608	486	39	16.5244	2.36015	6.68037e-07	0.000102605	208;468;1432;1974;1983;2107;3183;3191;3658;4849;4869;5434;5605;5610;6154;6203;7157;8125;8570;9451;9775;9782;9887;10399;22868;22894;23019;23381;23435;27327;50804;54542;63899;65109;65110;79066;83759;84271;84769	geneontology_Biological_Process	ATF4;IREB2;MAPK14;METTL16;NSUN3;ETF1;POLDIP3;UPF3A;MATR3;MAP2K2;RBM4B;RPS9;SMG5;EIF4A2;RC3H2;EIF4A3;TP53;NPM1;DIS3;HNRNPL;EIF5;HNRNPC;SMG7;EIF2AK3;POLR2E;TARDBP;RPL26;CNOT3;FASTKD2;UPF3B;MYEF2;EIF2AK2;RACK1;ANP32A;CNOT1;MPV17L2;KHSRP;TNRC6A;AKT2
GO:0034470	ncRNA processing	http://amigo.geneontology.org/amigo/term/GO:0034470	367	29	12.4783	2.32404	2.41869e-05	0.00245444	4736;6130;6154;6187;6194;6201;6203;6209;6223;6234;6839;8602;9775;10248;10557;22894;23536;25926;51118;54522;55011;55756;56931;57647;63892;63899;79066;79707;90459	geneontology_Biological_Process	RPS7;METTL16;NSUN3;RPS19;POP7;SUV39H1;DUS3L;RPS9;RPS28;RPL10A;RPS15;EIF4A3;NOP14;RPP38;INTS9;NOL9;DIS3;DHX37;RPS2;RPS6;RPL7A;PIH1D1;NOL11;THADA;ANKRD16;RPL26;ERI1;ADAT1;UTP11
hsa05166	Human T-cell leukemia virus 1 infection	http://www.kegg.jp/kegg-bin/show_pathway?hsa05166+1147+1386+1958+208+246184+291+2932+29945+468+4775+5426+5566+701+7157+7419+7475+80326+9020+9232+991	255	20	8.6702	2.30675	0.000473351	0.0313419	1147;1386;1958;208;246184;291;2932;29945;468;4775;5426;5566;701;7157;7419;7475;80326;9020;9232;991	pathway_KEGG	EGR1;ATF4;VDAC3;CDC26;TP53;POLE;ANAPC4;ATF2;NFATC3;PRKACA;SLC25A4;CDC20;PTTG1;CHUK;MAP3K14;GSK3B;BUB1B;WNT10A;WNT6;AKT2
GO:0006417	regulation of translation	http://amigo.geneontology.org/amigo/term/GO:0006417	332	26	11.2883	2.30328	7.31651e-05	0.00656798	208;468;1974;1983;2107;3191;3658;4849;4869;5610;6154;6203;8570;9451;9775;10399;22868;23019;27327;63899;65109;65110;79066;83759;84271;84769	geneontology_Biological_Process	ATF4;IREB2;METTL16;NSUN3;ETF1;POLDIP3;UPF3A;RBM4B;RPS9;EIF4A2;EIF4A3;NPM1;HNRNPL;EIF5;EIF2AK3;RPL26;CNOT3;FASTKD2;UPF3B;EIF2AK2;RACK1;CNOT1;MPV17L2;KHSRP;TNRC6A;AKT2
GO:0045930	negative regulation of mitotic cell cycle	http://amigo.geneontology.org/amigo/term/GO:0045930	256	20	8.7042	2.29774	0.000497574	0.0323007	701;991;1386;4361;4849;6152;6154;6194;7157;7508;8379;9183;9232;23019;54908;54998;55031;55055;57551;146691	geneontology_Biological_Process	ZWILCH;SPDL1;TP53;ATF2;TAOK1;MAD1L1;ZW10;USP47;RPL24;CDC20;XPC;RPS6;AURKAIP1;MRE11;PTTG1;RPL26;CNOT3;TOM1L2;CNOT1;BUB1B
GO:0090305	nucleic acid phosphodiester bond hydrolysis	http://amigo.geneontology.org/amigo/term/GO:0090305	288	22	9.79222	2.24668	0.000363046	0.0262744	1676;3005;4361;5426;5980;5983;8602;9887;10248;10557;22894;23019;23381;51163;55629;64789;79707;84893;90459;92667;246243;283254	geneontology_Biological_Process	REV3L;DFFA;RFC3;POP7;MGME1;SMG5;H1F0;NOP14;POLE;RPP38;NOL9;DIS3;SMG7;FBH1;MRE11;DBR1;EXO5;ERI1;RNASEH1;CNOT1;HARBI1;PNRC2
R-HSA-71291	Metabolism of amino acids and derivatives	http://reactome.org/PathwayBrowser/#/R-HSA-71291	370	28	12.5803	2.2257	7.11877e-05	0.00645251	100131187;1615;36;4736;51268;55256;5690;5708;5711;5827;6130;6136;6139;6147;6152;6154;6157;6187;6189;6194;6201;6203;6205;6209;6210;6223;6234;89874	pathway_Reactome	ACADSB;RPS7;RPS11;DARS;RPS19;RPS9;RPL27A;RPL23A;RPS28;RPL10A;RPS15;RPL12;RPS3A;RPL17;PSMB2;PXMP2;PSMD5;PIPOX;RPS15A;RPL24;RPS2;RPS6;RPL7A;RPL26;SLC25A21;PSMD2;ADI1;TSTD1
GO:0034248	regulation of cellular amide metabolic process	http://amigo.geneontology.org/amigo/term/GO:0034248	385	28	13.0903	2.13899	0.000140182	0.0113804	208;468;1974;1983;2107;3191;3658;4849;4869;5610;6154;6203;8570;9451;9775;10399;22868;23019;23163;27327;55066;63899;65109;65110;79066;83759;84271;84769	geneontology_Biological_Process	ATF4;IREB2;METTL16;NSUN3;ETF1;POLDIP3;UPF3A;RBM4B;RPS9;EIF4A2;EIF4A3;NPM1;HNRNPL;EIF5;GGA3;EIF2AK3;RPL26;CNOT3;FASTKD2;UPF3B;EIF2AK2;RACK1;CNOT1;MPV17L2;KHSRP;PDPR;TNRC6A;AKT2
GO:1901987	regulation of cell cycle phase transition	http://amigo.geneontology.org/amigo/term/GO:1901987	386	28	13.1243	2.13345	0.000146417	0.0117841	701;991;994;4361;4849;4869;5566;6154;7157;7508;8379;8452;8481;9183;10382;10540;11065;23019;26057;29086;29945;51720;54908;55031;57551;84131;246184;252983	geneontology_Biological_Process	CUL3;SPDL1;UIMC1;CDC26;STXBP4;TP53;ANKRD17;DCTN2;OFD1;NPM1;ANAPC4;TAOK1;MAD1L1;ZW10;PRKACA;USP47;CDC20;CDC25B;XPC;MRE11;RPL26;CNOT3;BABAM1;CNOT1;UBE2C;CEP78;BUB1B;TUBB4A
R-HSA-2262752	Cellular responses to stress	http://reactome.org/PathwayBrowser/#/R-HSA-2262752	426	29	14.4843	2.00216	0.000327955	0.0239202	10382;10540;10808;10963;11065;1432;246184;259217;27327;2932;29945;3005;318;3281;3308;3313;4361;5034;5052;5690;5708;5711;57332;6667;7157;817;84733;8535;94239	pathway_Reactome	MAPK14;CBX2;NUDT2;H1F0;CDC26;TP53;HSPH1;DCTN2;ANAPC4;PSMB2;HSBP1;PSMD5;HSPA12A;CBX8;CBX4;CAMK2D;HSPA4;PRDX1;MRE11;H2AFV;PSMD2;P4HB;SP1;GSK3B;STIP1;UBE2C;TNRC6A;TUBB4A;HSPA9
GO:0051052	regulation of DNA metabolic process	http://amigo.geneontology.org/amigo/term/GO:0051052	405	27	13.7703	1.96074	0.000715531	0.0445346	1676;3005;3178;3183;3838;4361;4869;5983;7037;7157;7374;8243;10694;22948;23244;23381;26057;29086;50485;51720;55135;57332;79618;84309;84893;157570;339221	geneontology_Biological_Process	PDS5A;DFFA;RFC3;ENPP7;UIMC1;SMG5;H1F0;KPNA2;WRAP53;CCT5;TFRC;TP53;ANKRD17;CCT8;UNG;SMC1A;NPM1;SMARCAL1;HMBOX1;CBX8;HNRNPC;HNRNPA1;ESCO2;FBH1;MRE11;BABAM1;NUDT16L1

## Sheet: Beta_Cell_FunctionalAnnotation
geneSet	description	link	size	overlap	expect	enrichmentRatio	pValue	FDR	overlapId	database	userId
R-HSA-927802	Nonsense-Mediated Decay (NMD)	http://reactome.org/PathwayBrowser/#/R-HSA-927802	115	25	3.76338	6.64296	3.64153e-14	1.69987e-10	2107;23381;4736;55629;6130;6136;6139;6147;6152;6154;6157;6187;6189;6194;6201;6203;6205;6209;6210;6223;6234;65109;65110;9775;9887	pathway_Reactome	RPS7;RPS11;ETF1;UPF3A;RPS19;RPS9;SMG5;RPL27A;RPL23A;RPS28;RPL10A;RPS15;EIF4A3;RPL12;RPS3A;RPL17;RPS15A;SMG7;RPL24;RPS2;RPS6;RPL7A;RPL26;UPF3B;PNRC2
R-HSA-975957	Nonsense Mediated Decay (NMD) enhanced by the Exon Junction Complex (EJC)	http://reactome.org/PathwayBrowser/#/R-HSA-975957	115	25	3.76338	6.64296	3.64153e-14	1.69987e-10	2107;23381;4736;55629;6130;6136;6139;6147;6152;6154;6157;6187;6189;6194;6201;6203;6205;6209;6210;6223;6234;65109;65110;9775;9887	pathway_Reactome	RPS7;RPS11;ETF1;UPF3A;RPS19;RPS9;SMG5;RPL27A;RPL23A;RPS28;RPL10A;RPS15;EIF4A3;RPL12;RPS3A;RPL17;RPS15A;SMG7;RPL24;RPS2;RPS6;RPL7A;RPL26;UPF3B;PNRC2
GO:0006402	mRNA catabolic process	http://amigo.geneontology.org/amigo/term/GO:0006402	308	40	10.0793	3.96852	9.25926e-14	2.39692e-10	1432;2107;3183;4736;4849;4869;6130;6136;6139;6147;6152;6154;6157;6187;6189;6194;6201;6203;6205;6209;6210;6223;6234;7812;8125;8570;9775;9887;22894;23019;23381;23435;27258;27327;50804;55629;65109;65110;79066;90459	geneontology_Biological_Process	RPS7;RPS11;MAPK14;METTL16;ETF1;UPF3A;RPS19;RPS9;SMG5;RPL27A;RPL23A;RPS28;RPL10A;RPS15;EIF4A3;CSDE1;RPL12;RPS3A;RPL17;NPM1;DIS3;RPS15A;HNRNPC;SMG7;RPL24;RPS2;RPS6;RPL7A;TARDBP;RPL26;LSM3;CNOT3;UPF3B;MYEF2;ERI1;ANP32A;CNOT1;KHSRP;TNRC6A;PNRC2
GO:0000184	nuclear-transcribed mRNA catabolic process, nonsense-mediated decay	http://amigo.geneontology.org/amigo/term/GO:0000184	120	25	3.92701	6.36617	1.02696e-13	2.39692e-10	2107;4736;6130;6136;6139;6147;6152;6154;6157;6187;6189;6194;6201;6203;6205;6209;6210;6223;6234;9775;9887;23381;55629;65109;65110	geneontology_Biological_Process	RPS7;RPS11;ETF1;UPF3A;RPS19;RPS9;SMG5;RPL27A;RPL23A;RPS28;RPL10A;RPS15;EIF4A3;RPL12;RPS3A;RPL17;RPS15A;SMG7;RPL24;RPS2;RPS6;RPL7A;RPL26;UPF3B;PNRC2
GO:0000956	nuclear-transcribed mRNA catabolic process	http://amigo.geneontology.org/amigo/term/GO:0000956	206	32	6.74136	4.74682	2.11386e-13	3.94701e-10	2107;4736;4849;6130;6136;6139;6147;6152;6154;6157;6187;6189;6194;6201;6203;6205;6209;6210;6223;6234;7812;9775;9887;22894;23019;23381;27258;27327;55629;65109;65110;90459	geneontology_Biological_Process	RPS7;RPS11;ETF1;UPF3A;RPS19;RPS9;SMG5;RPL27A;RPL23A;RPS28;RPL10A;RPS15;EIF4A3;CSDE1;RPL12;RPS3A;RPL17;DIS3;RPS15A;SMG7;RPL24;RPS2;RPS6;RPL7A;RPL26;LSM3;CNOT3;UPF3B;ERI1;CNOT1;TNRC6A;PNRC2
GO:0006401	RNA catabolic process	http://amigo.geneontology.org/amigo/term/GO:0006401	341	41	11.1592	3.67408	6.03961e-13	9.39764e-10	1432;2107;3183;4736;4849;4869;6130;6136;6139;6147;6152;6154;6157;6187;6189;6194;6201;6203;6205;6209;6210;6223;6234;7812;8125;8570;9775;9887;22894;23019;23381;23435;27258;27327;50804;55629;65109;65110;79066;90459;246243	geneontology_Biological_Process	RPS7;RPS11;MAPK14;METTL16;ETF1;UPF3A;RPS19;RPS9;SMG5;RPL27A;RPL23A;RPS28;RPL10A;RPS15;EIF4A3;CSDE1;RPL12;RPS3A;RPL17;NPM1;DIS3;RPS15A;HNRNPC;SMG7;RPL24;RPS2;RPS6;RPL7A;TARDBP;RPL26;LSM3;CNOT3;UPF3B;MYEF2;ERI1;RNASEH1;ANP32A;CNOT1;KHSRP;TNRC6A;PNRC2
GO:0006613	cotranslational protein targeting to membrane	http://amigo.geneontology.org/amigo/term/GO:0006613	99	21	3.23978	6.48192	6.79234e-12	9.05905e-09	4736;6130;6136;6139;6147;6152;6154;6157;6187;6189;6194;6201;6203;6205;6209;6210;6223;6234;6728;7095;11231	geneontology_Biological_Process	RPS7;RPS11;RPS19;RPS9;RPL27A;RPL23A;RPS28;RPL10A;RPS15;RPL12;RPS3A;RPL17;RPS15A;SEC63;RPL24;RPS2;SEC62;RPS6;SRP19;RPL7A;RPL26
GO:0006614	SRP-dependent cotranslational protein targeting to membrane	http://amigo.geneontology.org/amigo/term/GO:0006614	95	20	3.10888	6.43318	2.50056e-11	2.91815e-08	4736;6130;6136;6139;6147;6152;6154;6157;6187;6189;6194;6201;6203;6205;6209;6210;6223;6234;6728;11231	geneontology_Biological_Process	RPS7;RPS11;RPS19;RPS9;RPL27A;RPL23A;RPS28;RPL10A;RPS15;RPL12;RPS3A;RPL17;RPS15A;SEC63;RPL24;RPS2;RPS6;SRP19;RPL7A;RPL26
GO:0045047	protein targeting to ER	http://amigo.geneontology.org/amigo/term/GO:0045047	107	21	3.50158	5.99729	3.26716e-11	3.38914e-08	4736;6130;6136;6139;6147;6152;6154;6157;6187;6189;6194;6201;6203;6205;6209;6210;6223;6234;6728;7095;11231	geneontology_Biological_Process	RPS7;RPS11;RPS19;RPS9;RPL27A;RPL23A;RPS28;RPL10A;RPS15;RPL12;RPS3A;RPL17;RPS15A;SEC63;RPL24;RPS2;SEC62;RPS6;SRP19;RPL7A;RPL26
GO:0022613	ribonucleoprotein complex biogenesis	http://amigo.geneontology.org/amigo/term/GO:0022613	440	44	14.399	3.05576	4.62123e-11	4.31438e-08	1983;4736;4869;6130;6136;6147;6152;6154;6187;6194;6201;6203;6209;6223;6234;6631;6637;6839;7536;8562;8602;9775;10569;10772;10946;11218;22868;22894;23019;25926;27258;51081;51118;51491;51657;55011;57647;63899;79066;79707;83640;84769;84946;90459	geneontology_Biological_Process	RPS7;METTL16;NSUN3;RPS19;DENR;SUV39H1;RPS9;RPL23A;RPS28;RPL10A;RPS15;MRPS7;EIF4A3;RPL12;NOP14;STYXL1;DDX20;NPM1;NOL9;DIS3;DHX37;EIF5;RPL24;NOP16;RPS2;SF1;RPS6;RPL7A;PIH1D1;NOL11;RPL26;SNRPC;LTV1;LSM3;SNRPG;FASTKD2;SLU7;ERI1;SRSF10;CNOT1;SF3A3;MPV17L2;RAMAC;UTP11
GO:0072599	establishment of protein localization to endoplasmic reticulum	http://amigo.geneontology.org/amigo/term/GO:0072599	111	21	3.63248	5.78117	6.77632e-11	5.57769e-08	4736;6130;6136;6139;6147;6152;6154;6157;6187;6189;6194;6201;6203;6205;6209;6210;6223;6234;6728;7095;11231	geneontology_Biological_Process	RPS7;RPS11;RPS19;RPS9;RPL27A;RPL23A;RPS28;RPL10A;RPS15;RPL12;RPS3A;RPL17;RPS15A;SEC63;RPL24;RPS2;SEC62;RPS6;SRP19;RPL7A;RPL26
R-HSA-6791226	Major pathway of rRNA processing in the nucleolus and cytosol	http://reactome.org/PathwayBrowser/#/R-HSA-6791226	185	27	6.05414	4.45976	7.16927e-11	5.57769e-08	10557;22894;25926;4736;51118;57647;6130;6136;6139;6147;6152;6154;6157;6187;6189;6194;6201;6203;6205;6209;6210;6223;6234;79707;84946;8602;90459	pathway_Reactome	RPS7;RPS11;RPS19;RPS9;RPL27A;RPL23A;RPS28;RPL10A;RPS15;RPL12;NOP14;RPS3A;RPP38;RPL17;NOL9;DIS3;DHX37;RPS15A;RPL24;RPS2;RPS6;RPL7A;NOL11;RPL26;LTV1;ERI1;UTP11
GO:0006397	mRNA processing	http://amigo.geneontology.org/amigo/term/GO:0006397	487	46	15.9371	2.88635	1.13627e-10	8.16016e-08	904;988;2962;3178;3183;3189;3190;3191;5411;5434;5566;6631;6637;7536;8570;9128;9584;9775;10284;10285;10569;10772;10946;11100;11218;22827;22944;23435;26993;27258;51163;51691;51755;53938;54439;54998;55599;64062;64783;65109;79066;83640;83759;84271;84844;199746	geneontology_Biological_Process	PUF60;CDK12;METTL16;SMNDC1;RBM39;HNRNPUL1;POLDIP3;HNRNPK;RBM4B;RNPC3;HNRNPH3;RBM15;PHF5A;EIF4A3;RBM26;DDX20;CDC5L;SAP18;HNRNPL;PRKACA;PPIL3;HNRNPC;CCNT1;HNRNPA1;U2AF1L4;AKAP8L;POLR2E;SF1;PNN;AURKAIP1;LSM8;TARDBP;SNRPC;LSM3;SNRPG;KIN;DBR1;UPF3B;SLU7;SRSF10;PRPF4;SF3A3;RBM27;RAMAC;KHSRP;GTF2F1
R-HSA-72764	Eukaryotic Translation Termination	http://reactome.org/PathwayBrowser/#/R-HSA-72764	93	19	3.04343	6.24296	1.36936e-10	9.13171e-08	2107;4736;6130;6136;6139;6147;6152;6154;6157;6187;6189;6194;6201;6203;6205;6209;6210;6223;6234	pathway_Reactome	RPS7;RPS11;ETF1;RPS19;RPS9;RPL27A;RPL23A;RPS28;RPL10A;RPS15;RPL12;RPS3A;RPL17;RPS15A;RPL24;RPS2;RPS6;RPL7A;RPL26
R-HSA-975956	Nonsense Mediated Decay (NMD) independent of the Exon Junction Complex (EJC)	http://reactome.org/PathwayBrowser/#/R-HSA-975956	95	19	3.10888	6.11153	2.01837e-10	1.25623e-07	2107;4736;6130;6136;6139;6147;6152;6154;6157;6187;6189;6194;6201;6203;6205;6209;6210;6223;6234	pathway_Reactome	RPS7;RPS11;ETF1;RPS19;RPS9;RPL27A;RPL23A;RPS28;RPL10A;RPS15;RPL12;RPS3A;RPL17;RPS15A;RPL24;RPS2;RPS6;RPL7A;RPL26
R-HSA-8868773	rRNA processing in the nucleus and cytosol	http://reactome.org/PathwayBrowser/#/R-HSA-8868773	195	27	6.38139	4.23106	2.43397e-10	1.42022e-07	10557;22894;25926;4736;51118;57647;6130;6136;6139;6147;6152;6154;6157;6187;6189;6194;6201;6203;6205;6209;6210;6223;6234;79707;84946;8602;90459	pathway_Reactome	RPS7;RPS11;RPS19;RPS9;RPL27A;RPL23A;RPS28;RPL10A;RPS15;RPL12;NOP14;RPS3A;RPP38;RPL17;NOL9;DIS3;DHX37;RPS15A;RPL24;RPS2;RPS6;RPL7A;NOL11;RPL26;LTV1;ERI1;UTP11
GO:0003735	structural constituent of ribosome	http://amigo.geneontology.org/amigo/term/GO:0003735	156	24	5.10511	4.70117	2.71401e-10	1.49047e-07	4701;4736;6130;6136;6139;6147;6152;6154;6157;6182;6187;6189;6194;6201;6203;6205;6209;6210;6223;6234;51023;51081;63931;78988	geneontology_Molecular_Function	RPS7;RPS11;RPS19;RPS9;RPL27A;RPL23A;RPS28;RPL10A;RPS15;MRPS7;RPL12;MRPS18C;RPS3A;RPL17;MRPL57;NDUFA7;RPS15A;RPL24;RPS2;MRPS14;RPS6;RPL7A;RPL26;MRPL12
R-HSA-9010553	Regulation of expression of SLITs and ROBOs	http://reactome.org/PathwayBrowser/#/R-HSA-9010553	171	25	5.59598	4.46749	3.51081e-10	1.82094e-07	2107;4736;5690;5708;5711;6130;6136;6139;6147;6152;6154;6157;6187;6189;6194;6201;6203;6205;6209;6210;6223;6234;65109;65110;9775	pathway_Reactome	RPS7;RPS11;ETF1;UPF3A;RPS19;RPS9;RPL27A;RPL23A;RPS28;RPL10A;RPS15;EIF4A3;RPL12;RPS3A;RPL17;PSMB2;PSMD5;RPS15A;RPL24;RPS2;RPS6;RPL7A;RPL26;UPF3B;PSMD2
R-HSA-156902	Peptide chain elongation	http://reactome.org/PathwayBrowser/#/R-HSA-156902	89	18	2.91253	6.18019	4.99848e-10	2.33329e-07	4736;6130;6136;6139;6147;6152;6154;6157;6187;6189;6194;6201;6203;6205;6209;6210;6223;6234	pathway_Reactome	RPS7;RPS11;RPS19;RPS9;RPL27A;RPL23A;RPS28;RPL10A;RPS15;RPL12;RPS3A;RPL17;RPS15A;RPL24;RPS2;RPS6;RPL7A;RPL26
R-HSA-192823	Viral mRNA Translation	http://reactome.org/PathwayBrowser/#/R-HSA-192823	89	18	2.91253	6.18019	4.99848e-10	2.33329e-07	4736;6130;6136;6139;6147;6152;6154;6157;6187;6189;6194;6201;6203;6205;6209;6210;6223;6234	pathway_Reactome	RPS7;RPS11;RPS19;RPS9;RPL27A;RPL23A;RPS28;RPL10A;RPS15;RPL12;RPS3A;RPL17;RPS15A;RPL24;RPS2;RPS6;RPL7A;RPL26
R-HSA-72706	GTP hydrolysis and joining of the 60S ribosomal subunit	http://reactome.org/PathwayBrowser/#/R-HSA-72706	112	20	3.66521	5.45672	5.67254e-10	2.52185e-07	1974;1983;4736;6130;6136;6139;6147;6152;6154;6157;6187;6189;6194;6201;6203;6205;6209;6210;6223;6234	pathway_Reactome	RPS7;RPS11;RPS19;RPS9;RPL27A;RPL23A;RPS28;RPL10A;RPS15;EIF4A2;RPL12;RPS3A;RPL17;EIF5;RPS15A;RPL24;RPS2;RPS6;RPL7A;RPL26
GO:0070972	protein localization to endoplasmic reticulum	http://amigo.geneontology.org/amigo/term/GO:0070972	137	22	4.48333	4.90706	6.53058e-10	2.77134e-07	4736;6130;6136;6139;6147;6152;6154;6157;6187;6189;6194;6201;6203;6205;6209;6210;6223;6234;6728;7095;11231;81573	geneontology_Biological_Process	RPS7;RPS11;RPS19;RPS9;RPL27A;RPL23A;RPS28;RPL10A;RPS15;RPL12;RPS3A;ANKRD13C;RPL17;RPS15A;SEC63;RPL24;RPS2;SEC62;RPS6;SRP19;RPL7A;RPL26
R-HSA-72312	rRNA processing	http://reactome.org/PathwayBrowser/#/R-HSA-72312	205	27	6.70864	4.02466	7.61222e-10	3.0899e-07	10557;22894;25926;4736;51118;57647;6130;6136;6139;6147;6152;6154;6157;6187;6189;6194;6201;6203;6205;6209;6210;6223;6234;79707;84946;8602;90459	pathway_Reactome	RPS7;RPS11;RPS19;RPS9;RPL27A;RPL23A;RPS28;RPL10A;RPS15;RPL12;NOP14;RPS3A;RPP38;RPL17;NOL9;DIS3;DHX37;RPS15A;RPL24;RPS2;RPS6;RPL7A;NOL11;RPL26;LTV1;ERI1;UTP11
GO:0006413	translational initiation	http://amigo.geneontology.org/amigo/term/GO:0006413	192	26	6.28321	4.13801	8.56859e-10	3.33318e-07	468;1974;1983;4736;4869;5610;6130;6136;6139;6147;6152;6154;6157;6187;6189;6194;6201;6203;6205;6209;6210;6223;6234;8562;9451;84285	geneontology_Biological_Process	RPS7;RPS11;ATF4;RPS19;DENR;RPS9;RPL27A;RPL23A;RPS28;RPL10A;RPS15;EIF4A2;RPL12;RPS3A;RPL17;NPM1;EIF5;RPS15A;RPL24;EIF1AD;EIF2AK3;RPS2;RPS6;RPL7A;RPL26;EIF2AK2
R-HSA-156842	Eukaryotic Translation Elongation	http://reactome.org/PathwayBrowser/#/R-HSA-156842	93	18	3.04343	5.91438	1.06303e-09	3.81711e-07	4736;6130;6136;6139;6147;6152;6154;6157;6187;6189;6194;6201;6203;6205;6209;6210;6223;6234	pathway_Reactome	RPS7;RPS11;RPS19;RPS9;RPL27A;RPL23A;RPS28;RPL10A;RPS15;RPL12;RPS3A;RPL17;RPS15A;RPL24;RPS2;RPS6;RPL7A;RPL26
R-HSA-2408557	Selenocysteine synthesis	http://reactome.org/PathwayBrowser/#/R-HSA-2408557	93	18	3.04343	5.91438	1.06303e-09	3.81711e-07	4736;6130;6136;6139;6147;6152;6154;6157;6187;6189;6194;6201;6203;6205;6209;6210;6223;6234	pathway_Reactome	RPS7;RPS11;RPS19;RPS9;RPL27A;RPL23A;RPS28;RPL10A;RPS15;RPL12;RPS3A;RPL17;RPS15A;RPL24;RPS2;RPS6;RPL7A;RPL26
R-HSA-72613	Eukaryotic Translation Initiation	http://reactome.org/PathwayBrowser/#/R-HSA-72613	119	20	3.89428	5.13574	1.72384e-09	5.74779e-07	1974;1983;4736;6130;6136;6139;6147;6152;6154;6157;6187;6189;6194;6201;6203;6205;6209;6210;6223;6234	pathway_Reactome	RPS7;RPS11;RPS19;RPS9;RPL27A;RPL23A;RPS28;RPL10A;RPS15;EIF4A2;RPL12;RPS3A;RPL17;EIF5;RPS15A;RPL24;RPS2;RPS6;RPL7A;RPL26
R-HSA-72737	Cap-dependent Translation Initiation	http://reactome.org/PathwayBrowser/#/R-HSA-72737	119	20	3.89428	5.13574	1.72384e-09	5.74779e-07	1974;1983;4736;6130;6136;6139;6147;6152;6154;6157;6187;6189;6194;6201;6203;6205;6209;6210;6223;6234	pathway_Reactome	RPS7;RPS11;RPS19;RPS9;RPL27A;RPL23A;RPS28;RPL10A;RPS15;EIF4A2;RPL12;RPS3A;RPL17;EIF5;RPS15A;RPL24;RPS2;RPS6;RPL7A;RPL26
GO:0042254	ribosome biogenesis	http://amigo.geneontology.org/amigo/term/GO:0042254	279	31	9.13029	3.39529	2.97411e-09	9.57459e-07	4736;4869;6130;6136;6147;6152;6154;6187;6194;6201;6203;6209;6223;6234;6839;8602;9775;22868;22894;25926;51081;51118;51491;55011;57647;63899;79066;79707;84769;84946;90459	geneontology_Biological_Process	RPS7;METTL16;NSUN3;RPS19;SUV39H1;RPS9;RPL23A;RPS28;RPL10A;RPS15;MRPS7;EIF4A3;RPL12;NOP14;NPM1;NOL9;DIS3;DHX37;RPL24;NOP16;RPS2;RPS6;RPL7A;PIH1D1;NOL11;RPL26;LTV1;FASTKD2;ERI1;MPV17L2;UTP11
R-HSA-156827	L13a-mediated translational silencing of Ceruloplasmin expression	http://reactome.org/PathwayBrowser/#/R-HSA-156827	111	19	3.63248	5.23058	3.20579e-09	9.9764e-07	1974;4736;6130;6136;6139;6147;6152;6154;6157;6187;6189;6194;6201;6203;6205;6209;6210;6223;6234	pathway_Reactome	RPS7;RPS11;RPS19;RPS9;RPL27A;RPL23A;RPS28;RPL10A;RPS15;EIF4A2;RPL12;RPS3A;RPL17;RPS15A;RPL24;RPS2;RPS6;RPL7A;RPL26
GO:0090150	establishment of protein localization to membrane	http://amigo.geneontology.org/amigo/term/GO:0090150	313	33	10.2429	3.22173	3.48537e-09	1.04966e-06	208;3308;4736;6130;6136;6139;6147;6152;6154;6157;6187;6189;6194;6201;6203;6205;6209;6210;6223;6234;6728;7095;7157;10399;11231;23163;23463;26003;26088;51308;55204;83871;90427	geneontology_Biological_Process	RPS7;RPS11;GORASP2;RPS19;RPS9;RPL27A;GGA1;RAB34;RPL23A;RPS28;RPL10A;RPS15;TP53;RPL12;RPS3A;RPL17;REEP2;RPS15A;SEC63;RPL24;GGA3;HSPA4;RPS2;SEC62;RPS6;SRP19;RPL7A;RPL26;ICMT;RACK1;GOLPH3L;BMF;AKT2
R-HSA-72172	mRNA Splicing	http://reactome.org/PathwayBrowser/#/R-HSA-72172	191	25	6.25049	3.99969	3.69952e-09	1.05945e-06	10285;10569;10772;10946;11100;199746;22827;27258;2962;3178;3183;3190;3191;51691;53938;5434;55599;65109;6631;6637;7536;84844;9128;9775;988	pathway_Reactome	PUF60;SMNDC1;HNRNPUL1;HNRNPK;RNPC3;PHF5A;EIF4A3;CDC5L;HNRNPL;PPIL3;HNRNPC;HNRNPA1;U2AF1L4;POLR2E;SF1;LSM8;SNRPC;LSM3;SNRPG;UPF3B;SLU7;SRSF10;PRPF4;SF3A3;GTF2F1
R-HSA-1799339	SRP-dependent cotranslational protein targeting to membrane	http://reactome.org/PathwayBrowser/#/R-HSA-1799339	112	19	3.66521	5.18388	3.74484e-09	1.05945e-06	4736;6130;6136;6139;6147;6152;6154;6157;6187;6189;6194;6201;6203;6205;6209;6210;6223;6234;6728	pathway_Reactome	RPS7;RPS11;RPS19;RPS9;RPL27A;RPL23A;RPS28;RPL10A;RPS15;RPL12;RPS3A;RPL17;RPS15A;RPL24;RPS2;RPS6;SRP19;RPL7A;RPL26
GO:0000375	RNA splicing, via transesterification reactions	http://amigo.geneontology.org/amigo/term/GO:0000375	332	34	10.8647	3.1294	4.25854e-09	1.13885e-06	988;2962;3178;3183;3189;3190;3191;5411;5434;6631;6637;7536;8570;9128;9775;10284;10285;10569;10772;10946;11100;11218;22827;27258;51163;51691;53938;55599;64783;65109;79066;83759;84844;199746	geneontology_Biological_Process	PUF60;METTL16;SMNDC1;HNRNPUL1;HNRNPK;RBM4B;RNPC3;HNRNPH3;RBM15;PHF5A;EIF4A3;DDX20;CDC5L;SAP18;HNRNPL;PPIL3;HNRNPC;HNRNPA1;U2AF1L4;POLR2E;SF1;PNN;LSM8;SNRPC;LSM3;SNRPG;DBR1;UPF3B;SLU7;SRSF10;PRPF4;SF3A3;KHSRP;GTF2F1
R-HSA-72689	Formation of a pool of free 40S subunits	http://reactome.org/PathwayBrowser/#/R-HSA-72689	101	18	3.30523	5.44591	4.26946e-09	1.13885e-06	4736;6130;6136;6139;6147;6152;6154;6157;6187;6189;6194;6201;6203;6205;6209;6210;6223;6234	pathway_Reactome	RPS7;RPS11;RPS19;RPS9;RPL27A;RPL23A;RPS28;RPL10A;RPS15;RPL12;RPS3A;RPL17;RPS15A;RPL24;RPS2;RPS6;RPL7A;RPL26
hsa03010	Ribosome	http://www.kegg.jp/kegg-bin/show_pathway?hsa03010+4736+51023+51081+6130+6136+6139+6147+6152+6154+6157+6182+6187+6189+6194+6201+6203+6205+6209+6210+6223+6234+63931	153	22	5.00693	4.39391	5.5335e-09	1.43502e-06	4736;51023;51081;6130;6136;6139;6147;6152;6154;6157;6182;6187;6189;6194;6201;6203;6205;6209;6210;6223;6234;63931	pathway_KEGG	RPS7;RPS11;RPS19;RPS9;RPL27A;RPL23A;RPS28;RPL10A;RPS15;MRPS7;RPL12;MRPS18C;RPS3A;RPL17;RPS15A;RPL24;RPS2;MRPS14;RPS6;RPL7A;RPL26;MRPL12
R-HSA-168254	Influenza Infection	http://reactome.org/PathwayBrowser/#/R-HSA-168254	154	22	5.03966	4.36538	6.26141e-09	1.57991e-06	2962;3838;4736;5434;5610;6130;6136;6139;6147;6152;6154;6157;6187;6189;6194;6201;6203;6205;6209;6210;6223;6234	pathway_Reactome	RPS7;RPS11;RPS19;RPS9;RPL27A;RPL23A;KPNA2;RPS28;RPL10A;RPS15;RPL12;RPS3A;RPL17;RPS15A;RPL24;RPS2;POLR2E;RPS6;RPL7A;RPL26;EIF2AK2;GTF2F1
R-HSA-72163	mRNA Splicing - Major Pathway	http://reactome.org/PathwayBrowser/#/R-HSA-72163	183	24	5.98868	4.00756	7.30544e-09	1.79483e-06	10285;10569;10772;10946;11100;199746;22827;27258;2962;3178;3183;3190;3191;51691;53938;5434;65109;6631;6637;7536;84844;9128;9775;988	pathway_Reactome	PUF60;SMNDC1;HNRNPUL1;HNRNPK;PHF5A;EIF4A3;CDC5L;HNRNPL;PPIL3;HNRNPC;HNRNPA1;U2AF1L4;POLR2E;SF1;LSM8;SNRPC;LSM3;SNRPG;UPF3B;SLU7;SRSF10;PRPF4;SF3A3;GTF2F1
GO:0000377	RNA splicing, via transesterification reactions with bulged adenosine as nucleophile	http://amigo.geneontology.org/amigo/term/GO:0000377	329	33	10.7665	3.06505	1.20761e-08	2.81857e-06	988;2962;3178;3183;3189;3190;3191;5411;5434;6631;6637;7536;9128;9775;10284;10285;10569;10772;10946;11100;11218;22827;27258;51163;51691;53938;55599;64783;65109;79066;83759;84844;199746	geneontology_Biological_Process	PUF60;METTL16;SMNDC1;HNRNPUL1;HNRNPK;RBM4B;RNPC3;HNRNPH3;RBM15;PHF5A;EIF4A3;DDX20;CDC5L;SAP18;HNRNPL;PPIL3;HNRNPC;HNRNPA1;U2AF1L4;POLR2E;SF1;PNN;LSM8;SNRPC;LSM3;SNRPG;DBR1;UPF3B;SLU7;SRSF10;PRPF4;SF3A3;GTF2F1
GO:0000398	mRNA splicing, via spliceosome	http://amigo.geneontology.org/amigo/term/GO:0000398	329	33	10.7665	3.06505	1.20761e-08	2.81857e-06	988;2962;3178;3183;3189;3190;3191;5411;5434;6631;6637;7536;9128;9775;10284;10285;10569;10772;10946;11100;11218;22827;27258;51163;51691;53938;55599;64783;65109;79066;83759;84844;199746	geneontology_Biological_Process	PUF60;METTL16;SMNDC1;HNRNPUL1;HNRNPK;RBM4B;RNPC3;HNRNPH3;RBM15;PHF5A;EIF4A3;DDX20;CDC5L;SAP18;HNRNPL;PPIL3;HNRNPC;HNRNPA1;U2AF1L4;POLR2E;SF1;PNN;LSM8;SNRPC;LSM3;SNRPG;DBR1;UPF3B;SLU7;SRSF10;PRPF4;SF3A3;GTF2F1
R-HSA-168273	Influenza Viral RNA Transcription and Replication	http://reactome.org/PathwayBrowser/#/R-HSA-168273	133	20	4.35243	4.59513	1.25497e-08	2.85767e-06	2962;4736;5434;6130;6136;6139;6147;6152;6154;6157;6187;6189;6194;6201;6203;6205;6209;6210;6223;6234	pathway_Reactome	RPS7;RPS11;RPS19;RPS9;RPL27A;RPL23A;RPS28;RPL10A;RPS15;RPL12;RPS3A;RPL17;RPS15A;RPL24;RPS2;POLR2E;RPS6;RPL7A;RPL26;GTF2F1
R-HSA-376176	Signaling by ROBO receptors	http://reactome.org/PathwayBrowser/#/R-HSA-376176	218	26	7.13406	3.64449	1.3085e-08	2.87344e-06	2107;4736;5566;5690;5708;5711;6130;6136;6139;6147;6152;6154;6157;6187;6189;6194;6201;6203;6205;6209;6210;6223;6234;65109;65110;9775	pathway_Reactome	RPS7;RPS11;ETF1;UPF3A;RPS19;RPS9;RPL27A;RPL23A;RPS28;RPL10A;RPS15;EIF4A3;RPL12;RPS3A;RPL17;PSMB2;PSMD5;PRKACA;RPS15A;RPL24;RPS2;RPS6;RPL7A;RPL26;UPF3B;PSMD2
GO:0008380	RNA splicing	http://amigo.geneontology.org/amigo/term/GO:0008380	417	38	13.6463	2.78463	1.32346e-08	2.87344e-06	988;2962;3178;3183;3189;3190;3191;5411;5434;6631;6637;7536;8570;9128;9584;9775;10284;10285;10569;10772;10946;11100;11218;22827;23435;26993;27258;51163;51691;51755;53938;55599;64783;65109;79066;83759;84844;199746	geneontology_Biological_Process	PUF60;CDK12;METTL16;SMNDC1;RBM39;HNRNPUL1;HNRNPK;RBM4B;RNPC3;HNRNPH3;RBM15;PHF5A;EIF4A3;DDX20;CDC5L;SAP18;HNRNPL;PPIL3;HNRNPC;HNRNPA1;U2AF1L4;AKAP8L;POLR2E;SF1;PNN;LSM8;TARDBP;SNRPC;LSM3;SNRPG;DBR1;UPF3B;SLU7;SRSF10;PRPF4;SF3A3;KHSRP;GTF2F1
R-HSA-5663205	Infectious disease	http://reactome.org/PathwayBrowser/#/R-HSA-5663205	382	35	12.501	2.79978	4.37397e-08	9.13707e-06	1104;160;2885;291;2962;3838;4736;4869;5434;5605;5610;5690;5708;5711;6130;6136;6139;6147;6152;6154;6157;6187;6189;6194;6201;6203;6205;6209;6210;6223;6234;6455;8065;8815;904	pathway_Reactome	RPS7;RPS11;MAP2K2;SH3GL1;RPS19;RPS9;RPL27A;RPL23A;KPNA2;RPS28;RPL10A;RPS15;RCC1;GRB2;RPL12;CUL5;BANF1;RPS3A;RPL17;NPM1;PSMB2;PSMD5;RPS15A;CCNT1;RPL24;RPS2;AP2A1;POLR2E;SLC25A4;RPS6;RPL7A;RPL26;PSMD2;EIF2AK2;GTF2F1
R-HSA-168255	Influenza Life Cycle	http://reactome.org/PathwayBrowser/#/R-HSA-168255	143	20	4.67968	4.27379	4.40412e-08	9.13707e-06	2962;4736;5434;6130;6136;6139;6147;6152;6154;6157;6187;6189;6194;6201;6203;6205;6209;6210;6223;6234	pathway_Reactome	RPS7;RPS11;RPS19;RPS9;RPL27A;RPL23A;RPS28;RPL10A;RPS15;RPL12;RPS3A;RPL17;RPS15A;RPL24;RPS2;POLR2E;RPS6;RPL7A;RPL26;GTF2F1
GO:0006612	protein targeting to membrane	http://amigo.geneontology.org/amigo/term/GO:0006612	187	23	6.11959	3.75842	5.08291e-08	1.03161e-05	208;4736;6130;6136;6139;6147;6152;6154;6157;6187;6189;6194;6201;6203;6205;6209;6210;6223;6234;6728;7095;11231;23463	geneontology_Biological_Process	RPS7;RPS11;RPS19;RPS9;RPL27A;RPL23A;RPS28;RPL10A;RPS15;RPL12;RPS3A;RPL17;RPS15A;SEC63;RPL24;RPS2;SEC62;RPS6;SRP19;RPL7A;RPL26;ICMT;AKT2
R-HSA-2408522	Selenoamino acid metabolism	http://reactome.org/PathwayBrowser/#/R-HSA-2408522	118	18	3.86156	4.66133	5.3487e-08	1.06246e-05	4736;6130;6136;6139;6147;6152;6154;6157;6187;6189;6194;6201;6203;6205;6209;6210;6223;6234	pathway_Reactome	RPS7;RPS11;RPS19;RPS9;RPL27A;RPL23A;RPS28;RPL10A;RPS15;RPL12;RPS3A;RPL17;RPS15A;RPL24;RPS2;RPS6;RPL7A;RPL26
R-HSA-72766	Translation	http://reactome.org/PathwayBrowser/#/R-HSA-72766	291	29	9.52299	3.04526	1.07396e-07	2.08885e-05	1974;1983;2107;4736;51023;51081;54516;54998;6130;6136;6139;6147;6152;6154;6157;6182;6187;6189;6194;6201;6203;6205;6209;6210;6223;6234;63931;6728;78988	pathway_Reactome	RPS7;RPS11;ETF1;RPS19;RPS9;RPL27A;RPL23A;RPS28;RPL10A;RPS15;EIF4A2;MRPS7;RPL12;MTRF1L;MRPS18C;RPS3A;RPL17;MRPL57;EIF5;RPS15A;RPL24;RPS2;MRPS14;RPS6;AURKAIP1;SRP19;RPL7A;RPL26;MRPL12
R-HSA-72203	Processing of Capped Intron-Containing Pre-mRNA	http://reactome.org/PathwayBrowser/#/R-HSA-72203	243	26	7.95219	3.26954	1.20831e-07	2.30221e-05	10285;10569;10772;10946;11100;199746;22827;27258;2962;3178;3183;3190;3191;51691;53938;5434;55599;65109;6631;6637;7536;84271;84844;9128;9775;988	pathway_Reactome	PUF60;SMNDC1;HNRNPUL1;POLDIP3;HNRNPK;RNPC3;PHF5A;EIF4A3;CDC5L;HNRNPL;PPIL3;HNRNPC;HNRNPA1;U2AF1L4;POLR2E;SF1;LSM8;SNRPC;LSM3;SNRPG;UPF3B;SLU7;SRSF10;PRPF4;SF3A3;GTF2F1
GO:0010608	posttranscriptional regulation of gene expression	http://amigo.geneontology.org/amigo/term/GO:0010608	486	39	15.9044	2.45216	2.54061e-07	4.71119e-05	208;468;1432;1974;1983;2107;3183;3191;3658;4849;4869;5434;5605;5610;6154;6203;7157;8125;8570;9451;9775;9782;9887;10399;22868;22894;23019;23381;23435;27327;50804;54542;63899;65109;65110;79066;83759;84271;84769	geneontology_Biological_Process	ATF4;IREB2;MAPK14;METTL16;NSUN3;ETF1;POLDIP3;UPF3A;MATR3;MAP2K2;RBM4B;RPS9;SMG5;EIF4A2;RC3H2;EIF4A3;TP53;NPM1;DIS3;HNRNPL;EIF5;HNRNPC;SMG7;EIF2AK3;POLR2E;TARDBP;RPL26;CNOT3;FASTKD2;UPF3B;MYEF2;EIF2AK2;RACK1;ANP32A;CNOT1;MPV17L2;KHSRP;TNRC6A;AKT2
GO:0051169	nuclear transport	http://amigo.geneontology.org/amigo/term/GO:0051169	356	32	11.6501	2.74675	2.57359e-07	4.71119e-05	406;1432;2010;2932;3178;3838;4659;4869;5469;5566;6209;6637;7157;8125;8720;8815;9775;9887;10569;11218;23381;23435;26993;51277;54439;54535;64062;65109;65110;84271;84946;199746	geneontology_Biological_Process	EMD;MBTPS1;MAPK14;POLDIP3;UPF3A;DNAJC27;MED1;SMG5;KPNA2;RPS15;EIF4A3;TP53;RBM26;DDX20;BANF1;NPM1;PRKACA;ARNTL;SMG7;HNRNPA1;U2AF1L4;AKAP8L;TARDBP;LTV1;SNRPG;PPP1R12A;UPF3B;SLU7;ANP32A;GSK3B;CCHCR1;RBM27
R-HSA-72702	Ribosomal scanning and start codon recognition	http://reactome.org/PathwayBrowser/#/R-HSA-72702	58	12	1.89805	6.32227	3.04037e-07	5.45863e-05	1974;1983;6187;6189;6194;6201;6203;6205;6209;6210;6223;6234	pathway_Reactome	RPS7;RPS11;RPS19;RPS9;RPS28;RPS15;EIF4A2;RPS3A;EIF5;RPS15A;RPS2;RPS6
hsa03040	Spliceosome	http://www.kegg.jp/kegg-bin/show_pathway?hsa03040+10285+10569+10772+10915+10946+199746+22827+27258+3178+3183+3190+51691+6631+6637+84844+9128+9775+988	134	18	4.38516	4.10476	3.8491e-07	6.78023e-05	10285;10569;10772;10915;10946;199746;22827;27258;3178;3183;3190;51691;6631;6637;84844;9128;9775;988	pathway_KEGG	PUF60;SMNDC1;HNRNPK;PHF5A;EIF4A3;CDC5L;HNRNPC;HNRNPA1;U2AF1L4;LSM8;SNRPC;LSM3;SNRPG;SLU7;SRSF10;PRPF4;TCERG1;SF3A3
GO:0022618	ribonucleoprotein complex assembly	http://amigo.geneontology.org/amigo/term/GO:0022618	231	24	7.55949	3.17482	6.33098e-07	0.000107655	1983;4869;6136;6147;6152;6209;6223;6234;6631;6637;7536;8562;10569;10772;10946;11218;22868;23019;27258;51081;51657;55011;83640;84769	geneontology_Biological_Process	RPS19;DENR;RPL23A;RPS28;RPS15;MRPS7;RPL12;STYXL1;DDX20;NPM1;EIF5;RPL24;SF1;PIH1D1;SNRPC;LSM3;SNRPG;FASTKD2;SLU7;SRSF10;CNOT1;SF3A3;MPV17L2;RAMAC
R-HSA-68882	Mitotic Anaphase	http://reactome.org/PathwayBrowser/#/R-HSA-68882	199	22	6.51229	3.37823	6.45448e-07	0.000107655	10726;11065;11243;2010;23244;246184;25909;29945;348235;54908;55055;5690;5708;5711;57551;7112;8243;8379;8815;9183;9232;991	pathway_Reactome	EMD;ZWILCH;PDS5A;SPDL1;AHCTF1;CDC26;BANF1;SMC1A;ANAPC4;PSMB2;NUDC;TAOK1;MAD1L1;ZW10;PSMD5;TMPO;PMF1;CDC20;PTTG1;PSMD2;SKA2;UBE2C
GO:0140014	mitotic nuclear division	http://amigo.geneontology.org/amigo/term/GO:0140014	282	27	9.22847	2.92573	6.54662e-07	0.000107655	991;1104;5119;5300;6152;8243;8379;8452;8481;9183;9232;10051;10300;10464;11065;23244;23383;26993;29945;54619;54627;54908;54998;64151;114791;146691;246184	geneontology_Biological_Process	CHMP1A;PDS5A;CUL3;SPDL1;TUBGCP5;MAP10;MAU2;CDC26;RCC1;NCAPG;SMC1A;OFD1;ANAPC4;MAD1L1;ZW10;CCNJ;RPL24;AKAP8L;SMC4;CDC20;AURKAIP1;PTTG1;PIBF1;TOM1L2;PIN1;UBE2C;KATNB1
GO:0006913	nucleocytoplasmic transport	http://amigo.geneontology.org/amigo/term/GO:0006913	353	31	11.5519	2.68353	6.57275e-07	0.000107655	406;1432;2010;2932;3178;3838;4659;4869;5469;5566;6209;6637;7157;8125;8720;9775;9887;10569;11218;23381;23435;26993;51277;54439;54535;64062;65109;65110;84271;84946;199746	geneontology_Biological_Process	EMD;MBTPS1;MAPK14;POLDIP3;UPF3A;DNAJC27;MED1;SMG5;KPNA2;RPS15;EIF4A3;TP53;RBM26;DDX20;NPM1;PRKACA;ARNTL;SMG7;HNRNPA1;U2AF1L4;AKAP8L;TARDBP;LTV1;SNRPG;PPP1R12A;UPF3B;SLU7;ANP32A;GSK3B;CCHCR1;RBM27
R-HSA-2555396	Mitotic Metaphase and Anaphase	http://reactome.org/PathwayBrowser/#/R-HSA-2555396	200	22	6.54501	3.36134	7.03429e-07	0.000111309	10726;11065;11243;2010;23244;246184;25909;29945;348235;54908;55055;5690;5708;5711;57551;7112;8243;8379;8815;9183;9232;991	pathway_Reactome	EMD;ZWILCH;PDS5A;SPDL1;AHCTF1;CDC26;BANF1;SMC1A;ANAPC4;PSMB2;NUDC;TAOK1;MAD1L1;ZW10;PSMD5;TMPO;PMF1;CDC20;PTTG1;PSMD2;SKA2;UBE2C
HALLMARK_E2F_TARGETS	cell cycle progression: E2F targets	http://www.broadinstitute.org/gsea/msigdb/cards/HALLMARK_E2F_TARGETS	200	22	6.54501	3.36134	7.03429e-07	0.000111309	253714;51691;5426;6839;7112;5983;10051;991;3838;4361;7374;8243;994;23468;6941;9232;9183;7157;7037;84844;5411;10248	community-contributed_Hallmark50	RFC3;POP7;SUV39H1;KPNA2;PHF5A;TFRC;TP53;UNG;POLE;SMC1A;MMS22L;ZW10;TMPO;SMC4;PNN;CDC20;CDC25B;LSM8;MRE11;TCF19;PTTG1;CBX5
GO:0015931	nucleobase-containing compound transport	http://amigo.geneontology.org/amigo/term/GO:0015931	233	24	7.62494	3.14757	7.40558e-07	0.000113342	291;3178;4869;6209;8570;9775;9887;10569;23381;25909;26993;54439;55308;64062;65109;65110;79085;84271;84912;84946;114789;199746;284427;284439	geneontology_Biological_Process	POLDIP3;UPF3A;SMG5;AHCTF1;RPS15;EIF4A3;RBM26;NPM1;DDX19A;SMG7;HNRNPA1;U2AF1L4;AKAP8L;SLC25A4;SLC35B4;LTV1;UPF3B;SLU7;SLC25A42;SLC25A25;RBM27;KHSRP;SLC25A41;SLC25A23
GO:0003729	mRNA binding	http://amigo.geneontology.org/amigo/term/GO:0003729	233	24	7.62494	3.14757	7.40558e-07	0.000113342	2107;3178;3183;3191;3658;6154;6187;6189;6201;6631;7157;8562;8570;9775;22948;23435;50804;51081;54439;54542;64062;64783;65109;200895	geneontology_Molecular_Function	RPS7;DHFR2;IREB2;ETF1;DENR;RBM15;MRPS7;CCT5;RC3H2;EIF4A3;TP53;RBM26;RPS3A;HNRNPL;HNRNPC;HNRNPA1;RPS2;TARDBP;RPL26;SNRPC;UPF3B;MYEF2;RBM27;KHSRP
GO:0006364	rRNA processing	http://amigo.geneontology.org/amigo/term/GO:0006364	201	22	6.57774	3.34462	7.66148e-07	0.000115367	4736;6130;6154;6187;6194;6201;6203;6209;6223;6234;6839;8602;9775;22894;25926;51118;55011;57647;63899;79066;79707;90459	geneontology_Biological_Process	RPS7;METTL16;NSUN3;RPS19;SUV39H1;RPS9;RPS28;RPL10A;RPS15;EIF4A3;NOP14;NOL9;DIS3;DHX37;RPS2;RPS6;RPL7A;PIH1D1;NOL11;RPL26;ERI1;UTP11
R-HSA-68886	M Phase	http://reactome.org/PathwayBrowser/#/R-HSA-68886	393	33	12.8609	2.56591	7.9062e-07	0.000116797	10051;10540;10726;11065;11243;114791;2010;23244;23383;246184;25909;26003;29945;348235;54892;54908;55055;5566;5690;5708;5711;57551;64151;7112;81876;8243;8379;84131;8481;8815;9183;9232;991	pathway_Reactome	EMD;ZWILCH;GORASP2;PDS5A;SPDL1;TUBGCP5;MAU2;AHCTF1;CDC26;NCAPG;DCTN2;BANF1;SMC1A;NCAPG2;OFD1;ANAPC4;PSMB2;NUDC;TAOK1;MAD1L1;ZW10;PSMD5;TMPO;PRKACA;PMF1;SMC4;CDC20;PTTG1;RAB1B;PSMD2;SKA2;UBE2C;CEP78
GO:0006605	protein targeting	http://amigo.geneontology.org/amigo/term/GO:0006605	412	34	13.4827	2.52175	8.00663e-07	0.000116797	208;3308;4736;5195;6130;6136;6139;6147;6152;6154;6157;6187;6189;6194;6201;6203;6205;6209;6210;6223;6234;6728;7095;8031;9776;10005;10075;10300;10440;11231;23431;23463;51268;252983	geneontology_Biological_Process	HUWE1;RPS7;RPS11;AP4E1;NCOA4;RPS19;TIMM17A;RPS9;RPL27A;RPL23A;RPS28;RPL10A;RPS15;STXBP4;RPL12;RPS3A;RPL17;PEX14;PIPOX;RPS15A;SEC63;RPL24;HSPA4;RPS2;SEC62;RPS6;SRP19;RPL7A;RPL26;ICMT;ACOT8;KATNB1;ATG13;AKT2
GO:0006403	RNA localization	http://amigo.geneontology.org/amigo/term/GO:0006403	228	23	7.46131	3.08257	1.80464e-06	0.000257848	3178;4869;6209;7528;8570;9775;9887;10569;10694;22948;23381;25909;26993;54439;55011;55135;55308;64062;65109;65110;84271;84946;199746	geneontology_Biological_Process	POLDIP3;UPF3A;SMG5;WRAP53;AHCTF1;RPS15;CCT5;EIF4A3;RBM26;CCT8;NPM1;DDX19A;SMG7;HNRNPA1;U2AF1L4;AKAP8L;YY1;PIH1D1;LTV1;UPF3B;SLU7;RBM27;KHSRP
GO:0071826	ribonucleoprotein complex subunit organization	http://amigo.geneontology.org/amigo/term/GO:0071826	245	24	8.01764	2.9934	1.82283e-06	0.000257848	1983;4869;6136;6147;6152;6209;6223;6234;6631;6637;7536;8562;10569;10772;10946;11218;22868;23019;27258;51081;51657;55011;83640;84769	geneontology_Biological_Process	RPS19;DENR;RPL23A;RPS28;RPS15;MRPS7;RPL12;STYXL1;DDX20;NPM1;EIF5;RPL24;SF1;PIH1D1;SNRPC;LSM3;SNRPG;FASTKD2;SLU7;SRSF10;CNOT1;SF3A3;MPV17L2;RAMAC
R-HSA-72649	Translation initiation complex formation	http://reactome.org/PathwayBrowser/#/R-HSA-72649	58	11	1.89805	5.79541	2.36499e-06	0.000329546	1974;6187;6189;6194;6201;6203;6205;6209;6210;6223;6234	pathway_Reactome	RPS7;RPS11;RPS19;RPS9;RPS28;RPS15;EIF4A2;RPS3A;RPS15A;RPS2;RPS6
R-HSA-72662	Activation of the mRNA upon binding of the cap-binding complex and eIFs, and subsequent binding to 43S	http://reactome.org/PathwayBrowser/#/R-HSA-72662	59	11	1.93078	5.69718	2.82208e-06	0.000387454	1974;6187;6189;6194;6201;6203;6205;6209;6210;6223;6234	pathway_Reactome	RPS7;RPS11;RPS19;RPS9;RPS28;RPS15;EIF4A2;RPS3A;RPS15A;RPS2;RPS6
GO:0000819	sister chromatid segregation	http://amigo.geneontology.org/amigo/term/GO:0000819	185	20	6.05414	3.30353	2.93594e-06	0.000397245	991;4361;5119;8243;8379;8452;9183;9232;10051;10300;10464;23244;23383;26993;29945;54627;54908;64151;157570;246184	geneontology_Biological_Process	CHMP1A;PDS5A;CUL3;SPDL1;MAP10;MAU2;CDC26;NCAPG;SMC1A;ANAPC4;MAD1L1;ZW10;ESCO2;AKAP8L;SMC4;CDC20;MRE11;PTTG1;PIBF1;KATNB1
GO:0000070	mitotic sister chromatid segregation	http://amigo.geneontology.org/amigo/term/GO:0000070	155	18	5.07238	3.54863	3.31063e-06	0.000441543	991;5119;8243;8379;8452;9183;9232;10051;10300;10464;23244;23383;26993;29945;54627;54908;64151;246184	geneontology_Biological_Process	CHMP1A;PDS5A;CUL3;SPDL1;MAP10;MAU2;CDC26;NCAPG;SMC1A;ANAPC4;MAD1L1;ZW10;AKAP8L;SMC4;CDC20;PTTG1;PIBF1;KATNB1
GO:0000295	adenine nucleotide transmembrane transporter activity	http://amigo.geneontology.org/amigo/term/GO:0000295	15	6	0.490876	12.2231	4.6572e-06	0.000599715	291;79085;84912;114789;284427;284439	geneontology_Molecular_Function	SLC25A4;SLC35B4;SLC25A42;SLC25A25;SLC25A41;SLC25A23
GO:0005346	purine ribonucleotide transmembrane transporter activity	http://amigo.geneontology.org/amigo/term/GO:0005346	15	6	0.490876	12.2231	4.6572e-06	0.000599715	291;79085;84912;114789;284427;284439	geneontology_Molecular_Function	SLC25A4;SLC35B4;SLC25A42;SLC25A25;SLC25A41;SLC25A23
GO:0042274	ribosomal small subunit biogenesis	http://amigo.geneontology.org/amigo/term/GO:0042274	62	11	2.02895	5.42151	4.68929e-06	0.000599715	4869;6194;6201;6209;6223;6234;8602;25926;51081;57647;84946	geneontology_Biological_Process	RPS7;RPS19;RPS28;RPS15;MRPS7;NOP14;NPM1;DHX37;RPS6;NOL11;LTV1
R-HSA-72695	Formation of the ternary complex, and subsequently, the 43S complex	http://reactome.org/PathwayBrowser/#/R-HSA-72695	51	10	1.66898	5.99169	4.97205e-06	0.000627284	6187;6189;6194;6201;6203;6205;6209;6210;6223;6234	pathway_Reactome	RPS7;RPS11;RPS19;RPS9;RPS28;RPS15;RPS3A;RPS15A;RPS2;RPS6
GO:0051168	nuclear export	http://amigo.geneontology.org/amigo/term/GO:0051168	192	20	6.28321	3.18309	5.19249e-06	0.000646361	2010;2932;3178;4869;5566;6209;7157;9775;9887;10569;23381;26993;51277;54439;54535;64062;65109;84271;84946;199746	geneontology_Biological_Process	EMD;POLDIP3;DNAJC27;SMG5;RPS15;EIF4A3;TP53;RBM26;NPM1;PRKACA;SMG7;HNRNPA1;U2AF1L4;AKAP8L;LTV1;UPF3B;SLU7;GSK3B;CCHCR1;RBM27
GO:0051503	adenine nucleotide transport	http://amigo.geneontology.org/amigo/term/GO:0051503	16	6	0.523601	11.4591	7.2456e-06	0.000878505	291;79085;84912;114789;284427;284439	geneontology_Biological_Process	SLC25A4;SLC35B4;SLC25A42;SLC25A25;SLC25A41;SLC25A23
GO:0015216	purine nucleotide transmembrane transporter activity	http://amigo.geneontology.org/amigo/term/GO:0015216	16	6	0.523601	11.4591	7.2456e-06	0.000878505	291;79085;84912;114789;284427;284439	geneontology_Molecular_Function	SLC25A4;SLC35B4;SLC25A42;SLC25A25;SLC25A41;SLC25A23
GO:0005347	ATP transmembrane transporter activity	http://amigo.geneontology.org/amigo/term/GO:0005347	10	5	0.327251	15.2788	8.11359e-06	0.000971134	291;79085;114789;284427;284439	geneontology_Molecular_Function	SLC25A4;SLC25A42;SLC25A25;SLC25A41;SLC25A23
GO:0036002	pre-mRNA binding	http://amigo.geneontology.org/amigo/term/GO:0036002	33	8	1.07993	7.40791	8.44459e-06	0.000997959	3178;3191;6631;7536;10569;55599;90459;199746	geneontology_Molecular_Function	RNPC3;HNRNPL;HNRNPA1;U2AF1L4;SF1;SNRPC;SLU7;ERI1
GO:0048285	organelle fission	http://amigo.geneontology.org/amigo/term/GO:0048285	459	34	15.0208	2.26353	8.6397e-06	0.00100825	991;994;1104;4361;5119;5300;6152;8243;8379;8452;8481;9183;9232;10005;10051;10300;10464;11022;11065;23244;23383;26993;29945;54619;54627;54908;54998;56181;64151;80010;80179;114791;146691;246184	geneontology_Biological_Process	CHMP1A;PDS5A;MTFR1L;CUL3;SPDL1;TUBGCP5;MAP10;MAU2;CDC26;RCC1;NCAPG;SMC1A;OFD1;ANAPC4;MAD1L1;ZW10;CCNJ;RPL24;RMI1;AKAP8L;SMC4;CDC20;CDC25B;AURKAIP1;MYO19;MRE11;PTTG1;PIBF1;TOM1L2;ACOT8;TDRKH;PIN1;UBE2C;KATNB1
HALLMARK_G2M_CHECKPOINT	cell cycle progression: G2/M checkpoint	http://www.broadinstitute.org/gsea/msigdb/cards/HALLMARK_G2M_CHECKPOINT	200	20	6.54501	3.05576	9.61132e-06	0.00110779	991;10051;11065;9232;3838;994;6839;10036;8243;7112;10024;8452;1432;5119;904;5926;5426;8065;10772;6558	community-contributed_Hallmark50	CHMP1A;MAPK14;CUL3;SUV39H1;KPNA2;CHAF1A;CUL5;SLC12A2;POLE;SMC1A;TROAP;TMPO;CCNT1;SMC4;CDC20;CDC25B;PTTG1;SRSF10;ARID4A;UBE2C
GO:0016072	rRNA metabolic process	http://amigo.geneontology.org/amigo/term/GO:0016072	236	22	7.72311	2.84859	1.08143e-05	0.00122476	4736;6130;6154;6187;6194;6201;6203;6209;6223;6234;6839;8602;9775;22894;25926;51118;55011;57647;63899;79066;79707;90459	geneontology_Biological_Process	RPS7;METTL16;NSUN3;RPS19;SUV39H1;RPS9;RPS28;RPL10A;RPS15;EIF4A3;NOP14;NOL9;DIS3;DHX37;RPS2;RPS6;RPL7A;PIH1D1;NOL11;RPL26;ERI1;UTP11
GO:0015868	purine ribonucleotide transport	http://amigo.geneontology.org/amigo/term/GO:0015868	17	6	0.556326	10.785	1.08885e-05	0.00122476	291;79085;84912;114789;284427;284439	geneontology_Biological_Process	SLC25A4;SLC35B4;SLC25A42;SLC25A25;SLC25A41;SLC25A23
GO:0034470	ncRNA processing	http://amigo.geneontology.org/amigo/term/GO:0034470	367	29	12.0101	2.41464	1.19044e-05	0.00132309	4736;6130;6154;6187;6194;6201;6203;6209;6223;6234;6839;8602;9775;10248;10557;22894;23536;25926;51118;54522;55011;55756;56931;57647;63892;63899;79066;79707;90459	geneontology_Biological_Process	RPS7;METTL16;NSUN3;RPS19;POP7;SUV39H1;DUS3L;RPS9;RPS28;RPL10A;RPS15;EIF4A3;NOP14;RPP38;INTS9;NOL9;DIS3;DHX37;RPS2;RPS6;RPL7A;PIH1D1;NOL11;THADA;ANKRD16;RPL26;ERI1;ADAT1;UTP11
R-HSA-2467813	Separation of Sister Chromatids	http://reactome.org/PathwayBrowser/#/R-HSA-2467813	188	19	6.15231	3.08827	1.37382e-05	0.00150894	10726;11065;11243;23244;246184;25909;29945;348235;54908;55055;5690;5708;5711;57551;8243;8379;9183;9232;991	pathway_Reactome	ZWILCH;PDS5A;SPDL1;AHCTF1;CDC26;SMC1A;ANAPC4;PSMB2;NUDC;TAOK1;MAD1L1;ZW10;PSMD5;PMF1;CDC20;PTTG1;PSMD2;SKA2;UBE2C
GO:0015867	ATP transport	http://amigo.geneontology.org/amigo/term/GO:0015867	11	5	0.359976	13.8898	1.44741e-05	0.00157128	291;79085;114789;284427;284439	geneontology_Biological_Process	SLC25A4;SLC25A42;SLC25A25;SLC25A41;SLC25A23
GO:0045296	cadherin binding	http://amigo.geneontology.org/amigo/term/GO:0045296	315	26	10.3084	2.52222	1.57634e-05	0.00168493	392;421;1983;2010;3190;4361;5052;6130;6147;6152;6187;6455;7112;8650;9689;10006;10399;10598;10694;10726;22827;23607;27131;50848;57496;57650	geneontology_Molecular_Function	EMD;PUF60;HNRNPK;SH3GL1;CIP2A;SNX5;RPL23A;ABI1;CCT8;NUDC;AHSA1;TMPO;EIF5;RPL24;RPS2;PRDX1;ARVCF;RPL7A;MRE11;CD2AP;MRTFB;BZW1;RACK1;NUMB;F11R;ARHGAP1
GO:0015865	purine nucleotide transport	http://amigo.geneontology.org/amigo/term/GO:0015865	18	6	0.589051	10.1859	1.58819e-05	0.00168493	291;79085;84912;114789;284427;284439	geneontology_Biological_Process	SLC25A4;SLC35B4;SLC25A42;SLC25A25;SLC25A41;SLC25A23
GO:0042393	histone binding	http://amigo.geneontology.org/amigo/term/GO:0042393	192	19	6.28321	3.02393	1.85263e-05	0.00194338	1104;4869;8125;8467;8535;9031;10847;23468;51720;54828;54892;55011;55135;57332;83743;84733;114803;114825;115426	geneontology_Molecular_Function	CBX2;UIMC1;MYSM1;WRAP53;RCC1;GRWD1;NCAPG2;NPM1;BCAS3;SRCAP;CBX8;CBX4;SMARCA5;PIH1D1;UHRF2;ANP32A;CBX5;PWWP2A;BAZ1B
GO:0000280	nuclear division	http://amigo.geneontology.org/amigo/term/GO:0000280	420	31	13.7445	2.25544	2.30271e-05	0.00238868	991;994;1104;4361;5119;5300;6152;8243;8379;8452;8481;9183;9232;10051;10300;10464;11022;11065;23244;23383;26993;29945;54619;54627;54908;54998;64151;80010;114791;146691;246184	geneontology_Biological_Process	CHMP1A;PDS5A;CUL3;SPDL1;TUBGCP5;MAP10;MAU2;CDC26;RCC1;NCAPG;SMC1A;OFD1;ANAPC4;MAD1L1;ZW10;CCNJ;RPL24;RMI1;AKAP8L;SMC4;CDC20;CDC25B;AURKAIP1;MRE11;PTTG1;PIBF1;TOM1L2;TDRKH;PIN1;UBE2C;KATNB1
GO:0042255	ribosome assembly	http://amigo.geneontology.org/amigo/term/GO:0042255	61	10	1.99623	5.00945	2.61549e-05	0.00268332	4869;6136;6147;6152;6209;6223;6234;22868;51081;84769	geneontology_Biological_Process	RPS19;RPL23A;RPS28;RPS15;MRPS7;RPL12;NPM1;RPL24;FASTKD2;MPV17L2
R-HSA-68877	Mitotic Prometaphase	http://reactome.org/PathwayBrowser/#/R-HSA-68877	198	19	6.47956	2.9323	2.85263e-05	0.0028948	10051;10540;10726;11243;114791;23244;25909;348235;54908;55055;5566;57551;64151;8243;8379;84131;8481;9183;991	pathway_Reactome	ZWILCH;PDS5A;SPDL1;TUBGCP5;AHCTF1;NCAPG;DCTN2;SMC1A;OFD1;NUDC;TAOK1;MAD1L1;ZW10;PRKACA;PMF1;SMC4;CDC20;SKA2;CEP78
GO:0015215	nucleotide transmembrane transporter activity	http://amigo.geneontology.org/amigo/term/GO:0015215	20	6	0.654501	9.16729	3.13563e-05	0.00313766	291;79085;84912;114789;284427;284439	geneontology_Molecular_Function	SLC25A4;SLC35B4;SLC25A42;SLC25A25;SLC25A41;SLC25A23
GO:0051082	unfolded protein binding	http://amigo.geneontology.org/amigo/term/GO:0051082	118	14	3.86156	3.62548	3.15917e-05	0.00313766	3313;4820;4869;5202;8195;9093;10036;10694;10726;10772;10845;11080;22948;64374	geneontology_Molecular_Function	NKTR;DNAJA3;CHAF1A;CCT5;MKKS;DNAJB4;CCT8;NPM1;NUDC;CLPX;SIL1;SRSF10;PFDN2;HSPA9
GO:0007059	chromosome segregation	http://amigo.geneontology.org/amigo/term/GO:0007059	312	25	10.2102	2.44853	3.74797e-05	0.00368327	991;1104;4361;5119;8243;8379;8452;9183;9232;10051;10300;10464;23244;23383;26993;29945;54627;54908;64151;80010;83852;157570;221150;246184;348235	geneontology_Biological_Process	CHMP1A;PDS5A;CUL3;SPDL1;MAP10;MAU2;CDC26;RCC1;NCAPG;SMC1A;ANAPC4;SKA3;MAD1L1;ZW10;ESCO2;RMI1;AKAP8L;SMC4;CDC20;MRE11;PTTG1;PIBF1;SKA2;SETDB2;KATNB1
GO:0006417	regulation of translation	http://amigo.geneontology.org/amigo/term/GO:0006417	332	26	10.8647	2.39307	3.88941e-05	0.00378245	208;468;1974;1983;2107;3191;3658;4849;4869;5610;6154;6203;8570;9451;9775;10399;22868;23019;27327;63899;65109;65110;79066;83759;84271;84769	geneontology_Biological_Process	ATF4;IREB2;METTL16;NSUN3;ETF1;POLDIP3;UPF3A;RBM4B;RPS9;EIF4A2;EIF4A3;NPM1;HNRNPL;EIF5;EIF2AK3;RPL26;CNOT3;FASTKD2;UPF3B;EIF2AK2;RACK1;CNOT1;MPV17L2;KHSRP;TNRC6A;AKT2
R-HSA-8949613	Cristae formation	http://reactome.org/PathwayBrowser/#/R-HSA-8949613	31	7	1.01448	6.90011	5.14349e-05	0.00495047	3313;506;509;515;516;84303;8834	pathway_Reactome	ATP5PB;ATP5F1C;TMEM11;ATP5MC1;CHCHD6;ATP5F1B;HSPA9
GO:0050657	nucleic acid transport	http://amigo.geneontology.org/amigo/term/GO:0050657	191	18	6.25049	2.87978	5.83554e-05	0.00550309	3178;4869;6209;8570;9775;9887;10569;23381;25909;26993;54439;55308;64062;65109;65110;84271;84946;199746	geneontology_Biological_Process	POLDIP3;UPF3A;SMG5;AHCTF1;RPS15;EIF4A3;RBM26;NPM1;DDX19A;SMG7;HNRNPA1;U2AF1L4;AKAP8L;LTV1;UPF3B;SLU7;RBM27;KHSRP
GO:0050658	RNA transport	http://amigo.geneontology.org/amigo/term/GO:0050658	191	18	6.25049	2.87978	5.83554e-05	0.00550309	3178;4869;6209;8570;9775;9887;10569;23381;25909;26993;54439;55308;64062;65109;65110;84271;84946;199746	geneontology_Biological_Process	POLDIP3;UPF3A;SMG5;AHCTF1;RPS15;EIF4A3;RBM26;NPM1;DDX19A;SMG7;HNRNPA1;U2AF1L4;AKAP8L;LTV1;UPF3B;SLU7;RBM27;KHSRP
GO:0007006	mitochondrial membrane organization	http://amigo.geneontology.org/amigo/term/GO:0007006	126	14	4.12336	3.39529	6.56858e-05	0.00613243	506;509;515;516;1267;1386;2932;3308;7157;8834;84266;84303;90427;203245	geneontology_Biological_Process	ATP5PB;ATP5F1C;TMEM11;TP53;ATF2;ALKBH7;HSPA4;CNP;ATP5MC1;CHCHD6;NAIF1;GSK3B;ATP5F1B;BMF
GO:2001244	positive regulation of intrinsic apoptotic signaling pathway	http://amigo.geneontology.org/amigo/term/GO:2001244	55	9	1.79988	5.00034	6.71281e-05	0.00620503	4170;6154;6201;7157;9774;10399;51657;84893;90427	geneontology_Biological_Process	RPS7;BCLAF1;TP53;STYXL1;FBH1;RPL26;RACK1;MCL1;BMF
GO:0051236	establishment of RNA localization	http://amigo.geneontology.org/amigo/term/GO:0051236	194	18	6.34866	2.83524	7.14956e-05	0.00654395	3178;4869;6209;8570;9775;9887;10569;23381;25909;26993;54439;55308;64062;65109;65110;84271;84946;199746	geneontology_Biological_Process	POLDIP3;UPF3A;SMG5;AHCTF1;RPS15;EIF4A3;RBM26;NPM1;DDX19A;SMG7;HNRNPA1;U2AF1L4;AKAP8L;LTV1;UPF3B;SLU7;RBM27;KHSRP
GO:0034248	regulation of cellular amide metabolic process	http://amigo.geneontology.org/amigo/term/GO:0034248	385	28	12.5991	2.22237	7.34283e-05	0.0066556	208;468;1974;1983;2107;3191;3658;4849;4869;5610;6154;6203;8570;9451;9775;10399;22868;23019;23163;27327;55066;63899;65109;65110;79066;83759;84271;84769	geneontology_Biological_Process	ATF4;IREB2;METTL16;NSUN3;ETF1;POLDIP3;UPF3A;RBM4B;RPS9;EIF4A2;EIF4A3;NPM1;HNRNPL;EIF5;GGA3;EIF2AK3;RPL26;CNOT3;FASTKD2;UPF3B;EIF2AK2;RACK1;CNOT1;MPV17L2;KHSRP;PDPR;TNRC6A;AKT2
GO:0006862	nucleotide transport	http://amigo.geneontology.org/amigo/term/GO:0006862	23	6	0.752676	7.97155	7.51025e-05	0.00672675	291;79085;84912;114789;284427;284439	geneontology_Biological_Process	SLC25A4;SLC35B4;SLC25A42;SLC25A25;SLC25A41;SLC25A23
R-HSA-69618	Mitotic Spindle Checkpoint	http://reactome.org/PathwayBrowser/#/R-HSA-69618	112	13	3.66521	3.54687	7.56543e-05	0.00672675	10726;11065;11243;246184;25909;29945;348235;54908;55055;57551;8379;9183;991	pathway_Reactome	ZWILCH;SPDL1;AHCTF1;CDC26;ANAPC4;NUDC;TAOK1;MAD1L1;ZW10;PMF1;CDC20;SKA2;UBE2C
GO:0006611	protein export from nucleus	http://amigo.geneontology.org/amigo/term/GO:0006611	178	17	5.82506	2.91843	7.88007e-05	0.00694041	2010;2932;4869;5566;6209;7157;9775;9887;10569;23381;26993;51277;54535;65109;84271;84946;199746	geneontology_Biological_Process	EMD;POLDIP3;DNAJC27;SMG5;RPS15;EIF4A3;TP53;NPM1;PRKACA;SMG7;U2AF1L4;AKAP8L;LTV1;UPF3B;SLU7;GSK3B;CCHCR1
R-HSA-71291	Metabolism of amino acids and derivatives	http://reactome.org/PathwayBrowser/#/R-HSA-71291	370	27	12.1083	2.22988	9.29415e-05	0.00806376	100131187;36;4736;51268;55256;5690;5708;5711;5827;6130;6136;6139;6147;6152;6154;6157;6187;6189;6194;6201;6203;6205;6209;6210;6223;6234;89874	pathway_Reactome	ACADSB;RPS7;RPS11;RPS19;RPS9;RPL27A;RPL23A;RPS28;RPL10A;RPS15;RPL12;RPS3A;RPL17;PSMB2;PXMP2;PSMD5;PIPOX;RPS15A;RPL24;RPS2;RPS6;RPL7A;RPL26;SLC25A21;PSMD2;ADI1;TSTD1
GO:0000075	cell cycle checkpoint	http://amigo.geneontology.org/amigo/term/GO:0000075	216	19	7.06861	2.68794	9.32826e-05	0.00806376	988;991;1386;1432;4361;4849;6152;6154;6194;7157;7508;8379;9183;23019;29086;51720;54908;55055;57551	geneontology_Biological_Process	ZWILCH;MAPK14;SPDL1;UIMC1;TP53;ATF2;CDC5L;TAOK1;MAD1L1;ZW10;RPL24;CDC20;XPC;RPS6;MRE11;RPL26;CNOT3;BABAM1;CNOT1
GO:0098813	nuclear chromosome segregation	http://amigo.geneontology.org/amigo/term/GO:0098813	258	21	8.44306	2.48725	0.00012364	0.0105899	991;4361;5119;8243;8379;8452;9183;9232;10051;10300;10464;23244;23383;26993;29945;54627;54908;64151;80010;157570;246184	geneontology_Biological_Process	CHMP1A;PDS5A;CUL3;SPDL1;MAP10;MAU2;CDC26;NCAPG;SMC1A;ANAPC4;MAD1L1;ZW10;ESCO2;RMI1;AKAP8L;SMC4;CDC20;MRE11;PTTG1;PIBF1;KATNB1
GO:0042273	ribosomal large subunit biogenesis	http://amigo.geneontology.org/amigo/term/GO:0042273	73	10	2.38893	4.18598	0.000126789	0.0107609	4736;4869;6130;6136;6147;6152;6154;22868;51491;79707	geneontology_Biological_Process	RPL23A;RPL10A;RPL12;NPM1;NOL9;RPL24;NOP16;RPL7A;RPL26;FASTKD2
GO:0006405	RNA export from nucleus	http://amigo.geneontology.org/amigo/term/GO:0006405	135	14	4.41788	3.16894	0.000138894	0.0116821	3178;4869;6209;9775;9887;10569;23381;26993;54439;64062;65109;84271;84946;199746	geneontology_Biological_Process	POLDIP3;SMG5;RPS15;EIF4A3;RBM26;NPM1;SMG7;HNRNPA1;U2AF1L4;AKAP8L;LTV1;UPF3B;SLU7;RBM27
GO:0015605	organophosphate ester transmembrane transporter activity	http://amigo.geneontology.org/amigo/term/GO:0015605	27	6	0.883576	6.79058	0.000197	0.0164213	291;79085;84912;114789;284427;284439	geneontology_Molecular_Function	SLC25A4;SLC35B4;SLC25A42;SLC25A25;SLC25A41;SLC25A23
R-HSA-6807070	PTEN Regulation	http://reactome.org/PathwayBrowser/#/R-HSA-6807070	140	14	4.58151	3.05576	0.000204275	0.0168771	10670;1386;1958;208;23608;27327;5690;5708;5711;57332;7157;84232;84733;8535	pathway_Reactome	EGR1;CBX2;TP53;ATF2;PSMB2;PSMD5;RRAGA;CBX8;CBX4;PSMD2;MAF1;TNRC6A;MKRN1;AKT2
GO:0007088	regulation of mitotic nuclear division	http://amigo.geneontology.org/amigo/term/GO:0007088	178	16	5.82506	2.74675	0.000255581	0.0209308	991;1104;5119;5300;8243;8379;8452;9183;9232;11065;29945;54619;54908;54998;146691;246184	geneontology_Biological_Process	CHMP1A;CUL3;SPDL1;CDC26;RCC1;SMC1A;ANAPC4;MAD1L1;ZW10;CCNJ;CDC20;AURKAIP1;PTTG1;TOM1L2;PIN1;UBE2C
R-HSA-69242	S Phase	http://reactome.org/PathwayBrowser/#/R-HSA-69242	161	15	5.26873	2.84698	0.000268079	0.0217634	11065;157570;208;23244;246184;2932;29945;5426;55957;5690;5708;5711;5983;8243;994	pathway_Reactome	PDS5A;RFC3;CDC26;POLE;SMC1A;LIN37;ANAPC4;PSMB2;PSMD5;ESCO2;CDC25B;PSMD2;GSK3B;UBE2C;AKT2
R-HSA-69620	Cell Cycle Checkpoints	http://reactome.org/PathwayBrowser/#/R-HSA-69620	293	22	9.58844	2.29443	0.000272879	0.021962	10726;11065;11243;246184;25909;29086;29945;348235;4361;51720;54908;55055;5690;5708;5711;57551;5983;7157;80010;8379;9183;991	pathway_Reactome	ZWILCH;RFC3;SPDL1;UIMC1;AHCTF1;CDC26;TP53;ANAPC4;PSMB2;NUDC;TAOK1;MAD1L1;ZW10;PSMD5;RMI1;PMF1;CDC20;MRE11;BABAM1;PSMD2;SKA2;UBE2C
HALLMARK_MYC_TARGETS_V1	MYC targets, variant 1	http://www.broadinstitute.org/gsea/msigdb/cards/HALLMARK_MYC_TARGETS_V1	200	17	6.54501	2.5974	0.000322189	0.0254911	4869;5690;6187;6637;10399;22948;3178;23435;2107;5496;2079;3183;3838;6194;991;7419;51491	community-contributed_Hallmark50	VDAC3;ETF1;KPNA2;CCT5;NPM1;PSMB2;HNRNPC;HNRNPA1;NOP16;PPM1G;RPS2;CDC20;RPS6;TARDBP;ERH;SNRPG;RACK1
HALLMARK_OXIDATIVE_PHOSPHORYLATION	oxidative phosphorylation and citric acid cycle	http://www.broadinstitute.org/gsea/msigdb/cards/HALLMARK_OXIDATIVE_PHOSPHORYLATION	200	17	6.54501	2.5974	0.000322189	0.0254911	509;506;1349;50;516;4701;515;8402;7419;4191;10440;2108;1353;1892;291;36;3313	community-contributed_Hallmark50	ETFA;ACADSB;SLC25A11;ATP5PB;VDAC3;TIMM17A;MDH2;ATP5F1C;ACO2;COX11;NDUFA7;ECHS1;COX7B;SLC25A4;ATP5MC1;ATP5F1B;HSPA9
GO:0046822	regulation of nucleocytoplasmic transport	http://amigo.geneontology.org/amigo/term/GO:0046822	113	12	3.69793	3.24506	0.000328921	0.0258051	1432;2010;2932;4659;5469;5566;7157;23435;26993;51277;54439;64062	geneontology_Biological_Process	EMD;MAPK14;DNAJC27;MED1;TP53;RBM26;PRKACA;AKAP8L;TARDBP;PPP1R12A;GSK3B;RBM27
GO:0007093	mitotic cell cycle checkpoint	http://amigo.geneontology.org/amigo/term/GO:0007093	165	15	5.39963	2.77797	0.000349547	0.0271948	991;1386;4361;4849;6152;6154;6194;7157;7508;8379;9183;23019;54908;55055;57551	geneontology_Biological_Process	ZWILCH;SPDL1;TP53;ATF2;TAOK1;MAD1L1;ZW10;RPL24;CDC20;XPC;RPS6;MRE11;RPL26;CNOT3;CNOT1
GO:0046824	positive regulation of nucleocytoplasmic transport	http://amigo.geneontology.org/amigo/term/GO:0046824	68	9	2.2253	4.04439	0.000356885	0.0275362	1432;2010;2932;5469;5566;7157;23435;54439;64062	geneontology_Biological_Process	EMD;MAPK14;MED1;TP53;RBM26;PRKACA;TARDBP;GSK3B;RBM27
GO:0004386	helicase activity	http://amigo.geneontology.org/amigo/term/GO:0004386	150	14	4.90876	2.85205	0.000417234	0.0319286	1974;4361;8467;9775;10847;11218;50485;55308;57647;84181;84893;113510;257218;375748	geneontology_Molecular_Function	ERCC6L2;EIF4A2;EIF4A3;HELQ;DDX20;SMARCAL1;DDX19A;DHX37;SRCAP;SMARCA5;FBH1;MRE11;SHPRH;CHD6
GO:1901987	regulation of cell cycle phase transition	http://amigo.geneontology.org/amigo/term/GO:1901987	386	26	12.6319	2.05829	0.000435362	0.0330451	991;994;4361;4849;4869;5566;6154;7157;7508;8379;8452;8481;9183;10540;11065;23019;26057;29086;29945;51720;54908;55031;57551;84131;246184;252983	geneontology_Biological_Process	CUL3;SPDL1;UIMC1;CDC26;STXBP4;TP53;ANKRD17;DCTN2;OFD1;NPM1;ANAPC4;TAOK1;MAD1L1;ZW10;PRKACA;USP47;CDC20;CDC25B;XPC;MRE11;RPL26;CNOT3;BABAM1;CNOT1;UBE2C;CEP78
GO:0007004	telomere maintenance via telomerase	http://amigo.geneontology.org/amigo/term/GO:0007004	70	9	2.29075	3.92884	0.000444505	0.0333101	3178;3183;4361;9887;10694;22948;23381;55135;79618	geneontology_Biological_Process	SMG5;WRAP53;CCT5;CCT8;HMBOX1;HNRNPC;SMG7;HNRNPA1;MRE11
GO:0010965	regulation of mitotic sister chromatid separation	http://amigo.geneontology.org/amigo/term/GO:0010965	56	8	1.8326	4.36538	0.00044599	0.0333101	991;8379;8452;9183;9232;29945;54908;246184	geneontology_Biological_Process	CUL3;SPDL1;CDC26;ANAPC4;MAD1L1;ZW10;CDC20;PTTG1
GO:0051443	positive regulation of ubiquitin-protein transferase activity	http://amigo.geneontology.org/amigo/term/GO:0051443	32	6	1.0472	5.72956	0.000524867	0.0388901	991;5300;6187;10210;11065;91947	geneontology_Biological_Process	TOPORS;RPS2;CDC20;ARRDC4;PIN1;UBE2C
GO:0050839	cell adhesion molecule binding	http://amigo.geneontology.org/amigo/term/GO:0050839	478	30	15.6426	1.91784	0.000534992	0.0393282	392;421;1983;2010;2200;3190;4361;5034;5052;6130;6147;6152;6187;6455;7112;8650;9689;10006;10399;10598;10694;10726;22827;23607;27020;27131;50848;57496;57650;81607	geneontology_Molecular_Function	EMD;FBN1;PUF60;NPTN;HNRNPK;SH3GL1;CIP2A;SNX5;RPL23A;ABI1;CCT8;NUDC;AHSA1;TMPO;EIF5;RPL24;RPS2;PRDX1;ARVCF;RPL7A;MRE11;CD2AP;MRTFB;BZW1;NECTIN4;RACK1;P4HB;NUMB;F11R;ARHGAP1
GO:0090305	nucleic acid phosphodiester bond hydrolysis	http://amigo.geneontology.org/amigo/term/GO:0090305	288	21	9.42482	2.22816	0.000548816	0.0395628	1676;4361;5426;5980;5983;8602;9887;10248;10557;22894;23019;23381;51163;55629;64789;79707;84893;90459;92667;246243;283254	geneontology_Biological_Process	REV3L;DFFA;RFC3;POP7;MGME1;SMG5;NOP14;POLE;RPP38;NOL9;DIS3;SMG7;FBH1;MRE11;DBR1;EXO5;ERI1;RNASEH1;CNOT1;HARBI1;PNRC2
GO:0006278	RNA-dependent DNA biosynthetic process	http://amigo.geneontology.org/amigo/term/GO:0006278	72	9	2.3562	3.8197	0.000549079	0.0395628	3178;3183;4361;9887;10694;22948;23381;55135;79618	geneontology_Biological_Process	SMG5;WRAP53;CCT5;CCT8;HMBOX1;HNRNPC;SMG7;HNRNPA1;MRE11
GO:0006260	DNA replication	http://amigo.geneontology.org/amigo/term/GO:0006260	268	20	8.77031	2.28042	0.000550896	0.0395628	4361;5426;5980;5983;8243;9093;10036;22944;23244;26057;50485;80010;83743;84893;92667;116447;157570;246243;253714;339221	geneontology_Biological_Process	REV3L;PDS5A;RFC3;ENPP7;DNAJA3;MGME1;CHAF1A;ANKRD17;POLE;GRWD1;SMC1A;SMARCAL1;MMS22L;ESCO2;RMI1;FBH1;MRE11;KIN;TOP1MT;RNASEH1
GO:0006892	post-Golgi vesicle-mediated transport	http://amigo.geneontology.org/amigo/term/GO:0006892	104	11	3.40341	3.23206	0.000596843	0.0425353	160;377;1785;3916;10399;23163;26088;51479;55204;79585;83871	geneontology_Biological_Process	LAMP1;ANKFY1;GGA1;RAB34;ARF3;GGA3;AP2A1;CORO7;RACK1;DNM2;GOLPH3L
GO:0051306	mitotic sister chromatid separation	http://amigo.geneontology.org/amigo/term/GO:0051306	59	8	1.93078	4.14341	0.000638979	0.0450096	991;8379;8452;9183;9232;29945;54908;246184	geneontology_Biological_Process	CUL3;SPDL1;CDC26;ANAPC4;MAD1L1;ZW10;CDC20;PTTG1
GO:0043558	regulation of translational initiation in response to stress	http://amigo.geneontology.org/amigo/term/GO:0043558	13	4	0.425426	9.40235	0.000641203	0.0450096	468;4869;5610;9451	geneontology_Biological_Process	ATF4;NPM1;EIF2AK3;EIF2AK2
