# Supplementary material for: Glucocorticoid-mediated induction of ZBTB16 affects insulin secretion in human islets and EndoC-βH1 β-cells
Source: iScience. 2023 Apr 1;26(5):106555. doi: 10.1016/j.isci.2023.106555 (PMC10214295; doi:10.1016/j.isci.2023.106555)
Supplement: Table S6. Open Chromatin Composition in Human Islets and EndoC-βH1 cells, related to Figures 3 and 7 [file mmc6.xlsx]

## Sheet: Scoring
EndoC open chromation class *	Islet open chromation class **	Score	Percentage of sites bound by at least one β-cell specific transcription factor ***
Active_TSS	Promoters	0.4 (if position < 3kb of gene TSS)	0.41
Active_enhancer_1,Active_enhancer_2	Active Enhancer	0.5 (if position > 3kb of gene TSS)	0.51
Weak_enhancer	Inactive Enhancer	0.2 (if position > 3kb of gene TSS)	0.19
Genic_enhancer,Strong_transcription,Weak_transcription	Additional accessible site	0.05	0.03
-	CTCF-bound site	0.3	0.27
* Lawlor N, Márquez EJ, Orchard P, Narisu N, Shamim MS, Thibodeau A, et al. Multiomic Profiling Identifies cis-Regulatory Networks Underlying Human Pancreatic β Cell Identity and Function. Cell Rep. 2019;26(3):788-801.e6.	** Miguel-Escalada I, Bonàs-Guarch S, Cebola I, Ponsa-Cobas J, Mendieta-Esteban J, Atla G, et al. Human pancreatic islet three-dimensional chromatin architecture provides insights into the genetics of type 2 diabetes. Nature genetics. 2019;51(7):1137-48.		*** Pasquali L, Gaulton KJ, Rodríguez-Seguí SA, Mularoni L, Miguel-Escalada I, Akerman İ, et al. Pancreatic islet enhancer clusters enriched in type 2 diabetes risk-associated variants. Nat Genet. 2014;46(2):136-43.

## Sheet: Element_comparison
Number of Open Chromatin Elements associated with EndoC cells and Human Islets
Open Chromatin Element	EndoC cells	Human islet
Promoters	18135	16307
Active Enhancers	78623	45679
Inactive Enhancers	104049	66019
Additional accessible sites	37120	97630
CTCF-bound sites	/-	22912
